# Supplementary material for: Integrated Proteotranscriptomics of Human Myometrium in Labor Landscape Reveals the Increased Molecular Associated With Inflammation Under Hypoxia Stress
Source: Front Immunol. 2021 Oct 4;12:722816. doi: 10.3389/fimmu.2021.722816 (PMC8521035; doi:10.3389/fimmu.2021.722816)
Supplement: Supplementary file 1 [file Table_1.xls]

## Sheet: All mRNAs
FPKM values of all mRNAs in non-labor versus in labor myometrium
NL represent non-labor myometrium, IL represent in labor myometrium
Log2 (FC) = Log2 (Fold Change, non-labor myometrium versus in labor myometrium)
Type	Gene ID	Gene Symbol	NL1	NL2	NL3	NL4	NL5	NL6	NL7	NL8	NL9	NL10	IL1	IL2	IL3	IL4	IL5	IL6	IL7	IL8	IL9	IL10	NL_mean	IL_mean	Log2 (FC)	-1*log10（p-value）
mRNA	10647	SCGB1D2	0	0	0	0	0.12	0	0	0	0	0	1.77	8.87	0.61	0	0	0	0	0	0	0	0.012	1.125	6.5507	0.237219
mRNA	4072	EPCAM	0.07	0.05	0	0	0.03	0	0.02	0	0.05	0.09	11.63	5.93	0	0.02	0	0.05	0.06	0.04	0	0	0.031	1.773	5.8378	0.194532
mRNA	256764	WDR72	0.04	0.06	0.02	0.02	0.04	0.05	0.02	0.03	0.02	0.04	7.97	3.74	0	0.03	0.04	0.01	0.02	0.03	0.01	0.01	0.034	1.186	5.1244	0.203278
mRNA	10568	SLC34A2	0.03	0.02	0.01	0.05	0.03	0.09	0.03	0.04	0.01	0.04	57.09	55.22	0.03	0	0.01	0.04	0.02	0.5	0	0	0.035	11.291	8.3336	0.166569
mRNA	7476	WNT7A	0	0	0	0.04	0.03	0.09	0.16	0	0	0.05	3.99	8.4	0	0.02	0.05	0	0	0.04	0	0.05	0.037	1.255	5.084	0.202778
mRNA	11009	IL24	0.02	0	0.08	0.05	0	0.12	0.03	0.07	0.03	0	0.17	0.17	0.91	0.82	2.91	3.73	0.13	3.14	2.39	0.79	0.04	1.516	5.2441	0.00813451
mRNA	3929	LBP	0	0.02	0.16	0	0.07	0.16	0.02	0.02	0	0.08	2.11	12.72	0.4	0.04	0.9	0.07	1.55	0.95	3.54	0.79	0.053	2.307	5.4439	0.0940045
mRNA	4693	NDP	0.06	0.08	0.02	0.04	0.09	0.04	0.02	0.04	0.04	0.12	7.11	9.8	0.09	0	0.04	0	0.23	0.05	0.15	0.04	0.055	1.751	4.9926	0.169457
mRNA	11075	STMN2	0.07	0.11	0.1	0.06	0.04	0.05	0.02	0.02	0.07	0.04	9.23	3.28	0.23	0.06	0	0.02	0.18	0.04	0.04	0	0.058	1.308	4.4952	0.214758
mRNA	113220	KIF12	0.02	0.08	0.08	0.12	0	0.02	0.15	0.04	0.02	0.13	7.18	3.27	0.02	0.04	0.04	0.05	0.07	0.28	0.04	0.2	0.066	1.119	4.0836	0.190849
mRNA	5617	PRL	0.04	0	0.09	0.11	0	0.24	0	0.04	0.04	0.12	28.89	40.78	0	0	0	0.22	0.07	0.04	0	0.04	0.068	7.004	6.6865	0.175973
mRNA	3484	IGFBP1	0.07	0.02	0.17	0.09	0.08	0.21	0	0.02	0.03	0	724.14	549.39	0.02	0	0.05	0.19	0.07	0.38	0	0	0.069	127.424	10.8508	0.172255
mRNA	5972	REN	0	0	0	0	0.21	0.47	0	0	0	0.03	2.42	7.22	0.1	0.26	1.01	0.41	0.87	0.78	0.53	0.8	0.071	1.44	4.3421	0.0728545
mRNA	10637	LEFTY1	0.05	0.05	0.03	0.07	0.12	0.02	0.08	0.1	0.17	0.1	7.75	0.64	0.1	0.06	0.05	0.08	0.02	1.84	0.07	0.23	0.079	1.084	3.7784	0.219542
mRNA	10331	B3GNT3	0.09	0.02	0.06	0.08	0.18	0.01	0.12	0.17	0.04	0.03	5.66	4.89	0.15	0.03	0	0.08	0.08	0.08	0.09	0.05	0.08	1.111	3.7957	0.173022
mRNA	199675	MCEMP1	0.09	0	0.31	0.09	0.03	0.03	0.03	0.12	0.14	0	0.82	1.11	0.7	0.46	0.96	0.75	0.7	3.37	8.74	2.75	0.084	2.036	4.5992	0.0384852
mRNA	1364	CLDN4	0.08	0.19	0.02	0.12	0.05	0.1	0.14	0	0.02	0.13	9.84	7.76	0.16	0.02	0.17	0.07	0.06	0.17	0.04	0.11	0.085	1.84	4.4361	0.168028
mRNA	1999	ELF3	0.13	0.04	0.05	0.04	0.15	0.1	0.05	0.24	0.01	0.04	7.07	4.78	0.12	0.05	0.04	0.09	0	0.12	0.02	0.04	0.085	1.233	3.8586	0.185467
mRNA	8842	PROM1	0.05	0.16	0.17	0.07	0.02	0.18	0.05	0.1	0.02	0.05	8.39	6	0.01	0.06	0.13	0.15	0.56	0.2	0.09	0.05	0.087	1.564	4.1681	0.156989
mRNA	124739	USP43	0.13	0.09	0.12	0.05	0.2	0.11	0.11	0.08	0.07	0.08	4.65	4.24	0.09	0.08	0.14	0.14	0.22	0.11	0.25	0.11	0.104	1.003	3.2697	0.15227
mRNA	374	AREG	0.03	0.03	0.67	0.06	0.04	0.06	0.03	0	0.07	0.06	6.07	5.2	2.79	1.83	0.38	0.47	1.61	1.55	0.46	0.19	0.105	2.055	4.2907	0.0153516
mRNA	3294	HSD17B2	0.03	0	0.03	0.03	0.03	0.32	0.03	0.06	0.31	0.25	7.8	3.94	0.24	0.12	0.08	0.48	0.48	0.07	0.86	0.16	0.109	1.423	3.7065	0.134648
mRNA	107986215	LOC107986215	0.03	0.03	0.57	0.05	0	0.32	0.06	0.08	0	0	0.28	0.15	1.08	0.47	0.32	0.24	3.81	1.19	5.01	0.88	0.114	1.343	3.5584	0.0464513
mRNA	5349	FXYD3	0.17	0.13	0.09	0.04	0.34	0.16	0.14	0.09	0.02	0.03	10.99	6.61	0.17	0.03	0.03	0.03	0.15	0.06	0.4	0.07	0.121	1.854	3.9376	0.183766
mRNA	5996	RGS1	0.25	0.06	0.22	0.21	0.06	0.16	0.03	0.25	0.1	0.11	5.6	1.83	2.88	2.2	0.23	0.55	0.47	0.79	0.17	0.28	0.145	1.5	3.3708	0.0344713
mRNA	102723728	LOC102723728	0	0	0	1.12	0	0	0.33	0	0	0	3.38	0	0.62	0.03	0	0	0	7.59	2.32	0.44	0.145	1.438	3.3099	0.132585
mRNA	57126	CD177	0.05	0.21	0.06	0.7	0.1	0.05	0.06	0.05	0.06	0.16	3.38	0.8	0.88	0.2	0.22	1.84	1.26	0.73	1.61	4.35	0.15	1.527	3.3477	0.0107993
mRNA	999	CDH1	0.18	0.12	0.1	0.13	0.24	0.16	0.16	0.08	0.13	0.21	10.21	7.03	0.11	0.31	0.17	0.1	0.04	0.24	0.08	0.12	0.151	1.841	3.6079	0.177361
mRNA	79623	GALNT14	0.09	0.13	0.53	0.21	0.05	0.1	0.03	0.21	0.13	0.05	0.56	0.3	3.92	0.93	0.47	0.17	2.07	0.88	2.55	1.17	0.153	1.302	3.0891	0.0140869
mRNA	10232	MSLN	0.15	0.09	0.08	0.05	0.2	0.25	0.29	0.14	0.06	0.26	3.65	8.07	0.19	0.06	0.13	0.25	0.03	0.12	0.04	0.24	0.157	1.278	3.0251	0.210994
mRNA	84951	TNS4	0.09	0.07	0.42	0.13	0.03	0.21	0.29	0.03	0.08	0.28	16.38	8.39	0.36	0.12	0.44	1.19	0.67	0.74	0.6	0.33	0.163	2.922	4.164	0.136717
mRNA	3934	LCN2	0.05	0.05	0	1	0	0.14	0.15	0.1	0.17	0	40.44	29.74	0.14	0	0.09	0.15	0.09	0.64	0.62	0.1	0.166	7.201	5.4389	0.170066
mRNA	145501	ISM2	0.13	0.12	0.3	0.12	0.08	0.15	0.27	0.12	0.12	0.27	0.36	0.53	4.45	0.37	0.28	0.24	1.65	0.89	1.37	1.13	0.168	1.127	2.746	0.0404593
mRNA	93099	DMKN	0.05	0.1	0.45	0.24	0.34	0.28	0.05	0.07	0.08	0.14	11.19	3.81	0.76	0.15	0.25	0.08	0.07	0.39	0.7	0.06	0.18	1.746	3.278	0.191548
mRNA	6271	S100A1	0.07	0.51	0.16	0.07	0.24	0.14	0.16	0.22	0.08	0.15	9.22	3.66	0	0.08	0.15	0.16	0	0.13	0	0	0.18	1.34	2.8962	0.251469
mRNA	1672	DEFB1	0	0	0	0.91	0.11	0.38	0	0.2	0.11	0.1	136.22	46.88	0.95	0	0.2	0	0	0.68	0	0.1	0.181	18.503	6.6756	0.219326
mRNA	10158	PDZK1IP1	0.21	0.11	0.11	0.3	0.1	0.3	0.1	0.41	0.12	0.09	18.32	20.88	0.09	0	0.37	0.63	0.09	0.36	0.81	0.14	0.185	4.169	4.4941	0.156985
mRNA	1117	CHI3L2	0.05	0.03	0.31	0.15	0	0.13	0.18	0.51	0.3	0.21	4.02	3.86	0.44	0.09	0.33	0.35	0.49	0.76	1.18	0.21	0.187	1.173	2.6491	0.0665023
mRNA	3576	CXCL8	0.12	0.06	0.52	0.21	0.23	0.22	0.08	0.21	0	0.26	19.23	10.25	7.5	0.5	0.53	0.48	0.68	3.64	2.59	2.71	0.191	4.811	4.6547	0.0386618
mRNA	26253	CLEC4E	0.07	0.07	0.3	0.51	0.04	0.03	0.07	0.64	0.16	0.05	2.18	1.66	0.65	0.76	0.61	0.8	0.53	1.65	1.35	0.7	0.194	1.089	2.4889	0.000674693
mRNA	4879	NPPB	0.24	0.06	0.07	0.23	0.2	0.58	0.4	0.12	0.14	0.06	0.3	0.24	0.06	3.53	14.84	6.57	2.27	1.55	2.94	1.27	0.21	3.357	3.9987	0.0537616
mRNA	6401	SELE	0.09	0.09	1.13	0.11	0.17	0.03	0.1	0.18	0.15	0.05	0.02	0.12	32.03	0.64	1.32	0.33	2.55	2.27	1.19	0.6	0.21	4.107	4.2896	0.242549
mRNA	5652	PRSS8	0.31	0.33	0.38	0.27	0.15	0.06	0.51	0	0	0.18	5.86	2.21	0.67	0.15	0.14	0.17	0.49	0.32	0.46	0.18	0.219	1.065	2.2819	0.171373
mRNA	164312	LRRN4	0.21	0.14	0.23	0.14	0.3	0.26	0.19	0.33	0.29	0.13	14.71	6.32	0.02	0.47	0.28	0.11	0.06	0.15	0.03	0.21	0.222	2.236	3.3323	0.216614
mRNA	8537	BCAS1	0.17	0.15	0.43	0.16	0.23	0.3	0.24	0.28	0.13	0.17	1.25	1.79	0.57	0.55	0.23	0.69	1.95	0.72	1.51	1.35	0.226	1.061	2.231	0.00141678
mRNA	6853	SYN1	0.28	0.21	0.37	0.4	0.18	0.41	0.12	0.08	0.07	0.21	0.49	0.38	2.53	0.96	1.13	0.84	1.5	2.44	1.58	0.86	0.233	1.271	2.4476	0.00161309
mRNA	222171	PRR15	0.19	0.19	0.18	0.25	0.18	0.44	0.11	0.29	0.25	0.28	4.08	3.93	0.73	0.1	0.13	0.13	0.25	0.19	0.23	0.25	0.236	1.002	2.086	0.1631
mRNA	6539	SLC6A12	0.28	0.16	0.42	0.24	0.23	0.16	0.21	0.2	0.21	0.27	8.35	4.58	0.2	0.23	0.25	0.27	0.11	0.19	0.18	0.26	0.238	1.462	2.6189	0.197795
mRNA	23601	CLEC5A	0.29	0.06	0.68	0.22	0.2	0.28	0.13	0.01	0.32	0.21	6.9	3.35	0.35	1.01	1.79	2.17	1.59	4.01	3.04	2.24	0.24	2.645	3.4622	0.00260242
mRNA	1470	CST2	0.06	0.06	1.58	0.06	0.34	0.18	0	0.06	0	0.31	8.26	40.69	0.29	0.13	0.68	0.46	0.45	0.48	0.47	0.91	0.265	5.282	4.317	0.242649
mRNA	10319	LAMC3	0.19	0.25	0.56	0.23	0.2	0.26	0.2	0.22	0.26	0.29	12.28	5.57	2.05	0.88	0.77	0.67	1.08	1.16	1.44	0.49	0.266	2.639	3.3105	0.0730234
mRNA	107987462	LOC107987462	1.75	0.03	0	0	0.34	0	0.53	0.04	0	0	0	2.33	0.03	0.78	0	0	2.02	2.85	0.14	1.89	0.269	1.004	1.9001	0.090032
mRNA	7980	TFPI2	0.44	0.11	0.34	0.24	0.32	0.15	0.36	0.29	0.23	0.22	2.85	1.89	1.45	0.47	0.51	1.06	3.97	2.34	1.65	0.94	0.27	1.713	2.6655	0.00247387
mRNA	BGIG9606_39291	BGIG9606_39291	0	2.27	0.12	0	0	0	0.13	0.15	0.08	0	0.63	0	2.18	0	0	0	7.98	2.3	5.1	0.05	0.275	1.824	2.7296	0.111891
mRNA	10103	TSPAN1	0.27	0.33	0.08	0.2	0.3	0.35	0.22	0.64	0.22	0.14	12.77	9.83	0.14	0.33	0.17	0.37	0.24	0.36	0.12	0.5	0.275	2.483	3.1746	0.171667
mRNA	346389	MACC1	0.24	0.32	0.46	0.15	0.15	0.5	0.53	0.27	0.08	0.09	4.55	4.22	0.05	0.34	0.08	0.26	0.17	0.47	0.31	0.22	0.279	1.067	1.9352	0.190543
mRNA	BGIG9606_57215	BGIG9606_57215	0	0.18	1.04	0.13	0.37	0.38	0.05	0.08	0	0.67	4.87	6.48	0.23	0.65	0.29	0.08	0.44	0.19	0.02	0.59	0.29	1.384	2.2547	0.169855
mRNA	7850	IL1R2	0.24	0.22	0.36	0.51	0.11	0.27	0.14	0.59	0.29	0.22	22.27	11.52	1.33	0.99	1.47	2.06	1.04	1.21	5.69	2.96	0.295	5.054	4.0986	0.056525
mRNA	6368	CCL23	0.15	0.34	0.56	0.21	0.24	0.07	0.08	0.08	0.8	0.43	1.02	4.07	1.27	0.56	1.04	3.13	2.87	0.97	2.17	1.34	0.296	1.844	2.6392	0.00212737
mRNA	5798	PTPRN	0.19	0.16	0.66	0.26	0.09	0.75	0.2	0.26	0.13	0.29	3.63	0.96	0.08	0.28	0.49	0.81	3.35	0.29	0.8	0.32	0.299	1.101	1.8806	0.0831249
mRNA	259232	NALCN	0.14	0.13	0.96	0.3	0.18	0.34	0.14	0.09	0.33	0.47	1.89	1.76	0.58	0.23	0.53	0.54	0.88	0.65	2.52	0.76	0.308	1.034	1.7472	0.0144925
mRNA	27289	RND1	0.54	0.26	1.06	0.22	0.16	0.18	0.1	0.28	0.16	0.14	0.23	0.62	6.48	0.54	0.52	0.41	0.3	1.04	0.85	0.68	0.31	1.167	1.9125	0.187052
mRNA	6356	CCL11	0.13	0.04	1.07	0.04	0.25	0.73	0.05	0.35	0.1	0.35	0.04	0.18	7.33	2.95	3.82	1.57	5.27	19.08	10	6.65	0.311	5.689	4.1932	0.01531
mRNA	8913	CACNA1G	0.11	0.08	1.43	0.09	0.73	0.08	0.14	0.1	0.14	0.33	1.34	1.08	3.02	0.57	0.35	0.34	2.7	0.5	3.55	0.88	0.323	1.433	2.1494	0.0187016
mRNA	6337	SCNN1A	0.44	0.38	0.27	0.36	0.24	0.3	0.33	0.37	0.3	0.32	15.33	8.51	0.17	0.09	0.12	0.21	0.21	0.26	0.25	0.18	0.331	2.533	2.9359	0.213572
mRNA	4321	MMP12	0.19	0.13	0.47	0.17	0.86	0.74	0.29	0.08	0.28	0.12	6.49	1.18	0.36	0.9	1.99	2.82	2.67	1.01	1.99	1.44	0.333	2.085	2.6465	0.0109662
mRNA	389336	C5orf46	0.48	0.05	0.32	0.12	0.67	0.86	0.35	0.09	0.15	0.28	5.9	1.74	0.03	0.2	1.7	0.61	0.04	3.58	0.02	0.19	0.337	1.401	2.0556	0.120963
mRNA	10563	CXCL13	0.13	0.23	0.52	0.8	0	0.41	0.17	0.56	0.28	0.3	0.62	1.07	0.84	0.1	0.54	0.54	3.68	0.29	15.91	1.93	0.34	2.552	2.908	0.180118
mRNA	5008	OSM	0.29	0.04	1.69	0.16	0.05	0.43	0.11	0.34	0.26	0.12	2.41	2.49	0.91	1.05	1.2	0.75	0.79	2.36	1.27	0.97	0.349	1.42	2.0246	0.00119019
mRNA	9476	NAPSA	0.62	0.57	0.21	0.75	0.47	0.29	0.14	0.2	0.11	0.16	4.65	4.79	0.14	0.03	0.05	0.2	0.58	0.2	0.17	0.1	0.352	1.091	1.632	0.256593
mRNA	90249	UNC5A	0.1	0.25	0.76	0.24	0.1	0.87	0.24	0.17	0.15	0.66	1.17	1.29	1.26	0.51	0.7	2.27	1.53	0.74	1.23	0.54	0.354	1.124	1.6668	0.00135413
mRNA	6692	SPINT1	0.37	0.27	0.35	0.24	0.41	1.03	0.07	0.21	0.25	0.35	13.65	14.32	0.21	0.21	0.55	0.81	0.4	0.41	0.57	0.82	0.355	3.195	3.1699	0.14935
mRNA	1440	CSF3	0.27	0	1.61	0.06	0.25	0.2	0.14	0.39	0.43	0.22	0.67	3.71	35.94	2.47	2.56	2.5	5.08	12.44	5.35	0.43	0.357	7.115	4.3169	0.0767062
mRNA	59272	ACE2	0.26	0.16	0.9	0.3	0.6	0.35	0.19	0.2	0.23	0.55	1.49	1.04	0.28	0.35	1.23	0.34	1.56	1.26	0.27	2.95	0.374	1.077	1.5259	0.0279679
mRNA	6096	RORB	0.15	0.36	0.7	0.3	0.18	0.72	0.1	0.19	0.17	0.91	51.46	28.8	0.24	0.08	0.18	0.34	0.83	0.81	0.21	0.3	0.378	8.325	4.461	0.187013
mRNA	5801	PTPRR	0.57	0.64	0	0.87	0.13	0.57	0.28	0.11	0.37	0.32	9.97	4.2	0.01	0.09	0.13	0.23	0.04	0.05	0.03	0.07	0.386	1.482	1.9409	0.315488
mRNA	1844	DUSP2	0.33	0.09	0.98	0.19	0.16	0.42	0.15	0.59	0.57	0.47	0.57	0.81	0.91	1.49	0.98	0.51	0.44	0.96	3.83	0.31	0.395	1.081	1.4524	0.067198
mRNA	285973	ATG9B	0.29	0.09	1.41	0.26	0.65	0.17	0.27	0.14	0.27	0.4	2.8	3.58	0.97	0.63	0.35	0.24	0.6	0.24	1.37	0.35	0.395	1.113	1.4945	0.0914891
mRNA	9120	SLC16A6	0.21	0.16	0.71	0.55	0.41	0.45	0.13	0.5	0.42	0.42	4.08	1.99	1.13	0.93	0.8	0.6	0.6	0.92	0.55	0.69	0.396	1.229	1.6339	0.0391318
mRNA	BGIG9606_54405	BGIG9606_54405	3.59	0	0	0.09	0	0.05	0	0.24	0	0	0.12	0.12	0	5.17	2.37	0	0	0.02	0	2.96	0.397	1.076	1.4385	0.329983
mRNA	4316	MMP7	0.11	0.07	1.41	0.67	0.6	0.48	0.08	0.18	0.24	0.14	12.4	8.94	0.24	0.12	0.83	1.81	0.43	2.25	0.24	1.14	0.398	2.84	2.8351	0.104395
mRNA	89790	SIGLEC10	0.41	0.26	0.45	0.62	0.45	0.55	0.23	0.36	0.43	0.23	4.47	3.97	0.54	0.39	2.21	1.57	2.23	1.31	3.45	1.01	0.399	2.115	2.4062	0.00423405
mRNA	345274	SLC10A6	0.15	0.5	0.89	0.26	0.31	0.65	0.16	0.26	0.34	0.47	3.61	2.84	0.94	0.35	1.45	1.52	1.01	0.66	0.89	1.5	0.399	1.477	1.8882	0.00825994
mRNA	247	ALOX15B	0.17	0.02	2.12	0.1	0.62	0.11	0.26	0.13	0.17	0.38	3.48	3.78	1.31	0.34	0.66	0.62	3.06	0.53	7.66	0.48	0.408	2.192	2.4256	0.0419036
mRNA	1749	DLX5	0.88	0.36	0.18	0.67	0.29	0.63	0.36	0.28	0.28	0.18	7.03	2.64	0.13	0.24	0.95	0.43	1.96	0.64	0.24	0.42	0.411	1.468	1.8366	0.1509
mRNA	440712	RHEX	0.21	0.48	0.6	0.87	0.34	0.58	0.15	0.25	0.3	0.35	25.17	9.74	0.24	0.14	0.34	0.63	0.72	0.69	0.54	0.46	0.413	3.867	3.227	0.207182
mRNA	3702	ITK	0.23	0.14	1.44	0.32	0.28	0.46	0.11	0.51	0.23	0.44	1.18	1.13	0.62	1.39	1.2	1	1.08	1.97	0.72	0.7	0.416	1.099	1.4015	0.00100166
mRNA	107987373	LOC107987373	0	0	0	0	4.2	0	0	0	0	0	0.19	11.16	0	0.13	3.73	0	0.06	0	0.07	0.3	0.42	1.564	1.8968	0.360861
mRNA	144501	KRT80	0.5	0.57	0.24	0.09	0.4	0.7	0.14	0.5	0.96	0.12	4.38	4.01	0.14	0.41	0.49	1.11	0.18	0.49	0.02	0.51	0.422	1.174	1.4761	0.180602
mRNA	9900	SV2A	0.27	0.31	0.57	0.41	0.51	0.49	0.46	0.36	0.35	0.58	1.69	0.83	0.53	0.61	0.72	0.48	2.05	0.69	2.38	0.74	0.431	1.072	1.3145	0.0172705
mRNA	5026	P2RX5	0.58	0.05	0.28	0.32	0.11	1.33	0.32	0.71	0.06	0.59	1.08	2.16	0.14	0.48	3.26	2.23	0.31	0.83	0.53	1.37	0.435	1.239	1.5101	0.0381876
mRNA	165904	XIRP1	0.25	0.24	0.72	0.32	0.13	1.26	0.52	0.53	0.14	0.26	0.18	0.22	0.2	9.63	48.56	3.78	0.23	5.01	0.38	0.62	0.437	6.881	3.9769	0.206671
mRNA	2568	GABRP	0.27	0.45	0.25	0.7	0.39	0.12	0.44	0.43	0.98	0.36	12.03	7.49	0	0.2	0.03	0.17	0.07	0.06	0.07	0.04	0.439	2.016	2.1992	0.268126
mRNA	10468	FST	0.29	0.34	1.02	0.52	0.46	0.53	0.38	0.38	0.28	0.24	1.5	1.3	3.17	0.66	0.29	0.36	1.1	0.91	0.96	0.41	0.444	1.066	1.2636	0.0472457
mRNA	597	BCL2A1	0.55	0.05	0.55	0.43	0.52	0.49	0.05	0.93	0.53	0.4	7.04	3.03	3.24	2.2	2.21	2	4.32	5.68	8.07	4.79	0.45	4.258	3.2422	0.000291609
mRNA	BGIG9606_54104	BGIG9606_54104	1.36	0	0	0	1.75	0	0	0	1.4	0	0	7.09	3.35	2.89	1.17	1.96	4.23	7.22	3.82	0.32	0.451	3.205	2.8291	0.00723243
mRNA	57413	TMIGD3	0.61	0.56	0.34	0.58	0.36	0.29	0.18	1.06	0.47	0.23	5.1	1.86	0.55	0.29	0.78	0.62	1.36	0.88	2.65	1.26	0.468	1.535	1.7137	0.044192
mRNA	168667	BMPER	0.29	0.22	0.61	0.26	0.77	0.54	0.16	0.39	0.83	0.61	0.5	0.42	3.13	0.64	2.07	0.38	1.11	0.54	1.39	0.44	0.468	1.062	1.1822	0.0727745
mRNA	3002	GZMB	0.04	0.55	0.9	0.71	0.44	0.59	0.18	0.42	0.45	0.42	4.93	1.66	0.81	0.23	0.15	0.32	0.81	0.64	0.41	0.59	0.47	1.055	1.1665	0.231812
mRNA	5029	P2RY2	0.38	0.48	0.82	0.47	0.54	0.44	0.32	0.62	0.39	0.29	1.01	0.95	0.66	0.84	0.65	0.99	0.82	1.71	1.56	1.05	0.475	1.024	1.1082	0.00065478
mRNA	4619	MYH1	1.14	0.59	0.37	0.13	0.63	0.55	0.4	0.36	0.24	0.38	0.51	0.1	0.26	8.58	5.63	1.32	0.03	3.81	0.06	0.03	0.479	2.033	2.0855	0.135859
mRNA	1366	CLDN7	1.11	0.72	0.22	0.74	0.37	0.37	0.41	0.23	0.31	0.31	6.37	3.75	0.21	0.18	0.14	0.25	0.07	0.4	0.36	0.29	0.479	1.202	1.3273	0.313612
mRNA	54361	WNT4	0.66	0.8	0.39	0.34	0.43	0.5	0.47	0.35	0.39	0.47	8.51	3.64	0.96	0.41	0.46	0.31	0.24	0.85	0.21	0.36	0.48	1.595	1.7325	0.214434
mRNA	29944	PNMA3	0.33	0.19	1.1	0.15	1.08	0.27	0.6	0.29	0.14	0.67	0.7	0.97	0.35	1.67	0.81	0.25	2.04	1.11	1.31	1.28	0.482	1.049	1.1219	0.0165526
mRNA	486	FXYD2	0	0.81	0.3	0.35	0.83	0.48	0.91	0	0.42	0.72	7.03	8.82	0.33	0.01	0.34	0.21	0.55	0.91	0.09	0.88	0.482	1.917	1.9917	0.192363
mRNA	92312	MEX3A	0.33	0.35	0.92	0.3	0.65	0.42	0.42	0.47	0.48	0.55	0.74	0.75	1.35	0.85	1.03	0.63	1.67	1.15	2.31	0.8	0.489	1.128	1.2059	0.00382209
mRNA	100170841	EPOP	0.47	0.32	0.84	0.52	0.31	0.56	0.44	0.45	0.3	0.68	1.6	1.17	2.88	1.31	0.88	0.81	0.72	1.23	1.43	0.69	0.489	1.272	1.3792	0.00385909
mRNA	219293	ATAD3C	0.59	0.63	0.61	0.43	0.48	0.64	0.36	0.35	0.3	0.5	0.46	0.41	0.89	0.79	1.24	0.83	1.44	1.16	2.15	1.3	0.489	1.067	1.1257	0.00605388
mRNA	321	APBA2	0.2	0.28	0.79	0.47	0.67	0.89	0.31	0.34	0.34	0.65	3.7	3.4	1.11	0.59	0.67	0.95	1.26	1.05	0.83	0.85	0.494	1.441	1.5445	0.0273588
mRNA	5179	PENK	0.83	0.33	0.85	0.53	0.6	0.37	0.19	0.41	0.37	0.46	0.44	0.54	4.91	0.64	0.21	0.35	3.33	1.06	8.4	0.44	0.494	2.032	2.0403	0.108516
mRNA	89858	SIGLEC12	0.33	0.03	2.49	0.5	0.26	0.1	0.09	0.31	0.24	0.63	6.96	4.81	1.27	1.02	0.48	0.14	2.11	4.16	5.16	2.23	0.498	2.834	2.5086	0.0109822
mRNA	27284	SULT1B1	0.26	0.43	0.56	0.54	0.41	0.59	0.65	0.77	0.59	0.25	0.63	0.79	0.61	0.98	0.97	1.02	2.12	0.94	3.47	1.47	0.505	1.3	1.3642	0.0194884
mRNA	255631	COL24A1	0.46	0.37	0.84	0.36	0.64	0.28	0.27	0.63	0.73	0.5	1.4	1.05	0.8	0.44	0.51	0.74	3.75	1.04	3	1.11	0.508	1.384	1.4459	0.0337875
mRNA	4778	NFE2	0.56	0.19	0.58	1.37	0.26	0.32	0.23	0.97	0.32	0.28	0.19	0.32	1.17	0.36	0.42	1.19	1.25	1.64	3.27	2.92	0.508	1.273	1.3253	0.0579811
mRNA	53831	GPR84	0.47	0.26	1.65	0.49	0.06	0.91	0.2	0.23	0.35	0.49	2.82	2.48	1.66	2.82	4.34	2.31	1.45	2.63	1.46	1.57	0.511	2.354	2.2037	5.38424e-05
mRNA	1475	CSTA	0.84	0.2	0.73	1.26	0.39	0.67	0.11	0.1	0.46	0.35	1.89	1.04	0.39	0.44	0.36	0.43	1.92	2.94	3.75	1.25	0.511	1.441	1.4957	0.0368869
mRNA	9388	LIPG	0.47	0.43	0.92	0.46	0.4	0.47	0.5	0.62	0.34	0.52	0.54	0.56	1.47	1.1	1.6	1.71	1.65	2.52	1.56	1.68	0.513	1.439	1.488	0.000631364
mRNA	9134	CCNE2	0.5	0.49	0.46	0.39	0.72	0.62	0.52	0.49	0.72	0.27	0.73	0.46	1.06	0.93	0.34	0.57	3.39	0.35	1.7	0.77	0.518	1.03	0.9916	0.115285
mRNA	28513	CDH19	0.23	0.78	1.11	0.25	0.79	0.17	0.51	0.33	0.68	0.36	0.11	0.03	2.71	1.43	0.4	0.4	1.49	1.09	3.13	1.09	0.521	1.188	1.1892	0.0822899
mRNA	2898	GRIK2	0.32	0.73	0.82	0.34	0.74	0.83	0.45	0.1	0.57	0.34	5.36	2.82	0.7	0.39	0.5	0.39	1	0.69	0.32	0.71	0.524	1.288	1.2975	0.169867
mRNA	6036	RNASE2	0.34	0.23	0.96	0.85	0.64	1.1	0	0.29	0.39	0.46	2.9	3.53	0.72	0.75	2.16	1.84	6.96	4.2	4.67	3.48	0.526	3.121	2.5689	0.00187425
mRNA	90226	UCN2	0.47	0.42	0.39	0.29	0.51	0.87	1.09	0.53	0.23	0.47	1.52	1.36	0.26	0.46	3.24	3.12	0.18	0.38	0.18	0.58	0.527	1.128	1.0979	0.146744
mRNA	6283	S100A12	0.47	0.29	1.09	1.63	0.11	0.28	0.32	0.98	0.11	0	1.35	0.99	3.2	1.41	1.7	1.87	6.73	4.62	12.39	6.56	0.528	4.082	2.9507	0.012693
mRNA	134111	UBE2QL1	0.3	0.44	0.6	0.44	0.6	1.14	0.39	0.34	0.55	0.51	1.32	1.08	3.55	1.78	0.88	0.37	0.33	1.05	0.43	0.58	0.531	1.137	1.0984	0.082643
mRNA	5881	RAC3	0.45	0.69	0.99	0.39	0.68	0.7	0.42	0.38	0.39	0.23	1.25	0.64	1.03	0.5	0.62	0.37	1.78	0.68	4.09	0.8	0.532	1.176	1.1444	0.101672
mRNA	2922	GRP	0	0	3.76	0.16	0.11	0.52	0.17	0.1	0.13	0.39	10.24	5.83	0.62	0.32	3.21	6.13	3.45	20.77	10.25	1.36	0.534	6.218	3.5415	0.0184794
mRNA	81831	NETO2	0.36	0.4	0.99	0.79	0.4	0.62	0.33	0.5	0.44	0.54	0.85	1.04	1.5	1.05	1.84	0.84	1.93	1.92	2.48	0.89	0.537	1.434	1.4171	0.000721381
mRNA	5950	RBP4	0.35	0.52	1.49	0.36	1.01	0.3	0.31	0.35	0.32	0.38	19	24.67	1.1	0.67	0.97	0.71	3.63	2.03	6.44	0.88	0.539	6.01	3.479	0.0762375
mRNA	3036	HAS1	0.52	1	1.76	0.34	0.23	0.12	0.36	0.42	0.17	0.49	0.09	0.04	5.76	4.56	0.2	0	0.03	0.97	0.13	0.29	0.541	1.207	1.1577	0.356422
mRNA	11024	LILRA1	0.47	0.34	0.77	0.8	0.24	0.76	0.14	0.75	0.44	0.8	1.22	1.07	0.59	0.44	0.94	0.42	1.41	2.99	2.25	1.59	0.551	1.292	1.2295	0.0201053
mRNA	4320	MMP11	0.44	0.32	0.66	0.68	0.74	0.67	0.29	0.64	0.49	0.68	16.12	10.53	0.58	0.31	0.57	0.38	0.7	0.71	0.64	0.73	0.561	3.127	2.4787	0.176849
mRNA	3751	KCND2	0.53	0.76	0.78	0.37	0.43	0.68	0.5	0.52	0.74	0.32	4.21	1.9	0.56	0.76	0.78	1.1	1.77	1.5	1.15	0.7	0.563	1.443	1.3579	0.0298154
mRNA	10538	BATF	0.47	0.22	1.42	0.45	0.19	0.96	0.14	0.7	0.49	0.61	0.87	1.21	1.3	0.81	1.02	0.42	1.67	1.55	3.01	1.17	0.565	1.303	1.2055	0.011419
mRNA	114787	GPRIN1	0.52	0.49	0.85	0.41	0.67	0.7	0.71	0.38	0.33	0.6	0.96	0.85	1.13	0.78	1.11	0.81	1.55	1.06	1.32	0.88	0.566	1.045	0.8846	0.000108641
mRNA	91227	GGTLC2	0	0.41	1.03	0.5	1.58	0.12	0.28	1.09	0.61	0.05	1.07	0.66	3.01	0.34	0.53	0.18	1.16	2.16	2.44	1.27	0.567	1.282	1.177	0.0564855
mRNA	7039	TGFA	0.38	0.35	1.08	0.57	0.27	0.98	0.28	0.43	0.57	0.77	2.83	2.58	1.23	0.66	0.35	0.51	0.58	0.88	1.74	0.91	0.568	1.227	1.1112	0.0452717
mRNA	4982	TNFRSF11B	0.53	0.71	0.92	0.31	0.2	2.11	0.13	0.25	0.19	0.37	1.97	3.95	0.86	2.1	4.23	1.73	2.35	6.75	3.66	1.3	0.572	2.89	2.337	0.00235929
mRNA	100507055	LRCOL1	0.11	0.29	0.62	0.38	1.29	1.57	0.35	0.37	0.51	0.23	3.2	2.18	0.19	0.45	0.46	1.17	2.01	0.21	0.79	2.6	0.572	1.326	1.213	0.0676395
mRNA	9899	SV2B	0.51	0.62	0.81	0.54	0.44	0.5	0.61	0.51	0.64	0.56	2.28	1.36	0.79	0.6	0.67	1.49	0.67	0.66	0.74	0.84	0.574	1.01	0.8152	0.0321352
mRNA	3586	IL10	0.66	0.43	1.06	0.96	0.57	0.51	0.18	0.29	0.68	0.41	1.49	1.61	0.76	0.76	0.85	0.75	1.35	1.22	1.58	0.69	0.575	1.106	0.9437	0.00248022
mRNA	4023	LPL	0.93	0.73	0.42	0.65	0.32	0.39	0.34	0.83	0.42	0.72	3.63	2.68	0.6	0.56	0.49	1.21	0.21	0.46	0.47	0.46	0.575	1.077	0.9054	0.204809
mRNA	79056	PRRG4	0.53	0.54	0.4	0.83	0.52	0.72	0.43	0.72	0.61	0.52	2.71	2.26	0.7	0.6	0.75	0.52	1.19	0.5	1.02	0.5	0.582	1.075	0.8852	0.0800158
mRNA	84106	PRAM1	0.94	0.43	1.01	0.41	0.45	0.73	0.4	0.54	0.45	0.47	1.22	1.11	0.67	0.52	0.69	0.72	1.92	1.58	2.36	1.23	0.583	1.202	1.0439	0.0106038
mRNA	688	KLF5	0.77	0.43	0.89	0.49	0.28	1.08	0.35	0.53	0.35	0.71	4.22	1.7	0.94	2.14	0.68	0.93	0.53	1.51	0.49	0.49	0.588	1.363	1.2129	0.0651235
mRNA	112267859	LOC112267859	0.31	0.81	1.67	0.65	0.38	0.23	0.29	0.47	0.47	0.62	1.41	0.56	1.85	1.26	2.65	1.96	2.33	1.46	1.89	0.47	0.59	1.584	1.4248	0.00165677
mRNA	113278	SLC52A3	0.55	0.66	0.56	0.69	0.41	0.56	0.6	0.62	0.39	0.87	1.44	1.35	0.66	1.23	1.31	1.27	1.37	1.13	1.21	1.53	0.591	1.25	1.0807	2.07056e-06
mRNA	3575	IL7R	0.4	0.33	1.01	0.63	0.43	0.54	0.16	1.2	0.56	0.65	4.07	4.32	0.72	0.58	1.11	1.09	1.75	1.63	4.05	0.88	0.591	2.02	1.7731	0.0155181
mRNA	2204	FCAR	0.53	0.52	1.09	0.8	0.69	0.36	0.55	0.75	0.35	0.3	1.87	1.32	2.18	1.76	1.19	0.7	1.48	2.98	1.81	1.78	0.594	1.707	1.5229	0.000187175
mRNA	6362	CCL18	1.1	0.75	0.36	1.45	0.66	0.1	0.29	0.27	0.37	0.59	23.71	18.65	0.26	0.41	0.49	3.5	0.68	1.66	2.03	5.06	0.594	5.645	3.2484	0.0902672
mRNA	6768	ST14	0.78	0.33	1.14	0.5	0.44	0.83	0.44	0.37	0.52	0.63	6.43	5.61	0.36	0.25	1.37	1.13	1.48	0.71	2.33	1.01	0.598	2.068	1.79	0.0618468
mRNA	9196	KCNAB3	0.54	0.58	1.17	0.61	0.65	0.53	0.4	0.42	0.63	0.54	0.92	0.92	0.44	0.6	0.68	0.64	2.74	0.96	3.95	0.95	0.607	1.28	1.0764	0.0972179
mRNA	864	RUNX3	0.46	0.42	1.02	0.87	0.53	0.69	0.17	0.69	0.68	0.56	2.24	2.34	1.25	0.63	0.32	0.24	0.56	1.8	0.84	0.61	0.609	1.083	0.8305	0.0951059
mRNA	8778	SIGLEC5	0.73	0.43	0.75	0.81	0.56	0.69	0.54	0.54	0.68	0.37	2.37	1.34	0.98	0.57	0.83	0.53	1.39	0.9	1.54	1.67	0.61	1.212	0.9905	0.00838861
mRNA	84432	PROK1	0.43	0.2	4.43	0.08	0.32	0.03	0.06	0.2	0.23	0.26	6.88	6.69	6.65	0.5	0.5	0.69	11.95	0.34	7.4	1.23	0.624	4.283	2.779	0.0220434
mRNA	151246	SGO2	0.74	0.51	0.39	0.83	1.05	0.54	0.41	0.75	0.66	0.37	0.85	0.58	0.44	0.5	0.82	0.82	3.16	0.81	1.18	1.4	0.625	1.056	0.7567	0.12852
mRNA	BGIG9606_54325	BGIG9606_54325	1.55	1.06	0.2	0	0.2	1.35	0.19	0.53	0.83	0.38	0.53	1.29	0	1.22	1.49	1.1	1.11	1.71	0.34	1.81	0.629	1.06	0.7529	0.106865
mRNA	1690	COCH	0.34	0.35	1.26	0.52	0.92	0.51	0.46	0.61	0.78	0.55	1.75	0.8	4.11	1.58	1.2	0.16	0.23	3.04	0.52	0.81	0.63	1.42	1.1725	0.0850367
mRNA	7941	PLA2G7	0.7	0.32	1.1	0.26	0.44	1.15	0.36	0.49	0.88	0.62	4.76	5.73	0.81	0.54	0.84	1.57	1.96	1.64	2.19	1.83	0.632	2.187	1.791	0.0188301
mRNA	51659	GINS2	0.61	0.55	0.42	0.44	1.1	0.66	0.74	0.65	0.54	0.61	0.61	0.74	0.49	0.63	0.72	0.51	4.87	0.52	3.18	1.08	0.632	1.335	1.0788	0.170047
mRNA	10529	NEBL	0.44	0.55	0.72	0.68	1.03	0.6	0.46	0.42	0.82	0.61	1.41	0.87	1.02	1.04	2.71	1.53	0.58	0.97	0.82	2.01	0.633	1.296	1.0338	0.0102652
mRNA	147015	DHRS13	0.48	0.4	0.5	0.87	0.61	0.63	0.51	0.77	0.68	0.9	1.58	1.31	1.25	0.76	0.8	0.93	1.08	0.82	1.07	1.1	0.635	1.07	0.7528	0.000434742
mRNA	100131378	C11orf91	0.26	0.93	1.75	0.47	0.57	0.52	0.42	0.44	0.46	0.53	1.01	0.71	3.57	2.55	3.37	1.28	2	2.78	4.9	1.32	0.635	2.349	1.8872	0.00271692
mRNA	57348	TTYH1	0.41	0.66	0.44	0.55	0.69	0.91	0.71	0.65	0.37	0.97	0.43	0.26	1.21	0.56	10.28	0.76	0.67	0.45	1.06	0.57	0.636	1.625	1.3533	0.333411
mRNA	100506658	OCLN	0.32	0.48	0.92	1.12	0.24	0.95	0.31	0.75	0.75	0.54	3.26	0.9	0.88	0.32	1.05	1.16	1.19	1.11	0.72	1.12	0.638	1.171	0.8761	0.0676835
mRNA	BGIG9606_51345	BGIG9606_51345	2.6	0.08	0.11	0.46	0	0.23	0.2	0.04	0.12	2.56	2.46	1.8	0.1	3.01	1.53	3.86	2	0.3	2.97	2.18	0.64	2.021	1.6589	0.0121092
mRNA	3786	KCNQ3	0.92	0.47	0.82	0.76	0.5	0.43	0.53	0.76	0.59	0.64	1.25	0.73	0.73	0.99	0.89	0.72	1.18	1.6	2.8	0.75	0.642	1.164	0.8584	0.0318716
mRNA	92610	TIFA	0.45	0.47	0.94	0.59	0.67	0.63	0.52	0.93	0.71	0.53	1.45	0.82	1.76	0.51	0.73	1.05	2.03	1.21	1.73	0.99	0.644	1.228	0.9312	0.00495134
mRNA	729230	CCR2	0.5	0.19	1.14	0.52	0.61	1	0.29	0.81	0.71	0.68	0.95	2.4	0.41	0.48	2.88	1.37	2.5	3.47	6.67	2.65	0.645	2.378	1.8824	0.0156424
mRNA	5047	PAEP	0.23	0.56	0.27	0.66	1.66	2.49	0.07	0.3	0	0.23	3378.97	1471.24	0.05	0.12	0	0.27	0.15	22.02	0.22	0	0.647	487.304	9.5568	0.201178
mRNA	255809	C19orf38	0.86	0.36	0.6	1.05	0.39	0.95	0.11	0.66	0.85	0.66	1.1	0.99	0.72	0.6	0.74	0.58	1.03	1.89	1.8	1.06	0.649	1.051	0.6955	0.0339809
mRNA	84879	MFSD2A	0.86	0.37	0.96	0.52	0.32	0.74	1.17	0.61	0.54	0.42	4.46	2.29	1.44	2.27	1.96	1.61	0.49	2.48	1.36	0.9	0.651	1.926	1.5649	0.00492815
mRNA	90187	EMILIN3	0.63	0.52	0.9	0.28	1.03	0.6	0.46	0.41	0.37	1.35	4.03	1.01	2.21	2.59	1.5	0.46	0.7	2.74	0.66	0.69	0.655	1.659	1.3407	0.0269873
mRNA	3772	KCNJ15	0.61	0.31	0.73	1.4	0.56	0.2	0.35	1.78	0.45	0.2	1.37	1.06	2.24	0.72	0.65	2.09	1.35	1.96	4.14	3.71	0.659	1.929	1.5495	0.00900418
mRNA	100128553	CTAGE4	0.76	1.03	1.07	0.45	0.12	0.89	0.29	0.73	0.9	0.4	2.13	1.07	0.98	0.51	0.83	1	0.71	1.5	0.93	0.58	0.664	1.024	0.625	0.0675185
mRNA	4440	MSI1	0.46	0.71	1.44	0.57	1.08	0.33	0.63	0.49	0.51	0.46	0.74	0.43	1.95	1.39	1.05	0.51	1.93	0.98	2.11	0.92	0.668	1.201	0.8463	0.0306191
mRNA	912	CD1D	0.8	0.19	1.3	0.38	0.92	0.56	0.43	0.87	0.66	0.58	0.81	1.05	0.77	0.98	1.61	1.48	1.55	1.7	2.41	2.12	0.669	1.448	1.114	0.00159139
mRNA	3918	LAMC2	0.66	0.44	0.61	0.71	0.21	0.62	0.36	1.18	0.48	1.42	4.11	6.16	0.22	0.37	0.44	1.68	1.25	0.33	1.1	1.24	0.669	1.69	1.3369	0.134337
mRNA	140766	ADAMTS14	0.61	0.94	1.13	0.48	0.45	0.71	0.37	1.04	0.45	0.52	0.55	0.67	1.74	1.85	1.8	0.82	1.2	1.17	1.83	1.91	0.67	1.354	1.015	0.00312888
mRNA	1875	E2F5	0.61	0.73	0.76	0.67	0.55	0.35	0.57	1.24	0.63	0.66	1.08	0.86	1.27	1.35	0.6	0.78	1.12	0.96	1.97	0.96	0.677	1.095	0.6937	0.00941469
mRNA	64170	CARD9	0.71	0.42	0.56	0.58	0.45	1.29	0.48	0.58	0.97	0.74	2.44	2.49	0.26	0.43	1.11	0.91	2.18	1.06	1.34	1.74	0.678	1.396	1.0419	0.0203356
mRNA	10406	WFDC2	0.47	0.61	0.95	0.94	0.34	1.56	0.67	0.31	0.62	0.31	16.36	13.42	1.56	0.85	0.95	0.91	1.34	1.89	0.82	1.39	0.678	3.949	2.5421	0.109533
mRNA	341	APOC1	0.79	0.81	0.48	0.68	0.5	1.57	0.32	0.43	0.23	0.98	12.15	2.72	0.26	0.35	0.2	0.45	0.93	1.23	0.65	0.92	0.679	1.986	1.5484	0.28824
mRNA	10863	ADAM28	1.07	0.23	0.79	0.48	0.64	1.31	0.3	0.34	0.63	1.01	3.39	2.54	0.98	1.15	0.54	2.03	0.83	1.18	0.46	1.01	0.68	1.411	1.0531	0.0421233
mRNA	11262	SP140	0.8	0.52	0.9	0.73	0.48	0.87	0.4	0.79	0.78	0.59	1.86	1.45	0.61	0.51	0.79	0.91	1.06	1.39	0.94	0.57	0.686	1.009	0.5566	0.0517277
mRNA	23286	WWC1	0.13	1.05	0.69	0.41	0.99	0.41	0.81	0.95	0.64	0.82	3.31	3.07	0.36	0.78	0.39	0.79	0.87	1.13	0.84	0.73	0.69	1.227	0.8305	0.152739
mRNA	3577	CXCR1	0.49	0.28	0.45	2.04	0.33	0.21	0.29	2.36	0.38	0.09	0.93	0.61	2.91	0.57	0.27	1.69	0.84	1.21	3.49	4.1	0.692	1.662	1.2641	0.0709992
mRNA	29842	TFCP2L1	0.84	0.78	0.91	0.84	0.45	1.07	0.47	0.55	0.22	0.8	6.86	3.78	0.18	0.55	0.52	0.7	0.35	1	0.36	0.54	0.693	1.484	1.0986	0.278923
mRNA	112268342	LOC112268342	0.7	0.4	0.89	0.66	0.65	0.43	0.69	0.99	1.07	0.48	2.72	2.53	0.39	0.69	0.32	0.92	0.85	0.67	0.89	1.04	0.696	1.102	0.663	0.168005
mRNA	4885	NPTX2	0.92	0.69	1.36	0.45	0.68	0.19	0.28	1.2	0.33	0.87	3.28	3.23	2.95	1.16	2.15	2.59	1.47	1.41	3.48	0.99	0.697	2.271	1.7041	0.000428405
mRNA	8809	IL18R1	0.64	0.4	1.16	0.38	0.97	0.49	0.34	1.03	0.72	0.88	2	2.49	1.8	0.92	0.97	1.26	0.8	1.47	1.41	0.93	0.701	1.405	1.0031	0.00320582
mRNA	BGIG9606_54575	BGIG9606_54575	0.4	0.53	1.61	0.26	1.17	0.99	0.76	0.67	0.16	0.46	0.3	0.27	1.89	0.97	1.3	0.81	3.69	1.41	15.29	1.23	0.701	2.716	1.954	0.193879
mRNA	1846	DUSP4	0.54	0.44	1.23	0.54	0.81	0.71	0.65	0.87	0.69	0.55	1.75	1.4	4.68	1.83	2.12	0.94	1.82	1.07	3.36	1.02	0.703	1.999	1.5077	0.00690104
mRNA	129080	EMID1	0.26	0.56	1.02	0.98	1.51	0.74	0.47	0.36	0.4	0.75	2.21	2.33	1.27	1.03	1.12	1.78	3.2	2.13	2.02	2.19	0.705	1.928	1.4514	0.000150372
mRNA	84803	GPAT3	0.65	0.46	1.26	0.75	0.52	0.79	0.35	0.93	0.31	1.03	1.11	1.28	1.38	0.76	0.79	0.73	1.42	1.71	1.53	1.06	0.705	1.177	0.7394	0.00463286
mRNA	6866	TAC3	0.94	0.57	0.33	0.53	0.47	1.4	0.58	0.3	0.56	1.37	0.2	5.35	0.13	0.31	0.51	1.57	0.18	1.01	0.05	0.92	0.705	1.023	0.5371	0.55455
mRNA	8120	AP3B2	0.72	0.8	1.29	0.32	0.65	0.72	0.62	0.75	0.42	0.78	1.79	1.25	0.85	0.56	0.64	0.78	1.93	1.45	1.22	0.92	0.707	1.139	0.688	0.0237611
mRNA	8492	PRSS12	0.67	0.73	1.36	0.69	1.16	0.55	0.21	0.37	0.75	0.58	4.6	4.2	3.54	1.31	0.92	1.14	0.58	0.88	0.65	1.02	0.707	1.884	1.414	0.0437106
mRNA	57604	TRMT9B	0.49	0.96	1.06	0.68	0.58	0.8	0.6	0.51	0.62	0.79	2.35	2.18	1.06	0.84	1.11	1.26	1.49	1.03	0.93	1.02	0.709	1.327	0.9043	0.00488562
mRNA	126014	OSCAR	1.02	0.47	1.1	0.91	0.5	0.88	0.08	0.76	0.73	0.68	3.17	2.17	0.86	0.93	1.55	0.78	1.48	1.24	2.19	1.86	0.713	1.623	1.1867	0.00389086
mRNA	1116	CHI3L1	0.23	0.48	2.38	0.59	0.24	1.19	0.05	0.9	0.38	0.7	10.57	19.06	8.93	0.85	13.41	11.37	24.47	42	48.95	14.79	0.714	19.44	4.767	0.00355209
mRNA	8293	SERF1A	0.37	0	0	4.13	0	0.24	0.27	0.34	0.58	1.21	4.34	0	0.55	0	0	2.43	0.59	2.6	0.71	0	0.714	1.122	0.6521	0.516745
mRNA	9002	F2RL3	0.48	0.55	1.09	0.41	0.73	0.52	0.99	0.48	0.8	1.1	6.08	3.84	11.14	1.94	0.99	1.47	1.41	1.32	1	1.75	0.715	3.094	2.1135	0.0458384
mRNA	23046	KIF21B	0.69	0.51	0.85	0.65	0.47	0.99	0.38	1.14	0.68	0.8	1.7	1.27	1.09	0.62	0.97	0.97	0.99	1.01	1.17	0.96	0.716	1.075	0.5863	0.00608599
mRNA	9625	AATK	0.41	1.06	1	0.69	0.45	0.56	0.56	0.75	0.56	1.13	1.72	1.4	0.66	0.84	0.85	0.86	0.71	0.72	1.66	1.28	0.717	1.07	0.5776	0.0351059
mRNA	107986035	LOC107986035	0.6	0.61	1.62	0.42	0.12	1.57	0.11	0.17	0.51	1.45	1.16	0.99	2.45	1.34	0.39	1.49	2.38	1.37	3.01	0.17	0.718	1.475	1.0387	0.0429706
mRNA	10666	CD226	0.53	0.83	0.93	0.72	0.76	0.61	0.42	0.71	0.97	0.71	2.85	1.79	0.83	0.76	0.61	0.92	1.17	1.59	1.07	1.15	0.719	1.274	0.8253	0.027637
mRNA	7732	RNF112	0.52	0.83	0.64	0.85	1	0.88	0.72	0.49	0.61	0.69	2.02	0.71	1.37	0.72	0.94	1.11	1.24	1.34	1.04	1.43	0.723	1.192	0.7213	0.004087
mRNA	54209	TREM2	0.72	0.35	0.35	0.57	0.6	2.55	0.38	0.54	0.44	0.76	6.44	7.49	0.33	1.17	1.2	3.09	3.24	1.95	1.21	4.12	0.726	3.024	2.0584	0.0144306
mRNA	9536	PTGES	0.9	0.9	1.28	1.08	0.49	0.32	0.39	0.83	0.52	0.56	7	2.64	4.65	0.41	0.66	4.44	3.31	4.13	4.31	1.45	0.727	3.3	2.1824	0.00316405
mRNA	100130705	ATP6V1FNB	0.73	0.43	0.43	0.64	0.58	1.27	1.03	0.73	0.66	0.77	0.37	0.59	0.55	5.34	7.54	1.61	0.5	1.09	0.4	0.57	0.727	1.856	1.3522	0.188373
mRNA	6348	CCL3	1.92	0.47	0.94	0.36	0.23	0.69	0.14	1.76	0.35	0.45	20.77	2.28	0.2	0.23	1.17	1.37	0.66	0.77	1.28	0.66	0.731	2.939	2.0074	0.297821
mRNA	8045	RASSF7	0.87	0.56	0.38	0.68	0.86	1.07	0.83	0.5	0.64	0.96	4.61	2.89	0.55	0.27	0.57	0.87	1	0.72	0.38	0.8	0.735	1.266	0.7845	0.261177
mRNA	3753	KCNE1	1.05	0.71	1.69	0.47	0.72	0.85	0.54	0.33	0.69	0.31	2.63	1.43	1.02	0.96	0.95	1.66	1.57	1.98	1.94	1.47	0.736	1.561	1.0847	0.00114071
mRNA	3001	GZMA	0.54	0.55	0.93	0.94	0.72	0.97	0.3	1.15	0.73	0.55	5.25	1.64	0.84	0.25	0.42	0.25	0.55	0.65	0.71	0.55	0.738	1.111	0.5902	0.459252
mRNA	BGIG9606_54918	BGIG9606_54918	0.63	0.37	2.3	1.03	0.36	0.44	0.35	1.35	0.33	0.25	1.55	1.92	0.66	1.46	1.59	3.44	3.56	3.17	5.88	2.91	0.741	2.614	1.8187	0.00349287
mRNA	5460	POU5F1	1.07	1	1.32	0.57	0.86	0.73	0.66	0.59	0.33	0.29	13.02	4.36	0.96	0.59	0.77	0.5	0.65	1.02	0.84	0.32	0.742	2.303	1.634	0.243151
mRNA	BGIG9606_54022	BGIG9606_54022	0	2.3	0	0	3.27	0	1.88	0	0	0	0	0.91	0	1.12	0	3.17	0	2.57	0	4.06	0.745	1.183	0.6671	0.492982
mRNA	55911	APOBR	0.35	0.58	1.18	0.87	0.9	0.71	0.21	0.73	0.95	1	2.11	1.97	1.18	1.18	1.28	1.23	1.59	1.74	1.61	1.16	0.748	1.505	1.0087	6.75091e-05
mRNA	79094	CHAC1	0.62	0.24	0.33	0.76	0.64	0.6	1.44	0.48	0.26	2.17	0.23	1.35	1.69	2.91	0.71	0.78	0.5	0.79	0.42	1.77	0.754	1.115	0.5644	0.278866
mRNA	79365	BHLHE41	1.14	1.17	0.32	0.78	0.42	1.18	0.69	0.64	0.57	0.64	3.24	2.38	0.59	0.5	1.37	0.62	0.2	0.33	0.32	0.63	0.755	1.018	0.4312	0.451111
mRNA	27287	VENTX	1.07	0.54	1.01	0.84	0.39	1.12	0.54	0.68	0.81	0.57	3.1	3.08	0.72	1.81	1.62	2.02	1.07	2.66	1.46	1.47	0.757	1.901	1.3284	0.00146651
mRNA	55872	PBK	0.97	0.65	0.23	0.5	1.26	0.84	0.88	0.59	0.7	0.95	0.35	0.71	0.35	0.76	0.48	0.52	6.21	0.58	1.21	0.89	0.757	1.206	0.6719	0.449696
mRNA	57673	BEND3	0.64	0.65	1.16	0.54	0.65	0.71	0.72	0.94	0.74	0.83	0.82	0.94	1.74	1.54	1.6	0.87	1.54	1.2	1.72	1.23	0.758	1.32	0.8003	0.000590869
mRNA	2358	FPR2	0.47	0.06	2.44	1.27	0.32	0.75	0.25	0.96	0.79	0.32	2.23	3.46	2.69	2.55	4.84	2.72	3.66	6	9.76	4.36	0.763	4.227	2.4699	0.000816643
mRNA	4489	MT1A	0.35	0.47	4.52	0.33	0.13	0.23	0.26	0.84	0.28	0.25	0.47	1.1	62.23	7.78	1.47	1.14	9.83	7.91	17.61	1.2	0.766	11.074	3.8537	0.11751
mRNA	84264	HAGHL	0.68	0.55	0.87	0.38	1.4	0.91	0.54	0.74	0.61	1.01	2.08	1.23	0.84	0.74	0.79	0.96	0.86	0.77	1.31	0.98	0.769	1.056	0.4576	0.0890595
mRNA	3855	KRT7	0.95	1.14	0.45	0.85	0.55	1.81	0.68	0.7	0.21	0.36	26.15	22.14	1.06	0.77	2.1	1.37	1.75	2	1.94	2.33	0.77	6.161	3.0002	0.107702
mRNA	107986351	LOC107986351	1.62	0.48	2.06	0.47	0.33	1.64	0.26	0.31	0.5	0.03	0.71	1.74	0.99	0.3	1.03	0	1.64	1.6	0.75	1.89	0.77	1.065	0.4679	0.344592
mRNA	136	ADORA2B	0.69	0.67	0.83	0.77	1.08	0.44	0.6	0.58	1.13	0.92	0.67	1.01	2.19	1.39	1.59	0.59	0.6	0.82	1.26	1.15	0.771	1.127	0.5477	0.0640588
mRNA	4929	NR4A2	1.32	0.69	1.87	0.37	0.28	0.32	0.26	1.67	0.38	0.55	0.79	1.32	9.48	3.1	0.57	0.53	1.07	2.61	0.8	0.42	0.771	2.069	1.4241	0.177171
mRNA	43	ACHE	0.72	0.39	1.18	0.54	0.78	1.27	0.73	1.2	0.33	0.6	0.83	0.78	1.17	3.66	2.32	2.06	0.28	2.05	0.33	0.96	0.774	1.444	0.8997	0.0842358
mRNA	2523	FUT1	0.51	0.67	1	0.71	0.65	0.64	0.62	1.25	0.56	1.13	0.93	0.7	2.73	1.21	0.84	0.76	0.98	0.97	1.44	1.01	0.774	1.157	0.58	0.0848275
mRNA	51316	PLAC8	0.53	0.73	1.22	1.11	0.88	0.75	0.28	1.39	0.57	0.28	1.36	0.98	0.73	0.28	0.89	0.52	1.58	1.92	2.56	1.3	0.774	1.212	0.647	0.0985283
mRNA	9787	DLGAP5	0.89	0.37	0.29	0.45	1.49	0.95	0.97	0.75	1.12	0.46	0.33	0.55	0.39	0.59	0.56	0.68	5.02	0.78	0.58	1.17	0.774	1.065	0.4604	0.542125
mRNA	3800	KIF5C	0.61	0.25	2.34	0.65	1.07	0.49	0.56	0.66	0.41	0.72	0.67	0.73	3.53	1.61	0.71	0.81	3.31	1.08	1.44	1.77	0.776	1.566	1.013	0.0574394
mRNA	285556	C4orf54	0.53	0.46	0.58	0.43	0.6	1.82	1.35	1	0.61	0.4	0.34	0.34	0.06	2.58	8.44	4.21	0.03	1.04	0.01	0.97	0.778	1.802	1.2118	0.265284
mRNA	116844	LRG1	0.67	0.39	2.55	0.82	0.28	0.72	0.31	1.45	0.22	0.38	1.46	1.53	5.36	1.99	3.19	3.47	3.83	6.91	9.77	3.25	0.779	4.076	2.3875	0.003063
mRNA	79958	DENND1C	0.94	0.65	1.05	0.9	0.44	1.38	0.49	0.75	0.63	0.59	3.52	2.47	0.5	0.43	0.7	0.66	1.15	1.35	1.41	1.06	0.782	1.325	0.7608	0.120459
mRNA	1840	DTX1	0.34	1.09	1.47	0.82	0.47	0.93	0.79	0.34	0.49	1.13	4.61	2.4	1.51	0.57	0.49	1.21	0.75	1.36	0.97	0.93	0.787	1.48	0.9112	0.11764
mRNA	9047	SH2D2A	0.5	0.58	1.6	0.85	0.69	0.98	0.49	0.75	0.37	1.07	2.08	1.95	0.96	0.82	1.48	0.89	1.49	1.34	1.12	1.6	0.788	1.373	0.8011	0.00430341
mRNA	64220	STRA6	0.84	1.19	0.86	0.89	0.59	0.79	1.37	0.72	0.24	0.39	26.12	21.7	1.03	0.3	2.26	1.4	2.54	4.19	3.41	3.69	0.788	6.664	3.0801	0.0749889
mRNA	100528064	NEDD8-MDP1	1.73	0.89	0.83	0.7	0.81	0.57	0.62	0.49	0.72	0.56	0.9	0.94	0.69	0.41	0.67	1.39	1.63	1.96	1.73	0.69	0.792	1.101	0.4752	0.147126
mRNA	114784	CSMD2	0.74	0.83	1.43	0.58	1.01	0.73	0.96	0.62	0.41	0.63	0.43	0.6	1.32	1.7	2.77	1.82	0.96	1.79	1.69	1.23	0.794	1.431	0.8498	0.0183335
mRNA	112609	MRAP2	0.32	1.02	1.11	0.66	0.62	0.7	0.76	1.35	0.87	0.54	1.38	1.29	0.26	0.39	0.57	1.23	0.89	3.05	0.48	0.67	0.795	1.021	0.361	0.427448
mRNA	126969	SLC44A3	0.91	0.72	0.84	0.89	0.68	1.05	0.54	0.71	0.68	0.95	5.25	4.68	1.28	0.73	1.38	1.57	1.14	0.66	0.81	1.63	0.797	1.913	1.2632	0.0613618
mRNA	10855	HPSE	0.85	0.44	1.05	0.84	0.56	0.9	0.56	0.99	1.11	0.69	3.6	2.67	0.63	0.85	1.62	1.08	1.34	2.29	1.9	1.92	0.799	1.79	1.1637	0.00692326
mRNA	642987	TMEM232	0.78	0.7	1.54	0.78	0.91	0.44	0.72	0.91	0.54	0.69	3.17	3.69	0.88	0.65	0.56	1.53	4.5	1.38	3.9	1.25	0.801	2.151	1.4251	0.0194156
mRNA	255057	CBARP	0.56	0.35	2.99	0.64	0.42	0.73	0.5	0.44	0.8	0.58	1.03	0.71	2.18	2.08	1	0.89	0.79	1.75	1.75	0.68	0.801	1.286	0.683	0.135575
mRNA	55890	GPRC5C	0.49	0.9	0.85	0.94	1.17	0.62	0.85	0.68	0.74	0.77	4.62	4.65	0.63	0.78	0.47	1.09	1.54	0.55	0.93	0.96	0.801	1.622	1.0179	0.144333
mRNA	57091	CASS4	0.99	0.6	1.26	0.88	0.59	1.03	0.45	0.63	0.82	0.78	0.82	1.93	0.67	1.16	0.81	1.09	0.84	1.7	1.13	0.85	0.803	1.1	0.454	0.0697324
mRNA	4494	MT1F	0.61	0.59	1.16	0.96	0.91	0.7	0.45	0.53	0.97	1.18	3.41	2.97	1.21	1.28	1.39	1.42	1.7	0.54	2.11	1.87	0.806	1.79	1.1511	0.00540831
mRNA	387849	REP15	0.52	0.9	0.89	0.87	0.84	0.87	0.98	0.45	0.85	0.9	1.72	0.96	1.26	0.73	1.1	1.77	0.82	1.14	1.83	1.38	0.807	1.271	0.6553	0.00518634
mRNA	79191	IRX3	0.52	0.59	0.87	0.61	1.2	0.81	0.47	0.79	0.93	1.28	7.38	6.47	3.86	1.1	1.12	1.35	1.71	0.5	1.3	1.09	0.807	2.588	1.6812	0.04846
mRNA	8633	UNC5C	0.53	0.49	0.82	1.21	0.91	1.2	0.65	0.44	0.89	0.94	1.59	1.55	0.8	0.61	0.9	0.71	3.46	1.36	1.93	1.26	0.808	1.417	0.8104	0.0516657
mRNA	6338	SCNN1B	0.32	1.08	1.02	0.94	0.68	1.17	0.29	0.32	0.94	1.35	5.19	6.85	0.63	0.22	0.7	1.02	0.84	0.59	0.84	1.33	0.811	1.821	1.167	0.196269
mRNA	2793	GNGT2	0.49	0.5	1.31	0.67	1.08	0.87	0.4	1.17	0.97	0.67	2.46	1.29	1.3	0.54	0.73	0.51	1.4	1	1.88	1.5	0.813	1.261	0.6332	0.0583267
mRNA	81027	TUBB1	0.29	0.38	0.42	1.73	0.64	0.18	0.74	2.95	0.67	0.15	0.39	0.12	0.52	0.38	0.41	0.98	1.54	0.31	3.33	2.42	0.815	1.04	0.3517	0.613541
mRNA	9953	HS3ST3B1	0.5	0.61	2.73	0.65	0.79	0.59	0.24	0.91	0.44	0.71	2.66	2.08	2.67	0.97	1.43	1.12	1.23	1.53	2.04	1.24	0.817	1.697	1.0546	0.00828815
mRNA	23594	ORC6	1.12	0.93	0.72	0.86	0.75	0.75	0.83	0.98	0.68	0.55	0.88	0.68	0.67	0.4	0.7	0.52	2.56	1.18	1.78	1.11	0.817	1.048	0.3592	0.310444
mRNA	170691	ADAMTS17	0.92	0.56	1.61	0.38	1.43	0.61	0.91	0.55	0.72	0.51	1.53	0.65	1.54	1.28	1.11	0.67	0.93	1.39	1.37	1	0.82	1.147	0.4842	0.0647019
mRNA	2834	PRLHR	0.41	1.11	0.69	0.46	1.65	0.13	0.58	0.45	1.13	1.59	0.49	0.17	8.04	0.72	0.18	0.15	0.02	0.18	0.19	0.23	0.82	1.037	0.3387	0.791295
mRNA	342510	CD300E	1.11	0.15	2.66	0.96	0.35	0.82	0.14	0.78	0.68	0.59	3.17	6.31	1.86	3.54	5.62	1.24	2.88	12.25	6.78	2.33	0.824	4.598	2.4803	0.00542544
mRNA	200315	APOBEC3A	0.54	0.32	2.29	1.34	0.45	0.7	0.31	1.12	1.11	0.06	0.45	0.96	0.34	0.3	1.76	1.19	0.94	6.31	0.71	1.13	0.824	1.409	0.774	0.349694
mRNA	5427	POLE2	0.9	0.66	0.83	0.39	0.86	0.82	1.14	0.97	0.64	1.04	0.95	0.84	0.65	0.51	1.27	1.39	2.74	0.99	2.67	1.06	0.825	1.307	0.6638	0.0884748
mRNA	BGIG9606_68622	BGIG9606_68622	1.67	1.4	1.25	0.76	0.48	0.87	0.41	0.59	0.34	0.51	1.1	0.67	1.39	0.63	0.69	0.5	1.82	2.11	2.09	1.43	0.828	1.243	0.5861	0.107436
mRNA	54734	RAB39A	1.02	0.68	0.92	0.73	0.57	1.12	0.41	0.84	1.14	0.85	1.76	1.34	0.73	0.54	1.1	1.02	0.77	0.95	0.9	1.21	0.828	1.032	0.3177	0.144407
mRNA	9034	CCRL2	0.78	0.48	1.06	0.78	0.66	1.16	0.46	1.06	0.67	1.19	1.6	1.36	1.48	0.91	1.27	0.9	1.95	1.6	1.67	1.25	0.83	1.399	0.7532	0.00058729
mRNA	3553	IL1B	0.5	0.08	4.84	0.44	0.33	0.36	0.14	1.26	0.15	0.21	28.52	11.97	10.97	6.19	2.32	0.77	0.58	10.15	3.19	1.78	0.831	7.644	3.2014	0.032966
mRNA	11178	LZTS1	0.88	0.67	1.67	0.69	0.77	0.71	0.47	1.12	0.52	0.83	1.12	1.22	1.86	2.2	2.12	1.12	2.33	2.04	2.32	1.68	0.833	1.801	1.1124	0.00010083
mRNA	10926	DBF4	0.79	0.76	1.01	1	1.06	0.81	0.64	0.8	0.8	0.66	0.73	0.72	1.23	0.96	1.07	0.85	2.11	1.34	1.82	1.25	0.833	1.208	0.5362	0.031412
mRNA	3357	HTR2B	0.88	0.62	0.32	2.48	0.08	1.56	0.15	0.84	0.46	1	6.9	7.84	0.24	0.27	0.06	0.37	1.53	1.43	0.45	1.66	0.839	2.075	1.3064	0.214397
mRNA	11144	DMC1	0.65	1.5	1.31	0.34	1.21	1.25	0.37	0.39	0.85	0.52	0.77	0.44	1.15	0.33	1.28	1.05	2.78	1.81	0.62	0.85	0.839	1.108	0.4012	0.335272
mRNA	91057	CCDC34	0.81	0.8	0.81	1.33	0.85	0.93	0.74	0.61	1.02	0.49	1.35	0.67	0.74	0.29	0.49	0.44	2.57	0.87	1.8	1.07	0.839	1.029	0.2945	0.435896
mRNA	64407	RGS18	0.85	0.5	0.59	1.94	0.65	0.59	0.29	1.65	0.85	0.51	0.88	1.02	0.85	0.3	0.32	0.96	1.3	1.03	2.14	1.56	0.842	1.036	0.2991	0.431754
mRNA	283358	B4GALNT3	0.98	1.35	1.3	0.96	0.8	0.84	0.76	0.72	0.44	0.29	3.75	1.65	1.22	0.46	0.69	0.72	1.01	1.26	1.14	0.6	0.844	1.25	0.5666	0.227882
mRNA	57460	PPM1H	1.24	0.79	0.88	0.81	0.98	0.61	0.65	0.59	1.18	0.74	4.4	4.4	0.31	0.67	0.48	0.54	0.62	0.43	0.53	0.47	0.847	1.285	0.6013	0.424949
mRNA	2710	GK	1	0.81	1.27	1.12	0.39	0.92	0.61	1.06	0.63	0.68	2.38	2.26	2.25	2.18	1.93	2.25	2.45	4.73	3.96	2.54	0.849	2.693	1.6654	8.10529e-05
mRNA	10610	ST6GALNAC2	0.73	0.97	0.8	1.36	0.57	0.65	0.73	0.67	1	1.01	8.01	4.47	0.83	1.3	0.77	1.16	0.52	0.9	0.82	0.84	0.849	1.962	1.2085	0.180001
mRNA	56521	DNAJC12	0.46	0.75	1.54	1.39	1.12	0.63	0.54	0.94	0.49	0.69	1.37	1.39	1.79	0.72	1.05	1.17	2.9	2.26	1.71	1.27	0.855	1.563	0.8703	0.00870146
mRNA	80736	SLC44A4	0.73	0.77	1.13	0.85	0.73	0.99	0.61	1.19	0.36	1.19	8.62	7.56	1.35	0.81	0.93	1.22	2.02	0.66	1.39	1.38	0.855	2.594	1.6012	0.0940769
mRNA	1468	SLC25A10	0.54	0.85	0.63	0.54	1.21	0.77	0.96	0.83	0.87	1.38	1.19	1.69	0.68	0.91	0.93	0.85	1.53	0.54	0.94	1.14	0.858	1.04	0.2775	0.21791
mRNA	1234	CCR5	1.11	0.17	0.92	0.7	0.78	1.35	0.43	1.18	1.01	0.94	2.56	2.65	0.61	0.78	1.54	0.57	1.07	1.71	1.87	2.35	0.859	1.571	0.871	0.0229878
mRNA	5588	PRKCQ	0.53	0.58	1.54	1.06	0.79	1.04	0.58	0.82	1.05	0.61	2.16	1.97	0.89	1.24	0.73	0.91	0.66	1.64	0.77	1.34	0.86	1.231	0.5174	0.0801405
mRNA	101928635	LOC101928635	0.73	0.35	2.43	1.69	0.35	0.4	0.63	1.24	0.47	0.33	3.49	2.23	2.92	1.02	2.36	1.84	2.19	5.31	6.64	2.65	0.862	3.065	1.8301	0.0025419
mRNA	BGIG9606_41078	BGIG9606_41078	1.68	0.98	1.32	0.71	0.33	0.55	1.9	0.62	0.37	0.17	2.16	0.98	0.22	1.41	1.51	0.44	1.48	1.27	1.27	0.4	0.863	1.114	0.3683	0.361076
mRNA	2100	ESR2	0.53	0.98	0.72	1.04	0.7	1.96	0.73	0.7	0.56	0.73	4.17	3.56	1.36	1.45	1.45	1.71	1.98	1.65	1.24	1.94	0.865	2.051	1.2456	0.00455349
mRNA	5603	MAPK13	0.81	0.58	1.39	0.67	0.8	0.79	0.78	1.26	0.61	0.98	4.51	3.07	1.21	1.16	1.81	1.82	1.4	2.19	2.4	1.94	0.867	2.151	1.3109	0.00288164
mRNA	827	CAPN6	0.54	0.46	1.92	1.22	0.98	0.72	0.59	0.42	0.5	1.33	17.34	8.03	2.64	0.91	1.65	1.63	3.99	10.18	4.61	2.8	0.868	5.378	2.6313	0.021671
mRNA	84101	USP44	1.11	0.82	1.14	0.93	1.37	0.41	0.91	0.34	1.05	0.6	1.43	1.33	0.5	0.53	1.49	1.48	0.71	1.67	0.71	0.78	0.868	1.063	0.2924	0.288704
mRNA	6583	SLC22A4	0.83	0.67	1.18	0.71	0.79	0.72	0.89	1.13	1.05	0.73	1.38	1.2	1.65	1.42	1.42	1.59	2.28	1.42	2.6	1.9	0.87	1.686	0.9545	0.000172887
mRNA	11251	PTGDR2	0.53	0.75	1.83	0.61	0.86	0.94	0.6	0.75	0.92	0.93	0.62	0.79	1.13	1.86	1.08	0.97	1.36	1.56	1.28	1.3	0.872	1.195	0.4546	0.0635119
mRNA	BGIG9606_67597	BGIG9606_67597	1.09	0.94	1.12	0.73	0.74	0.53	0.73	0.84	1.01	1	2.15	1.77	1.18	0.49	1.92	1.01	0.76	1.13	1.51	0.5	0.873	1.242	0.5086	0.0835584
mRNA	493860	CCDC73	1.08	1.35	0.94	0.6	0.71	0.69	0.91	0.71	0.9	0.84	1.04	0.87	2.22	1.05	1.45	0.78	0.38	0.9	1.73	1.08	0.873	1.15	0.3976	0.149057
mRNA	898	CCNE1	0.89	1.3	0.61	0.84	0.86	1.03	0.87	0.72	0.8	0.81	0.64	1.13	0.51	1.01	1.05	0.64	2.38	1.14	1.84	1.14	0.873	1.148	0.3951	0.176634
mRNA	3914	LAMB3	1.17	1.23	0.32	1.12	0.71	0.76	1.02	0.98	0.61	0.82	19.5	13.5	1.16	0.54	0.85	0.81	1.37	1.1	0.85	0.93	0.874	4.061	2.2161	0.1676
mRNA	643847	PGA4	0.38	0.64	1.49	1.25	0.1	1.6	0.49	1.06	0.78	0.95	0.15	0.22	1.98	1.15	0.97	0.89	2.13	2.34	0.62	1.41	0.874	1.186	0.4404	0.296895
mRNA	347735	SERINC2	0.75	1.03	0.37	0.51	1.05	0.69	1.38	1.73	0.4	0.84	9.7	10.02	0.72	0.58	1.7	2.09	0.77	2.47	1.24	2.76	0.875	3.205	1.873	0.0709025
mRNA	656	BMP8B	0.78	0.61	1.67	1	0.8	0.62	0.85	0.6	0.88	0.96	1.01	2.07	2.74	2.51	1.38	2.05	3.12	1.94	2.42	3.29	0.877	2.253	1.3612	0.000113688
mRNA	4828	NMB	0.78	1.15	0.77	1.47	0.35	1.06	0.63	1.03	0.58	0.95	1.18	1.25	1.67	0.6	0.76	1.11	1.9	1.54	1.59	1.1	0.877	1.27	0.5342	0.0288416
mRNA	388372	CCL4L1	2.12	0.12	0.86	0.44	0.56	0.99	0.26	2.42	0.49	0.51	9.39	0.28	0.59	0.17	0.29	0.18	0.45	0.45	0.45	0.66	0.877	1.291	0.5578	0.666865
mRNA	149175	MANEAL	0.75	1.37	1.06	0.54	0.79	1.23	0.77	0.77	0.53	0.97	1.11	1.12	0.87	0.96	1.19	0.97	1.25	0.98	0.89	0.8	0.878	1.014	0.2078	0.192351
mRNA	107987067	LOC107987067	0.61	1.06	2	1.74	0.52	0.53	0.74	0.77	0.54	0.28	2.09	1	3.43	0.27	0.69	0	4.22	0.98	1.77	0.23	0.879	1.468	0.7399	0.24599
mRNA	27345	KCNMB4	0.7	0.87	1.06	0.83	1.27	0.75	0.55	0.7	0.75	1.31	0.7	1.27	1.01	0.86	0.81	0.74	1.17	0.72	1.62	1.12	0.879	1.002	0.1889	0.332642
mRNA	8208	CHAF1B	0.71	0.77	0.99	1.02	0.82	0.97	0.74	1.01	1.05	0.72	1.11	1.02	0.48	0.85	0.85	0.83	2.9	0.84	1.83	1.16	0.88	1.187	0.4317	0.202093
mRNA	7022	TFAP2C	0.27	0.28	4.17	0.98	0.41	1.19	0.45	0.17	0.12	0.77	9.96	8.77	5.36	1.54	2.35	2.83	6.41	6.5	5.84	3.2	0.881	5.276	2.5822	0.00060844
mRNA	254427	PROSER2	0.84	0.84	1.22	0.95	0.85	0.82	0.75	0.68	0.56	1.3	2.1	1.67	1.31	1.14	1.11	0.57	0.74	1.21	0.98	0.69	0.881	1.152	0.3869	0.121717
mRNA	100529241	HSPE1-MOB4	0	0.69	2.03	1.3	0.48	0.97	0.43	1.11	1.39	0.43	1.08	0	2.95	0.89	0.33	1.16	2.38	3.6	3.91	0.57	0.883	1.687	0.934	0.122366
mRNA	107984025	LOC107984025	1.74	1.16	0.72	0.6	1.04	0.34	1	0.56	1.3	0.39	1.47	0.91	1.22	1.69	0.83	0.76	1.58	0.9	0.94	1.08	0.885	1.138	0.3628	0.168324
mRNA	196500	PIANP	0.67	0.79	1.52	0.7	1.79	0.65	0.56	0.34	0.47	1.36	1.11	0.95	1.28	1.66	0.36	0.41	1.38	1.57	1.43	0.61	0.885	1.076	0.2819	0.388406
mRNA	122622	ADSSL1	1.17	0.91	0.71	1.11	0.96	1.1	0.74	0.59	0.78	0.8	3.66	1.94	0.91	0.67	0.36	1.19	0.91	1.07	0.51	0.77	0.887	1.199	0.4348	0.341855
mRNA	1960	EGR3	1.05	0.52	3.52	0.55	0.11	0.71	0.47	1.08	0.38	0.49	1.38	0.59	11.09	2.63	0.71	0.62	0.47	2.32	3.69	1.06	0.888	2.456	1.4677	0.168897
mRNA	9088	PKMYT1	0.71	1.07	0.6	0.67	1.12	1.27	1.09	0.6	1	0.75	0.77	0.74	0.5	0.51	0.63	0.86	3.99	0.66	1.47	1.05	0.888	1.118	0.3323	0.515139
mRNA	284348	LYPD5	0.48	1.23	1.56	0.63	0.53	0.85	0.68	1.28	0.46	1.21	3.45	1.96	6.31	2.31	2	1.63	2.83	4.33	2.49	1.92	0.891	2.923	1.714	0.00146179
mRNA	51332	SPTBN5	0.76	1.37	1.73	0.8	0.88	0.97	0.75	0.15	0.81	0.69	0.84	0.56	1.45	1.6	2.96	1.63	1.96	2.21	2.48	1.52	0.891	1.721	0.9497	0.00685662
mRNA	4908	NTF3	0.72	0.96	1.79	0.78	0.84	1.69	0.51	0.4	0.34	0.88	3.09	1.94	0.75	0.95	1.65	1.08	1.87	0.9	2.11	1.06	0.891	1.54	0.7894	0.0338275
mRNA	3748	KCNC3	1.21	0.83	1.1	0.99	0.77	1.05	0.54	0.73	0.83	0.86	5.92	2.23	0.62	0.61	0.79	0.56	0.71	1.04	0.89	0.52	0.891	1.389	0.6405	0.372555
mRNA	5957	RCVRN	0.68	0.42	0.65	1.21	1.81	0.43	0.68	0.48	1.05	1.5	0.44	0.41	3.45	0.7	0.71	0.74	0.38	0.49	1.07	2.19	0.891	1.058	0.2478	0.641269
mRNA	366	AQP9	0.54	0.28	1.93	2.14	0.38	0.53	0.2	2.32	0.46	0.14	5.27	3.69	3.13	1.98	4.45	3.13	4.39	6.49	14.84	6.46	0.892	5.383	2.5933	0.00341333
mRNA	54478	PIMREG	1	0.64	0.43	0.64	1.34	1.07	1.24	0.51	1.37	0.68	0.36	0.88	0.33	1.12	0.85	0.5	4.51	0.71	0.67	1.56	0.892	1.149	0.3653	0.541045
mRNA	29933	GPR132	0.96	0.9	0.89	0.76	0.88	0.83	0.47	1.12	1.11	1.02	3.1	1.95	0.97	1.26	0.95	0.8	0.57	1.01	0.83	1.18	0.894	1.262	0.4974	0.160028
mRNA	701	BUB1B	1.08	0.73	0.51	0.7	1.51	1.26	0.78	0.8	0.88	0.71	0.43	0.83	0.58	0.74	0.61	0.43	4.62	0.72	0.77	0.86	0.896	1.059	0.2411	0.69912
mRNA	9122	SLC16A4	0.78	0.97	0.9	1.28	0.49	0.66	0.69	1.09	0.81	1.3	3.44	2.97	1.37	0.58	0.79	1.05	1.15	1.21	1.18	1.13	0.897	1.487	0.7292	0.0837992
mRNA	5999	RGS4	0.97	0.6	1.32	0.57	1.23	0.9	0.52	0.76	1.2	0.92	7.31	6.55	0.86	1.4	1.17	0.54	0.74	1.55	1.19	0.98	0.899	2.229	1.31	0.128392
mRNA	22941	SHANK2	1.35	0.03	1.06	0.4	2.69	1.1	1.71	0.12	0.43	0.1	3.2	0.99	0.24	0.42	0.62	1.16	3.57	1.7	1.45	0.51	0.899	1.386	0.6245	0.29907
mRNA	728586	CCDC192	0.59	1.08	1.25	1.21	1.04	0.43	0.99	1.27	0.46	0.67	1.64	0.85	0.85	0.59	0.94	1.44	1.87	0.65	0.9	0.97	0.899	1.07	0.2512	0.332203
mRNA	BGIG9606_36518	BGIG9606_36518	1.43	0.89	0.43	0.59	1.56	0.73	1.04	0.83	0.8	0.7	1.14	0.7	0.67	1.05	1.29	1.5	1.39	1.17	1.54	1.08	0.9	1.153	0.3574	0.102255
mRNA	767	CA8	1.5	1.1	0.83	0.94	0.7	0.87	0.68	0.7	0.8	0.89	1.34	0.74	1.4	1.04	0.68	1.33	1.27	1.34	1.58	1.23	0.901	1.195	0.4074	0.0252059
mRNA	283659	PRTG	0.54	1.07	0.83	0.6	1.49	0.67	0.8	1.15	1.06	0.81	1.76	1.03	0.87	0.74	0.73	0.82	1.26	0.94	1.17	1.13	0.902	1.045	0.2123	0.301444
mRNA	668	FOXL2	0.44	0.25	2.43	0.39	0.81	1.31	0.36	0.17	0.66	2.23	5.27	6.78	2.68	2.22	2.31	2.19	3.57	3.45	2.99	2.02	0.905	3.348	1.8873	0.000625132
mRNA	220992	ZNF485	0.85	0.96	0.97	0.9	0.86	0.66	0.76	0.98	1.17	0.94	1.04	0.59	1.07	1.03	0.78	0.82	1.75	1.75	2.02	1.55	0.905	1.24	0.4544	0.0623304
mRNA	115761	ARL11	1.06	0.93	1.25	0.91	0.67	0.97	0.47	0.91	1.11	0.77	1.33	1.38	0.66	0.58	0.98	1.17	0.99	1.19	1.4	1.27	0.905	1.095	0.2749	0.119166
mRNA	23057	NMNAT2	0.44	1.27	0.78	1.07	0.45	1.13	0.69	0.51	0.72	1.99	3.54	1.67	1.49	0.67	0.44	0.82	0.48	1.19	0.63	0.67	0.905	1.16	0.3581	0.456545
mRNA	139735	ZFP92	0.74	0.58	1.51	0.88	0.83	1.05	0.69	0.65	1.01	1.13	3.22	2.67	1.27	1.35	1.5	1.26	1.21	1.85	1.21	1.17	0.907	1.671	0.8815	0.0084922
mRNA	8477	GPR65	1.2	0.59	1.77	1.13	0.56	0.93	0.59	0.83	0.75	0.73	1.79	1.27	0.92	0.53	1.59	1.09	1.41	1.44	2.17	1.48	0.908	1.369	0.5924	0.024344
mRNA	29968	PSAT1	0.61	0.49	0.35	2.71	0.48	0.76	1.35	0.69	0.46	1.2	0.87	0.84	0.77	2.58	0.59	0.63	0.79	1.42	2.59	2.48	0.91	1.356	0.5754	0.221274
mRNA	57761	TRIB3	0.86	0.69	1.55	0.64	0.8	0.95	0.73	1.09	0.78	1.03	2.31	1.93	2.61	1.75	1.93	1.25	1.63	1.67	2.08	3.08	0.912	2.024	1.1501	4.47e-05
mRNA	386724	AMIGO3	0.74	0.87	0.92	0.88	0.87	0.94	0.9	1.04	0.93	1.03	0.72	0.93	1.87	1.38	1.33	1.14	0.91	0.81	1.12	0.98	0.912	1.119	0.2951	0.0897562
mRNA	9768	PCLAF	0.81	0.98	0.5	0.6	1.77	1	0.84	0.87	1.08	0.69	0.84	1.06	0.96	0.73	0.39	0.7	5.49	0.9	2.27	1.02	0.914	1.436	0.6518	0.31131
mRNA	107987290	LOC107987290	2.23	1.23	0.13	1	0.62	0.88	1.37	0.75	0.48	0.45	0.98	0.25	0.57	0.7	0.84	2.67	1.22	1.36	0.22	1.36	0.914	1.017	0.1541	0.729713
mRNA	5979	RET	0.35	0.31	2.16	0.62	0.88	1.81	0.32	0.83	0.42	1.48	1.88	2.02	1.27	0.9	0.72	0.99	1.76	0.61	0.59	1.18	0.918	1.192	0.3768	0.325295
mRNA	110599564	EEF1AKMT4	0.85	0.58	1.39	0.77	0.83	0.91	0.71	1.15	0.89	1.11	0.78	1.71	4	1.7	2.25	1.68	3.17	2.65	4.05	2.21	0.919	2.42	1.3969	0.00142816
mRNA	BGIG9606_45047	BGIG9606_45047	1	0.9	1.34	0.73	1.13	0.83	1.26	0.71	0.55	0.74	1.86	0.81	0.68	0.69	1.55	1.12	0.48	1.24	1.13	1.26	0.919	1.082	0.2356	0.317746
mRNA	3161	HMMR	1.22	0.66	0.24	0.84	1.72	0.72	0.79	0.61	1.28	1.11	0.44	0.56	0.37	0.6	0.6	0.73	4.4	0.68	0.65	1.11	0.919	1.014	0.1419	0.818283
mRNA	11240	PADI2	1.07	0.67	0.88	1.03	1.03	0.93	0.66	1.48	0.64	0.81	2.65	4.1	3.6	0.64	0.5	0.67	1.25	0.74	1.66	1.49	0.92	1.73	0.9111	0.081585
mRNA	7762	ZNF215	0.81	1.2	0.97	0.72	0.91	0.97	1.06	0.99	1	0.57	1.27	0.63	0.86	0.73	1.06	1.26	1.36	1.44	0.97	1.28	0.92	1.086	0.2393	0.134069
mRNA	1427	CRYGS	0.66	1.07	1.25	1.42	1.15	0.69	0.73	0.67	1.01	0.62	1.29	0.8	1.03	1.17	0.86	0.96	1.88	1.59	1.13	1.46	0.927	1.217	0.3927	0.0559667
mRNA	BGIG9606_45239	BGIG9606_45239	0.56	1.1	2.31	0.2	1.01	0.15	0.68	0.89	0.38	2	1.38	0.82	2.93	3.2	4.75	4.16	2.84	1.58	1.73	0.55	0.928	2.394	1.3672	0.0113724
mRNA	114880	OSBPL6	1.07	1.22	0.97	0.72	1.06	0.73	0.66	0.86	1.18	0.81	1.01	1.03	1.36	0.73	0.92	0.93	1.46	1.21	1.31	1.33	0.928	1.129	0.2828	0.0562763
mRNA	3759	KCNJ2	1.29	0.81	1.22	1.12	0.38	0.81	0.52	1.48	0.82	0.87	1.62	0.65	1.34	1.06	0.89	1.09	1.05	0.91	1.5	1.01	0.932	1.112	0.2548	0.225608
mRNA	142827	ACSM6	0.21	1.81	1.75	0.71	0.4	1.31	0.67	0.32	0.83	1.33	0.8	1.01	4.46	0.9	3.34	1.32	0.31	1.44	1.11	0.8	0.934	1.549	0.7298	0.197404
mRNA	84804	MFSD9	0.96	0.93	0.79	0.62	1.13	0.92	1.04	1	1.04	0.96	1.6	1.37	0.88	0.89	1.34	1.02	1.11	1.1	1.32	0.92	0.939	1.155	0.2987	0.0289508
mRNA	63967	CLSPN	1.19	0.76	0.6	0.65	1.49	1.24	1.02	0.77	0.92	0.75	0.51	0.68	0.7	0.79	0.81	0.75	5.79	0.78	2.04	1.02	0.939	1.387	0.5628	0.405987
mRNA	2178	FANCE	0.72	1	0.83	1.24	0.9	1.01	1.05	0.89	0.76	1	1.52	1.46	0.88	0.84	0.97	1.02	1.64	0.87	1.32	1.11	0.94	1.163	0.3071	0.0545915
mRNA	110599588	ASDURF	1.15	1.59	1.87	2.09	0.5	0.81	0.11	0.37	0.65	0.27	1.46	0.85	1.61	0.3	0.65	0.66	1.7	1.72	2.19	0.82	0.941	1.196	0.346	0.398512
mRNA	605	BCL7A	1.32	1.19	0.65	0.82	1.02	0.9	0.56	0.82	0.95	1.22	2.05	2.25	1.4	1.07	1.33	0.71	1.33	1.18	0.85	0.69	0.945	1.286	0.4445	0.0855139
mRNA	58528	RRAGD	1.23	0.67	0.8	1.25	0.66	1.16	0.61	0.91	0.86	1.3	2.34	1.79	0.76	0.61	0.87	1.08	0.76	0.77	0.67	1.17	0.945	1.082	0.1953	0.498279
mRNA	BGIG9606_43199	BGIG9606_43199	1.3	1.85	2.31	0.7	0.36	1.39	0.57	0.19	0.52	0.27	3.98	1.19	1.23	0.64	0.31	0.48	1.82	2.34	1.47	0.92	0.946	1.438	0.6042	0.25162
mRNA	122970	ACOT4	0.68	0.7	0.41	1.38	0.98	1.21	1.3	1.21	1.1	0.53	2.07	1.64	0.77	0.29	1.17	1.53	0.95	0.86	0.42	1.22	0.95	1.092	0.201	0.500737
mRNA	3594	IL12RB1	0.98	0.88	1.1	0.96	0.79	1.21	0.81	1.02	0.81	0.94	1.58	1.77	0.68	0.39	1	0.86	0.67	1.2	0.99	0.91	0.95	1.005	0.0812	0.700577
mRNA	26191	PTPN22	0.69	0.58	1.47	0.75	1.03	1.05	0.84	0.93	1.04	1.14	2.7	3.24	1.09	1.37	1.62	1.76	1.94	2.08	1.46	2.47	0.952	1.973	1.0514	0.000740417
mRNA	92979	44264	1.1	1.01	0.77	0.94	0.82	1.04	0.74	0.83	0.82	1.45	2.3	1.96	1.02	0.88	0.99	0.82	1.28	0.78	1.25	0.81	0.952	1.209	0.3448	0.174883
mRNA	93323	HAUS8	1.08	0.77	1.01	1.12	0.91	1.21	0.89	1.14	0.62	0.81	1.81	0.69	0.65	0.83	0.85	0.7	2.74	1.74	1.86	0.84	0.956	1.271	0.4109	0.207856
mRNA	1763	DNA2	1.09	0.77	1	0.69	1.17	0.76	1.26	0.83	0.94	1.05	1.16	0.95	0.44	0.96	0.86	0.53	1.76	0.99	1.26	1.3	0.956	1.021	0.0949	0.63818
mRNA	196541	METTL21C	0.33	0.76	0.99	1.02	1	1.2	0.72	0.66	1.7	1.23	0.72	1.21	0.57	1.38	1.29	1.7	0.5	1.12	0.8	0.97	0.961	1.026	0.0944	0.706256
mRNA	55356	SLC22A15	1.28	1.31	1.01	0.93	0.93	0.94	0.66	0.96	0.99	0.61	2.34	2.56	1.28	1.77	1.09	2.14	1.42	1.64	1.33	2.01	0.962	1.758	0.8698	0.000488817
mRNA	81620	CDT1	1.01	0.77	0.74	0.72	1.41	1.31	0.85	0.88	0.92	1.01	0.56	1.26	0.52	0.67	0.68	0.57	4.22	0.84	1.89	1.18	0.962	1.239	0.3651	0.466498
mRNA	55966	AJAP1	0.37	0.29	3.48	0.76	1.43	1.04	0.56	0.44	0.65	0.62	4.18	1.46	4.57	2.8	1.49	1.13	2.01	4.47	3.93	1.74	0.964	2.778	1.5269	0.00346976
mRNA	4499	MT1M	0.71	0.62	3.5	0.88	0.58	0.6	0.11	1.37	0.85	0.43	0.83	2.12	66.72	9.93	2.47	1.78	8.25	2.96	35.9	0.84	0.965	13.18	3.7717	0.107335
mRNA	51537	MTFP1	1	0.39	1.12	0.93	0.69	1.26	0.85	1.17	1.06	1.2	2.33	2.04	4.39	1.39	2.31	1.65	3.39	1.21	3.55	2.01	0.967	2.427	1.3276	0.00140161
mRNA	105374089	LOC105374089	0.65	0.92	1.46	0.85	1.3	1.05	1.09	0.43	0.88	1.04	0.97	1.12	1.13	1.11	1.06	1.31	0.82	1.19	0.68	0.76	0.967	1.015	0.0699	0.678608
mRNA	BGIG9606_40512	BGIG9606_40512	0.68	0.93	1.59	1.36	0.6	1.02	0.7	1.32	0.84	0.64	1.5	1.04	1.5	1.06	0.9	1.07	1.54	1.43	1.56	1.38	0.968	1.298	0.4232	0.0265093
mRNA	79081	LBHD1	0.99	0.82	0.86	0.68	0.59	0.49	1.49	2.37	0.99	0.4	0.65	0.57	0.45	0.38	2.09	2.52	1.08	0.32	0.86	3.68	0.968	1.26	0.3803	0.479945
mRNA	84953	MICALCL	1.38	1	0.91	1	0.79	1.25	1.53	0.63	0.67	0.54	1.66	0.87	0.34	1.46	3.17	1.98	0.66	1.15	0.69	0.82	0.97	1.28	0.4001	0.296255
mRNA	BGIG9606_54916	BGIG9606_54916	1.59	2.41	1.91	1.64	0.4	0	0	0.54	0.43	0.78	0.97	0.19	0.95	0	1.39	1.17	3.09	3.22	2.33	0.15	0.97	1.346	0.4726	0.424192
mRNA	79816	TLE6	0.87	1.02	1.42	0.67	1.04	0.82	0.96	0.9	1	1.02	3.26	2.16	0.55	0.68	0.86	1.39	3.21	1.44	1.28	1.22	0.972	1.605	0.7235	0.0714732
mRNA	2893	GRIA4	0.75	1.05	1.43	0.48	2.26	0.67	0.84	0.92	0.61	0.73	1.03	1.06	1.38	1.87	0.76	0.85	1.48	0.57	0.92	1.16	0.974	1.108	0.186	0.522424
mRNA	79866	BORA	1.08	0.78	1.02	1.14	0.76	0.93	1.12	0.97	0.99	0.97	1.26	0.97	0.65	0.86	0.97	1.5	1.52	1.17	1.61	1.05	0.976	1.156	0.2442	0.120069
mRNA	286530	P2RY8	0.8	0.81	1.23	0.78	1.51	0.63	1.22	1.22	0.91	0.65	0.68	0.71	1.65	0.47	0.88	0.8	0.55	1.72	1.91	0.69	0.976	1.006	0.0437	0.879266
mRNA	79746	ECHDC3	1.22	1.24	0.72	1.33	0.69	1.44	0.65	0.57	0.64	1.28	1.23	2.87	1.34	1.51	1.4	1	1.95	1.35	1.44	1.98	0.978	1.607	0.7165	0.00691072
mRNA	8530	CST7	0.78	0.31	1.39	1.48	1.08	0.55	0.34	1.98	0.95	0.92	1.88	2.27	2.58	0.72	0.36	0.99	0.89	0.86	2.4	2.85	0.978	1.58	0.692	0.0908421
mRNA	51090	PLLP	0.5	1.3	0.59	1.58	0.62	1.37	0.37	1.53	0.83	1.1	4.6	3.71	0.28	1.08	0.72	0.57	1.28	0.62	1.67	1.44	0.979	1.597	0.706	0.219568
mRNA	118881	COMTD1	0.84	1.25	0.91	1.14	0.87	1.21	0.58	0.91	0.94	1.15	2.29	1.32	0.81	0.95	1.12	1.11	1.21	1.04	1.18	0.97	0.98	1.2	0.2922	0.1528
mRNA	9076	CLDN1	1.45	1.21	1.1	1.15	0.58	0.75	1.29	0.87	0.76	0.65	3.75	3.57	0.37	1.36	5.26	1.55	0.3	1.83	0.6	0.8	0.981	1.939	0.983	0.10935
mRNA	11025	LILRB3	0.77	0.97	2.44	0.66	0.65	0.6	0.33	1.26	1.43	0.71	3.41	0.89	2.44	0.41	2.03	0.84	0.77	1.59	6.53	3.02	0.982	2.193	1.1591	0.0726469
mRNA	100653049	LOC100653049	0.56	0.33	4.61	0	0.78	0.09	0.89	0.71	0.61	1.24	0.97	2.38	21.75	2.78	3.78	1.14	0	4.25	2.41	1.02	0.982	4.048	2.0434	0.167141
mRNA	161779	PGBD4	0.78	1.05	0.88	0.9	0.94	0.92	1.31	0.98	1.07	0.99	1.35	0.95	0.58	0.83	0.84	1.06	1.58	1.32	1.68	1.15	0.982	1.134	0.2076	0.22799
mRNA	55	ACPP	1.14	0.59	1.24	0.81	0.62	1.5	0.48	0.61	0.75	2.08	1.31	1.61	0.29	0.39	0.61	0.57	1.34	1.38	1.25	1.67	0.982	1.042	0.0856	0.797117
mRNA	9955	HS3ST3A1	0.53	0.53	1.93	0.83	1.59	0.81	0.55	0.41	0.95	1.76	2.06	2.08	1.4	1.43	1.34	0.99	1.83	2.14	1.91	1.67	0.989	1.685	0.7687	0.00525448
mRNA	11226	GALNT6	0.54	1.15	1.73	1.4	0.58	1.08	0.69	0.76	0.68	1.28	2.79	3.95	0.92	0.78	1.56	1.43	1.74	1.8	3.3	1.73	0.989	2	1.016	0.0135768
mRNA	4277	MICB	1.19	0.89	1.41	1.06	0.97	1.1	0.37	0.75	0.9	1.28	2.75	1.33	0.91	0.62	2.42	0.79	2.15	0.68	1.21	1	0.992	1.386	0.4825	0.158323
mRNA	3620	IDO1	1.28	0.6	1.24	1.16	0.9	1.18	0.22	1.18	0.89	1.27	3.19	3.17	0.69	0.55	0.47	0.85	1.01	1.24	1.18	1.23	0.992	1.358	0.4531	0.296658
mRNA	347736	NME9	0.53	1.08	1.03	1.12	1.5	1.55	1.35	0.29	0.97	0.51	0.63	1.41	0.49	1.36	0.88	1.54	1.03	1.18	1.13	1.06	0.993	1.071	0.1091	0.656168
mRNA	1723	DHODH	1.01	0.95	1.7	0.66	1	1.09	0.62	0.94	0.9	1.07	1.47	1.14	1.66	1.17	1.91	1.61	2.55	2.33	2.84	1.39	0.994	1.807	0.8623	0.00171413
mRNA	8708	B3GALT1	1.53	1.52	1.4	0.81	0.77	1.58	0.76	0.52	0.47	0.59	1.07	0.42	1.65	0.43	1.04	1.11	1.1	1.5	1.32	0.67	0.995	1.031	0.0513	0.855929
mRNA	399473	SPRED3	0.95	0.9	2.12	0.98	0.52	1.19	0.7	0.88	0.84	0.88	1.31	0.83	2.27	2.2	2.53	2.59	2.01	4.29	3.53	1.41	0.996	2.297	1.2055	0.00319499
mRNA	916	CD3E	0.72	0.63	0.88	1	0.79	1.16	0.48	1.72	1.29	1.29	4.96	3.77	0.48	0.31	0.53	0.76	0.41	0.85	1.04	0.83	0.996	1.394	0.485	0.463099
mRNA	114800	CCDC85A	0.88	1.43	1.85	0.92	0.83	0.77	0.64	1.16	0.59	0.89	1.53	0.9	1.52	0.96	0.7	0.76	1.01	1.48	1.18	0.87	0.996	1.091	0.1314	0.555959
mRNA	333	APLP1	0.58	1	0.9	1.12	1.05	1.74	1.02	0.96	0.55	1.05	1.55	1.45	1.21	1.07	1.02	0.85	1.34	0.97	0.58	1.03	0.997	1.107	0.151	0.435931
mRNA	11027	LILRA2	0.85	0.61	1.01	1.26	0.61	0.97	0.38	1.4	1.72	1.17	0.44	3.19	1.19	0.74	1.71	0.46	1.46	3.11	2.38	2	0.998	1.668	0.741	0.0749364
mRNA	64785	GINS3	0.87	1.05	0.82	1.17	1.05	0.85	1.16	1.08	0.86	1.08	0.66	1.17	1.11	1.14	1.25	1.2	2.61	1.47	2.14	1.47	0.999	1.422	0.5094	0.0427718
mRNA	93953	GCNA	0.82	1.15	1.16	0.94	1.16	1.06	1.23	0.55	1.04	0.88	0.9	0.91	0.97	1.14	0.92	1.53	1.04	1.42	0.87	0.88	0.999	1.058	0.0828	0.559666
mRNA	80757	TMEM121	1.01	0.88	0.97	0.99	0.69	0.86	0.79	0.93	1.25	1.63	1.19	1.6	0.72	0.86	1.04	1.17	1.56	1	1.22	1.05	1	1.141	0.1903	0.261253
mRNA	11035	RIPK3	1.21	0.94	1.85	0.7	0.73	1.16	0.68	0.57	1.35	0.81	1.8	1.35	0.7	0.49	1.12	1.08	1.13	0.66	1.55	1.09	1	1.097	0.1336	0.594748
mRNA	23767	FLRT3	1.49	1.19	0.8	0.63	1.29	0.64	0.9	0.76	0.7	1.62	0.28	0.38	0.38	0.52	0.43	0.8	1.04	0.86	0.49	0.72	1.002	0.59	-0.7641	0.00971241
mRNA	7288	TULP2	1.25	0.96	0.78	0.68	0.99	1.27	0.99	0.94	1.2	0.96	0.88	0.91	0.83	0.58	0.71	1.02	0.64	0.84	0.76	0.81	1.002	0.798	-0.3284	0.0136163
mRNA	5961	PRPH2	0.68	1.11	1.31	1.14	2	1.2	0.97	0.36	0.7	0.55	0.89	1.2	1.65	2.21	0.94	0.9	1.54	1.69	1.73	1.61	1.002	1.436	0.5192	0.0462503
mRNA	136895	C7orf31	1.04	1.29	0.98	1.41	1	1.2	0.79	0.75	0.83	0.74	1.33	0.92	0.56	0.65	0.46	0.65	0.78	0.8	0.7	0.67	1.003	0.752	-0.4155	0.0295559
mRNA	5596	MAPK4	0.55	0.8	1.19	0.74	1.55	1.28	1.12	0.61	1.05	1.14	0.32	0.45	2.38	2.36	0.9	0.56	2.83	0.96	0.99	1.12	1.003	1.287	0.3597	0.365981
mRNA	7730	ZNF177	1.04	0.55	1.17	1.47	1.45	0.59	0.74	0.55	1.25	1.22	1.63	1.05	0.29	0.68	0.88	0.46	0.81	1.64	1.11	1.5	1.003	1.005	0.0029	0.991694
mRNA	168374	ZNF92	0.95	1.22	1.3	1.48	0.96	0.66	0.44	1.4	0.85	0.78	1.32	0.98	1.51	0.95	0.79	0.94	1.89	1.72	2.13	1.59	1.004	1.382	0.461	0.0515818
mRNA	64926	RASAL3	0.65	0.79	1.18	0.88	1.23	1.34	0.43	1.09	1.38	1.09	2.9	1.86	0.82	0.79	0.81	0.86	1.37	1.55	1.9	1.28	1.006	1.414	0.4912	0.106571
mRNA	3656	IRAK2	0.93	0.9	1.6	0.93	0.75	0.88	0.65	1.11	0.91	1.41	1.5	1.32	1.9	1.04	1.25	1.01	1.25	1.25	1.42	1.12	1.007	1.306	0.3751	0.0264421
mRNA	BGIG9606_52448	BGIG9606_52448	0.86	1.5	0.55	1.1	0.73	0.77	0.87	1.09	1.48	1.12	0.65	0.59	0.14	0.54	1.08	0.9	0.95	0.71	0.49	1.25	1.007	0.73	-0.4641	0.0669138
mRNA	126272	EID2B	1.18	1.05	1.25	1.17	0.63	0.86	0.91	1.13	0.94	0.95	1.04	0.62	0.49	0.68	0.94	1.06	1.18	0.56	0.55	1.06	1.007	0.818	-0.2999	0.0811655
mRNA	990	CDC6	1.29	0.83	0.71	0.71	1.46	1.32	1.19	0.91	0.85	0.8	0.5	1.06	1.06	0.92	1.88	1.35	6.12	1.53	3.94	1.72	1.007	2.008	0.9957	0.101164
mRNA	100506243	KRBOX1	1.38	1.65	0.48	0.97	1.23	0.35	1	1.23	1.12	0.68	0.97	0.98	0.41	0.4	0.5	0.39	1.62	1.3	1.25	0.49	1.009	0.831	-0.28	0.366827
mRNA	91442	FAAP24	0.68	0.87	0.62	1.53	1.06	1.08	1.05	1.46	0.83	0.91	1.27	1.27	0.49	0.49	0.99	0.53	1.3	0.58	1.06	0.79	1.009	0.877	-0.2023	0.370195
mRNA	8825	LIN7A	0.9	1.24	1.1	1.38	0.87	0.67	0.89	1.13	1.13	0.78	1.28	0.83	1.13	0.52	0.59	0.37	1.27	1.54	1.58	0.86	1.009	0.997	-0.0173	0.93826
mRNA	284697	BTBD8	0.9	1.08	0.6	1.32	1.4	1.08	0.94	0.86	0.89	1.03	1.04	1.77	0.34	0.62	0.38	0.73	0.83	0.41	0.33	0.91	1.01	0.736	-0.4566	0.105735
mRNA	5778	PTPN7	0.71	1.15	1.71	0.74	1	1.03	0.61	0.64	1.22	1.31	2.02	1.92	0.93	1.23	1.55	1.06	0.82	2.15	2.08	1.51	1.012	1.527	0.5935	0.0168411
mRNA	339327	ZNF546	1.14	1.16	1.12	1.04	1.15	0.88	0.95	1.01	0.85	0.82	1.04	0.8	0.65	0.64	0.72	0.93	1.17	0.8	0.79	1.06	1.012	0.86	-0.2348	0.0472613
mRNA	57047	PLSCR2	0.71	0.68	1.27	0.83	1.06	1.2	0.88	1.36	1.22	0.91	1.5	1.25	2.92	1.1	1.46	1.12	0.81	1.79	0.67	1.19	1.012	1.381	0.4485	0.111071
mRNA	BGIG9606_45364	BGIG9606_45364	1.05	1.07	1.08	0.6	1.55	0.99	0.93	0.85	0.97	1.03	1.03	1.33	0.68	0.77	0.97	1.42	1.17	1.02	1.21	1.8	1.012	1.14	0.1718	0.330135
mRNA	84966	IGSF21	1.36	0.28	0.63	0.87	0.61	2.13	0.64	0.85	0.88	1.88	4.25	5.15	0.55	1.11	1.79	2.5	2.26	2.26	0.71	2.3	1.013	2.288	1.1755	0.0253664
mRNA	55184	DZANK1	1.24	1.05	1.22	0.88	1.01	0.92	0.91	0.87	1.19	0.85	1.28	1.09	0.7	0.78	0.76	0.74	1.05	1.18	1.29	0.9	1.014	0.977	-0.0536	0.677211
mRNA	952	CD38	0.81	0.71	1.41	1.17	0.84	1.66	0.65	0.69	1.39	0.82	2.55	2.29	0.73	0.71	1.01	0.96	2.21	1.04	1.79	2.64	1.015	1.593	0.6503	0.0539602
mRNA	83879	CDCA7	0.43	0.69	1.48	1.27	1.53	1.06	0.82	1.3	1.07	0.52	1.08	1.11	0.75	1.34	0.79	0.47	3.42	1.3	4.11	1.65	1.017	1.602	0.6556	0.170555
mRNA	283897	C16orf54	0.92	1.05	1.4	1	0.79	0.98	0.51	1.62	0.92	0.98	1.84	1.55	0.95	0.57	0.84	0.96	0.88	1.41	1.86	1.62	1.017	1.248	0.2953	0.205816
mRNA	974	CD79B	0.87	1.47	1.41	0.47	1	0.82	0.79	1.54	0.73	1.08	0.83	0.65	1.57	1	1.1	0.96	1.87	1.02	2.99	1.18	1.018	1.317	0.3715	0.241618
mRNA	63979	FIGNL1	1.11	0.95	1.09	0.8	1.28	0.96	0.84	1	1.17	0.98	0.81	0.78	0.79	0.81	0.7	0.84	1.76	0.86	1.33	1.18	1.018	0.986	-0.0461	0.787241
mRNA	132671	SPATA18	1.41	0.83	0.61	1.67	0.35	1.41	0.99	1.13	0.7	1.09	1.19	0.83	0.95	0.29	0.84	0.78	0.61	0.77	0.49	0.62	1.019	0.737	-0.4674	0.082354
mRNA	6339	SCNN1D	1.03	0.72	0.81	0.8	1.17	1.02	0.99	1.19	1.37	1.1	1.21	0.87	0.41	0.61	0.52	0.69	0.69	0.54	0.7	0.72	1.02	0.696	-0.5514	0.00302268
mRNA	151	ADRA2B	0.72	1.02	0.22	1.81	1.32	1.04	0.7	1.22	0.39	1.76	0.24	0.16	0.51	0.15	0.11	0.72	0.75	0.19	0.34	0.48	1.02	0.365	-1.4826	0.00367771
mRNA	375057	STUM	0.82	1.07	1.55	0.89	0.64	1.07	0.56	1.63	0.97	1	2.77	2.22	2.62	1.15	1.53	0.71	1.23	1.24	1.31	2.09	1.02	1.687	0.7259	0.0170438
mRNA	7130	TNFAIP6	0.91	1.32	1.57	1.45	0.75	0.48	1.7	1.17	0.6	0.25	1.25	0.55	5.51	1.96	1.15	0.33	2.22	7.22	2.04	2.04	1.02	2.427	1.2506	0.0781843
mRNA	54360	CYTL1	0.96	1.1	1.37	1.82	0.45	0.74	0.89	1.14	1.15	0.58	0.73	0.76	2.62	0.53	0.33	0.85	2.09	1.13	2.45	1.57	1.02	1.306	0.3566	0.341858
mRNA	6328	SCN3A	0.51	1.72	1.14	0.56	0.79	0.94	0.94	0.77	1.52	1.31	1.49	0.92	1.17	0.61	0.66	1.16	0.61	0.65	1.58	0.39	1.02	0.924	-0.1426	0.601345
mRNA	2797	GNRH2	0.56	1.31	0.95	0.53	1.12	1.06	1.24	1.02	1.23	1.19	0.75	0.76	0.77	0.79	1.39	0.79	1.34	0.93	1.01	1.59	1.021	1.012	-0.0128	0.946167
mRNA	9466	IL27RA	0.67	0.76	1.3	1.06	0.84	1.02	0.85	1.62	0.99	1.12	1.35	1.56	1.08	1.09	1.05	1.12	1.94	1.24	2.06	2.37	1.023	1.486	0.5386	0.0186114
mRNA	107984817	LOC107984817	1.05	1.13	0.94	0.82	1.69	0.71	1.29	0.64	1.17	0.79	1.2	1.39	0.44	0.54	0.9	1.12	0.71	0.57	0.52	1.17	1.023	0.856	-0.2571	0.272699
mRNA	344387	CDKL4	1.22	0.81	1.06	0.79	0.79	1.3	1.14	0.76	0.66	1.71	0.53	0.64	0.92	0.7	0.83	1	0.85	1.4	1.15	0.58	1.024	0.86	-0.2518	0.237659
mRNA	83473	KATNAL2	0.77	1.45	0.99	1.02	0.74	1.37	1.32	1	0.9	0.69	0.94	0.82	0.53	1	1	1.07	1.55	0.52	0.82	0.9	1.025	0.915	-0.1638	0.393993
mRNA	6553	SLC9A5	0.97	1.3	0.64	1.11	1	1.29	1.13	1.22	0.92	0.68	0.91	0.76	0.75	0.7	0.89	0.97	0.86	0.84	0.84	0.58	1.026	0.81	-0.341	0.0201767
mRNA	8153	RND2	1.65	0.97	0.89	1.08	0.94	0.77	1.23	0.92	1.04	0.77	0.6	0.62	2.15	0.88	0.69	0.44	0.43	0.59	0.33	0.43	1.026	0.716	-0.519	0.119459
mRNA	107987545	LOC107987545	0.85	0.88	1.97	0.78	0.88	1.28	0.86	1.07	1.29	0.4	1.14	1.23	0.75	0.69	0.91	0.8	0.58	0.84	1.15	0.25	1.026	0.834	-0.2989	0.253955
mRNA	51311	TLR8	1.53	0.81	0.84	1.38	0.5	1.51	0.4	1.23	1.21	0.86	2.41	2.29	0.6	0.41	0.99	1.84	1.35	1.37	1.48	1.52	1.027	1.426	0.4735	0.120162
mRNA	255027	MPV17L	0.91	1.1	0.9	1.5	0.74	1.46	0.89	0.83	0.99	0.95	0.69	1.2	1.1	0.8	0.92	0.73	0.98	1.21	0.7	1.3	1.027	0.963	-0.0928	0.564574
mRNA	119	ADD2	0.68	1.77	1.27	1.06	0.72	1.23	1.06	1.12	0.6	0.76	1.48	0.53	0.87	0.74	0.8	1.25	0.51	1.58	0.71	1.39	1.027	0.986	-0.0588	0.811454
mRNA	374899	ZNF829	1.23	1.16	0.98	1.34	1.17	0.85	0.87	1.01	0.72	0.94	1.15	0.69	1.32	0.85	0.46	0.69	1.12	1.66	1.41	1.13	1.027	1.048	0.0292	0.876435
mRNA	148979	GLIS1	0.92	0.99	1.64	1.65	2.12	0.64	0.19	0.73	0.68	0.72	1.97	4.67	5.49	3.55	0.89	1.92	3.76	4.35	2.01	1.97	1.028	3.058	1.5727	0.00194383
mRNA	183	AGT	0.52	1.24	0.96	0.6	0.92	2.02	1.14	1.18	0.8	0.9	1.77	0.91	3.14	1.77	2.48	2.11	0.53	1.72	1.09	1.37	1.028	1.689	0.7163	0.0319596
mRNA	283643	TEDC1	1.6	0.63	0.99	0.81	1.06	1.17	1.07	0.96	1.45	0.54	0.87	0.95	0.84	0.65	1.37	0.73	2	1.28	0.89	1.36	1.028	1.094	0.0898	0.696245
mRNA	56113	PCDHGA2	1.02	1.24	1.14	1.12	1.28	0.87	0.84	0.82	0.83	1.13	2.17	1.39	1.29	1.14	0.99	1.17	1.37	1.85	1.14	1.24	1.029	1.375	0.4182	0.0177734
mRNA	3240	HP	0.97	0.5	1.83	1.02	1.08	1.69	0.61	0.62	0.88	1.09	1.09	2.55	0.89	0.7	3.86	4.39	9.08	9.4	18.18	4.5	1.029	5.464	2.4087	0.0298603
mRNA	57717	PCDHB16	1.52	1.3	1.11	0.68	1.07	0.64	1.04	1.11	0.92	0.9	1.52	1.16	1.02	1.19	0.98	0.83	1.62	1.12	1.27	0.78	1.029	1.149	0.1591	0.329658
mRNA	27239	GPR162	1.58	0.84	1.4	0.95	1	0.93	1.03	0.98	0.73	0.88	1.37	1.43	1.03	1.05	0.91	1.19	1.84	1.72	2.67	1.47	1.032	1.468	0.5084	0.0329719
mRNA	94032	CAMK2N2	1.74	1.32	0.95	1.17	1.01	1.44	0.7	0.47	0.59	0.93	0.61	0.98	0.87	0.85	0.5	0.69	0.94	1.1	0.23	0.32	1.032	0.709	-0.5416	0.0533551
mRNA	79639	TMEM53	0.75	0.76	1.08	1.14	1.1	1.12	0.86	1.23	1.04	1.24	1.24	1.7	1.17	0.92	0.95	1.18	1.33	1.06	1.05	1.28	1.032	1.188	0.2031	0.105432
mRNA	55713	ZNF334	0.84	0.76	1.32	1.49	1.81	0.83	0.9	1.19	0.39	0.79	1.34	0.54	0.3	0.87	0.59	1.1	1.35	0.51	0.97	0.98	1.032	0.855	-0.2714	0.323124
mRNA	114822	RHPN1	0.76	0.81	1.3	0.95	1.06	1.05	1.07	1.08	1.15	1.09	1.44	1.3	0.62	0.88	1.16	1.62	1.08	0.56	0.69	0.92	1.032	1.027	-0.007	0.968338
mRNA	3976	LIF	0.61	0.51	5.63	0.67	0.4	0.59	0.43	0.55	0.26	0.68	4	2.85	16.43	9.16	2.5	1.6	1.35	16.91	2.77	1.63	1.033	5.92	2.5188	0.0336738
mRNA	124460	SNX20	1.28	0.38	1.3	1.27	0.92	1.44	0.36	1.25	0.83	1.3	1.47	2.31	0.58	0.47	1.17	1.05	0.9	1.27	1.46	1.79	1.033	1.247	0.2716	0.332952
mRNA	201799	TMEM154	0.87	0.63	1.47	1.61	1.11	0.59	0.74	1.62	0.91	0.79	2.16	2.31	1.82	1.16	0.9	1.19	1.39	1.38	1.84	2.29	1.034	1.644	0.669	0.00821408
mRNA	134637	ADAT2	1.03	0.86	1.36	1.27	0.59	1.41	1.08	1.19	0.88	0.67	1.28	0.59	0.91	1.18	1.16	1.01	1.71	1.81	2.35	1.47	1.034	1.347	0.3815	0.109766
mRNA	BGIG9606_54455	BGIG9606_54455	1.07	0.92	0.8	0.83	1.04	0.75	1.12	1.33	1.03	1.45	1.11	0.97	0.41	0.8	0.86	1.44	1.25	0.77	1.11	0.46	1.034	0.918	-0.1717	0.370401
mRNA	477	ATP1A2	1.13	1.78	0.41	1.69	0.45	1.55	0.89	1.17	0.53	0.75	0.31	0.76	0.58	0.4	0.38	0.3	0.4	0.19	0.46	0.76	1.035	0.454	-1.1889	0.00606133
mRNA	5191	PEX7	1.13	0.83	0.93	1.15	0.85	0.86	0.79	1.25	1.46	1.11	1.88	1.9	1.08	1.08	1.16	1.27	1.92	1.82	1.95	1.75	1.036	1.581	0.6098	0.00145852
mRNA	153657	TTC23L	0.87	0.87	0.86	0.77	0.64	2.14	0.87	1.32	0.71	1.31	0.31	1.86	0.7	0.35	0.5	1.54	0.3	0.19	0.64	0.37	1.036	0.676	-0.6159	0.134045
mRNA	57001	SDHAF3	1.05	1.37	0.99	1.23	1.09	0.61	0.65	1.27	1.16	0.94	1.05	1.09	0.58	1.17	0.84	0.88	2.11	1.35	1.87	1.43	1.036	1.237	0.2558	0.253095
mRNA	144406	WDR66	0.84	1.2	0.92	0.99	1.48	1.11	1.07	0.69	1.04	1.02	2.56	1.61	0.88	1.07	0.82	1.37	0.9	1.09	1.15	0.8	1.036	1.225	0.2418	0.319312
mRNA	60437	CDH26	0.44	0.46	2.55	0.7	0.76	1.34	0.94	0.84	1.09	1.25	2.01	2.59	1.49	3.4	2.22	2.77	1.01	1.82	0.68	2.36	1.037	2.035	0.9726	0.0069055
mRNA	92369	SPSB4	1.34	1.68	0.77	1.07	0.81	0.99	1.22	0.9	0.98	0.61	0.65	0.64	0.59	0.83	0.51	1.07	1.4	0.84	0.68	0.85	1.037	0.806	-0.3636	0.0905871
mRNA	10849	CD3EAP	0.92	0.77	1.9	0.99	0.86	1.33	0.95	1.03	0.68	0.95	1.08	0.82	3.08	1.33	2.05	1.08	1.93	3.28	3.8	1.14	1.038	1.959	0.9163	0.0254317
mRNA	83990	BRIP1	1.53	1.05	0.88	0.84	1.39	1.25	1.13	0.71	0.96	0.64	0.48	0.55	0.55	0.64	0.67	0.79	3.16	0.64	1.31	0.73	1.038	0.952	-0.1248	0.757584
mRNA	79645	EFCAB1	0.51	0.73	1.63	1.99	1.19	0.7	0.89	1.01	0.77	0.96	1.45	0.95	0.7	0.99	0.54	0.7	1.1	0.73	1.22	2.31	1.038	1.069	0.0425	0.888365
mRNA	56833	SLAMF8	1.33	0.67	1.5	0.66	0.8	1.04	0.77	0.85	0.94	1.83	9.71	9.88	1	1.15	2.69	2.99	3.82	2.17	3.86	3.46	1.039	4.073	1.9709	0.0144743
mRNA	148	ADRA1A	0.8	2.32	0.89	0.95	1.01	0.8	0.97	0.98	0.79	0.88	0.37	0.39	1.34	0.21	0.34	0.66	1.01	0.55	0.85	0.55	1.039	0.627	-0.7287	0.0370138
mRNA	57576	KIF17	0.58	1.18	0.81	0.99	1.46	0.64	1.35	1.12	1.31	0.98	0.81	1.16	0.64	1.26	1.42	1.39	0.37	0.62	0.37	0.86	1.042	0.89	-0.2275	0.347603
mRNA	100526767	RNF103-CHMP3	0.95	0.63	1.5	0.51	1.06	1.29	0.75	1.19	1.52	1.03	0.77	0.65	0.58	0.34	0.7	0.72	0.59	1.22	0.67	0.95	1.043	0.719	-0.5367	0.0258304
mRNA	79801	SHCBP1	1.3	0.59	0.55	0.84	1.58	1.35	1.26	0.88	1.18	0.9	0.57	0.7	0.58	1.12	0.68	0.92	4.43	0.94	1.11	1.3	1.043	1.235	0.2438	0.623045
mRNA	79870	BAALC	0.57	1.1	1.21	1.16	0.6	1.15	0.89	1.41	1.12	1.23	0.73	0.76	1.63	0.74	0.7	0.83	1.3	0.22	1.84	0.72	1.044	0.947	-0.1407	0.593781
mRNA	142679	DUSP19	1	0.87	0.9	1.36	1.16	0.92	0.99	0.94	1.16	1.15	0.51	0.78	0.43	1.05	0.57	0.75	0.95	0.5	0.54	1	1.045	0.708	-0.5617	0.00147909
mRNA	BGIG9606_41280	BGIG9606_41280	0.85	1.39	1.14	0.91	1.19	0.93	1.15	0.94	1.04	0.92	0.81	0.8	0.64	0.66	0.93	0.92	1.16	0.69	0.96	1.06	1.046	0.863	-0.2775	0.0280572
mRNA	7472	WNT2	1.27	1.92	0.65	1.61	0.4	0.34	1.74	1.2	0.68	0.65	8.95	11.84	6.48	1.05	0.39	0.43	0.45	3.42	0.75	3.13	1.046	3.689	1.8183	0.0719855
mRNA	90485	ZNF835	1.2	0.87	0.66	1.02	1.1	1.19	1.36	1.03	0.97	1.08	0.79	0.83	0.6	0.45	0.63	1.23	1.11	0.64	0.96	0.7	1.048	0.794	-0.4004	0.0191577
mRNA	389690	MROH5	0.87	0.74	0.47	2.9	1.19	0.63	0.51	0.88	1.32	0.97	0.05	0.23	1.03	0.51	0.24	0.2	1.23	0.33	0.36	0.97	1.048	0.515	-1.025	0.0573647
mRNA	1215	CMA1	1.25	1.28	0.89	1.88	1.67	0.76	0.52	0.35	1.14	0.74	0	0.3	1.52	0.81	0.38	0.75	0.97	1.21	0.36	0.57	1.048	0.687	-0.6093	0.106238
mRNA	1375	CPT1B	1.31	0.71	1.71	1.26	0.6	0.87	1.22	1.35	1.12	0.33	1.13	1.7	0.57	1.09	0.66	1	0.36	1.4	1.32	0.73	1.048	0.996	-0.0734	0.782538
mRNA	6360	CCL16	0.52	1.89	1.85	1.02	1.64	0.65	0.65	0.68	0.74	0.85	0.13	0.13	0.53	0.45	0.95	0.42	1.05	0.35	1.1	0.28	1.049	0.539	-0.9607	0.0241742
mRNA	79083	MLPH	0.66	0.88	3.88	1.18	0.95	0.64	0.54	0.49	0.52	0.75	25.11	10.69	3.04	0.58	0.83	1.64	5.14	2.14	3.2	1.64	1.049	5.401	2.3642	0.102269
mRNA	284098	PIGW	0.78	0.93	1.24	0.99	0.93	1.06	1.13	1.64	0.91	0.9	1.74	1.52	2.37	1.8	1.94	1.43	2.59	2.57	3.5	1.92	1.051	2.138	1.0245	0.000283228
mRNA	84524	ZC3H8	1.08	1.61	1.14	1.39	0.92	1.23	0.51	1.12	0.79	0.72	1.75	0.59	1.45	0.68	0.75	0.65	2.42	2.1	2.45	1.39	1.051	1.423	0.4372	0.170185
mRNA	2254	FGF9	0.88	1.96	0.18	1.85	0.93	0.73	0.91	0.85	1.3	0.93	0.13	0.33	1.21	0.16	0.04	0.12	0.09	0.2	0.02	0.32	1.052	0.262	-2.0055	0.00120153
mRNA	2047	EPHB1	0.66	0.99	0.83	1.28	1.08	1.27	1	1.32	0.75	1.34	1.09	2.13	1.34	0.95	1.12	1.59	0.83	1.35	0.8	1.54	1.052	1.274	0.2762	0.162493
mRNA	92340	PRR29	0.77	1.1	1.96	0.86	0.83	0.8	0.79	0.82	0.93	1.66	0.52	0.52	1.59	1.59	1.17	1.45	1.98	1.71	3.63	0.96	1.052	1.512	0.5233	0.163561
mRNA	1272	CNTN1	0.55	1.64	0.87	0.85	1.21	0.84	0.56	1.73	1.4	0.87	1.16	0.91	3.58	0.95	0.44	0.34	0.82	0.7	0.77	0.48	1.052	1.015	-0.0517	0.911058
mRNA	5896	RAG1	1.24	1.81	0.61	1.66	1.24	0.96	0.46	1.04	0.75	0.75	1.01	1.06	0.87	0.67	0.41	1.45	1.34	1.82	1.21	0.72	1.052	1.056	0.0055	0.983592
mRNA	57482	KIAA1211	0.85	1.55	1.25	0.71	1.13	1.04	1.05	0.67	1.2	1.08	0.4	0.51	1.19	1.46	1	1.06	0.35	1.11	0.38	0.86	1.053	0.832	-0.3399	0.160753
mRNA	153364	MBLAC2	1.05	1.03	0.74	1.1	1.37	0.91	0.74	1.17	1.12	1.3	1.18	1.04	0.84	0.88	0.73	0.81	1.31	1.22	1.25	1.19	1.053	1.045	-0.011	0.933508
mRNA	2123	EVI2A	1.81	0.79	1	1.64	0.96	1.17	0.28	1.04	0.83	1.02	3.35	1.74	0.95	0.51	0.83	1.63	1.35	1.83	1.76	1.4	1.054	1.535	0.5424	0.108466
mRNA	55143	CDCA8	1.31	0.66	0.75	0.74	1.58	1.4	1.05	0.74	1.15	1.16	0.54	0.7	0.67	0.84	1.12	1	4.99	1.31	0.7	1.21	1.054	1.308	0.3115	0.567046
mRNA	55971	BAIAP2L1	0.65	1.65	1.42	1.26	0.75	1.42	1.01	0.57	0.95	0.87	2.37	1.38	1.91	0.61	1.29	1.02	1.43	0.82	1.55	0.98	1.055	1.336	0.3407	0.183551
mRNA	115827	RAB3C	0.87	1.18	0.86	1.08	0.99	1.12	1.12	1.38	1.02	0.94	0.45	0.45	0.83	0.68	0.78	0.93	1.14	0.91	0.64	0.68	1.056	0.749	-0.4956	0.00212819
mRNA	55816	DOK5	1.16	0.73	1.27	1.22	0.76	0.77	1.16	1.73	1	0.76	0.69	0.61	3.51	1.71	1.89	1.29	0.7	1.74	1.31	0.91	1.056	1.436	0.4434	0.219141
mRNA	BGIG9606_37544	BGIG9606_37544	1.39	1.46	1.36	1.18	0.75	0.95	0.77	0.91	1.07	0.72	1	0.95	1.21	1.15	1.12	1.19	1.23	1.06	1.51	1.43	1.056	1.185	0.1663	0.235747
mRNA	1951	CELSR3	1.18	1.15	0.89	0.75	1.19	1.09	1.09	0.87	0.98	1.37	1.13	1.48	0.74	1.01	1.31	1.23	0.65	1.42	0.92	0.89	1.056	1.078	0.0297	0.839381
mRNA	56133	PCDHB2	1.03	0.74	1.01	1.22	0.66	0.9	0.94	1.43	1.34	1.3	1.63	2.98	1.19	1.04	1.04	1.15	0.53	1.32	1.37	1.22	1.057	1.347	0.3498	0.20894
mRNA	7163	TPD52	0.65	0.86	0.44	1	1.14	1.91	1.13	1.45	0.75	1.25	1.63	1.79	0.46	0.69	0.68	0.99	0.72	0.41	0.59	0.93	1.058	0.889	-0.2511	0.409425
mRNA	10858	CYP46A1	1.02	1.32	0.84	1.35	0.92	1.14	0.89	1.35	1.17	0.58	0.56	0.45	1.95	0.68	0.68	0.88	1.52	0.88	1.07	1.31	1.058	0.998	-0.0842	0.728741
mRNA	83461	CDCA3	1.17	0.76	0.76	0.72	1.31	1.41	1.47	0.95	1.15	0.88	0.33	0.66	0.53	0.57	0.8	0.46	5.13	1.02	0.58	0.82	1.058	1.09	0.043	0.946174
mRNA	202051	SPATA24	1.08	1.2	1.52	0.94	1.02	1.15	0.91	1.03	0.75	0.99	1.43	0.95	1.14	0.71	1.02	0.85	1.68	2.23	1.28	1.09	1.059	1.238	0.2253	0.272405
mRNA	22987	SV2C	0.89	0.75	1.14	0.98	1.03	0.82	1.06	1.38	1.68	0.86	1.17	1.31	1.43	1.04	0.81	1.26	1.81	0.62	1.07	0.78	1.059	1.13	0.0936	0.624178
mRNA	146850	PIK3R6	1.32	0.87	0.99	1.27	1.06	1.31	0.89	0.87	0.8	1.21	2.08	1.31	0.45	0.65	0.65	0.89	1.14	1.09	1.13	0.8	1.059	1.019	-0.0555	0.805421
mRNA	79883	PODNL1	1.1	0.82	0.62	1.08	0.74	2.3	1.07	0.73	0.72	1.42	6.31	6.97	0.32	0.59	1.62	1.49	1.96	1.8	0.81	2.05	1.06	2.392	1.1742	0.106739
mRNA	117177	RAB3IP	1.53	1.04	1.26	1.05	1.26	0.84	0.99	0.93	0.79	0.92	2.61	1.38	2.74	1.27	1.6	1.77	2.13	2.55	1.94	0.59	1.061	1.858	0.8083	0.00483968
mRNA	55638	SYBU	0.66	1.13	1.33	1.07	1.04	0.92	0.78	1.25	1.21	1.22	2.17	1.91	2.06	1.06	0.79	1.15	2.03	0.99	1.74	1.17	1.061	1.507	0.5063	0.0282386
mRNA	129804	FBLN7	1.24	1.52	0.67	0.86	0.65	1.33	0.94	1.33	1.15	0.93	1.29	1.88	2	0.56	0.99	0.59	1.64	0.56	1.22	0.98	1.062	1.171	0.141	0.582083
mRNA	654364	NME1-NME2	1.06	0.54	1.09	0.95	0.58	1.45	1.44	2.21	0.63	0.68	0.49	0.66	2.29	1.2	1.91	1.86	1.08	0.76	2.49	1.22	1.063	1.396	0.3932	0.245065
mRNA	163223	ZNF676	1.38	0.99	1.25	1.51	0.68	1.27	0.74	0.95	1.24	0.63	1.24	0.88	0.84	0.92	0.26	0.65	1.07	0.81	1.36	0.63	1.064	0.866	-0.2971	0.174822
mRNA	644974	ALG1L2	0.65	1.03	0.97	0.52	1.56	1.12	1.04	0.99	1.32	1.44	1.03	1.43	0.96	0.98	1.35	1.72	1.29	0.98	0.77	1.6	1.064	1.211	0.1867	0.315013
mRNA	BGIG9606_44048	BGIG9606_44048	1.15	1.16	1.08	0.81	1.58	0.94	1.36	0.94	0.58	1.04	0.74	0.77	1.08	1.37	0.76	1.16	0.91	1.13	0.94	1.5	1.064	1.036	-0.0385	0.819339
mRNA	80108	ZFP2	1.17	1.31	0.67	1.04	1.51	0.72	0.98	1.26	1.16	0.83	0.84	1.14	0.2	0.62	0.26	0.77	1.15	0.68	0.64	1.14	1.065	0.744	-0.5175	0.032093
mRNA	149483	CCDC17	0.77	1.16	1.42	0.86	1.65	0.95	0.96	0.91	1.07	0.9	0.95	1.03	1.08	0.59	1.1	1.15	0.96	0.79	1.01	0.9	1.065	0.956	-0.1558	0.300486
mRNA	10882	C1QL1	1.9	0.48	0.95	1.3	1.21	1.6	0.69	0.82	0.68	1.02	0.52	0.72	1.87	1.85	0.43	0.54	0.44	1.23	0.98	0.5	1.065	0.908	-0.2301	0.497812
mRNA	117245	HRASLS5	0.85	1.15	0.97	1.22	1.18	0.56	1.36	1.11	1.12	1.14	0.41	0.54	0.31	1.08	0.45	0.38	0.65	0.49	0.5	1.4	1.066	0.621	-0.7795	0.00379986
mRNA	57216	VANGL2	1.43	0.7	1.14	1.15	1.8	0.77	1	1.03	0.6	1.04	1.34	1.4	1.01	0.75	0.82	0.44	1.84	0.95	1.47	0.84	1.066	1.086	0.0268	0.909278
mRNA	54988	ACSM5	1.18	0.81	1.17	1.44	0.72	1.15	1.17	1.03	0.7	1.3	0.37	0.53	0.28	0.24	0.14	0.51	0.38	0.2	0.14	0.31	1.067	0.31	-1.7832	7.28665e-07
mRNA	100133204	C9orf147	0.7	0.78	2.42	0.81	1.27	1.14	0.78	0.56	0.93	1.28	0.92	1.44	0.87	0.33	0.72	0.79	0.85	0.77	0.9	0.45	1.067	0.804	-0.4083	0.194599
mRNA	134492	NUDCD2	0.98	1.04	0.99	1.32	1.09	1	0.92	1.08	1.24	1.02	1.03	1.1	0.99	0.97	0.77	0.97	1.34	1.21	1.03	1.13	1.068	1.054	-0.019	0.825311
mRNA	341676	NEK5	1.1	0.84	1.36	0.7	1.23	0.93	0.99	1.05	1.52	0.97	0.8	1.02	0.77	1.52	1.06	0.8	0.96	0.68	0.65	0.77	1.069	0.903	-0.2435	0.156144
mRNA	3827	KNG1	1.47	0.99	2.17	0.63	1.15	0.9	1.04	1.04	0.86	0.45	1.44	0.28	1.17	0.68	0.77	1.28	1.4	1.76	1.15	1.1	1.07	1.103	0.0438	0.872103
mRNA	2057	EPOR	1.04	1.39	0.84	1.01	0.99	1.31	1.2	0.43	1.16	1.34	4.38	2.22	0.87	1	0.6	1.21	1.3	1.18	0.83	1.03	1.071	1.462	0.449	0.306751
mRNA	90835	CCDC189	0.88	1.06	1.41	0.72	1.2	0.96	1.4	1.04	1.14	0.9	1.77	1.3	0.31	0.7	0.97	1.24	1.39	1.47	1.19	1.57	1.071	1.191	0.1532	0.448183
mRNA	80031	SEMA6D	1.07	1.3	1.47	0.67	1.35	0.87	0.82	1.48	1	0.68	0.55	0.78	1.27	1.16	0.57	0.88	1.68	0.91	1.47	0.86	1.071	1.013	-0.0803	0.711152
mRNA	23086	EXPH5	1.39	1.77	1.4	1.12	0.8	1.39	1.01	0.8	0.62	0.41	1.96	1.16	1.16	0.7	0.81	1	0.88	1.29	1.39	0.72	1.071	1.107	0.0477	0.843508
mRNA	146434	ZNF597	1.06	1.04	1.42	1.11	0.83	0.93	0.91	1.28	1.24	0.92	1.1	1	1.26	1.2	1.02	1.15	0.94	1.24	1.06	1.13	1.074	1.11	0.0476	0.608248
mRNA	140686	WFDC3	0.77	0.46	0.67	1.23	1.39	0.74	2.09	1.19	1.65	0.55	0.84	1.69	0.75	2.03	1.28	1.85	1.11	0.58	0.2	1.56	1.074	1.189	0.1468	0.654124
mRNA	64168	NECAB1	1.9	1.11	0.75	1.19	0.52	0.89	1.33	1.01	0.88	1.17	0.57	0.29	0.26	0.68	0.51	1.57	0.31	0.49	0.2	0.71	1.075	0.559	-0.9434	0.00786102
mRNA	59350	RXFP1	0.61	0.76	0.98	1.14	1.23	1.55	0.77	1.37	0.7	1.64	25.7	13.25	1.53	2.27	1.19	1.08	1.98	1.42	0.94	2.45	1.075	5.181	2.2689	0.143635
mRNA	100527949	GIMAP1-GIMAP5	1.57	0.96	0.96	2.07	0.98	2.55	0.74	0.3	0.33	0.29	2.61	0	1.16	0	0.32	0.27	3.46	1.36	1.79	0.6	1.075	1.157	0.1061	0.85554
mRNA	155382	VPS37D	0.97	0.89	0.79	0.89	1.4	1.3	0.85	1.05	1.38	1.24	1.05	1.44	0.8	0.64	0.64	0.42	0.74	0.66	0.74	0.97	1.076	0.81	-0.4097	0.0345712
mRNA	84083	ZRANB3	0.98	1	1.47	0.97	1.22	0.89	0.92	1.22	1.11	0.98	1.17	0.81	0.98	1.12	0.62	1.1	1.69	1.36	1.69	1.47	1.076	1.201	0.1586	0.338197
mRNA	2953	GSTT2	2.07	0.19	1.45	1.48	0.48	1.59	0	0.82	2.14	0.55	1.82	1	0.1	0.68	1.11	1.56	0.38	0.17	0.15	1.45	1.077	0.842	-0.3551	0.466993
mRNA	129530	LYG1	1.06	1.08	1.09	0.88	1.15	0.91	1	1.08	1.18	1.35	1.07	1.14	0.64	1.33	1.5	1.71	1.27	1.43	1.78	0.98	1.078	1.285	0.2534	0.103293
mRNA	79075	DSCC1	0.78	0.91	1.21	1.64	0.67	0.94	1.37	1.31	0.96	0.99	0.71	0.8	0.64	0.75	0.78	0.97	2.24	1.02	1.49	1.33	1.078	1.073	-0.0067	0.978503
mRNA	390067	OR52H1	0.88	0.64	1.24	0.99	1.09	0.57	0.97	1.91	1.11	1.4	0.67	1.01	0.57	0.74	0.99	0.68	0.78	0.61	0.74	0.97	1.08	0.776	-0.4769	0.0396495
mRNA	924	CD7	0.91	0.45	2.33	0.92	0.99	1.05	0.42	1.39	1.15	1.19	4.51	3.71	17.84	1.59	1.15	0.79	1.69	1.57	2.77	1.24	1.08	3.686	1.771	0.142841
mRNA	81691	REXO5	1.19	0.94	0.82	0.97	1.4	0.82	1.38	1.15	1.12	1.02	0.44	0.9	0.46	0.74	0.5	0.82	1.96	0.53	1.06	1.12	1.081	0.853	-0.3417	0.177595
mRNA	27328	PCDH11X	0.93	1.27	1.8	1.09	1.49	0.96	0.75	1.07	0.76	0.69	0.86	0.83	2.15	0.99	0.96	1.08	2.18	1.41	2.7	0.95	1.081	1.411	0.3844	0.194726
mRNA	148327	CREB3L4	1.24	1.16	0.73	1.28	0.94	1.05	0.86	1.34	0.88	1.33	1.95	1.64	0.9	0.44	0.88	1.18	2.48	0.98	1.48	1.17	1.081	1.31	0.2772	0.27597
mRNA	79915	ATAD5	0.87	1.34	0.78	1.04	1.26	1.04	1.11	1.57	0.8	1	1.11	0.73	1.41	0.54	0.94	1.34	2.38	1.32	1.67	1.35	1.081	1.279	0.2426	0.29367
mRNA	283848	CES4A	0.96	1.24	1.38	1.16	1.29	0.77	1.11	1.11	1	0.8	0.93	0.76	0.35	0.64	0.95	0.63	0.66	0.75	0.26	0.83	1.082	0.676	-0.6786	0.000496639
mRNA	7433	VIPR1	1.12	1.52	0.82	2.14	0.71	0.9	1	0.74	0.59	1.29	0.27	0.42	0.46	0.28	0.31	0.42	0.22	0.67	0.09	0.81	1.083	0.395	-1.4551	0.00103581
mRNA	100996259	FAM106B	1.94	1.04	0.84	0.63	1.2	1.33	1.22	0.45	0.99	1.21	0.94	1.64	0.48	0.98	1.04	0.92	0.79	0.87	0.94	0.45	1.085	0.905	-0.2617	0.293992
mRNA	BGIG9606_48072	BGIG9606_48072	1.57	1.33	1.08	1.01	1.29	1.22	1.07	0.84	0.65	0.81	1.15	0.69	0.18	1.52	1.35	1.16	0.53	0.67	0.31	0.55	1.087	0.811	-0.4226	0.121877
mRNA	107	ADCY1	0.67	1.69	1.59	1.08	1.12	0.95	0.89	0.82	0.97	1.09	4.68	2.86	1.66	1.31	0.77	1.02	2.25	0.94	1.27	0.74	1.087	1.75	0.687	0.130127
mRNA	283234	CCDC88B	1.19	0.93	1.24	1.3	0.77	1.47	0.84	1.09	1.05	0.99	2.05	1.63	0.47	0.57	0.77	0.79	0.78	0.97	1.05	1.08	1.087	1.016	-0.0975	0.679817
mRNA	26228	STAP1	1.86	1	1.49	1.11	0.88	1.26	0.84	1.11	0.71	0.62	1.92	0.5	1.42	0.28	0.7	0.72	0.7	1.73	0.92	0.72	1.088	0.961	-0.1791	0.551117
mRNA	56892	TCIM	1.22	1.07	1.1	1.23	0.93	1.6	0.69	1.72	0.64	0.69	10.2	4.49	3.3	1.4	1.16	1.42	4.13	4.17	3.9	2.18	1.089	3.635	1.739	0.0138481
mRNA	BGIG9606_39767	BGIG9606_39767	1.15	1.38	0.97	0.92	1.43	1.29	0.97	0.81	0.8	1.17	1.21	0.72	0.88	0.76	0.91	1	1.3	1.26	0.71	0.89	1.089	0.964	-0.1759	0.230606
mRNA	389799	CFAP77	0.81	0.85	1.59	0.75	1.79	1.23	0.76	0.9	0.86	1.35	1.3	0.86	2.8	1.43	1.21	0.77	1.63	0.83	0.68	0.7	1.089	1.221	0.1651	0.585427
mRNA	387032	ZKSCAN4	1.07	0.97	1.09	1.36	0.93	1.05	0.86	1.24	1.26	1.07	1.31	1.06	0.43	0.49	0.9	0.96	1.08	1	1.18	0.99	1.09	0.94	-0.2136	0.159597
mRNA	8787	RGS9	1.92	1.77	0.71	0.51	1.12	1.12	0.68	1.05	1.31	0.71	1.95	1.75	0.34	1.04	0.73	0.82	0.5	0.67	0.21	1.37	1.09	0.938	-0.2167	0.530955
mRNA	84867	PTPN5	0.63	1.29	1.35	0.76	1.25	0.59	1.98	1.97	0.65	0.43	0.08	0.21	2.28	1.8	1.06	1.43	0.26	0.22	1.07	0.89	1.09	0.93	-0.229	0.597664
mRNA	84283	TMEM79	1.07	1.02	1.22	1.17	0.88	1.09	1.29	1.16	1	1	1.25	1.26	0.63	0.56	0.97	1.11	1.26	1.17	1.46	1.45	1.09	1.112	0.0288	0.837657
mRNA	6261	RYR1	1.42	1.19	0.87	1.03	0.77	1.29	1.11	0.73	1.35	1.17	0.38	0.75	0.28	1.31	0.72	0.61	0.38	0.41	0.4	0.8	1.093	0.604	-0.8557	0.00101806
mRNA	10077	TSPAN32	1.34	0.51	1.47	1.22	1.39	0.67	0.57	1.29	1.49	0.98	0.8	0.87	0.77	0.42	0.33	0.63	0.48	0.42	0.56	0.85	1.093	0.613	-0.8343	0.00349328
mRNA	284013	VMO1	0.58	0.93	0.9	1.6	1.26	1.53	0.68	1.47	0.49	1.49	2.53	2.4	1.74	1.17	1.94	1.82	1.85	2.5	0.8	1.7	1.093	1.845	0.7553	0.00352943
mRNA	1036	CDO1	1.27	1.79	0.79	0.61	1.64	0.74	0.16	0.68	1.35	1.9	3.63	2.37	0.39	1.52	1.37	0.52	1.42	1.38	0.77	1.5	1.093	1.487	0.4441	0.279215
mRNA	197358	NLRC3	0.96	0.75	1.36	1.2	1.57	0.95	1.13	1.03	1.02	0.96	1.98	1.25	0.54	0.76	0.66	1.01	1.29	0.89	0.7	1.01	1.093	1.009	-0.1154	0.58991
mRNA	137902	PXDNL	0.89	1.16	1.06	1.27	1.76	0.64	0.96	0.25	1.72	1.23	0.36	1.61	0.7	1.05	0.45	1.7	0.38	0.5	0.24	0.66	1.094	0.765	-0.5161	0.1504
mRNA	55344	PLCXD1	1.1	1.08	0.87	1	1.04	0.97	0.62	1.74	1.4	1.13	1.32	0.89	1.77	0.7	0.91	1.4	2.77	1.26	1.83	1.1	1.095	1.395	0.3493	0.183934
mRNA	23551	RASD2	1.08	0.78	0.79	1.25	1.22	1.05	1.45	1.25	0.84	1.24	1.04	2	0.78	1.26	2.03	0.92	1.15	0.66	0.59	1.49	1.095	1.192	0.1225	0.594221
mRNA	2863	GPR39	0.68	0.4	0.26	1.04	1.16	1.81	1.2	1.7	0.98	1.73	0.94	1.75	0.55	0.69	2.1	1.65	1.5	1.39	0.77	1.54	1.096	1.288	0.2329	0.429529
mRNA	10800	CYSLTR1	1.09	1.08	0.72	1.45	0.59	1.23	0.42	2.15	1.37	0.87	0.94	0.63	0.33	0.17	0.43	0.64	0.75	0.45	0.47	0.64	1.097	0.545	-1.0092	0.00731064
mRNA	64101	LRRC4	0.92	0.99	0.86	1.37	0.63	1.45	0.63	1.35	1.44	1.33	0.32	0.38	0.43	1.01	1.65	0.77	0.62	0.69	0.43	1.01	1.097	0.731	-0.5856	0.0405799
mRNA	7567	ZNF19	1.07	1.01	1.19	1.52	1.01	1.08	1.12	1.1	0.8	1.07	1.52	1.21	0.62	0.47	0.65	1.3	0.92	0.8	0.7	0.91	1.097	0.91	-0.2696	0.143636
mRNA	345222	MSANTD1	1.01	1.27	0.79	1.06	1.41	1.21	1.31	0.91	0.99	1.02	0.57	0.83	0.5	1	0.91	1.49	0.57	0.78	0.69	0.67	1.098	0.801	-0.455	0.016202
mRNA	101060341	LOC101060341	1.41	1.09	1.8	1.01	1.11	1.22	1.08	0.71	0.92	0.63	1.6	0.77	0.82	0.74	0.8	0.69	1.12	1.12	0.68	0.89	1.098	0.923	-0.2505	0.225634
mRNA	84141	EVA1A	0.72	0.66	0.89	1.6	0.88	1.24	0.91	1.13	1.8	1.16	2.42	1.53	1.82	1.27	1.83	1.12	1.49	1.55	2.51	1.92	1.099	1.746	0.6679	0.00270141
mRNA	5744	PTHLH	1	1.25	3.54	1.13	0.93	0.7	0.54	0.41	0.64	0.85	3.93	2.44	6.36	2.68	1.98	2.01	1.06	4.09	1.27	0.78	1.099	2.66	1.2752	0.0232174
mRNA	728215	FAM155A	0.7	0.9	1.81	0.65	1.58	1.19	1.06	1.11	0.78	1.21	2.74	2.01	1.01	0.92	1	1.3	1.15	1.03	0.62	1.23	1.099	1.301	0.2434	0.391857
mRNA	26011	TENM4	1.51	0.7	1.15	1.5	1.5	0.94	1.1	0.75	1.01	0.85	2.2	1.71	1.47	1.38	1.75	1.3	0.76	1.88	1.65	1.27	1.101	1.537	0.4813	0.0138605
mRNA	151258	SLC38A11	0.48	0.95	1.08	1.97	0.52	0.84	1.49	1.63	0.91	1.14	0.4	0.15	2.27	0.72	0.27	0.77	0.28	0.31	0.29	0.88	1.101	0.634	-0.7963	0.0780222
mRNA	2187	FANCB	1.07	0.77	1.35	0.94	1.31	1.46	1.2	1.01	0.96	0.94	0.8	1.02	0.55	2	1.17	1.34	2.1	0.76	1.39	1.57	1.101	1.27	0.206	0.359781
mRNA	10871	CD300C	1.3	0.69	1.61	1.17	0.69	1.24	0.55	0.82	1.35	1.6	2.29	2.68	0.83	2.2	1.43	1.1	1.85	2.11	2.39	2.37	1.102	1.925	0.8047	0.00258314
mRNA	730087	ZNF726	0.87	1.36	0.91	1.24	1.73	1.18	1.21	0.77	0.8	0.95	2.08	1.84	0.55	0.93	1.15	1.18	2.44	1.32	1.71	1.28	1.102	1.448	0.3939	0.110423
mRNA	100506540	SPTY2D1OS	1.76	1.23	1.36	0.89	1.54	0.47	1.21	0.89	0.96	0.71	1.28	0.37	0.7	1.41	1.36	1.23	1.31	1.36	1.36	1.62	1.102	1.2	0.1229	0.57415
mRNA	2859	GPR35	1.38	0.94	1.08	0.66	1.53	0.75	1.14	0.93	1.26	1.35	1.02	1.36	0.66	0.82	1.3	0.97	0.67	1.15	1.34	1.12	1.102	1.041	-0.0822	0.622901
mRNA	80231	CXorf21	1.54	0.45	0.98	1.11	1	1.33	0.51	1.39	1.3	1.42	1.41	1.25	0.48	0.44	1.24	1	0.65	1.03	0.8	0.69	1.103	0.899	-0.295	0.21809
mRNA	105377650	LOC105377650	1.17	0.71	0.76	0.72	1.22	2.53	1.35	0.57	0.99	1.01	0.41	0.73	1.24	1.81	5.34	2.74	0.44	0.48	0.97	1.01	1.103	1.517	0.4598	0.436778
mRNA	6006	RHCE	0.91	1.45	0.74	0.93	2.17	1.59	0.63	1.12	0.47	1.02	1.04	1.59	2.39	0.3	1.17	1.27	0.86	0.93	0.21	1.42	1.103	1.118	0.0195	0.953901
mRNA	127396	ZNF684	1.13	1.13	0.78	1.45	0.98	1.05	0.81	1.39	1.24	1.08	0.96	0.57	0.6	0.41	0.76	1	1.15	0.77	1	1.02	1.104	0.824	-0.422	0.0139502
mRNA	100130771	EFCAB10	1	1.03	1.19	1.11	1.19	1.2	1.34	1.1	0.94	0.94	0.96	0.82	1.11	0.96	1.83	1.85	1.18	1.16	1.8	1.38	1.104	1.305	0.2413	0.15049
mRNA	4605	MYBL2	1.13	0.76	0.59	0.67	1.83	1.91	1.35	0.77	1.17	0.86	0.4	0.87	0.7	1.18	0.82	0.61	5.69	0.63	0.89	1.3	1.104	1.309	0.2457	0.698942
mRNA	4137	MAPT	0.86	1.33	1.36	1.05	1.69	0.82	1.18	0.6	1.23	0.92	0.81	1.2	1.53	0.57	1.37	1.16	1.07	1.06	1.29	0.7	1.104	1.076	-0.0371	0.842753
mRNA	3885	KRT34	0.88	0.19	1.23	1.94	0.29	1.68	1.06	0.92	1.73	1.13	1.32	0.85	17.12	7.45	4.45	4.83	4.25	4.27	5.59	2.11	1.105	5.224	2.2411	0.020496
mRNA	387923	SERP2	0.59	1.64	1.23	1.32	0.72	1.5	0.95	1.08	0.89	1.13	1.19	0.92	1.63	0.71	0.64	1.4	1.91	1.04	1.42	1.3	1.105	1.216	0.1381	0.50837
mRNA	23178	PASK	1.06	1.44	0.96	0.71	1.66	1	0.93	1.19	1.05	1.05	1.5	1.22	0.38	0.81	1.02	1.07	2.36	0.95	1.47	1.48	1.105	1.226	0.1499	0.53007
mRNA	494470	RNF165	0.63	1.99	1.73	0.61	0.54	1.05	1.22	1.44	0.8	1.05	0.81	0.77	1.46	1.12	0.79	0.81	0.82	0.68	0.61	0.68	1.106	0.855	-0.3714	0.174836
mRNA	53340	SPA17	0.49	1.31	0.88	2.64	0.52	1.51	0.9	1.09	0.94	0.78	1.21	0.87	1.13	0.62	0.44	0.61	2.86	1.44	1.82	1.04	1.106	1.204	0.1225	0.747868
mRNA	57817	HAMP	1.3	0.07	0.41	1.17	0.33	4.04	0.4	0.3	0.51	2.54	3.23	4.15	0.43	0.41	0.23	0.16	1.01	0.52	0	1.77	1.107	1.191	0.1055	0.89073
mRNA	140628	GATA5	1.73	0.53	0.7	0.67	1.23	0.19	1.36	1.38	2.18	1.11	0.09	0.07	0.58	0.69	0.22	0.45	0.31	0.18	0.65	0.19	1.108	0.343	-1.6917	0.00281813
mRNA	388228	SBK1	1.47	1.58	1.59	1.06	1.04	1.63	0.85	0.72	0.53	0.61	1.23	0.58	1.02	0.51	0.59	0.92	1.54	1.55	1.36	0.55	1.108	0.985	-0.1698	0.524561
mRNA	343990	KIAA1211L	0.9	1.04	1.57	0.95	0.73	1.3	1.27	1.03	1.01	1.29	1.03	0.82	1.67	1.76	1.25	1.62	1.45	1.49	1.68	1.58	1.109	1.435	0.3718	0.0179677
mRNA	9920	KBTBD11	0.36	1.13	1.6	1.13	0.99	1.64	0.85	0.47	1.04	1.88	6.81	3.92	2.39	0.92	1.12	2.5	1.94	1.41	1.86	2.21	1.109	2.508	1.1773	0.0329063
mRNA	388125	C2CD4B	1.9	0.86	3.49	0.86	0.28	0.74	0.42	0.72	0.9	0.92	4.61	3.28	12.97	1.99	1.31	0.8	0.75	1.81	1.93	0.7	1.109	3.015	1.4429	0.145662
mRNA	55771	PRR11	1.17	1.13	1.08	0.84	1.36	1.49	0.91	0.82	1.31	0.98	0.63	1.07	0.7	1.09	0.92	0.87	4.1	0.98	0.89	1.2	1.109	1.245	0.1669	0.688888
mRNA	84249	PSD2	1.85	0.86	0.86	1.27	1.27	1.61	0.97	0.87	0.55	0.98	1.28	1.37	0.8	0.84	1.24	1.59	0.84	0.71	1.14	0.7	1.109	1.051	-0.0775	0.718912
mRNA	2917	GRM7	0.97	0.96	1.58	1.18	1.37	0.76	1.43	0.74	0.84	1.26	0.67	0.55	0.64	0.95	0.66	0.76	1.32	1.84	1.62	1.47	1.109	1.048	-0.0816	0.734205
mRNA	58484	NLRC4	1.67	0.74	1.36	1.22	0.93	1.47	0.59	0.93	1.06	1.13	1.04	1.66	1.29	1.02	1.63	1.51	2.1	2.65	2.6	2.09	1.11	1.759	0.6642	0.00861933
mRNA	388849	CCDC188	0.5	1.25	0.77	0.93	1.64	1.76	0.74	1.38	1.02	1.11	0.45	0.55	0.52	0.47	0.89	0.57	1.14	0.5	1.3	0.77	1.11	0.716	-0.6325	0.0243643
mRNA	BGIG9606_54934	BGIG9606_54934	0.81	1.39	1.02	1.62	1.11	1.74	1.08	0.75	0.99	0.59	1.4	0.42	0.4	0.55	0.51	1.06	0.98	0.74	0.64	0.66	1.11	0.736	-0.5928	0.0271474
mRNA	1183	CLCN4	1.44	1.29	1.22	1.52	0.86	1.03	0.97	0.56	1.29	0.93	1.12	1.23	1.03	0.79	0.59	0.8	0.93	0.48	1.3	0.89	1.111	0.916	-0.2784	0.13614
mRNA	144535	CFAP54	0.77	1.08	1.5	0.98	1.14	0.99	1.66	1.05	1.14	0.8	1.53	0.78	0.49	0.95	0.7	1.37	0.99	1.14	1.12	1.51	1.111	1.058	-0.0705	0.711123
mRNA	3204	HOXA7	1.13	1.63	1.19	1.71	0.93	1.47	0.74	0.92	0.59	0.8	1.34	1.32	0.48	0.71	1.11	0.98	1.68	0.96	1.62	0.67	1.111	1.087	-0.0315	0.893382
mRNA	5471	PPAT	1.14	1.03	1.46	1.15	1.02	0.7	1.04	1.49	1.2	0.9	1.11	1.1	2.29	1.58	1.61	1.23	2.66	2.36	3.09	1.49	1.113	1.852	0.7346	0.00896973
mRNA	56128	PCDHB8	1.07	0.65	1.08	0.86	1.24	1.02	1.28	0.66	1.75	1.52	0.58	1.45	1.11	1.17	0.3	1.08	0.74	0.6	0.72	1.07	1.113	0.882	-0.3356	0.156705
mRNA	6351	CCL4	1.42	0.25	1.93	0.71	0.86	1.04	0.32	2.43	0.88	1.29	18.14	2.29	0.92	1.19	0.85	1.03	0.47	1.44	0.87	1	1.113	2.82	1.3412	0.346831
mRNA	126074	SWSAP1	1.02	1.08	1.08	1.1	1.34	0.78	1.03	1.07	1.42	1.21	1.22	1.54	0.91	0.43	0.97	0.88	1.52	1.16	1.28	1.26	1.113	1.117	0.0052	0.973716
mRNA	23127	COLGALT2	1.17	1.48	1.01	1.54	0.99	0.86	1.18	0.85	0.89	1.17	0.64	0.66	0.99	0.68	0.8	0.61	0.89	0.76	1.26	0.71	1.114	0.8	-0.4777	0.00581292
mRNA	445347	TARP	0.7	0.67	1.81	1.38	1.14	0.4	0.28	1.78	0.58	2.42	3.79	2.37	0.64	1.15	0.19	0.53	0.86	1.01	1.55	1.2	1.116	1.329	0.252	0.603448
mRNA	23493	HEY2	0.83	0.97	0.96	1.63	1.02	2.05	0.63	1.39	0.64	1.04	0.93	0.66	0.56	0.68	0.96	0.64	1.73	1.54	1.66	1.52	1.116	1.088	-0.0367	0.893372
mRNA	23682	RAB38	1.16	1.39	0.99	0.62	0.67	0.71	1.43	1.97	1.35	0.88	0.94	1.38	1.04	0.3	1.07	0.76	0.95	1.3	0.8	0.83	1.117	0.937	-0.2535	0.292638
mRNA	123775	C16orf46	0.99	1.08	1.2	1.46	1.16	0.78	1.23	1.59	0.63	1.06	1.74	1.27	1.44	1.08	0.76	1.37	2.12	2.41	2.48	1.18	1.118	1.585	0.5036	0.0403684
mRNA	388730	TMEM81	0.8	1.59	1.11	1.12	0.87	1.53	0.88	0.96	1.25	1.07	1.04	1.09	0.92	1.23	1.12	1.29	1.37	1.53	1.46	1.21	1.118	1.226	0.133	0.317479
mRNA	112268473	112268473	0.68	1.05	0.91	0.88	1.72	1.04	1.42	0.97	1.68	0.83	1.3	0.95	0.66	1.31	1.09	1.04	1.65	1.1	0.91	0.89	1.118	1.09	-0.0366	0.848
mRNA	BGIG9606_68065	BGIG9606_68065	9.2	0	0	0.14	0	0	0.17	0	0	1.68	0	0	0.59	0	0	1.09	0.14	0	0.15	0.15	1.119	0.212	-2.4001	0.349106
mRNA	BGIG9606_54984	BGIG9606_54984	1.04	1.13	1.51	0.77	1.35	1.07	1.13	0.98	1.2	1.01	0.98	0.94	1.1	1.18	1.11	1.06	1.1	1.36	1.09	1.08	1.119	1.1	-0.0247	0.800692
mRNA	3560	IL2RB	1.16	0.89	2.96	0.91	0.72	1.14	0.32	1.04	1.06	0.99	4.66	2.12	1.05	0.4	0.55	0.24	0.64	0.74	0.88	0.67	1.119	1.195	0.0948	0.87443
mRNA	206412	C6orf163	0.85	1.01	1.03	0.94	1.47	1.06	1.36	1.25	1.21	1.03	0.82	0.63	0.38	0.56	0.77	1.05	0.93	0.85	0.83	1.24	1.121	0.806	-0.4759	0.00542335
mRNA	101	ADAM8	1.27	0.55	1.19	1.47	0.89	1.13	0.71	2.25	1.02	0.73	4.58	3.81	1.29	1.66	1.56	1.65	1.62	2.25	2.54	3.78	1.121	2.474	1.1421	0.00544929
mRNA	374383	NCR3LG1	1.09	1.2	2.22	0.87	0.98	0.96	1.12	1.25	0.76	0.76	1.5	1.09	4.45	2.88	1.89	1.8	1.91	2.68	2.35	1.27	1.121	2.182	0.9609	0.00844037
mRNA	116931	MED12L	1.21	1.23	1.2	0.7	1.07	1.21	1.12	0.98	1.6	0.89	0.47	0.5	0.66	1.83	1.38	0.82	0.38	0.55	0.48	0.55	1.121	0.762	-0.5569	0.0509381
mRNA	BGIG9606_50362	BGIG9606_50362	2.51	0.74	1.47	0.67	0.68	2	1.11	0.73	0.65	0.65	1.51	0.81	0.56	0.58	0.63	0.59	0.41	1.36	0.4	0.39	1.121	0.724	-0.6307	0.125742
mRNA	7568	ZNF20	0.86	1.34	1.54	1.51	0.97	1.16	0.85	1	1.27	0.72	1.44	1.04	1.03	0.69	0.85	0.93	1.15	0.89	1.16	1.04	1.122	1.022	-0.1347	0.382032
mRNA	23676	SMPX	0.56	0.55	1.47	0.69	2.65	1.82	0.86	1.05	0.65	0.92	0.21	1.21	0.67	2.54	1.14	0.66	0.32	1.21	0.09	1.24	1.122	0.929	-0.2723	0.543391
mRNA	129049	SGSM1	0.5	1.38	0.95	1.17	1.97	1.62	0.99	1	0.93	0.71	1.59	1.01	0.33	0.4	0.81	1.64	1.47	1.01	1.07	1.07	1.122	1.04	-0.1095	0.682848
mRNA	150094	SIK1	0	0	0	0	1.59	3.4	0.96	0	5.27	0	0	2.27	0	7.73	0.33	0.69	0	0	0	0	1.122	1.102	-0.0259	0.983684
mRNA	6274	S100A3	1.06	0.85	1.21	2.39	0.57	1.37	0.87	1.14	0.85	0.92	4.25	2.5	0.88	0.75	1.57	1.47	4.95	2.17	6.14	2.33	1.123	2.701	1.2661	0.023642
mRNA	84281	C2orf88	1.17	0.73	1.44	1.05	1.38	0.87	0.88	1.33	1.26	1.13	2.73	2.08	3.73	0.73	0.96	0.75	1.4	1.21	1.52	1.27	1.124	1.638	0.5433	0.129709
mRNA	BGIG9606_54132	BGIG9606_54132	0	0	0.19	0	0	2.69	0	2.38	3.28	2.71	0	2.61	2.11	0	0.06	0	0	0	0	0	1.125	0.478	-1.2348	0.257729
mRNA	126295	ZNF57	1.14	1.29	1.57	1.24	0.91	0.94	0.95	1.29	0.83	1.1	2.25	1.08	1.63	1.04	0.9	1.15	1.87	1.51	2.04	1.59	1.126	1.506	0.4195	0.0349049
mRNA	3047	HBG1	5.34	0.17	0.43	0.65	0	0.48	0.92	2.24	1.05	0	0	0	0.25	0	0	0.39	0	0	0.52	0.24	1.128	0.14	-3.0103	0.0869154
mRNA	259295	TAS2R20	1.02	0.93	1.67	1.6	1.11	0.94	1.02	1.23	0.98	0.78	1.64	0.99	0.65	1.14	0.63	1.42	1.05	0.9	0.78	1.06	1.128	1.026	-0.1367	0.46648
mRNA	374907	B3GNT8	0.68	1.09	1.08	1.38	1.07	1.16	0.98	1.35	1.15	1.34	1.33	1.49	0.8	0.93	0.88	0.97	1.19	0.81	1.22	1.15	1.128	1.077	-0.0667	0.612778
mRNA	9966	TNFSF15	0.94	0.95	1.48	1.25	0.75	1.28	1.43	1.13	1.03	1.05	1.17	1.26	1.38	1.01	2.56	0.37	1.37	3.01	1.52	1.58	1.129	1.523	0.4319	0.143346
mRNA	7761	ZNF214	0.7	1.78	1.26	2	1.24	0.83	0.56	1.05	1.13	0.74	1.38	0.96	0.6	0.56	0.55	0.87	1.04	1.19	1.26	1.3	1.129	0.971	-0.2175	0.389715
mRNA	55172	DNAAF2	0.98	1.07	1.09	1.05	1.18	1.15	1.29	1.08	1.24	1.17	1.84	1.19	1.55	1.41	1.36	1.39	1.9	2	2.86	1.5	1.13	1.7	0.5892	0.00470095
mRNA	286826	LIN9	0.87	1.07	1.14	1.16	1.32	1.26	1.02	1.14	1.3	1.02	0.86	0.97	1.43	0.91	0.76	1.17	3.4	1.57	1.88	1.25	1.13	1.42	0.3296	0.274567
mRNA	57520	HECW2	1.23	1.63	1.87	0.7	0.78	0.89	0.84	1.14	0.89	1.34	1.81	1.1	1.99	0.98	0.88	1.83	0.98	1.31	1.4	0.98	1.131	1.326	0.2295	0.291934
mRNA	727800	RNF208	1.78	1.09	0.84	1.12	0.76	2.5	0.82	1.16	0.72	0.52	2.13	0.7	0.43	0.65	0.65	0.97	0.89	0.91	0.99	0.71	1.131	0.903	-0.3248	0.351896
mRNA	4620	MYH2	1.67	1.33	0.53	0.47	1.31	1.7	1.79	0.91	0.56	1.04	0.3	0.38	0.32	8.28	4.04	1.01	0.03	2.95	0.05	0.05	1.131	1.741	0.6223	0.496105
mRNA	653489	RGPD3	1.61	1.59	0.82	0.94	1.37	1.03	0.84	0.69	1.59	0.83	1.08	0.93	0.75	1.42	1.26	1.11	0.61	1.19	0.5	1.43	1.131	1.028	-0.1378	0.515302
mRNA	91419	ATP23	0.54	0.57	1.08	2.02	1.4	1.06	0.62	1.05	1.34	1.63	0.95	1.11	0.24	0.52	0.55	0.98	2.09	0.98	1.18	3.37	1.131	1.197	0.0818	0.842584
mRNA	284723	SLC25A34	1.14	0.87	1.66	1.23	1.48	1.08	0.94	0.99	1	0.93	1.15	1.05	1.06	1.02	1.07	1.19	0.71	1.33	1.1	0.82	1.132	1.05	-0.1085	0.418313
mRNA	BGIG9606_38092	BGIG9606_38092	0.08	0.44	2.53	0.25	3.22	1.48	0.14	0.45	0.26	2.48	9.07	8.46	1.53	2.28	0.96	0.25	2.69	1.72	1.28	2.95	1.133	3.119	1.4609	0.0826343
mRNA	1824	DSC2	1.81	1.14	1.03	1.62	0.6	1.12	0.59	1.09	0.94	1.39	2.88	1.92	0.97	0.63	1.09	1.77	1	1.59	1.2	1.94	1.133	1.499	0.4039	0.1524
mRNA	2188	FANCF	1.05	1.24	0.99	1.11	1.21	0.97	1.05	1.42	1.3	0.99	1.6	1.42	0.87	0.76	1.5	0.96	1.76	1.03	1.51	1.66	1.133	1.307	0.2061	0.188671
mRNA	401207	C5orf63	0.82	1.16	1.96	1.28	1.41	0.86	1.24	0.65	1.13	0.82	1.23	1.05	0.83	1.2	0.58	1.24	1.91	1.47	1.7	1.06	1.133	1.227	0.115	0.592893
mRNA	80863	PRRT1	1.2	1.86	1.27	1.87	0.79	1.23	0.74	0.69	0.9	0.79	1.42	0.59	0.59	0.49	0.37	0.33	1.46	0.78	1.86	0.68	1.134	0.857	-0.4041	0.219702
mRNA	2177	FANCD2	1.28	0.98	0.87	0.9	1.52	1.18	1.33	0.95	1.27	1.06	1.2	0.96	0.63	1.11	0.93	1.03	3.63	1.14	1.56	1.56	1.134	1.375	0.278	0.399857
mRNA	9508	ADAMTS3	0.95	1.28	1.39	1.32	1.3	0.64	0.68	1.61	1.05	1.12	0.34	0.75	1.61	1.28	0.92	0.74	2.09	1.18	2.65	1.08	1.134	1.264	0.1566	0.596087
mRNA	3902	LAG3	1.57	0.3	0.75	1.31	0.87	1.14	0.67	0.97	1.56	2.2	2.3	1.92	0.64	0.48	1.48	1.16	0.57	1.44	0.99	0.82	1.134	1.18	0.0574	0.8603
mRNA	23409	SIRT4	1.24	1.38	1.19	1.05	1.86	0.91	1.68	1.03	0.33	0.67	1.49	0.71	0.82	0.52	1.26	1.45	1.62	1.76	1.09	0.82	1.134	1.154	0.0252	0.919797
mRNA	BGIG9606_54323	BGIG9606_54323	3.41	0.56	1.47	1.94	0.08	1.34	1.36	0.36	0.08	0.75	0.94	0	2.59	0	2.32	2.01	1.98	2.53	3.74	1.74	1.135	1.785	0.6532	0.203709
mRNA	646915	ZNF806	1.16	1.38	1.29	0.93	0.64	1.13	1.2	1.51	0.6	1.52	0.71	0.28	1.04	1.02	0.73	1.59	0.86	0.88	0.44	0.99	1.136	0.854	-0.4117	0.0822868
mRNA	9066	SYT7	0.97	1.16	1.07	1.58	0.72	1.07	1.19	1.3	0.66	1.64	1.05	0.6	1.43	0.69	1.22	0.87	1.23	0.87	0.91	1.05	1.136	0.992	-0.1956	0.280958
mRNA	414899	BLID	0.8	0.91	1.61	0.89	1.55	0.78	1.3	1.15	1.09	1.29	1.14	1.23	1.57	1.52	1.46	1.44	1.49	0.98	0.47	0.91	1.137	1.221	0.1028	0.571961
mRNA	BGIG9606_54206	BGIG9606_54206	1.27	1.35	1.75	2.39	1.02	1.31	0.06	0.33	0.49	1.41	1.55	0.32	1.6	0.35	0.19	0.28	0.74	1.87	1.64	0.07	1.138	0.861	-0.4024	0.392206
mRNA	79896	THNSL1	0.95	1.06	1.33	1.38	0.98	0.89	1	1.02	1.52	1.25	1.3	1	0.87	0.84	0.46	0.83	1.78	1.15	1.13	1.42	1.138	1.078	-0.0781	0.662407
mRNA	91133	L3MBTL4	1	1.12	1.23	0.79	1	1.35	0.77	1.14	1.6	1.39	2.81	2.63	0.99	0.88	0.87	1.74	1.21	1.27	1.43	1.36	1.139	1.519	0.4154	0.129375
mRNA	387082	SUMO4	1.03	1.05	0.48	1.55	1.93	1.07	0.47	1.11	1.84	0.87	1.78	1.35	1.19	0.68	0.75	1.52	1.3	1.31	1.32	1.54	1.14	1.274	0.1603	0.494062
mRNA	9053	MAP7	0.99	0.92	2.39	1.43	0.99	1.79	0.61	0.78	0.65	0.86	5.39	3.52	2.29	1.77	1.55	2.83	4.29	3.57	2.5	2.08	1.141	2.979	1.3845	0.000828386
mRNA	9170	LPAR2	1.16	0.5	1.35	1.29	0.67	1.2	1.05	1.28	1.22	1.69	1.96	1.49	1.31	0.98	1.1	0.84	0.94	1.03	1.37	1.82	1.141	1.284	0.1703	0.386877
mRNA	56126	PCDHB10	1.39	1.53	1.47	1.03	1.13	0.93	0.73	1.11	1.03	1.06	1.16	0.77	1.34	1.03	0.55	0.72	1.22	1.32	1.5	0.73	1.141	1.034	-0.1421	0.419521
mRNA	93166	PRDM6	2.35	0.97	1.05	0.93	0.47	0.68	1.08	1.09	1.8	1	1.73	2.34	0.9	3.11	0.77	0.84	0.83	0.94	1.02	1.13	1.142	1.361	0.2531	0.480786
mRNA	137970	UNC5D	0.01	0.78	2.56	0	2.95	0.32	0	1.84	0.96	2	1.1	1.83	0.93	0.03	2.11	1.72	0.08	0.05	0.84	3.78	1.142	1.247	0.1269	0.839574
mRNA	53345	TM6SF2	1.74	1.13	0.93	1.24	1.16	1.08	1.02	0.83	1.35	0.95	1.09	1.02	0.97	0.95	1.21	0.89	0.39	0.74	0.31	0.77	1.143	0.834	-0.4547	0.0222364
mRNA	6345	SRL	0.72	1.49	0.95	1.18	1.46	1.18	0.98	1.3	1.02	1.15	0.3	0.67	0.6	0.84	0.73	0.92	1.59	0.64	1.28	1.02	1.143	0.859	-0.4121	0.0578557
mRNA	57835	SLC4A5	1.06	1.41	0.65	1.17	0.76	1.6	0.96	1.14	1.34	1.35	0.78	0.54	0.45	0.46	1.06	1.31	0.49	0.73	0.43	0.61	1.144	0.686	-0.7378	0.0027505
mRNA	107984638	LOC107984638	1.07	1.66	1.2	1.21	0.73	1.29	0.74	0.63	1.57	1.34	1.29	0.7	0.75	0.83	0.58	0.89	0.67	0.69	0.94	0.45	1.144	0.779	-0.5544	0.0148244
mRNA	8676	STX11	0.96	0.73	2.09	1.3	0.57	1.48	0.56	1.27	1.1	1.41	3.56	2.22	3.79	1.3	1.67	1.33	1.09	2.04	1.64	1.51	1.147	2.015	0.8129	0.0211678
mRNA	23639	LRRC6	1.04	1.38	1.12	1.44	0.95	1.28	1.24	0.93	1.05	1.04	2.21	1.11	0.6	0.73	1.12	0.87	1.84	1.33	1.75	1.38	1.147	1.294	0.174	0.412511
mRNA	84984	CEP19	0.95	1	1.02	1.81	1.14	1.29	0.93	1.31	0.82	1.22	1.51	1.28	0.56	0.67	0.6	0.93	1.39	1.25	1.17	1.14	1.149	1.05	-0.13	0.489131
mRNA	7018	TF	0.7	1.55	1.38	1.06	1.01	0.88	1.6	0.83	1.47	1.02	0.92	0.86	0.69	0.48	0.94	0.88	0.8	0.66	0.62	0.88	1.15	0.773	-0.5731	0.00546155
mRNA	140876	RIPOR3	0.45	0.63	3.16	0.45	1.96	0.87	0.87	1.17	0.95	0.99	5.14	3.35	1.86	0.54	1.43	1.15	2.61	1.81	4.8	1.93	1.15	2.462	1.0982	0.0317421
mRNA	BGIG9606_54047	BGIG9606_54047	0	1.91	0	2.35	3.19	0	0.29	1.81	0.51	1.44	1.23	0	1.27	1.53	0	1.31	1.28	0	1.16	0.08	1.15	0.786	-0.549	0.399331
mRNA	BGIG9606_43639	BGIG9606_43639	1.82	1.35	2.34	1.81	0.65	0.65	0.9	1.09	0.31	0.58	1.46	0.62	0.21	0.35	1.55	1.32	1.98	1.73	2.44	1	1.15	1.266	0.1386	0.711949
mRNA	7673	ZNF222	1.11	1.18	1.09	1.49	0.75	1.01	1.03	1.42	1.77	0.68	1.59	1.15	1.93	1.24	1.07	1.71	1.37	1.81	1.46	1.17	1.153	1.45	0.3307	0.0504848
mRNA	107984820	107984820	1.47	1.36	0.95	1.14	1.37	0.97	1.18	1.02	0.94	1.17	0.92	1.11	0.43	0.69	0.38	1.18	0.36	0.63	0.2	0.95	1.157	0.685	-0.7562	0.00188958
mRNA	BGIG9606_47138	BGIG9606_47138	0.8	0.99	1.59	1.07	1.37	1.36	1.14	1.11	1.26	0.88	0.95	0.73	0.9	1	0.57	1.54	0.79	1.16	0.77	1.37	1.157	0.978	-0.2425	0.160926
mRNA	92293	TMEM132C	1.13	0.95	1.56	1.06	1.81	0.6	1.29	1.08	0.97	1.12	5.28	5.64	2.09	0.99	0.57	0.67	0.61	0.97	0.67	0.75	1.157	1.824	0.6567	0.316837
mRNA	147948	ZNF582	1.13	0.96	1.1	1.25	1.11	0.77	1.33	1.73	0.98	1.21	1.35	1.05	1.34	1.44	0.97	0.89	0.36	1.11	1.31	1.27	1.157	1.109	-0.0611	0.715914
mRNA	BGIG9606_39059	BGIG9606_39059	1.06	0.82	1.33	0.94	1.59	1.12	1.21	0.79	1.08	1.65	3.04	2.1	0.89	1.25	1.14	2.17	1.23	0.92	0.8	0.69	1.159	1.423	0.2961	0.328022
mRNA	163747	LEXM	1.11	2.07	2.06	0.48	1.85	0.29	1.72	1.23	0.48	0.3	0.19	0.4	0.26	0.15	0.84	1.58	1.45	1.43	1.68	1.42	1.159	0.94	-0.3021	0.485275
mRNA	404281	YY2	1.02	1.05	1.34	1.19	1.2	1.14	0.99	1.05	1.45	1.16	1.13	0.89	0.65	0.95	1.09	1.15	1.37	1.19	1.3	1.28	1.159	1.1	-0.0754	0.486914
mRNA	92565	FANK1	1.38	1.24	1.18	1.35	1.03	1	1.37	0.95	1.07	1.03	3.09	1.84	1.09	0.86	0.81	1.82	1.77	1.34	1.66	1.55	1.16	1.583	0.4485	0.075363
mRNA	10389	SCML2	1.1	0.99	1.3	1.12	1.47	0.83	1.37	1.03	1.22	1.17	0.85	0.76	1.52	1.02	1.04	1.13	1.79	1.35	1.7	1.2	1.16	1.236	0.0916	0.553844
mRNA	150726	FBXO41	1.19	1.11	0.88	1.03	0.86	1.52	1.15	1.22	1.16	1.48	1.47	1.58	0.39	1.16	1.37	1.12	0.72	1.1	1.06	1.31	1.16	1.128	-0.0404	0.810971
mRNA	BGIG9606_49248	BGIG9606_49248	1.37	0.96	1.63	0.97	1.62	1.02	1.35	0.72	1.18	0.81	1.18	0.76	1.14	1.26	0.62	1.19	1.31	0.73	0.9	0.66	1.163	0.975	-0.2544	0.172363
mRNA	1160	CKMT2	0.86	0.92	0.56	1.8	1.18	1.36	0.94	1.47	1.21	1.34	2.24	1.41	1.46	1.34	1.18	1.01	1.23	1.21	1.21	1.09	1.164	1.338	0.201	0.281353
mRNA	112267959	LOC112267959	0.26	1.65	1.5	1.15	2.09	1.98	0.3	2.1	0	0.61	0.55	0.6	1.39	0.33	1.19	0.6	0.63	1.94	1.44	0	1.164	0.867	-0.425	0.365589
mRNA	79822	ARHGAP28	1.2	1.3	1.54	1.21	1.42	1.19	1.22	0.94	0.76	0.86	1.36	1.65	2.28	0.65	0.4	0.6	2.58	0.75	1.83	1.66	1.164	1.376	0.2414	0.415352
mRNA	100113407	TMEM170B	1.4	0.8	1.24	0.99	1.18	1.22	1.01	1.21	1.5	1.09	1.15	1.19	0.7	1.27	1.59	1.26	0.95	1.26	1.51	1.17	1.164	1.205	0.0499	0.694435
mRNA	25886	POC1A	1.09	1.11	0.61	0.87	1.7	1.27	1.28	1.19	1.37	1.16	0.93	1.42	0.9	1.21	1.42	1.24	3.2	1.45	1.65	1.93	1.165	1.535	0.3979	0.130464
mRNA	2203	FBP1	1.24	0.7	1.89	1.25	0.95	1.55	0.56	1.02	1.63	0.87	6.03	4.45	1.46	1.06	2.31	2.26	2.47	3.12	7.33	3.97	1.166	3.446	1.5634	0.00584513
mRNA	10148	EBI3	1.61	0.64	1.08	1.29	0.32	2.11	0.85	0.74	1.72	1.3	1.27	1.12	0.96	1.04	0.86	0.91	0.42	0.7	0.52	0.91	1.166	0.871	-0.4208	0.149076
mRNA	200008	CDCP2	0.43	0.13	1.39	0.81	2.61	1.35	1.16	1.25	0.8	1.74	2.81	1.83	0.73	0.86	1.89	2.55	1.98	0.73	2.03	3.54	1.167	1.895	0.6994	0.0644573
mRNA	BGIG9606_36952	BGIG9606_36952	1.23	1.59	0.79	0.61	1.6	1.33	1.59	1.59	1.27	0.09	2.37	1.6	0.69	1.07	1.23	1.11	0.55	0	1.14	1.35	1.169	1.111	-0.0734	0.824932
mRNA	BGIG9606_39901	BGIG9606_39901	1.06	1.44	1.44	0.85	1.56	1.29	1.14	0.71	1.16	1.05	1.11	0.72	0.59	0.76	0.83	1.13	1.12	0.93	1	0.76	1.17	0.895	-0.3865	0.0179689
mRNA	4685	NCAM2	1.01	1.27	1.02	1.48	1.06	1.74	0.69	1.13	1.12	1.18	0.59	0.72	1.61	1.23	0.81	1.3	1.07	1.09	1.2	0.95	1.17	1.057	-0.1465	0.400036
mRNA	3579	CXCR2	0.85	0.55	0.75	4.1	0.46	0.31	0.61	3.13	0.73	0.22	1.38	0.97	3.7	0.74	0.15	2.4	1.76	1.48	5.9	5.57	1.171	2.405	1.0383	0.124175
mRNA	BGIG9606_67581	BGIG9606_67581	1.28	1.04	0.94	1.41	1.51	1.05	1.14	1.04	1.01	1.31	1.4	1.45	1.2	0.85	0.95	1.06	1.19	1.25	1.16	1.19	1.173	1.17	-0.0037	0.971899
mRNA	7464	CORO2A	0.9	1.19	1.67	0.85	0.93	1.6	0.81	1.36	0.98	1.45	1.74	1.55	3.68	0.71	2.03	1.48	2.06	0.67	2.27	2.25	1.174	1.844	0.6514	0.0411104
mRNA	23498	HAAO	1.74	1.32	1.12	1.34	1.26	1.24	0.99	0.83	1.22	0.68	1.83	1.74	1.11	0.41	0.25	0.73	1.53	0.84	0.91	1.16	1.174	1.051	-0.1597	0.532729
mRNA	347733	TUBB2B	1.59	0.33	2.14	0.66	1.87	1.97	1.13	1.19	0.37	0.5	1.2	2.36	3.03	4.95	1.39	0.78	1.73	1.44	1.9	2.78	1.175	2.156	0.8757	0.0424478
mRNA	54210	TREM1	0.93	0.18	3.18	1.97	0.84	1.14	0.34	2.05	0.54	0.6	17.08	10.33	4.75	4.84	3.5	8.68	4.42	9.03	6.02	7.37	1.177	7.602	2.6913	0.000611259
mRNA	51751	HIGD1B	1.59	1.42	1.15	2.48	0.86	0.88	0.18	1.04	0.73	1.45	1.53	0.96	2.35	0.97	0.11	0.58	0.68	0.43	0.85	0.69	1.178	0.915	-0.3645	0.35654
mRNA	2139	EYA2	1.02	1.94	1.78	1.3	1.03	1.58	0.68	0.77	0.66	1.03	4.19	3.07	7.77	0.42	1.27	1.19	2.43	1.5	1.79	2	1.179	2.563	1.1203	0.0710307
mRNA	639	PRDM1	1.33	1.04	2.3	1.16	0.97	1.41	0.52	0.91	1.23	0.93	21.57	19.74	6.93	1.8	2.13	1.71	6.83	5.43	3.58	1.35	1.18	7.107	2.5905	0.0330486
mRNA	9229	DLGAP1	0.92	0.87	2.55	1.04	1.27	1.18	1.32	0.99	0.88	0.78	6.89	3.78	1.63	1.19	1.2	1.44	1.14	1.04	1.7	0.81	1.18	2.082	0.8192	0.173731
mRNA	154791	FMC1	1.54	1.32	1.14	1.31	1.08	1.2	1.04	1.36	1.13	0.68	1.89	1.39	2.08	1.41	0.9	1.17	1.51	0.67	1.63	0.96	1.18	1.361	0.2059	0.273616
mRNA	4207	BORCS8-MEF2B	0.79	0.68	0.72	0.72	2.99	1.11	0.61	1.23	1.78	1.19	0.71	1.25	0.47	0.9	0.44	0.43	0.65	0.97	0.58	1.46	1.182	0.786	-0.5886	0.146636
mRNA	259296	TAS2R50	1.69	0.86	2.56	1.4	1.37	0.82	0.98	0.41	0.88	0.85	2.43	1.09	0.74	0.89	0.58	1.62	1.23	0.51	1.58	0.81	1.182	1.148	-0.0421	0.900366
mRNA	BGIG9606_43962	BGIG9606_43962	2.45	1.54	1.64	0.86	0.73	0.92	1.8	0.97	0.27	0.64	0.97	0.97	0.52	0.94	1.56	2.21	0.48	2.04	1.12	1.19	1.182	1.2	0.0218	0.948861
mRNA	6382	SDC1	1.43	0.56	1.15	1.12	0.93	2.1	1.35	1.17	0.67	1.35	4.85	3.5	3.55	2.93	3.46	3.2	2.86	2.77	1.81	1.47	1.183	3.04	1.3616	8.93222e-05
mRNA	399671	HEATR4	0.9	1.23	1.04	0.82	1.42	1.34	1.16	1.29	1.33	1.3	0.96	0.86	0.93	0.73	0.7	1.55	1.07	1.13	0.69	1.02	1.183	0.964	-0.2953	0.0489315
mRNA	23225	NUP210	1.11	0.74	1.65	1.02	1.21	1.21	0.68	1.77	1.24	1.21	3.36	2.97	0.44	0.82	1.07	0.93	1.54	1.16	1.85	1.77	1.184	1.591	0.4263	0.223625
mRNA	330	BIRC3	1.12	1.17	1.38	1.5	0.91	0.87	0.7	1.62	1.55	1.02	2.94	2.43	1.12	0.69	0.52	0.99	0.9	1.14	0.97	1	1.184	1.27	0.1012	0.751781
mRNA	387712	ENO4	1.54	1.51	0.78	1.37	0.94	1.29	1.04	0.81	1.1	1.47	0.76	0.57	0.28	0.39	0.68	0.39	0.85	1.08	1.05	0.77	1.185	0.682	-0.797	0.000865757
mRNA	56135	PCDHAC1	1.76	1.15	0.71	0.62	1.3	0.65	2.12	1.39	1.1	1.05	0.48	1.06	0.19	0.42	0.75	0.9	0.75	0.54	0.24	1.48	1.185	0.681	-0.7992	0.0206114
mRNA	100316904	SAP25	1.27	0.96	1.49	1.31	1.01	2.01	0.83	0.92	0.95	1.1	0.87	0.37	0.45	0.74	0.99	0.33	0.72	1.7	1.01	0.45	1.185	0.763	-0.6351	0.0252049
mRNA	BGIG9606_36373	BGIG9606_36373	0.84	1.42	1.24	0.83	1.61	1.3	1.51	0.92	1.02	1.16	1.02	1.32	1.36	1.1	0.92	1.31	0.78	0.93	0.82	0.82	1.185	1.038	-0.1911	0.210522
mRNA	100129543	ZNF730	1.23	1.25	1.24	1.08	1.54	0.81	1.04	0.69	1.74	1.24	1.21	0.87	0.49	0.88	0.74	0.4	2.91	0.75	1.34	1.74	1.186	1.133	-0.066	0.838441
mRNA	BGIG9606_41384	BGIG9606_41384	1.53	1.45	0.82	1.12	2.1	0.88	1.09	0.83	1.13	0.92	1.33	1.01	0.57	0.43	0.39	0.83	0.25	0.52	0.55	0.81	1.187	0.669	-0.8272	0.00566377
mRNA	56125	PCDHB11	1.07	1.39	1.37	1.07	1.23	1.06	1.02	1.2	0.67	1.79	1.22	0.89	1.51	0.9	0.32	0.98	0.93	1.08	1.16	0.81	1.187	0.98	-0.2765	0.142759
mRNA	284306	ZNF547	1.16	1.03	1.12	1.45	1.11	0.91	1.42	1.37	1.23	1.08	0.93	1.09	0.97	1.1	1.2	1.1	1.02	0.79	0.9	1.01	1.188	1.011	-0.2328	0.0186695
mRNA	342132	ZNF774	1.19	1.31	0.84	1.57	1.74	1.07	0.88	0.72	1.19	1.37	1.12	1.35	0.4	0.62	0.98	0.92	0.61	1.32	0.73	0.93	1.188	0.898	-0.4037	0.0566406
mRNA	147372	CCBE1	0.5	0.99	1.37	1.69	1.49	1.79	1.04	0.82	0.72	1.47	1.88	2.75	0.4	0.72	1.14	1.97	1.13	1.35	0.59	1.88	1.188	1.381	0.2172	0.48638
mRNA	1524	CX3CR1	1.2	0.81	1.11	1.91	0.8	1.6	0.59	1.86	1.06	0.95	0.55	0.83	0.62	0.16	0.34	0.43	0.36	0.79	0.57	1.13	1.189	0.578	-1.0406	0.00261243
mRNA	2219	FCN1	1.36	0.5	2.35	1.32	1.01	1.53	0.4	1.54	1.13	0.75	0.6	2.35	1.13	1.3	1.99	1.07	3.31	4.33	5.76	3.22	1.189	2.506	1.0756	0.0356782
mRNA	3321	IGSF3	1.09	1.5	1.24	1.09	1.42	1.07	1.38	1.09	0.96	1.07	5.32	3.78	1.61	1.03	1.1	1.23	2.03	1.14	1.54	1.69	1.191	2.047	0.7813	0.0869138
mRNA	3574	IL7	0.7	1.01	1.38	1.55	1.18	1.92	0.99	0.83	1.27	1.08	1.75	1.88	0.84	0.79	0.94	1.67	1.98	1.92	1.18	1.61	1.191	1.456	0.2898	0.174902
mRNA	7006	TEC	1.69	1.27	1.09	1.79	0.62	1.71	0.89	1.11	0.75	0.99	1.45	1.03	0.78	0.5	0.83	1.13	0.63	1.26	1.39	1.32	1.191	1.032	-0.2067	0.357777
mRNA	4796	TONSL	1.16	1.12	1.35	0.94	1.38	1.35	1.27	1.02	0.96	1.36	1.02	1.08	0.75	0.97	1	0.95	2.79	1.13	1.82	1.31	1.191	1.282	0.1062	0.655692
mRNA	4856	NOV	0.62	2.46	1.75	0.98	0.68	2.29	0.6	0.8	0.57	1.17	1.22	0.36	2.74	1.44	4.65	2.3	2.52	2.8	5	4.71	1.192	2.774	1.2186	0.0133212
mRNA	4634	MYL3	1.04	0.49	0.89	0.66	1.33	1.15	2.4	1.24	1.4	1.32	1.14	2.05	0.64	1.25	1.16	0.47	1.41	0.83	0.64	0.92	1.192	1.051	-0.1816	0.529945
mRNA	165186	TOGARAM2	1.1	1.6	0.89	0.93	1.37	0.89	1.52	1.55	1.06	1.02	0.32	0.54	0.79	1.16	0.46	0.95	0.2	0.46	0.28	1.17	1.193	0.633	-0.9143	0.0012848
mRNA	56413	LTB4R2	0.96	1.34	1.73	1.02	1.27	1.47	0.8	0.8	1.25	1.3	1.26	1.07	1.07	1.27	1.37	1.78	1.5	1.3	1.6	0.89	1.194	1.311	0.1349	0.367519
mRNA	89857	KLHL6	1.28	0.83	1.8	0.96	1.15	1.59	0.63	1.2	1.22	1.29	1.82	2.23	1.66	1.76	1.67	1.79	1.36	1.92	1.76	1.26	1.195	1.723	0.5279	0.00133477
mRNA	57716	PRX	1.19	1.63	1.15	1	1.18	1.22	1.16	1.03	1.23	1.16	1.22	1.18	0.8	0.96	0.85	1.13	1.03	0.93	1.09	1.25	1.195	1.044	-0.1949	0.0534493
mRNA	944	TNFSF8	1.76	0.64	1.72	1.22	0.93	1.35	0.71	1.08	1.09	1.46	2.59	2.05	1.07	1.79	2.28	1.57	1.46	3.27	1.32	2.01	1.196	1.941	0.6986	0.00747309
mRNA	8608	RDH16	1.07	1	0.88	0.83	1.81	1.27	1.33	1.09	1.75	0.93	0.8	0.96	1.15	1.34	0.83	1.18	0.86	0.87	0.7	1.01	1.196	0.97	-0.3022	0.0946494
mRNA	314	AOC2	1.58	1	1.25	1.08	1.06	1.24	1.44	1	1.28	1.03	0.83	0.73	1.63	1.29	1.84	1.67	1.24	1.41	1.91	1.08	1.196	1.363	0.1886	0.26305
mRNA	BGIG9606_50259	BGIG9606_50259	0.76	1.08	1.41	1.18	0.76	0.92	1.28	1.81	1.41	1.36	1	1.32	1.18	1.53	1.24	1.26	1.16	0.9	0.93	1.81	1.197	1.233	0.0427	0.794482
mRNA	946	SIGLEC6	1.67	1.32	0.93	2.01	0.97	1.16	0.98	0.56	1.25	1.15	0.81	0.25	1.23	0.58	0.47	0.9	1.01	0.97	0.93	1.12	1.2	0.827	-0.5371	0.033106
mRNA	57692	MAGEE1	1.41	1.36	0.96	1.3	1	1.38	0.98	1.41	0.94	1.26	1.19	1.43	0.49	0.69	0.69	0.57	1.24	0.97	0.82	1.15	1.2	0.924	-0.3771	0.0353726
mRNA	1815	DRD4	0.89	1	0.91	1.21	1.1	0.93	1.17	0.93	2.21	1.65	0.62	1.39	0.78	1.45	0.55	0.98	0.53	0.69	0.46	0.75	1.2	0.82	-0.5493	0.0419898
mRNA	84250	SLF1	1.07	1.13	1	1.71	1.19	1.31	0.94	1.25	1.15	1.25	2.14	1.16	0.81	0.77	1.11	1.61	2.09	1.31	2.11	1.42	1.2	1.453	0.276	0.180573
mRNA	112268076	LOC112268076	0.97	1.02	1.52	0.97	1.3	1.54	1.27	0.73	1.67	1.01	1.7	1.7	1.66	1.2	1.09	1.17	0.85	1.26	0.91	0.89	1.2	1.243	0.0508	0.768392
mRNA	1959	EGR2	2.66	0.48	3.92	0.7	0.12	0.91	0.38	1.6	0.67	0.57	1.6	0.59	9.57	1.63	0.71	0.49	0.45	1.36	1.59	0.9	1.201	1.889	0.6534	0.480931
mRNA	23329	TBC1D30	1.09	0.78	1.81	1	1.7	0.89	1.03	1.26	1.54	0.92	1.04	0.93	2.44	1.11	1.58	1	2.08	1.32	1.6	1.43	1.202	1.453	0.2736	0.212015
mRNA	494513	PJVK	1.33	1.53	0.85	1.37	1.13	1.07	1.36	1.28	1.32	0.79	1.33	0.71	0.44	0.87	0.71	0.71	1.12	0.74	0.91	1.02	1.203	0.856	-0.491	0.00548651
mRNA	148398	SAMD11	0.75	0.79	2.4	1.48	2.03	1.31	0.76	0.84	0.83	0.85	2.81	1.7	1.32	2	1.14	1.58	11.08	5.24	8.27	2.4	1.204	3.754	1.6406	0.0425275
mRNA	347516	DGAT2L6	1.84	1.39	0.55	1.92	1.62	0.86	0.36	1.79	0.6	1.12	0.53	0.45	0.25	0.42	0.09	0.63	0.46	0.37	0.24	0.53	1.205	0.397	-1.6018	0.00169681
mRNA	51302	CYP39A1	0.93	1.36	0.99	1.29	1.59	0.7	0.89	1.5	1.3	1.5	1.3	0.72	0.95	0.3	0.39	1.22	1.64	0.48	0.57	1.17	1.205	0.874	-0.4633	0.072084
mRNA	80345	ZSCAN16	1.2	1.17	1.56	1.29	1.28	1.15	0.77	1.34	1.45	0.84	2.28	1.29	0.46	0.54	1.08	1.34	1.17	1.25	0.98	1.18	1.205	1.157	-0.0586	0.788611
mRNA	57650	CIP2A	1.05	1.08	1.28	1.33	1.49	1.11	0.97	1.48	1.44	0.83	0.79	0.73	0.89	0.94	0.79	0.92	3.41	1.28	1.84	1.54	1.206	1.313	0.1226	0.69998
mRNA	84070	FAM186B	1.19	1.18	1.38	0.71	1.87	0.96	1.11	1.49	1.08	1.1	0.7	1.08	1.43	0.8	1.25	1.44	0.85	0.54	1.56	1.37	1.207	1.102	-0.1313	0.496004
mRNA	2743	GLRB	0.8	1.11	1.11	1.6	1.16	1.22	1.59	1.06	0.74	1.68	1.08	1.46	1.26	1.21	0.73	0.76	1.06	1.68	0.6	1.35	1.207	1.119	-0.1092	0.564117
mRNA	23251	MINAR1	1.08	0.94	1.63	1.13	1.39	1.18	1.17	1.58	1.26	0.73	1.47	1.79	1.56	1.01	1.77	1.53	2.08	1.9	1.72	1.01	1.209	1.584	0.3898	0.0166437
mRNA	5994	RFXAP	1.37	1.33	1.29	1.09	1.13	1.16	1.05	1.14	1.45	1.08	1.06	1.02	0.42	0.64	0.75	0.88	1.65	0.96	1.3	1.22	1.209	0.99	-0.2883	0.0920248
mRNA	84816	RTN4IP1	1.41	1.16	1.46	1.52	1.76	1.13	0.95	0.83	0.86	1.01	1.22	1.41	0.69	0.91	0.92	0.94	1.4	1.19	1.58	1.81	1.209	1.207	-0.0024	0.989379
mRNA	221786	FAM200A	0.89	1.1	1.31	1.46	0.98	1.2	0.99	1.63	1.49	1.05	1.43	1.39	1.07	0.89	0.96	1	1.5	1.38	1.16	1.35	1.21	1.213	0.0036	0.977759
mRNA	5210	PFKFB4	1.1	0.95	0.84	1.26	0.92	1.58	1.28	1.38	1.18	1.62	1.92	2.26	2.99	0.98	2.41	2.46	1.3	1.1	1.2	1.66	1.211	1.828	0.5941	0.0215896
mRNA	285313	IGSF10	1.67	1.49	1.47	0.85	1.46	0.5	0.79	1.65	1.45	0.78	1.79	1.26	0.36	0.5	0.67	0.61	1.16	0.94	0.94	0.46	1.211	0.869	-0.4788	0.0968927
mRNA	158866	ZDHHC15	0.79	2.11	0.97	1.16	1.68	1.18	0.99	1.07	1.17	0.99	0.85	0.99	1.24	1.12	0.92	0.99	1.48	1.35	1.52	0.76	1.211	1.122	-0.1101	0.560824
mRNA	89866	SEC16B	0.94	1.61	0.81	1.47	1.3	0.8	1.26	1.43	1.37	1.13	1.67	0.99	0.56	0.48	0.64	0.69	1.06	0.57	0.62	0.95	1.212	0.823	-0.5584	0.0154217
mRNA	54584	GNB1L	1.46	1.12	0.88	1.04	1.19	0.95	1.22	1.45	1.55	1.26	1.14	1.48	1.25	1.41	1.35	1.24	1.64	1.48	1.45	1.21	1.212	1.365	0.1715	0.0946072
mRNA	6529	SLC6A1	1.11	0.91	0.87	1.2	1.62	1.67	1.18	0.96	0.77	1.84	0.92	0.75	0.22	0.67	0.58	1.32	1.09	0.5	0.49	0.81	1.213	0.735	-0.7228	0.00657345
mRNA	79019	CENPM	1.2	0.48	0.47	0.95	1.75	1.67	1.43	0.86	2.1	1.23	0.61	1.17	0.67	0.83	0.97	0.57	6.02	0.58	1.71	1.05	1.214	1.418	0.2241	0.71797
mRNA	BGIG9606_40523	BGIG9606_40523	1.33	1.42	1.7	1.01	1.26	1.2	1.22	1.01	1.07	0.93	1.5	0.63	0.98	1.19	0.78	1.39	1.02	1.4	1.24	1.18	1.215	1.131	-0.1034	0.473295
mRNA	1181	CLCN2	0.76	1.13	1.33	1.28	1.23	1.02	1.18	1.83	1.27	1.12	1.53	0.95	0.74	1.45	1.08	1.46	1.37	1.25	1.71	1.08	1.215	1.262	0.0548	0.716125
mRNA	7773	ZNF230	1.02	1.13	1.36	1.24	1.21	0.95	1.6	1.28	1.02	1.36	1.82	1.31	1.34	1.22	1.31	1.76	1.23	1.53	1.36	1.8	1.217	1.468	0.2705	0.020252
mRNA	55916	NXT2	1	1.03	1.32	1.53	1.57	1.11	1.14	1.13	1.47	0.87	1.62	1.16	2.29	1.04	1.14	1.57	1.53	1.07	2.33	1.43	1.217	1.518	0.3188	0.0933858
mRNA	51599	LSR	0.81	1.65	0.94	1.2	1.35	1.4	0.97	1.51	0.88	1.46	6.4	4.73	0.82	0.49	0.72	0.92	1.28	0.84	1.29	1.57	1.217	1.906	0.6472	0.306602
mRNA	9628	RGS6	1.06	1.51	0.88	1.27	1.37	1.58	1.07	0.99	1.36	1.1	0.48	0.48	0.6	0.63	0.24	0.24	0.4	0.28	0.84	0.46	1.219	0.465	-1.3904	3.69499e-07
mRNA	115362	GBP5	1.11	0.51	1.64	1.66	1.14	1.11	0.33	1.9	1.6	1.19	2.44	1.7	0.77	0.7	1.06	0.6	0.82	1.74	0.86	0.85	1.219	1.154	-0.0791	0.796742
mRNA	BGIG9606_43896	BGIG9606_43896	1.22	1.39	1.51	1.02	1.32	1.55	0.86	1.08	1.29	0.96	1.17	0.89	0.52	0.82	0.82	0.83	1.07	1.01	1.19	1.08	1.22	0.94	-0.3761	0.0108237
mRNA	407	ARR3	0.89	1.13	1.13	1.1	1.07	1.34	1.23	1.59	1.5	1.24	1.23	0.71	0.87	0.89	0.91	0.95	0.62	0.74	0.57	1.21	1.222	0.87	-0.4902	0.00187636
mRNA	389015	SLC9A4	1.42	1.45	1.82	1.28	1.2	1.54	1.07	0.88	0.89	0.68	1.42	0.56	1.39	0.57	0.76	1.09	1.18	1.18	1.25	1.11	1.223	1.051	-0.2187	0.261976
mRNA	158798	AKAP14	2.05	1.49	1.58	0.62	1.49	1.32	1.62	0.97	0.61	0.48	1.47	0.36	1.78	0.99	0.91	1.5	1.8	2.11	1.27	1.13	1.223	1.332	0.1232	0.643749
mRNA	90355	C5orf30	1.15	1.46	1.2	1.34	0.93	0.98	1.22	1.33	1.41	1.22	1.1	0.99	1.26	2.01	1.43	0.96	1.5	1.29	1.57	1.57	1.224	1.368	0.1605	0.229522
mRNA	163115	ZNF781	0.93	1.03	1.32	1.54	1.4	1.12	1.38	1.6	1.06	0.86	0.98	0.64	1	0.66	0.96	1.42	1.92	1.31	1.6	1.82	1.224	1.231	0.0082	0.966848
mRNA	113540	CMTM1	0.42	1.26	1.37	0.89	1.38	0.82	1.15	1.49	1.79	1.68	1.29	1.63	0.69	1.3	1.07	2.25	1.63	1.6	1.77	2.11	1.225	1.534	0.3245	0.136713
mRNA	64151	NCAPG	1.53	0.75	0.54	0.87	2.38	1.43	1.66	0.77	1.28	1.04	0.44	1.18	0.68	0.86	0.81	0.77	8.51	0.83	1.25	1.25	1.225	1.658	0.4367	0.593573
mRNA	80816	ASXL3	0.68	0.84	1.52	1.15	1.88	1.1	1.71	1.03	1.09	1.27	0.65	0.76	0.55	0.89	0.95	0.82	1.34	0.76	1.48	1.31	1.227	0.951	-0.3676	0.0936642
mRNA	55026	TMEM255A	0.85	1.48	0.82	1.71	1.03	0.57	1.37	2.01	0.95	1.48	2.7	1.96	4.43	0.43	0.37	0.2	0.32	1.15	0.82	1.19	1.227	1.357	0.1453	0.777086
mRNA	56112	PCDHGA3	1.45	1.36	1.57	1.1	1.24	1.02	1.19	0.92	1.16	1.26	1.78	1.52	1.29	1.35	1.1	1.03	0.81	1.69	0.87	1.08	1.227	1.252	0.0291	0.840624
mRNA	4210	MEFV	1.43	0.7	2.07	1.46	0.91	0.8	0.76	1.78	1.54	0.83	1.42	2.12	2.32	1.93	1.73	1.56	1.1	4	1.97	2.25	1.228	2.04	0.7323	0.0142495
mRNA	111188157	LYNX1-SLURP2	0.6	1.62	0.35	1.81	0.95	1.86	1.31	1.72	0.84	1.23	0.15	0.69	0.58	1.13	0.75	0.86	0.38	1.2	0	1.66	1.229	0.74	-0.7319	0.0486928
mRNA	84539	MCHR2	0.86	1.39	1.39	1.43	0.91	1.83	0.55	1.38	1.1	1.45	1.66	0.71	1.48	1.44	0.36	0.69	2.65	0.55	2.04	1.62	1.229	1.32	0.1031	0.73123
mRNA	357	SHROOM2	1.11	0.82	1.94	1	1.66	1.04	0.92	1.27	1	1.55	3.19	2.79	1.51	1.24	1.87	1.56	2.19	1.01	1.67	1.75	1.231	1.878	0.6094	0.0187232
mRNA	685	BTC	2.28	1.02	1.7	0.41	1.25	0.36	0.61	1.83	1.54	1.31	0.99	1.03	0.17	1.61	1.44	0.31	0.25	0.61	0.27	0.33	1.231	0.701	-0.8123	0.0586972
mRNA	146433	IL34	0.87	1.33	1.16	1.28	1.09	1.04	1.8	1.52	0.82	1.41	0.99	1.08	0.82	0.33	0.66	0.48	0.44	0.64	0.73	1.09	1.232	0.726	-0.763	0.000909997
mRNA	143879	KBTBD3	1.12	1.17	0.99	1.7	1.04	1.29	0.8	1.44	1.83	0.94	1.36	1.31	0.55	0.49	0.55	0.62	0.64	0.69	0.63	0.94	1.232	0.778	-0.6632	0.00603392
mRNA	147	ADRA1B	1.47	1.61	0.64	1.2	1.1	1.26	1.52	1.07	1.15	1.31	0.91	0.36	0.52	0.72	1.56	1.37	0.45	0.64	0.21	0.53	1.233	0.727	-0.7621	0.00721892
mRNA	100287896	LOC100287896	1.18	1.24	0.82	1.78	1.12	1.11	0.88	1.31	1.29	1.6	1.51	1.49	0.45	0.79	0.6	0.96	0.9	0.75	0.52	1.11	1.233	0.908	-0.4414	0.0438949
mRNA	2152	F3	0.95	2.04	2.29	1.97	0.67	0.8	0.39	0.94	1.18	1.1	68.37	25.71	11.02	2.57	1.97	1.41	7.73	2.87	6.3	2	1.233	12.995	3.3977	0.107401
mRNA	259292	TAS2R46	1.39	1.02	2.97	1.07	0.99	0.89	1.3	0.93	1.15	0.62	2.45	2.05	0.68	0.96	0.58	1.28	1.13	0.39	1.11	1.23	1.233	1.186	-0.0561	0.871982
mRNA	3274	HRH2	1.14	0.86	2.54	1.32	0.93	1.84	0.62	1.23	0.97	0.89	1.79	2.84	3.69	2.97	3.73	2.94	4.17	5.34	7.34	3.8	1.234	3.861	1.6456	0.00033153
mRNA	338811	FAM19A2	1.47	1.19	0.93	1.37	0.89	1.68	0.67	1.49	1.18	1.47	2.79	5.15	0.39	0.64	0.75	1.13	1.8	1.94	0.47	0.67	1.234	1.573	0.3502	0.494667
mRNA	90273	CEACAM21	1.02	0.88	1.55	1.32	1.31	1.38	0.84	0.7	1.65	1.69	2.9	1.92	0.38	0.5	0.63	1.16	1.7	1.41	1.39	2.06	1.234	1.405	0.1872	0.541321
mRNA	84733	CBX2	0.92	0.91	1.27	1.35	1.34	0.9	1.25	1.64	1.32	1.45	0.96	0.78	0.36	0.87	1.16	1.03	1.75	0.49	1.34	0.92	1.235	0.966	-0.3544	0.0908659
mRNA	7733	ZNF180	1.05	1.13	1.35	1.45	1.39	1.3	0.99	1.22	1.18	1.29	1.69	1.1	1.17	0.94	1.2	0.99	1.68	1.34	1.63	1.31	1.235	1.305	0.0795	0.495301
mRNA	51514	DTL	1.33	1.04	1.39	1.01	1.69	1.52	1.31	1	1.12	0.94	0.72	0.83	0.97	0.5	1.01	0.89	4.5	1.07	2.39	1.18	1.235	1.406	0.1871	0.668568
mRNA	BGIG9606_62994	BGIG9606_62994	0.75	0.9	0.65	0.99	1.66	0.94	2.36	1.04	1.89	1.17	0.52	0.94	0.96	2.22	2.03	1.48	1.74	0.58	0.83	1.31	1.235	1.261	0.0301	0.920495
mRNA	199223	TTC21A	1.35	1.09	1.41	0.9	1.63	1.16	0.98	1.1	1.53	1.21	1.52	1.31	0.55	1.19	0.84	0.81	1.28	1.08	1.01	1.03	1.236	1.062	-0.2189	0.153454
mRNA	BGIG9606_55384	BGIG9606_55384	1.09	0.86	1.77	1.87	0.44	1.43	0.39	1.53	2.42	0.56	1.68	1.35	0.37	0.34	0.43	0.28	1.57	1.22	1.62	0.57	1.236	0.943	-0.3903	0.319155
mRNA	51268	PIPOX	1.49	0.86	1.04	1.11	1.5	1.15	0.96	1.36	1.19	1.71	0.52	1.01	0.35	1.05	0.56	0.43	0.56	1.14	0.26	0.8	1.237	0.668	-0.8889	0.000388035
mRNA	91975	ZNF300	1.03	1.27	1.24	1.33	1.22	1.13	1.11	1.33	1.61	1.1	1.85	1.28	1.41	1.13	1.1	1.35	1.99	2.01	2.44	2.17	1.237	1.673	0.4356	0.01901
mRNA	402682	UFSP1	0.61	1.07	1.56	1.49	1.23	1.26	0.98	1.72	1.76	0.69	1.3	0.81	2	1.38	1.33	1.45	1.5	2.01	1.63	1.54	1.237	1.495	0.2733	0.143257
mRNA	185	AGTR1	1.16	1.72	0.59	1.56	1.18	0.62	1.05	1.94	1.7	0.86	0.58	0.45	0.96	1.15	0.76	0.23	1.23	0.58	0.84	0.87	1.238	0.765	-0.6945	0.0184241
mRNA	50939	IMPG2	0.81	1.75	1	0.47	2.25	2.56	1.15	0.75	0.65	1.01	0.63	0.55	0.41	0.6	0.89	1.23	0.75	0.35	1.21	0.56	1.24	0.718	-0.7883	0.0530061
mRNA	51195	RAPGEFL1	1.13	1.09	1.14	1.05	1.52	1.4	1.39	1.16	1.27	1.27	1.26	1.26	1.69	1.75	1.4	1.38	1.4	1.51	2.03	1.32	1.242	1.5	0.2723	0.0140928
mRNA	51276	ZNF571	1.17	1.19	1.22	1.59	1.17	1.03	1.19	1.33	1.23	1.31	1.33	1.17	1.19	0.75	0.57	1.16	1.02	0.84	0.95	0.99	1.243	0.997	-0.3182	0.0119558
mRNA	540	ATP7B	1.15	0.97	1.21	0.94	1.93	1.04	1.25	1.35	1.14	1.46	1.16	1.04	0.65	1.08	1.41	1.15	1.24	0.76	0.95	1.13	1.244	1.057	-0.235	0.124924
mRNA	389118	CDHR4	0.97	1.43	1.58	1.17	1.24	1.2	1.73	1.05	1.14	0.94	1.52	1.4	0.8	1.08	0.9	1.25	0.89	0.9	0.97	0.96	1.245	1.067	-0.2226	0.130615
mRNA	8382	NME5	1.01	1.18	0.96	2.35	1.29	0.89	0.98	1.42	1.29	1.08	1.27	0.89	0.84	0.97	0.7	0.73	1.72	1.2	1.55	1.75	1.245	1.162	-0.0995	0.65776
mRNA	1140	CHRNB1	1.21	1.34	1.3	1.36	1.21	0.95	1.32	1.76	0.96	1.07	1.61	1.13	1.17	0.61	1.11	0.96	1.62	1.01	1.39	1.3	1.248	1.191	-0.0674	0.646728
mRNA	375444	C5orf34	1.37	1.08	1.33	0.92	1.76	0.81	1.34	1.4	1.42	1.07	0.5	0.78	1.54	1.29	1.22	1.28	2.18	1.13	1.46	1.26	1.25	1.264	0.0161	0.934114
mRNA	79836	LONRF3	1.14	0.9	2.85	0.95	1.4	0.94	0.94	1.15	1.11	1.13	2.73	1.98	4.81	2.5	2.91	1.48	0.96	2.57	2.03	1.31	1.251	2.328	0.896	0.0152933
mRNA	3099	HK2	1.34	0.4	2.14	1.38	0.61	1.3	0.66	1.53	1.33	1.83	6.84	4.16	14.55	5.27	4.02	2.06	1.84	3.83	3.2	2.13	1.252	4.79	1.9358	0.0157065
mRNA	BGIG9606_40103	BGIG9606_40103	1.75	0.6	0.58	0.97	1.65	1.36	1.63	1.24	1.51	1.23	0.81	1.11	0.34	1.83	1.29	1.46	0.5	0.7	0.44	1.01	1.252	0.949	-0.3998	0.151706
mRNA	27036	SIGLEC7	1.26	0.46	2.26	1.43	0.64	1.85	0.49	0.95	1.39	1.8	4.37	5.12	2.17	1.19	1.55	1.84	3.35	2.68	3.35	3.21	1.253	2.883	1.2022	0.00261706
mRNA	860	RUNX2	0.93	0.75	3.6	0.98	1.36	1.13	0.66	0.9	0.87	1.35	1.81	2.06	6.99	3.43	2.04	1.3	2.75	3.06	4.21	1.83	1.253	2.948	1.2344	0.0131254
mRNA	22824	HSPA4L	1.2	1.03	0.92	1.15	1.29	1.21	1.25	1.78	1.38	1.32	0.92	1.07	1.16	0.93	1.23	1.37	1.11	1.14	0.61	0.82	1.253	1.036	-0.2744	0.0447562
mRNA	1301	COL11A1	2.24	1.05	1.04	0.64	1.45	1.31	1.19	1.03	1.22	1.36	0.2	0.6	2.68	2.42	0.85	0.65	1.36	0.84	0.59	0.51	1.253	1.07	-0.2278	0.545896
mRNA	165530	CLEC4F	0.58	1.75	0.73	2.13	0.7	1.45	1.6	0.93	1.52	1.15	0.85	0.86	0.12	0.58	0.44	0.62	0.75	0.44	0.78	1.46	1.254	0.69	-0.8619	0.0115714
mRNA	138162	C9orf116	1.09	0.99	0.87	1.72	1.57	1.14	1.02	1.71	1.13	1.31	2.51	3.21	0.67	1.15	1.14	2.02	1.87	1.5	1.71	1.86	1.255	1.764	0.4912	0.0641891
mRNA	56132	PCDHB3	1.12	1.59	1.2	1.44	0.91	1.24	1.95	1.41	0.83	0.86	1.08	1.49	0.92	1.24	0.99	1.12	0.75	1.09	1.15	1.03	1.255	1.086	-0.2087	0.208038
mRNA	113622	ADPRHL1	1.23	1.55	0.6	1.04	1.83	1.18	1.62	1.06	1.2	1.25	0.88	1.12	0.4	1.07	1.2	1.34	0.74	0.85	0.69	1.04	1.256	0.933	-0.4289	0.033816
mRNA	BGIG9606_47587	BGIG9606_47587	0.71	0.53	0.96	1.17	2.05	2.16	1.59	0.78	1.3	1.31	2.04	0.58	1.57	2.74	0.83	1.73	1.8	1.66	2.13	1.13	1.256	1.621	0.368	0.188176
mRNA	4359	MPZ	0.81	4.21	0.96	0.69	0.41	0.6	0.88	1.16	1.85	0.99	0.87	0.65	1.83	0.85	0.92	0.62	0.69	0.42	1.21	0.92	1.256	0.898	-0.484	0.355774
mRNA	113177	IZUMO4	1.55	0.75	0.96	1.33	1.65	1.01	1.55	0.8	1.52	1.45	1.02	1.07	0.56	1.13	0.9	0.68	0.76	1.17	0.44	1.05	1.257	0.878	-0.5177	0.0121922
mRNA	26167	PCDHB5	1.27	1.64	1.67	1.1	1.02	1.32	0.91	1.4	1.03	1.21	1.11	1.01	2.15	1.05	0.82	0.71	1.56	1.4	2.04	1.2	1.257	1.305	0.0541	0.786414
mRNA	123103	KLHL33	0.93	1.33	1.27	1.05	1.57	1.17	1.36	1.27	1.3	1.33	0.97	1.09	1.2	1.14	1.09	1.47	0.93	0.77	0.9	1	1.258	1.056	-0.2525	0.0249379
mRNA	91860	CALML4	1.41	1.42	1.39	1.6	1.01	1.43	1	1.18	0.9	1.24	1.62	0.96	1.32	0.87	0.92	0.79	1.79	1.35	1.68	1.05	1.258	1.235	-0.0266	0.86897
mRNA	29128	UHRF1	1.1	1.16	1.14	0.69	1.74	1.81	1.57	0.96	1.21	1.21	1.21	1.34	1.19	1.55	2.09	1.23	7.53	1.62	6.59	2.86	1.259	2.721	1.1119	0.0825358
mRNA	54463	RETREG1	1.14	1.18	1.33	1.15	1.54	1.29	1.1	1.35	1.44	1.07	6.56	4.35	1.69	1.68	0.87	0.93	0.91	0.98	1.17	1.16	1.259	2.03	0.6892	0.232904
mRNA	56129	PCDHB7	1.49	1.22	1.84	1.12	1.57	0.96	0.94	1.19	1.05	1.21	1.48	1.13	1.01	1.54	0.38	0.58	1.46	1.56	1.49	0.71	1.259	1.134	-0.1509	0.466267
mRNA	56124	PCDHB12	1.44	1.13	1.62	1	1.27	0.8	1.11	1.27	1.61	1.34	0.79	1.45	1.48	1.33	0.73	0.93	1.2	1.52	1.51	1.17	1.259	1.211	-0.0561	0.707669
mRNA	79847	MFSD13A	0.98	0.76	1.13	1.09	1.32	1.41	1.3	1.46	1.28	1.87	2.7	2.31	1.46	0.64	1.85	1.56	1.71	1.41	2.1	2.3	1.26	1.804	0.5178	0.0210749
mRNA	162963	ZNF610	1.65	1.34	1	1.94	0.99	1	0.75	1.12	1.19	1.62	2.22	1.65	0.55	1.14	0.65	0.85	0.84	1.01	0.71	0.87	1.26	1.049	-0.2644	0.308282
mRNA	79864	JHY	1.23	2.13	1	1.8	1.01	1.65	0.66	1.1	1.17	0.85	2.94	1.76	0.76	0.56	0.65	1.02	1.37	1.05	1.13	0.86	1.26	1.21	-0.0584	0.853063
mRNA	493911	PHOSPHO2	1.01	1.5	1.16	1.42	1.27	1.18	1.34	1.31	1.2	1.22	2.17	1.31	1.11	0.64	1.07	1.76	1.1	1.11	1.35	1.26	1.261	1.288	0.0306	0.849925
mRNA	BGIG9606_52672	BGIG9606_52672	1.11	1.29	1.4	0.94	1.7	1.27	1.51	0.82	1.27	1.31	1.32	1.06	0.76	0.76	0.98	1.31	0.98	1.06	0.89	0.89	1.262	1.001	-0.3343	0.0208856
mRNA	282808	RAB40AL	1.3	1.82	1.13	0.8	1.66	0.96	1.19	0.98	1.39	1.4	1.25	1.19	0.58	0.56	0.75	1.5	1.24	0.62	1.12	1.02	1.263	0.983	-0.3616	0.0704984
mRNA	55698	RADIL	1.16	2.11	1.34	1.49	0.92	1.01	1.4	0.99	0.92	1.29	3.49	1.42	1.34	0.72	0.61	1.12	0.6	1.77	0.84	0.58	1.263	1.249	-0.0161	0.963886
mRNA	51265	CDKL3	1.35	1.03	1.05	1.72	1.6	1.19	1.26	1.49	1.11	0.84	1.35	0.73	0.71	0.65	0.96	1.38	1.37	1.43	1.22	1.06	1.264	1.086	-0.219	0.190108
mRNA	171425	CLYBL	1.03	1.25	1.44	1.53	1.17	1.23	1.23	1.54	0.92	1.3	1.81	1.95	0.95	1.27	0.79	0.81	1.79	0.99	0.84	0.73	1.264	1.193	-0.0834	0.673167
mRNA	BGIG9606_38997	BGIG9606_38997	1.3	1.71	1.42	1.35	1.48	1.4	0.94	0.94	1.13	0.99	0.74	0.77	0.64	1.03	0.67	1.34	0.67	0.51	0.81	1.04	1.266	0.822	-0.6231	0.00097274
mRNA	29070	CCDC113	1.1	1.55	1.44	1.58	0.98	1.45	0.92	1.33	1.12	1.19	1.87	2.04	0.49	0.9	1	1.19	1.67	1.16	1.43	1.39	1.266	1.314	0.0537	0.776644
mRNA	54413	NLGN3	1.67	1.43	0.92	0.94	1.33	1.28	1.48	1.15	0.95	1.54	1.05	1.31	0.53	1.29	0.84	0.64	0.47	1.16	0.62	0.64	1.269	0.855	-0.5697	0.00606121
mRNA	51003	MED31	0.89	1.22	1.33	1.55	1.22	1.21	1.19	1.3	1.58	1.2	2.22	1.21	1.57	1.2	0.94	1.66	2.03	1.93	2.64	1.43	1.269	1.683	0.4073	0.0382702
mRNA	30817	ADGRE2	0.92	0.79	3.68	1.51	0.96	1.11	0.66	1.38	0.87	0.82	3.27	4.25	4.13	3.55	3.48	2.84	2.55	4.92	4.52	3.81	1.27	3.732	1.5551	3.08543e-06
mRNA	419	ART3	1.15	1.49	1.83	0.91	1.17	0.75	1.39	1.41	1.27	1.33	0.8	0.87	0.87	1.35	0.95	1.37	1.08	0.77	0.52	1.12	1.27	0.97	-0.3888	0.030007
mRNA	28231	SLCO4A1	0.57	1.35	2.99	1.08	0.8	0.75	1.34	1.34	1.3	1.18	3.65	2.48	13.87	3.33	3.55	3.21	2.91	2.08	2.41	2.27	1.27	3.976	1.6465	0.0389126
mRNA	50856	CLEC4A	1.72	0.9	1.29	1.67	1.18	1.35	0.75	1.07	1.09	1.68	2.09	2.15	0.54	0.76	0.82	1.14	1.33	1.81	2.38	1.4	1.27	1.442	0.1832	0.465979
mRNA	170082	TCEANC	1.27	1.09	1.03	1.41	1.34	1.11	1.09	1.73	1.41	1.23	1.41	0.97	0.54	0.66	0.81	0.95	0.99	0.99	0.48	0.96	1.271	0.876	-0.537	0.00200502
mRNA	BGIG9606_54683	BGIG9606_54683	1.03	1.24	1.56	0.89	1.85	0.95	1.41	0.99	1.51	1.28	1.6	1.25	1.5	1.36	1.28	1.88	1.16	1.29	1.82	1.1	1.271	1.424	0.164	0.256363
mRNA	400793	C1orf226	1.18	0.59	1.16	1.03	1.43	2.61	0.8	1.04	0.69	2.18	0.98	1.87	1.68	1.3	1.98	1.5	1.3	1.41	0.97	2.07	1.271	1.506	0.2448	0.34238
mRNA	8637	EIF4EBP3	1.81	1.88	0.91	1.77	0.23	2.71	0.56	0.67	1.15	1.02	2.3	0.67	2.27	0.52	0.29	0.59	1.25	1.42	2.48	0.86	1.271	1.265	-0.0068	0.986619
mRNA	644815	FAM83G	1.37	1.22	1.42	1.18	0.92	2.04	1.3	1.16	0.92	1.19	2.04	2.31	2.02	2.66	3.11	2.19	1.48	2.45	1.83	1.26	1.272	2.135	0.7471	0.000641008
mRNA	59341	TRPV4	1.28	0.84	1.52	0.82	1.35	1.46	1.05	0.96	1.51	1.93	2.53	2.43	1.5	1.54	1.46	1.47	1.43	2.3	1.19	1.63	1.272	1.748	0.4586	0.0221791
mRNA	403313	PLPP6	1.27	1.29	1.29	1.29	1.07	1.11	1.15	1.53	1.4	1.32	2.08	1.99	1.03	1.04	0.96	0.99	1.75	1.37	1.66	1.65	1.272	1.452	0.1909	0.23381
mRNA	BGIG9606_54044	BGIG9606_54044	0	0	7.31	0	0	0	0	0	5.41	0	17.83	0	9.65	0	0	0.1	0	0	0	0	1.272	2.758	1.1165	0.49467
mRNA	23302	WSCD1	0.97	1.46	1.17	1.32	1.46	1.01	0.91	1.57	1.03	1.82	1.07	1.21	0.84	0.59	1.41	1.85	1.98	0.95	1.29	1.37	1.272	1.256	-0.0183	0.924457
mRNA	80150	ASRGL1	0.78	1.19	1.63	1.07	1.18	2.27	0.83	1.25	0.95	1.58	11.55	7.99	3.36	1.77	2.15	2.21	3.34	3.13	2.94	3.2	1.273	4.164	1.7097	0.0168828
mRNA	284217	LAMA1	1.27	0.73	3.3	0.83	1.25	0.74	0.95	1.03	1.52	1.12	2.05	1.43	2.51	3.29	2.66	2.1	2.3	2.62	2.2	1.78	1.274	2.294	0.8485	0.00282364
mRNA	100130733	LRRC70	0.85	1.13	1.8	1.25	1.41	0.93	1.07	2.15	1.06	1.09	1.66	1.15	1.19	0.89	1.11	1.71	1.73	1.5	1.68	1.52	1.274	1.414	0.1504	0.39641
mRNA	130574	LYPD6	1.9	1.03	0.6	0.81	2.22	1.19	1.55	1.15	1.07	1.23	0.45	0.78	0.47	1.39	0.36	0.87	0.97	0.81	0.51	0.64	1.275	0.725	-0.8144	0.00881586
mRNA	BGIG9606_55299	BGIG9606_55299	0.84	2.06	1.6	0.54	1.84	1.83	1.97	0.61	1.04	0.42	2.11	0.99	0.94	0.97	0.87	0	1.79	1.44	0.25	1.44	1.275	1.08	-0.2395	0.509431
mRNA	23596	OPN3	0.93	0.93	1.2	1.57	1.07	1.4	0.83	1.71	1.59	1.53	2.19	2.73	2.25	1.45	1.62	2.16	2.74	2.19	3.15	2.3	1.276	2.278	0.8361	9.11987e-05
mRNA	57526	PCDH19	1	1.53	1.37	1.2	1.21	0.76	1.36	1.67	1.42	1.24	1.13	1.45	2.02	0.71	0.96	0.76	1.06	0.48	0.46	0.68	1.276	0.971	-0.3941	0.0986858
mRNA	80705	TSGA10	1.35	1.25	2.33	1.02	1.45	1.23	1.25	0.65	1.32	0.91	1.45	1.01	1.15	0.64	0.87	0.82	2.05	1.38	1.89	0.95	1.276	1.221	-0.0636	0.789304
mRNA	554251	FBXO48	1.68	1.86	1.63	1.65	1.66	1.33	0.67	0.97	0.58	0.74	2.09	0.66	0.29	0.47	0.6	0.56	1.54	1.49	1.05	1.39	1.277	1.014	-0.3327	0.292323
mRNA	163227	ZNF100	1.47	0.97	1.89	1.39	1.37	1.33	1.02	1.17	1.58	0.58	1.46	1.2	0.97	0.75	1.1	0.81	1.76	2.15	2.5	1.51	1.277	1.421	0.1541	0.514336
mRNA	9915	ARNT2	1.36	1.73	1.53	1.14	0.96	1.51	1.26	1.35	0.95	0.98	3.29	2.81	0.96	1.25	1.53	0.8	0.71	1.25	0.63	1.31	1.277	1.454	0.1873	0.562129
mRNA	2232	FDXR	1.78	0.98	0.61	1.42	1.04	2.14	0.89	1.51	1	1.41	1.33	2.01	0.41	0.74	1.22	1.2	1.25	0.87	0.56	1.18	1.278	1.077	-0.2469	0.340023
mRNA	7173	TPO	1.41	2.05	1.03	1.81	0.97	1.24	1.17	1.32	0.93	0.85	1.46	0.87	1.07	1.06	0.88	1.3	1.67	1.67	0.99	0.95	1.278	1.192	-0.1005	0.593104
mRNA	23457	ABCB9	1.52	1.06	0.8	1.43	1.95	0.96	1.4	1.31	1.08	1.28	0.49	0.78	0.65	0.55	1.25	0.92	0.9	0.51	1.44	0.98	1.279	0.847	-0.5946	0.00784787
mRNA	6590	SLPI	1.43	2.39	0.33	2.98	0.57	1.33	0.87	2.27	0.33	0.29	47.42	33.18	6.1	0.32	0	0.23	0.8	0.96	1.69	2.4	1.279	9.31	2.8638	0.164587
mRNA	43847	KLK14	1.28	3.63	1.14	1.88	0.52	0.54	1.19	1.42	0.65	0.54	0.17	0.18	3.54	0.71	0.75	0.18	0.63	0.32	0.4	0.5	1.279	0.738	-0.7933	0.231267
mRNA	BGIG9606_54753	BGIG9606_54753	1.49	0.94	2.17	1.09	1.07	2.6	0.64	1	0.95	0.84	1.94	1.45	1.14	0.68	1.02	1.23	1.05	1.27	1.3	0.4	1.279	1.148	-0.1559	0.591058
mRNA	BGIG9606_38745	BGIG9606_38745	1.34	1.99	2.06	1.13	1.2	1.56	0.72	1.15	0.97	0.67	1.51	0.76	1.58	0.49	0.66	1.36	1.53	1.61	1.15	1.25	1.279	1.19	-0.1041	0.659889
mRNA	442213	PTCHD4	1.51	0.96	0.98	1.46	0.95	1.45	1.24	1.41	1.4	1.44	1.32	0.68	0.7	0.56	0.67	1.92	0.73	0.83	0.61	0.65	1.28	0.867	-0.562	0.0176872
mRNA	84826	SFT2D3	1.02	1.63	1.06	1.37	1.01	1.29	1.19	1.54	1.44	1.25	2	1.71	0.88	1.32	1.01	0.88	1.9	1.18	1.75	1.54	1.28	1.417	0.1467	0.375976
mRNA	BGIG9606_50241	BGIG9606_50241	1.18	1.79	1.3	1.45	1.15	1.11	1.26	0.87	1.35	1.36	1.95	1.26	0.99	0.6	0.72	1.07	1.34	1.2	0.94	0.92	1.282	1.099	-0.2222	0.215569
mRNA	BGIG9606_67599	BGIG9606_67599	1.43	1.23	1.56	0.92	1.74	1.23	1.34	0.98	1.51	0.88	1.69	1.87	0.76	1.19	1.51	1.67	1.39	1.23	0.78	1.21	1.282	1.33	0.053	0.751254
mRNA	201164	PLD6	1.45	1.72	1.07	1.01	1.24	0.99	1.08	1.49	1.27	1.51	1.15	1.37	0.38	1.01	1.6	1.07	0.78	0.79	0.85	1.21	1.283	1.021	-0.3295	0.0685203
mRNA	BGIG9606_38994	BGIG9606_38994	1.35	1.05	1.79	1.25	1.23	1.32	1.44	1.38	1.12	0.9	1.08	1.04	1.16	1.39	0.78	1.56	0.57	0.92	0.66	1.26	1.283	1.042	-0.3002	0.0733252
mRNA	57082	KNL1	1.34	0.92	0.97	1.06	2.35	1.49	1.39	0.93	1.52	0.86	0.47	0.81	0.78	1.03	0.61	0.99	4.82	0.92	0.83	1.22	1.283	1.248	-0.0399	0.936125
mRNA	199731	CADM4	1	1.57	1.54	1.43	1.43	1.01	1.09	1.27	1.08	1.42	2.66	1.59	1.42	0.91	0.93	1.12	1.61	1.47	3.72	1.49	1.284	1.692	0.3981	0.179055
mRNA	BGIG9606_55242	BGIG9606_55242	1.81	1.61	1.89	0.75	0.76	2.43	1.28	0.61	0.56	1.14	1.22	1.22	0.93	0.51	0.73	1.43	1.13	2.04	1.75	1.89	1.284	1.285	0.0011	0.996919
mRNA	7804	LRP8	1.04	1.25	1.61	0.91	1.31	1.77	1.45	1.35	1.16	1	1.41	1.85	1.21	1.9	3.13	3.21	2.27	2.13	2.81	2.16	1.285	2.208	0.781	0.00174788
mRNA	29091	STXBP6	1.05	1.76	0.77	1.12	1.19	1.16	2.16	1.39	1.29	0.97	2.15	0.86	2.38	0.91	0.85	1.14	0.88	0.71	0.88	1.04	1.286	1.18	-0.1241	0.644094
mRNA	BGIG9606_40259	BGIG9606_40259	1.34	1.43	1.23	1.06	1.33	1.46	1.48	1.33	1.12	1.09	1.07	0.73	0.87	0.78	0.92	0.95	0.92	0.91	0.84	0.84	1.287	0.883	-0.5435	4.13456e-06
mRNA	BGIG9606_55128	BGIG9606_55128	1.64	2.29	2.36	1.28	1.26	0.84	0.35	0.73	0.91	1.21	0.95	0.45	0	0	1.24	1.28	1.67	1.57	0.44	0.78	1.287	0.838	-0.619	0.128234
mRNA	55010	PARPBP	1.28	1.29	1.12	1.06	1.12	0.75	1.92	1.72	1.32	1.29	2.1	2.03	0.83	1.16	0.67	1.13	2.83	1.22	2.04	1.83	1.287	1.584	0.2996	0.238202
mRNA	83850	ESYT3	1.69	1.18	1.07	1.2	1.68	0.82	1.5	0.9	1.2	1.63	1.99	1.63	1.47	1.08	0.86	0.91	1.05	1.1	0.99	1.08	1.287	1.216	-0.0819	0.648185
mRNA	23732	FRRS1L	1.58	1.93	1.24	0.91	1.64	1.2	0.98	0.74	1	1.66	0.85	0.7	0.39	1.81	1.03	0.88	0.8	2.04	0.74	1.98	1.288	1.122	-0.1991	0.471156
mRNA	55794	DDX28	1.36	0.86	1.36	1.33	1.42	1.15	0.99	1.54	1.4	1.49	1.51	1.93	1.64	1.47	1.5	1.2	1.69	1.39	1.82	1.63	1.29	1.578	0.2907	0.00800558
mRNA	100128071	FAM229A	1.25	1.51	1.22	1.02	2.23	1.16	1.06	0.79	0.83	1.83	1.93	1.15	0.99	1.06	0.86	1.17	0.61	0.91	1.18	1.21	1.29	1.107	-0.2207	0.322128
mRNA	92797	HELB	1.56	0.97	2.4	0.87	1.12	1.38	1.13	1.29	1.24	0.95	2.65	1.88	1.53	1.18	1.79	1.79	3.28	2.07	2.81	1.69	1.291	2.067	0.679	0.00650115
mRNA	115950	ZNF653	1.25	1.22	1.48	1.11	1.34	1.37	1.38	1.19	1.13	1.45	1.53	1.49	1.23	1.36	1.17	1.19	1.11	1.21	1.3	1.27	1.292	1.286	-0.0067	0.921307
mRNA	64866	CDCP1	1.33	0.87	1.93	1.41	0.58	2.1	1.09	1.16	1.05	1.41	6.02	6.48	2.9	2.75	3.51	3.18	1.73	3.64	2.41	2.31	1.293	3.493	1.4337	0.00145779
mRNA	5774	PTPN3	0.84	1.74	1.97	1.14	1.51	1.44	1.5	0.77	0.85	1.21	6.85	3.46	1.78	0.93	1.51	1.46	1.12	2.08	1.52	1.65	1.297	2.236	0.7857	0.131774
mRNA	3606	IL18	1.6	0.64	0.71	2.13	1.02	1.05	1.11	1.72	1.07	1.92	2.55	2.11	2.56	0.84	0.86	1.39	0.93	1.42	0.68	2.19	1.297	1.553	0.2599	0.38077
mRNA	899	CCNF	1.33	0.98	1.42	0.71	1.76	1.4	1.74	0.88	1.13	1.64	0.74	1.34	0.84	1.34	1.72	1.47	4.19	1.24	1.61	1.27	1.299	1.576	0.2789	0.414268
mRNA	79774	GRTP1	1.29	1.53	1.71	1.08	2.24	1.24	1	1.03	0.32	1.57	1.87	2.67	0.84	0.91	1.63	1.19	2.58	1.31	0.75	1.12	1.301	1.487	0.1928	0.503682
mRNA	162681	C18orf54	1.28	1.31	0.98	0.95	1.99	1.2	1.53	1.21	1.43	1.13	1.15	1.2	0.51	0.94	0.89	1.42	2.49	1.03	1.28	1.49	1.301	1.24	-0.0693	0.753787
mRNA	8643	PTCH2	1.01	1.43	0.6	1.21	1.33	1.52	1.78	0.95	1.76	1.43	0.83	1.56	0.36	1.05	0.83	1.03	0.47	0.53	0.48	0.9	1.302	0.804	-0.6955	0.00701765
mRNA	815	CAMK2A	1.29	0.87	0.69	0.89	1.22	1.47	2.18	1.73	1.18	1.5	0.64	1.08	0.77	1.1	1.67	1.34	0.51	0.71	0.33	1.35	1.302	0.95	-0.4547	0.0872366
mRNA	29901	SAC3D1	1.38	0.57	0.96	1.24	1.26	1.41	1.1	1.42	1.79	1.89	1	1.87	0.94	1.35	0.96	1.44	2.03	1.34	1.95	1.67	1.302	1.455	0.1603	0.40133
mRNA	283870	BRICD5	1.44	0.51	1.37	1.14	1.59	1.21	1.24	1.38	1.65	1.49	1.14	1.28	1.32	1.58	1.36	1.14	1.73	1.02	1.5	1.49	1.302	1.356	0.0586	0.668278
mRNA	2395	FXN	1.19	1.46	1.65	1.49	1.19	1.29	1.18	1.01	1.47	1.1	1.35	1.19	1.68	1.56	1.48	1.26	2.12	1.74	2.38	1.33	1.303	1.609	0.3043	0.044118
mRNA	390637	GDPGP1	1.18	1.41	1.07	0.89	1.96	1.27	1.63	1.35	1.07	1.21	1.44	1.43	0.28	0.89	1.19	1.15	0.92	1.1	1.13	1.5	1.304	1.103	-0.2415	0.194723
mRNA	341346	SMCO2	1.79	0.91	1.42	0.75	1.01	2.84	0.95	1.12	1.23	1.02	0.57	0.73	1.54	2.56	1.68	2.21	0.75	1.62	1.37	0.74	1.304	1.377	0.0786	0.803796
mRNA	3991	LIPE	1.21	0.92	1.64	1.24	1.63	1.39	1.05	1.5	1.2	1.28	1.29	1.4	2.46	1.36	1.47	0.73	1.5	1.35	1.36	1.11	1.306	1.403	0.1034	0.544154
mRNA	163051	ZNF709	1.37	1.26	1.51	1.29	1.64	0.97	1.17	1.23	1.39	1.24	1.55	1.03	0.87	0.96	1.06	1.13	1.23	1.03	1.18	1.05	1.307	1.109	-0.237	0.0283072
mRNA	346157	ZNF391	0.87	1.72	1.95	1.37	2.02	0.98	1.14	0.99	1.1	0.93	0.87	1.09	0.38	0.63	0.69	1.13	1.69	0.82	1.66	1.18	1.307	1.014	-0.3662	0.145735
mRNA	135154	SDHAF4	1.98	1.76	1.51	2.91	1.22	1.46	0.46	0.51	0.59	0.69	1.68	1.36	1.47	0.47	0	0.63	3.23	2.86	2.94	0.59	1.309	1.523	0.2185	0.633176
mRNA	84125	LRRIQ1	1.33	1.52	1.84	2.4	2.1	0.92	0.92	0.65	0.8	0.63	2.56	0.98	2.99	1.48	1.02	1.01	2.74	2.48	2.83	0.87	1.311	1.896	0.5323	0.11011
mRNA	6236	RRAD	1.17	0.81	0.79	1.28	0.79	3.17	1.26	1.37	1.19	1.28	1.5	0.85	0.34	0.55	4.09	2.18	0.77	0.92	0.34	0.99	1.311	1.253	-0.0653	0.892435
mRNA	146909	KIF18B	1.56	1.08	0.75	0.85	1.71	1.66	2.01	0.84	1.59	1.07	0.44	0.85	0.75	1.03	1.02	0.99	5.76	1.01	1.06	0.99	1.312	1.39	0.0833	0.881104
mRNA	7768	ZNF225	1.14	1.21	1.32	1.63	1.31	1.35	1.27	1.32	1.4	1.18	1.47	1.16	1.23	0.99	1.05	1.11	1.33	1.45	1.53	1.4	1.313	1.272	-0.0458	0.588281
mRNA	2027	ENO3	1.41	1.36	1.22	1.21	1.2	1.48	1.63	0.99	1.28	1.36	1.14	0.9	0.46	0.99	1.09	1	1.54	0.7	1	0.7	1.314	0.952	-0.4649	0.0045787
mRNA	780776	TVP23A	1.64	1	1.91	2	1.3	0.58	1.62	1.12	1.15	0.82	0.9	0.6	0.75	1.23	2.16	0.81	2.42	1.58	2.21	1.61	1.314	1.427	0.119	0.667576
mRNA	5577	PRKAR2B	1.1	1.56	1.33	1.35	1.71	0.89	1.01	1.84	0.95	1.42	1.65	0.95	1.56	0.71	1.25	1.62	1.56	1.32	2.28	1.67	1.316	1.457	0.1468	0.42208
mRNA	112267922	112267922	2.04	1.16	1.51	1.11	1.59	1.16	1.44	1.23	0.78	1.15	1.5	1.05	1	1.11	0.75	1.08	1.21	0.79	1.16	0.91	1.317	1.056	-0.3186	0.0604025
mRNA	10040	TOM1L1	1.86	1.74	0.89	1.66	0.94	1.21	1.17	1.54	1.19	0.97	3.08	1.9	0.96	0.93	0.97	1.27	1.06	1.04	1.64	0.95	1.317	1.38	0.0674	0.799533
mRNA	27075	TSPAN13	1.16	1.12	1.41	1.49	1.17	0.42	1.07	2.21	1.25	1.88	3.18	2.41	2.3	1.26	1.49	1.72	2.47	1.43	2.71	2.13	1.318	2.11	0.6789	0.00551297
mRNA	140803	TRPM6	1.98	1.72	1.64	1.24	0.86	1.05	0.83	1.71	1.22	0.93	0.93	0.73	1.49	1.04	0.67	0.91	0.73	1.19	0.85	1.28	1.318	0.982	-0.4246	0.0473092
mRNA	57476	GRAMD1B	1.81	0.61	2.24	1.2	0.65	1.63	1.11	1.35	1.13	1.46	3.37	2.77	0.56	2.4	1.9	2.82	1.37	2.15	1.24	1.39	1.319	1.997	0.5984	0.0496141
mRNA	27233	SULT1C4	0.74	1.33	1.33	1.79	1.29	1.38	0.91	1.68	1.17	1.57	2.13	1.53	2.26	0.88	0.76	1.17	2.05	1.59	1.61	1.41	1.319	1.539	0.2225	0.266643
mRNA	102724398	CH507-42P11.6	0.99	0.48	0.89	1.81	2.26	1.09	1.69	0.93	1.8	1.25	0.29	0.69	2.72	2.66	0.77	1.39	2.98	2.01	1.22	1.04	1.319	1.577	0.2577	0.470044
mRNA	55345	ZGRF1	1.31	1.13	1.19	1.2	1.91	1.3	1.11	1.23	1.72	1.09	0.88	0.69	0.56	1.05	0.65	1.13	2.48	0.84	1.84	1.67	1.319	1.179	-0.1619	0.52767
mRNA	389084	SNORC	1.24	1.25	1.29	1.29	1.56	1.3	1.53	0.86	1.24	1.64	0.72	1.35	0.94	1.13	1.49	1.6	1.01	0.98	1.15	1.02	1.32	1.139	-0.2128	0.117637
mRNA	113802	HENMT1	1.65	0.96	1.78	1.36	1.56	1.26	1.01	1.6	0.82	1.21	1.2	1.65	1.15	0.86	1.22	1.2	1.8	1.58	1.55	1.44	1.321	1.365	0.0473	0.751383
mRNA	10234	LRRC17	1.26	2.89	0.64	1.93	0.98	0.47	1.07	2.01	1	0.97	0.74	0.42	2.58	0.39	0.17	0.41	0.46	0.38	0.44	0.59	1.322	0.658	-1.0066	0.0525038
mRNA	BGIG9606_54329	BGIG9606_54329	0	0	0.63	0	2.53	2.17	0	1.89	6	0	2.31	10.7	3.14	3.25	0	2.14	0.32	0.42	0	0.95	1.322	2.323	0.8133	0.410385
mRNA	BGIG9606_43671	BGIG9606_43671	0.69	0.96	1.34	0.64	2.05	1.31	1.56	1.37	2.03	1.27	1.12	1.44	1.24	1.51	1.02	2	1.01	0.97	1.13	1.48	1.322	1.292	-0.0331	0.871812
mRNA	267020	ATP5MGL	1.47	1.06	1.65	0.94	1.69	1.63	1.15	0.93	1.55	1.16	2.48	1.1	1.21	1.05	1.49	1.8	1.08	1.26	1.46	1.07	1.323	1.4	0.0816	0.659908
mRNA	110091775	C21orf59-TCP10L	1.15	1.79	1.03	2.03	1.36	1.22	1.07	1.1	1.21	1.28	1.73	0.76	0.94	0.86	0.76	0.51	1.05	0.66	0.7	0.81	1.324	0.878	-0.5926	0.0075821
mRNA	55504	TNFRSF19	1.55	1.17	1.06	1.65	1.58	1.45	1.52	1.05	1.12	1.09	0.57	1.09	0.93	0.74	0.8	1.14	2.38	0.93	0.63	1.91	1.324	1.112	-0.2517	0.310909
mRNA	65267	WNK3	1.21	1.49	1.61	1.01	1.6	1.18	1.41	1.12	1.47	1.15	1.18	1.02	1.42	1.64	1.72	1.69	2.1	1.76	1.81	1.58	1.325	1.592	0.2648	0.0416426
mRNA	25789	TMEM59L	0.91	3.5	0.93	2.05	0.54	1.34	1.18	0.95	0.83	1.02	1.5	0.74	0.97	1.11	0.74	0.82	0.84	1.17	0.48	0.95	1.325	0.932	-0.5076	0.198446
mRNA	55355	HJURP	1.33	0.8	0.82	0.99	1.91	1.92	1.69	0.97	1.51	1.31	0.52	1.15	0.74	1.03	0.98	1.1	5.7	0.96	0.67	1.38	1.325	1.423	0.1029	0.848455
mRNA	6820	SULT2B1	1.2	1.51	1.59	0.98	1.8	0.9	1.98	1.03	1.25	1.01	2.47	1.99	0.97	1.73	1.33	1.4	0.9	1.07	0.79	0.96	1.325	1.361	0.0387	0.866019
mRNA	BGIG9606_49381	BGIG9606_49381	1.13	1.57	1.27	2.13	1.2	1.48	1.27	0.7	1.33	1.19	1.48	0.9	0.44	0.58	0.72	1.04	1.06	1.07	0.61	0.82	1.327	0.872	-0.6058	0.00751587
mRNA	55304	SPTLC3	1.23	1.23	1.52	1.53	1.64	1.18	0.62	1.78	1.31	1.23	2.59	1.96	1.51	0.75	0.77	1.65	1.81	1.86	1.05	1.12	1.327	1.507	0.1835	0.408826
mRNA	4914	NTRK1	0.84	0.47	1.74	0.96	1.75	1.1	1.26	1.72	1.58	1.86	2.7	3.31	0.78	1.34	1.57	2.19	1.42	0.83	1.14	2.26	1.328	1.754	0.4014	0.181419
mRNA	943	TNFRSF8	1.31	1.25	1.31	0.82	1.15	1.37	1.54	1.53	1	2	1.29	2.14	2.85	2.01	1.66	2.1	0.64	1.39	0.75	1.49	1.328	1.632	0.2974	0.219887
mRNA	333926	PPM1J	0.93	1.18	1.29	1.03	0.8	2.25	1.42	1.26	1.57	1.56	1.12	1.46	0.59	1.09	1.6	1.33	0.76	1.96	1.07	2.13	1.329	1.311	-0.0197	0.930174
mRNA	64799	IQCH	1.51	1.81	1.09	1.15	1.25	0.83	1.39	1.76	1.45	1.07	1.58	1.03	0.72	1.23	0.85	1.05	1.95	1.39	1.89	1.67	1.331	1.336	0.0054	0.976614
mRNA	121601	ANO4	2.19	1.47	0.68	0.99	1.61	0.96	1.82	0.76	1.14	1.7	1.15	1.11	0.55	1.7	0.62	0.69	0.27	0.44	0.34	0.48	1.332	0.735	-0.8578	0.0117265
mRNA	55273	TMEM100	1.04	0.39	2.03	2.35	0.79	1.5	0.52	1.4	1.18	2.12	3.68	1.84	4.78	1.36	0.59	1.29	2.01	2.74	3.3	1.65	1.332	2.324	0.803	0.0487147
mRNA	2056	EPO	0.95	1.54	1.45	2.04	1.81	0.98	1.01	0.87	0.78	1.9	0.57	1.12	0.57	1.3	0.58	0.26	1.1	0.57	0.55	1.54	1.333	0.816	-0.708	0.0181375
mRNA	54995	OXSM	0.99	1.73	1.66	1.65	1.1	1.21	0.99	1.23	1.53	1.25	1.45	1.28	1.73	1.47	1.05	1.39	2.68	2.86	3.2	1.76	1.334	1.887	0.5003	0.0499938
mRNA	3762	KCNJ5	1.95	1.76	0.68	1.34	0.81	1.49	0.65	1.29	1.3	2.08	0.96	0.52	0.29	0.09	0.54	0.64	0.38	0.21	0.19	0.67	1.335	0.449	-1.5721	0.00025849
mRNA	149428	BNIPL	1.27	1.46	2.04	1.16	1.32	1.49	1.3	1.14	1.14	1.03	1.27	1.05	2.1	1.69	1.41	1.65	1.51	1.49	1.32	1.18	1.335	1.467	0.136	0.327581
mRNA	80758	PRR7	1.14	0.71	1.35	1.12	1.24	1.85	1.3	0.97	1.54	2.14	1.2	1.71	1.07	1.84	1.43	1.76	1.25	1.25	1.75	1.48	1.336	1.474	0.1418	0.397242
mRNA	112268398	LOC112268398	1.39	1.42	0.83	1.8	1.79	1.47	1.5	1.22	1.21	0.73	1.45	0.58	0.7	1.54	0.35	1.54	1.5	1.38	1.12	1.84	1.336	1.2	-0.1549	0.488731
mRNA	2822	GPLD1	1.29	1.39	1.29	1.34	2.01	0.91	1.22	0.96	1.27	1.7	0.64	1.38	0.81	1.42	1.26	1.08	0.79	1.25	0.56	1.08	1.338	1.027	-0.3816	0.0409242
mRNA	144233	BCDIN3D	1.56	1.33	1.33	1.62	1.19	1.2	1.54	1.52	0.94	1.16	1.6	1.24	1.09	0.91	1.13	0.97	1.36	1.36	1.28	1.4	1.339	1.234	-0.1178	0.290216
mRNA	57547	ZNF624	1.4	1.47	1.44	1.43	1.72	1.03	1.13	1.76	1.12	0.89	1.75	1.16	0.56	0.7	0.67	1.46	1.4	1.37	1.04	1.69	1.339	1.18	-0.1824	0.344232
mRNA	10024	TROAP	2.12	0.96	1.04	0.86	2.02	1.31	1.24	0.71	2.05	1.08	0.9	0.46	0.5	1.05	0.81	0.87	5.07	0.72	0.94	0.82	1.339	1.214	-0.1414	0.792171
mRNA	65263	PYCR3	1.12	1.36	1.98	0.85	1.19	1.27	1.59	1.56	1.25	1.23	1.54	1.74	2.04	1.91	1.92	1.51	2.63	2.11	3.3	2.13	1.34	2.083	0.6364	0.00186395
mRNA	BGIG9606_43771	BGIG9606_43771	1.34	1.87	1.02	0.99	0.7	1.82	1.65	0.75	1.84	1.42	0.97	0.65	1.14	1.05	0.16	0.29	1.61	0.8	0.53	0.74	1.34	0.794	-0.755	0.012451
mRNA	84520	GON7	1.22	1.37	1.11	1.91	1.3	1.45	1.3	1.6	1.16	0.98	2.51	2.09	1.54	1.07	1.18	1.47	3	1.81	2.96	2.1	1.34	1.973	0.5582	0.0192732
mRNA	160364	CLEC12A	0.55	0.73	0.44	3.89	1.68	0.5	0.66	0.66	1.35	2.94	0.65	3.54	0.28	1.31	0.43	0.47	1.6	4.56	1.77	0.98	1.34	1.559	0.2184	0.713149
mRNA	348174	CLEC18A	1.14	1.03	1.55	1.22	1.71	1.36	1.49	1.05	1.51	1.35	1.37	1.89	0.24	0.88	1.33	1.43	2.22	0.72	0.47	0.92	1.341	1.147	-0.2254	0.37189
mRNA	340385	ZNF517	1.28	1.57	1.05	1.53	1.64	1.52	1.09	1.34	1.21	1.2	1.49	1.25	0.87	1.09	0.79	1.27	1.3	0.99	0.61	1.37	1.343	1.103	-0.284	0.0460675
mRNA	80010	RMI1	1.34	1.22	1.11	1.57	1.64	1.15	1.36	1.66	1.22	1.16	1.58	1.47	0.88	0.76	1.3	1.35	2.58	1.34	2.15	1.97	1.343	1.538	0.1956	0.323712
mRNA	221303	FAM162B	1.35	1.45	0.79	1.72	1.37	0.83	0.81	2.36	1.66	1.1	2.33	2.26	1.96	1.62	0.48	1.14	1.51	1.09	0.95	1.01	1.344	1.435	0.0945	0.718048
mRNA	54437	SEMA5B	2.11	0.98	0.53	1.89	1.61	1.27	1.39	1.23	0.69	1.75	1.15	0.6	0.59	0.64	0.28	0.61	0.54	0.19	0.63	0.42	1.345	0.565	-1.2513	0.000824522
mRNA	284403	WDR62	1.5	0.83	0.76	0.79	1.58	1.93	1.77	0.73	0.97	2.59	0.47	1.21	0.8	1.89	1.01	1.4	2.54	0.59	0.63	0.72	1.345	1.126	-0.2564	0.457904
mRNA	64881	PCDH20	1.04	0.62	1.11	1.58	1.92	1.55	1.46	1.93	1.22	1.02	1.61	1.81	0.27	2.17	5.68	2.03	0.46	0.74	0.19	1.18	1.345	1.614	0.263	0.618878
mRNA	55723	ASF1B	1.09	0.94	0.77	1.39	1.68	1.61	1.6	1	2.05	1.33	0.86	1.6	0.62	1.06	1.17	0.92	6.22	0.69	1.89	1.83	1.346	1.686	0.3249	0.541974
mRNA	25973	PARS2	1.11	1.1	1.33	1.39	1.05	1.74	1.52	1.58	1	1.68	1.66	2.08	1.55	1.48	2.03	1.62	1.8	1.41	1.77	1.15	1.35	1.655	0.2939	0.0245742
mRNA	9401	RECQL4	1.08	1.39	1.18	1.3	1.52	0.98	1.9	0.97	1.28	1.9	1.87	1.79	0.88	1.55	1.47	1.51	3.42	1.13	2.01	1.43	1.35	1.706	0.3377	0.165947
mRNA	3993	LLGL2	1.08	1.43	1.57	1.18	1.72	1.25	1.53	1.16	1.17	1.41	6.82	3.8	1.34	1.01	1.07	1.28	1.67	1.28	1.22	1.44	1.35	2.093	0.6326	0.2375
mRNA	55190	NUDT11	1.35	1.1	1.55	1.31	1.42	0.94	1.38	1.05	1.43	1.97	1.28	1.39	2.07	1.58	1.32	0.88	1.47	1.66	2.19	1.29	1.35	1.513	0.1645	0.302516
mRNA	253559	CADM2	1.15	1.15	1.35	1.05	1.48	1.26	2.17	1.18	1.54	1.18	1.03	0.81	0.78	1.1	1.14	1.67	0.87	0.75	0.89	1.34	1.351	1.038	-0.3802	0.036238
mRNA	229	ALDOB	0.59	0.75	0.76	1.22	1.4	2.61	1.66	0.88	0.97	2.67	0.42	1.23	0.21	0.64	1.73	1.43	0.74	0.72	0.38	2.9	1.351	1.04	-0.3774	0.387221
mRNA	23119	HIC2	1.27	1.19	1.72	1.41	1.41	1.15	1.26	1.22	1.35	1.53	1.52	1.29	2	1.26	1.07	1.02	1.26	1.29	1.75	1.04	1.351	1.35	-0.0011	0.993189
mRNA	3756	KCNH1	1.05	2.07	1.59	1.33	1.7	0.95	1.07	1.22	1.34	1.2	2.54	1.19	0.89	1.74	2.01	2.04	1.32	1.84	1.03	1.38	1.352	1.598	0.2412	0.231474
mRNA	55825	PECR	1.23	1.32	0.82	1.73	1.5	1.75	0.98	1.71	1.4	1.08	1.83	2.14	0.42	0.54	0.83	0.63	1.52	0.88	0.92	1.63	1.352	1.134	-0.2537	0.328727
mRNA	391322	LOC391322	0.43	2.74	0.67	0.68	1.94	2.57	1.47	0.13	2.46	0.43	4.35	1.46	0.42	1.84	0.44	1.83	2.07	2.51	1.92	0.26	1.352	1.71	0.3389	0.482184
mRNA	128434	VSTM2L	1.66	0.94	1.13	1.8	0.97	0.97	1.47	1.57	1.18	1.83	1.62	2.42	1.14	1.06	1.92	0.7	1.28	0.62	1.93	1.33	1.352	1.402	0.0524	0.817223
mRNA	24147	FJX1	1.05	1.45	2.28	0.94	0.64	2.17	0.95	0.94	1.3	1.81	1.9	2.2	4.87	3.53	3.18	2.3	1.49	3.33	2.8	1.77	1.353	2.737	1.0164	0.00214886
mRNA	102724488	LOC102724488	1.43	1.64	2.01	1.13	1.46	1.1	0.78	2.07	0.93	0.98	0.87	0.85	0.98	0.93	0.55	0.94	1.3	1	0.78	0.98	1.353	0.918	-0.5596	0.0150825
mRNA	85016	CFAP300	2.08	1.76	0.91	1.41	1.02	0.87	1.31	2.02	1.27	0.89	1.47	1.41	1.44	0.87	1.13	1.17	1.98	1.64	2.06	1.45	1.354	1.462	0.1107	0.568986
mRNA	4883	NPR3	0.87	1.6	0.9	1.58	1.39	2.05	0.56	1.77	1.57	1.28	3.9	1.57	0.91	0.91	0.94	1.2	2.78	1.84	2.83	2.55	1.357	1.943	0.5179	0.124981
mRNA	3070	HELLS	1.18	1.22	1.08	1.18	2.22	1.4	1.47	1.03	1.67	1.12	1	1.01	1.84	1.23	1.4	0.96	6.1	1.14	4.55	2.05	1.357	2.128	0.6491	0.205743
mRNA	57115	PGLYRP4	1.46	1.73	1.56	2.2	1.37	1.2	0.85	1.22	1.14	0.84	1.76	0.96	1	0.96	0.8	1.09	1.77	1.58	1.65	1.17	1.357	1.274	-0.0911	0.642197
mRNA	83259	PCDH11Y	0.78	2.34	1.74	1.35	0.81	2.12	1.2	0.97	1.32	0.96	1.94	0.83	1.23	1.75	1.14	0.98	1.34	1.18	1.58	1.19	1.359	1.316	-0.0464	0.835527
mRNA	60677	CELF6	1.66	1.3	1.76	1.39	1.44	1.08	1.44	0.82	1.51	1.22	2.03	1.34	0.92	1.33	1.01	1.06	1.07	1.24	1.1	1.13	1.362	1.223	-0.1553	0.306323
mRNA	53829	P2RY13	1.75	1.53	1.16	1.93	1	0.99	0.77	1.71	1.34	1.44	1.47	1.05	1.05	0.28	0.45	1.4	1.36	1.14	2.75	2.02	1.362	1.297	-0.0705	0.802821
mRNA	57538	ALPK3	1.15	1.18	1.18	1.31	1.63	1.62	1.53	1.21	1.32	1.5	2.6	1.97	1.12	1.1	1.38	1.84	1.3	1.28	1.15	1.29	1.363	1.503	0.1411	0.412682
mRNA	BGIG9606_36293	BGIG9606_36293	1.46	1.89	1.22	1.17	1.48	1.39	1.52	1.03	1.07	1.42	0.98	1.03	0.51	0.55	0.74	0.72	3.32	1.26	0.68	0.91	1.365	1.07	-0.3513	0.302853
mRNA	79820	CATSPERB	0.75	1.4	0.85	0.78	0.8	2.09	3.25	1.44	1.13	1.16	3.44	2.86	0.96	1.02	2.02	3.88	0.51	0.6	0.72	2.6	1.365	1.861	0.4472	0.307774
mRNA	3215	HOXB5	1.02	1.52	1.62	1.12	2.02	1.62	0.89	1.44	1.28	1.12	2.8	1.52	0.37	0.49	0.76	1.18	1.77	0.6	0.88	0.81	1.365	1.118	-0.288	0.355913
mRNA	10620	ARID3B	1.47	1.18	1.78	1.27	1.38	1.33	1.05	1.11	1.58	1.5	2.1	1.83	1.37	1.21	1.16	1.19	1.45	1.69	1.33	1.04	1.365	1.437	0.0742	0.582107
mRNA	11004	KIF2C	1.08	1.13	0.95	0.68	1.88	1.72	2.08	0.77	1.78	1.59	0.98	1.27	1.48	2.44	1.77	1.6	5.13	1.31	1	1.33	1.366	1.831	0.4227	0.291106
mRNA	343099	CCDC18	1.83	1.99	1.21	2.18	1.43	1.03	0.81	1.22	0.9	1.06	1.78	0.99	1.32	0.78	1.28	1.58	2.13	1.82	2.29	1.79	1.366	1.576	0.2063	0.340704
mRNA	284086	NEK8	1.64	1.49	2.66	0.95	1.18	1.09	0.85	1.45	1.14	1.21	2.02	1.1	0.99	0.81	0.77	1.64	1.67	1.67	1.79	1.26	1.366	1.372	0.0063	0.978029
mRNA	9242	MSC	0.96	0.76	1.45	1.2	1.42	2.59	0.95	1.47	1.4	1.47	2.01	3.77	3.1	1.98	5.44	2.54	3.44	4.31	3.44	4.28	1.367	3.431	1.3276	0.000123608
mRNA	401563	C9orf139	1.37	1.59	1.7	1.17	1.65	1.3	1.05	1.22	1.03	1.59	0.83	0.59	0.44	1.07	1.42	0.92	0.9	0.81	0.82	1.63	1.367	0.943	-0.5357	0.00716418
mRNA	54429	TAS2R5	0.9	0.74	1.77	1.53	2.39	1.01	1.52	0.94	1.74	1.15	1.43	1.07	1.31	0.87	1.24	0.94	1.09	1.1	0.92	1.28	1.369	1.125	-0.2832	0.184022
mRNA	113130	CDCA5	1.26	0.7	0.69	0.95	2.27	1.68	1.71	1.26	1.71	1.46	0.46	1.64	0.78	1.16	1.45	0.98	6.26	0.86	1.92	1.52	1.369	1.703	0.315	0.555515
mRNA	BGIG9606_54708	BGIG9606_54708	1.11	0.48	2.16	1.26	2.11	2.25	0.83	1.69	1.08	0.73	0.84	0.01	1.67	1.06	2.75	1.1	2.13	2.64	4.47	2.35	1.37	1.902	0.4733	0.253995
mRNA	388284	C16orf86	1.46	1.35	1.12	1.68	1.21	1.47	1.2	1.36	1.16	1.7	1.08	1.41	0.39	0.56	0.42	0.89	1.08	1	0.69	0.76	1.371	0.828	-0.7275	0.000446687
mRNA	BGIG9606_55007	BGIG9606_55007	1.06	0.68	1.47	1.36	1.96	1.55	1.28	1.99	1.84	0.52	1.18	1.9	0.79	0.34	0.82	1.55	1.18	0.99	0.83	2.08	1.371	1.166	-0.2337	0.391632
mRNA	201255	LRRC45	1.26	1.36	1.12	1	1.78	1.85	1.38	1.25	1.22	1.49	1.51	1.77	0.63	0.78	0.89	1.12	2.87	0.89	1.83	1.64	1.371	1.393	0.023	0.92562
mRNA	BGIG9606_41684	BGIG9606_41684	0.8	0.8	1.63	1.44	1.94	1.05	1.52	1.13	1.72	1.69	1.09	1.64	1.01	3.29	1.85	1.89	0.74	1.45	0.88	1.42	1.372	1.526	0.1535	0.570581
mRNA	BGIG9606_55156	BGIG9606_55156	1.75	1.39	1.34	0.75	1.76	1.97	1.57	1.43	0.65	1.12	1.38	0.33	1.41	0.48	0.87	1.77	1.62	2.03	1.23	1.24	1.373	1.236	-0.1517	0.539406
mRNA	92815	HIST3H2A	1.15	0.63	0.2	1.35	2.01	1.9	0.89	1.46	1.67	2.49	1.44	3.1	0.35	1	1.39	0.77	1.31	1.1	0.61	1.81	1.375	1.288	-0.0943	0.79253
mRNA	150864	FAM117B	1.72	1.96	1.12	1.53	1.19	1.31	0.96	1.34	1.04	1.59	1.47	1.53	1.12	0.8	0.77	1.11	1.15	0.68	1.16	1.05	1.376	1.084	-0.3441	0.0435785
mRNA	BGIG9606_37273	BGIG9606_37273	1.54	1.15	1.34	1.39	1.27	1.25	1.62	1.61	1.24	1.35	1.34	0.33	0.38	0.59	1.88	1.51	1.06	1.83	2.4	0.37	1.376	1.169	-0.2352	0.407612
mRNA	283677	REC114	1.21	1.72	0.89	2.15	1.26	1.52	1.05	1.27	1.61	1.08	0.86	0.97	1.73	1.92	2.43	2.67	0.9	1.23	1.21	1.06	1.376	1.498	0.1226	0.617437
mRNA	BGIG9606_53877	BGIG9606_53877	0.1	0.81	1.81	0.86	1.82	1.05	0.43	0.92	0.84	5.13	1.31	0.13	2.03	0.42	0.91	0.43	0.38	0.5	1.34	1.59	1.377	0.904	-0.6071	0.354628
mRNA	100996911	LOC100996911	0.81	1.92	1.88	1.15	2.18	1.12	0.48	0.81	1.7	1.73	1.33	3.15	1.11	1.58	0.62	1.64	2.33	0.68	0.89	1.14	1.378	1.447	0.0705	0.825362
mRNA	130733	TMEM178A	1.53	1.3	1.27	1.68	1.09	1.33	0.74	2.11	1.24	1.5	1.89	0.76	0.71	1.28	0.5	0.67	0.56	1.17	0.56	1.11	1.379	0.921	-0.5823	0.0209721
mRNA	55607	PPP1R9A	1.34	2.34	1.11	0.59	1.97	1.55	1.29	1.47	0.96	1.17	2.57	1.18	0.49	1.18	1.41	1.16	0.74	1.49	0.69	1.39	1.379	1.23	-0.165	0.544965
mRNA	2330	FMO5	1.67	1.42	1.06	1.84	1.58	1.33	0.98	1.03	1.16	1.74	1.68	1.32	0.68	0.67	0.72	0.91	1.94	0.65	0.81	1.09	1.381	1.047	-0.3995	0.0761979
mRNA	5357	PLS1	1.15	1.44	1.49	0.88	1.41	1.14	2.24	0.98	1.82	1.26	2.12	1.72	1.08	1.33	1.16	1.64	0.97	1.41	1.22	1.26	1.381	1.391	0.0104	0.953426
mRNA	5196	PF4	0.57	0.63	0.94	4.58	1.2	0.33	0.89	2.7	1.56	0.43	0.59	0.44	0.89	0.69	0.69	1.92	3.03	0.39	6.12	3.85	1.383	1.861	0.4283	0.524847
mRNA	5158	PDE6B	1.82	1.03	0.88	1.21	1.6	2.04	1.26	1.51	1.33	1.16	1.27	0.93	0.48	1.03	0.65	0.69	1.43	1.03	0.92	0.71	1.384	0.914	-0.5986	0.00506482
mRNA	286223	C9orf47	1.2	1.08	2.06	1.09	1.71	1.17	1.61	1.04	1.62	1.26	1.31	1.75	1.88	1.67	1.4	1.72	1.75	1.31	1.39	1.46	1.384	1.564	0.1764	0.178601
mRNA	BGIG9606_45367	BGIG9606_45367	1.42	1.39	1.39	1.16	1.9	1.3	1.36	1.36	1.4	1.17	1.36	1.44	0.64	0.79	0.94	0.93	1.14	0.82	0.96	1	1.385	1.002	-0.467	0.00150122
mRNA	8482	SEMA7A	1.52	0.89	1.12	1.31	1.29	1.42	1.52	2.23	0.98	1.57	2.8	5.38	1.39	2.66	3.51	2.07	0.83	1.78	1.08	1.57	1.385	2.307	0.7361	0.0648417
mRNA	203190	LGI3	0.9	1.41	2.09	1.17	1.38	1.05	1.14	1.17	0.91	2.63	0.55	1.84	2.89	2.03	1.29	0.72	0.37	1.09	0.42	1.04	1.385	1.224	-0.1783	0.612075
mRNA	64800	EFCAB6	1.15	1.59	1.88	1.55	1.86	0.98	1.12	1.32	1.37	1.04	2.1	0.95	0.51	0.61	0.89	1.39	1.14	1.52	0.86	1.26	1.386	1.123	-0.3036	0.165487
mRNA	BGIG9606_55295	BGIG9606_55295	1.74	1.15	1.2	1.33	0.89	1.45	1.16	0.9	2.68	1.36	2.03	0.9	0.26	0.79	0.64	1.71	1.7	0.31	1.38	0.98	1.386	1.07	-0.3733	0.22917
mRNA	10615	SPAG5	1.5	0.86	1.26	1.13	1.66	1.87	1.65	1.05	1.49	1.39	0.86	1.33	0.98	1.29	1.31	1.19	7.56	1.65	1.31	1.39	1.386	1.887	0.4452	0.454073
mRNA	10752	CHL1	0.79	2.7	0.76	1.58	1.56	0.39	2.36	0.71	1.63	1.38	0.13	0.11	4.48	1.15	0.67	0.68	0.64	0.75	2.87	0.72	1.386	1.22	-0.184	0.74308
mRNA	120863	DEPDC4	1.3	0.91	2.22	0.92	2.29	1.3	1.4	1.3	1.23	1.03	1.03	0.79	0.65	1.14	1.6	1.23	1.39	0.67	0.76	0.94	1.39	1.02	-0.4465	0.0620527
mRNA	BGIG9606_46621	BGIG9606_46621	1.71	1.69	1.05	1.91	1.3	0.99	1.29	1.26	1.46	1.24	1.59	0.93	0.86	1.11	0.73	1.34	1.57	1.09	1.27	1.92	1.39	1.241	-0.1636	0.336692
mRNA	139065	SLITRK4	1.39	2.04	1.15	1.42	0.86	1.52	1.05	1.94	1.44	1.1	4.05	2.25	0.37	1.97	2.19	3.62	1.54	1.96	0.87	1.19	1.391	2.001	0.5246	0.137106
mRNA	10588	MTHFS	0.98	1.51	1.79	1.31	1.35	1.28	1.27	1.63	1.38	1.42	2.67	2.83	1.91	1.84	1.63	1.78	2.83	2.45	3.23	2.52	1.392	2.369	0.7671	0.000209177
mRNA	8317	CDC7	0.88	1.05	2.35	1.28	1.56	1.11	1.24	1.77	1.51	1.21	1.26	2.21	4.96	1.7	1.51	1.18	4.44	1.59	4.05	1.97	1.396	2.487	0.8331	0.0415777
mRNA	2796	GNRH1	1.23	1.29	1.36	1.45	0.95	1.11	1.42	1.58	2.29	1.28	1.66	1.28	0.88	1.49	1.55	1.49	1.4	1.02	1.35	1.55	1.396	1.367	-0.0303	0.836524
mRNA	105372109	LOC105372109	1.59	1.81	2.15	1.76	1.23	1.59	1.02	1.04	0.97	0.8	1.99	1.07	1.15	0.95	0.82	1.17	1.9	1.77	2.15	1.11	1.396	1.408	0.0123	0.954811
mRNA	2310	FOXO3B	1.44	1.38	1.69	1.15	1.44	1.32	1.51	1.26	1.31	1.47	1.39	1.22	1.76	1.39	1.39	1.37	1.73	2.08	1.94	1.44	1.397	1.571	0.1694	0.110804
mRNA	220134	SKA1	1.93	1.25	1.73	1.33	1.48	2.08	1.25	1.08	0.89	0.95	1.28	0.86	1.4	0.9	0.94	1.13	4.25	1.97	1.72	1.11	1.397	1.556	0.1555	0.653152
mRNA	285971	ZNF775	1.25	1.29	1.11	1.88	1.22	1.28	1.35	1.12	1.64	1.85	1.25	1.58	0.7	1.1	0.81	1.1	1.06	1.19	1.1	1.11	1.399	1.1	-0.3469	0.02073
mRNA	124411	ZNF720	1.57	1.35	1.23	1.32	1.65	1.49	1.28	1.42	1.54	1.16	1.6	1.35	1.32	1.09	1.2	1.26	1.86	1.8	1.55	1.51	1.401	1.454	0.0536	0.584769
mRNA	8534	CHST1	0.9	1.58	1.25	2.47	1.78	1.21	1.27	1.01	1.03	1.53	2.72	1.37	0.87	0.72	1.21	1.07	2.32	0.97	2.24	1.55	1.403	1.504	0.1003	0.706315
mRNA	257044	CATSPERE	1.38	1.37	1.84	0.83	1.55	1.18	1.48	1.37	1.21	1.84	1.82	1.63	1.06	1.74	1.28	1.6	1.83	0.53	1.09	1.59	1.405	1.417	0.0123	0.942471
mRNA	4794	NFKBIE	1.44	0.69	1.5	1.53	1.22	1.67	1.12	1.7	1.48	1.71	3.76	2.72	1.98	1.16	1.73	1.34	1.44	1.68	1.94	1.83	1.406	1.958	0.4778	0.0566728
mRNA	BGIG9606_54454	BGIG9606_54454	1.48	1.67	1.8	1.27	1.1	1.5	1.3	1.52	1.56	0.87	1.3	1.09	0.93	0.8	1.3	1.75	1.13	1.54	1.64	0.68	1.407	1.216	-0.2105	0.198837
mRNA	10402	ST3GAL6	2.08	1.44	1.8	1.21	1.29	1.38	1.05	1.04	1.29	1.49	7.64	1.55	0.55	0.77	1.3	1.33	1.71	1.35	1.25	2.71	1.407	2.016	0.5189	0.378401
mRNA	160777	CCDC60	1.36	1.47	2.6	1.04	2.03	0.66	1.98	1.27	0.87	0.81	0.28	0.51	1.82	0.88	0.7	1.34	1.52	0.5	1.49	1.12	1.409	1.016	-0.4718	0.143567
mRNA	345275	HSD17B13	1.83	1.91	1.49	1.64	1.18	1.39	1.44	1.71	0.76	0.75	0.86	0.48	1.34	1.05	0.66	0.65	1.29	1.3	1.45	0.63	1.41	0.971	-0.5382	0.0197038
mRNA	119392	SFR1	1.32	1.56	1.68	2.04	1.2	1.33	1.4	1.12	1.26	1.19	2.1	1.79	0.92	1.31	1.27	1.94	2.55	2.4	2.09	1.58	1.41	1.795	0.3483	0.0596031
mRNA	55805	LRP2BP	1.52	1.17	1.47	1.6	1.36	1.52	1.27	1.54	1.53	1.13	1.14	0.73	1.21	1.12	0.56	1.17	1.1	0.81	0.36	1.07	1.411	0.927	-0.6061	0.000461884
mRNA	623	BDKRB1	1.52	1.94	2.52	1.17	0.65	0.53	1.72	1.9	1.28	0.88	1.16	1.21	5.03	1.79	1.77	1.92	2.22	3.34	3.05	1.91	1.411	2.34	0.7298	0.045001
mRNA	84679	SLC9A7	0.97	1.76	2.27	1.51	1.38	1.13	0.93	0.91	1.21	2.06	4.14	2.88	1.64	1.06	1.42	1.46	1.34	1.35	0.9	0.87	1.413	1.706	0.2719	0.428666
mRNA	653567	TMEM236	2.47	1.21	0.95	1.96	0.81	1.5	0.75	0.77	1.94	1.78	1.2	0.85	0.51	0.55	1.06	1.91	1.07	0.83	1.62	1.19	1.414	1.079	-0.3901	0.175499
mRNA	132321	C4orf33	1.34	1.51	1.61	2.2	0.97	1.06	1.06	2.05	1.12	1.22	2.55	1.82	0.93	0.42	0.64	0.65	2.64	1.42	1.29	1.47	1.414	1.383	-0.032	0.913187
mRNA	2444	FRK	1.29	1.79	1.27	1.51	1.36	1.38	1.77	1.26	1.67	0.85	1.7	1.38	0.61	0.48	1.01	1.06	1.22	0.44	0.95	1.06	1.415	0.991	-0.5138	0.0143251
mRNA	8499	PPFIA2	0.93	1.29	4.33	1.74	1.9	0.58	0.84	0.83	1.01	0.71	1.6	2.11	3.33	1.95	1.27	0.83	5.68	3.12	10	1.77	1.416	3.166	1.1608	0.0888992
mRNA	116412	ZNF837	1.04	1.44	1.63	1.3	1.75	1.38	1.72	1.24	1.48	1.18	1.62	1.5	0.69	1.03	1.17	1.37	1.58	1.09	1.74	1.46	1.416	1.325	-0.0958	0.482281
mRNA	84924	ZNF566	1.37	1.25	1.62	1.37	1.48	1.2	1.59	1.55	1.36	1.37	1.3	1.1	1.51	1.46	1.35	1.55	1.47	1.34	1.62	1.52	1.416	1.422	0.0061	0.927908
mRNA	100509620	LOC100509620	0.83	2.09	2.7	1.35	1.6	0.62	0.98	1.2	0.79	2.01	3.3	1.07	6.37	4.15	6.66	4.24	3.88	2.84	3.14	1.08	1.417	3.673	1.3741	0.00405125
mRNA	54997	TESC	1.65	1.14	1.34	1.5	1.47	1.34	1.37	2.43	1.18	0.75	0.74	0.9	4.12	0.91	1.17	1.44	1.82	1.6	1.6	1.15	1.417	1.545	0.1248	0.709785
mRNA	92342	METTL18	1.4	1.39	1.33	2.12	1.62	0.86	1.16	1.99	1.44	0.87	1.94	1.47	0.64	1.09	1.07	1.28	2.02	1.74	2.17	1.81	1.418	1.523	0.1031	0.613498
mRNA	63922	CHTF18	1.4	1.01	1.33	0.9	1.76	1.92	1.8	1.05	1.41	1.61	1.1	1.43	0.96	1.39	1.08	1.11	3.7	1.57	2.4	1.67	1.419	1.641	0.2097	0.453988
mRNA	200916	RPL22L1	1.01	1.27	2.97	1.68	1.02	1.37	0.79	1.59	1.22	1.28	3.04	1.52	5.2	3.12	2.82	2.06	20.02	6.83	17.98	3.69	1.42	6.628	2.2227	0.0367499
mRNA	7352	UCP3	1.68	1.36	1.62	1.23	1.7	1.41	0.82	1.66	1.33	1.39	1.63	1.56	0.96	3.51	1.94	1.89	1.36	2.25	1.07	1.73	1.42	1.79	0.3341	0.155473
mRNA	169834	ZNF883	1.24	2.13	0.79	1.59	1.64	1.31	1.4	1.36	1.35	1.39	1.46	1.86	0.77	1.09	0.57	0.98	2.56	0.93	1.51	1.79	1.42	1.352	-0.0708	0.760631
mRNA	5557	PRIM1	1.23	1.06	0.85	1.29	1.58	1.36	1.36	1.86	1.59	2.04	1.27	1.25	0.55	0.82	0.68	1.51	4.25	0.88	1.85	1.72	1.422	1.478	0.0557	0.877895
mRNA	136051	ZNF786	1.62	1.49	1.8	1.35	1.28	1.54	1.2	1.3	1.13	1.52	1.78	1.41	1.18	1.03	1.68	1.49	1.87	1.82	1.71	1.47	1.423	1.544	0.1177	0.287761
mRNA	93	ACVR2B	1.39	1.37	1.15	1.42	1.66	1.18	1.46	1.51	1.42	1.67	2.23	1.78	1.02	0.84	1.02	1.47	1.1	1.02	1.03	1.38	1.423	1.289	-0.1427	0.381264
mRNA	199800	ADM5	0.91	1.51	2.82	1.42	1.21	1.07	1.03	1.95	1.24	1.09	0.84	1.22	3.3	1.15	1.74	2.29	1.88	1.39	2.05	1.57	1.425	1.743	0.2906	0.282603
mRNA	223117	SEMA3D	0.82	2.56	1.88	1.5	1.05	1.49	0.73	0.76	1.36	2.1	1.85	1.33	3.15	0.99	0.7	1.37	1.2	1.41	0.9	1.63	1.425	1.453	0.0281	0.924518
mRNA	7023	TFAP4	1.34	1.71	1.82	1.69	1.05	1.6	0.86	1.28	1.14	1.77	1.98	1.24	3.22	1.49	0.99	1.2	2.76	1.93	3.49	1.49	1.426	1.979	0.4728	0.0905291
mRNA	10219	KLRG1	1.36	1.18	0.81	1.06	1.99	1.18	1.19	2.16	1.65	1.7	1.18	0.85	0.47	0.71	0.79	1.7	1.02	0.78	1.06	1.23	1.428	0.979	-0.5446	0.0195043
mRNA	BGIG9606_53071	BGIG9606_53071	1.46	1.58	1.43	1.31	1.48	1.28	1.59	1.18	1.64	1.33	1.49	0.91	1.2	1.27	0.84	1.57	1.54	1.31	1.03	1.19	1.428	1.235	-0.2095	0.0575212
mRNA	27190	IL17B	1.46	1.77	1.48	1.4	1.45	2.32	1.16	0.68	1.31	1.25	1.09	0.79	1.74	1.69	1.69	1.72	1.69	2.72	0.71	1.13	1.428	1.497	0.0681	0.767249
mRNA	80726	IQCN	1.55	1.77	1	1.37	2.03	2.9	0.76	0.95	0.76	1.21	1.26	1.06	0.65	0.75	0.45	0.69	0.39	0.75	0.35	0.84	1.43	0.719	-0.992	0.00916204
mRNA	200010	SLC5A9	1.35	1.76	1.18	1.31	1.88	1.27	1.38	1.07	1.53	1.57	1.04	1	2.25	1.27	1.02	1.07	1.11	1.3	1.16	0.83	1.43	1.205	-0.247	0.147612
mRNA	84306	PDCD2L	1.68	0.98	1.48	1.75	0.89	1.54	0.98	1.63	1.41	1.97	1.9	1.54	2.47	1.47	1.41	1.42	2.86	2.06	2.44	1.24	1.431	1.881	0.3945	0.0487791
mRNA	9890	PLPPR4	1.42	1.37	1.55	2.53	1.22	0.93	1.13	1.76	1.45	0.95	1.57	1.22	0.57	0.62	0.4	0.88	1.83	0.59	0.98	1.28	1.431	0.994	-0.5257	0.0518708
mRNA	55064	SPATA6L	0.91	1.55	2.37	1.22	1.78	0.97	1.35	1.14	1.56	1.47	3.24	2.01	1.53	0.98	0.93	1.65	0.97	1.42	1.26	1.04	1.432	1.503	0.0698	0.789129
mRNA	345462	ZNF879	1.18	1.12	1.29	1.66	1.36	1.47	1.53	2.15	1.34	1.23	1.56	1.48	0.87	0.72	0.98	1.57	1.29	1.33	1.11	1.7	1.433	1.261	-0.1845	0.238796
mRNA	283008	NUTM2E	1.27	2.34	1.46	1.68	1.7	1.35	1.17	1.31	1.07	1.01	1.65	1.09	0.9	0.98	0.93	1.35	1.34	1.72	1.22	1.43	1.436	1.261	-0.1875	0.27242
mRNA	100996709	LOC100996709	0.74	1.36	1.92	0.44	1.06	0.5	2.26	1.08	2.95	2.05	1.01	0.71	1.83	2.2	1.46	3.87	2.18	1.58	0.39	2.76	1.436	1.799	0.3251	0.396492
mRNA	128497	SPATA25	1.21	1.92	1.12	1.14	1.89	1.12	1.79	1.42	1.28	1.47	1.28	0.58	0.68	0.63	1.73	2.02	1.94	0.99	1.5	2	1.436	1.335	-0.1052	0.639645
mRNA	126823	KLHDC9	1.06	1.28	0.54	1.79	1.54	1.41	1.5	1.77	1.67	1.81	1.95	2.08	0.36	0.89	0.49	0.8	0.27	0.57	0.22	1.36	1.437	0.899	-0.6767	0.0475495
mRNA	2570	GABRR2	1.37	1.78	1.92	0.86	1.13	1.17	2.42	1.38	1.49	0.86	1.15	0.87	1.85	2.63	2.27	2.11	2.66	2.62	2.73	1.83	1.438	2.072	0.527	0.0252766
mRNA	29948	OSGIN1	1.69	2.15	1.33	1.8	0.81	1.14	1.55	1.64	0.9	1.39	1.4	1.22	1.81	1.13	1.5	1	1.2	1.87	1.94	1.93	1.44	1.5	0.0589	0.733981
mRNA	51691	LSM8	1.48	1.41	1.44	1.85	1.55	1.09	1.41	1.35	1.52	1.3	1.8	1.25	1.21	1.27	1.12	1.41	1.71	1.75	1.54	1.6	1.44	1.466	0.0258	0.796741
mRNA	1360	CPB1	1.38	3.05	1.97	1.73	1.07	1.8	1.61	1.3	0.46	0.03	2.15	0.3	2.15	1.05	0.44	1.54	2.38	1.8	1.5	1.45	1.44	1.476	0.0356	0.918024
mRNA	100506564	THEGL	1.4	1.95	1.24	1.28	1.47	1.46	1.56	1.4	1.63	1.03	0.95	0.7	0.65	1.05	0.99	1.5	1.04	1.26	1.04	0.86	1.442	1.004	-0.5223	0.000938827
mRNA	54058	C21orf58	1.74	1.08	0.85	1.1	2.32	1.36	1.68	0.94	1.75	1.6	1.03	1.29	0.39	0.91	0.97	1.08	3.05	0.66	0.67	1.24	1.442	1.129	-0.353	0.268555
mRNA	3557	IL1RN	1.31	0.34	2.91	1.8	0.25	1.63	0.55	2.03	2.38	1.22	1.81	1.15	6.6	1.04	3.95	0.82	0.39	2.42	1.75	1.18	1.442	2.111	0.5499	0.324997
mRNA	169841	ZNF169	1.23	1.27	1.55	1.39	1.66	1.63	1.24	1.2	1.88	1.37	1.81	1.36	1.15	1.4	1.2	1.54	1.49	1.3	1.92	1.45	1.442	1.462	0.0199	0.852559
mRNA	6363	CCL19	2.2	1.18	1.32	0.75	1.73	1.25	1.01	2.55	1.56	0.87	0.06	0.62	2.09	1.36	2.59	0.2	0.57	0.77	2.53	3.16	1.442	1.395	-0.0478	0.907583
mRNA	BGIG9606_48735	BGIG9606_48735	1.18	1.11	1.06	0.72	1.92	0.41	1.69	1.3	2.59	2.46	0.43	0.61	0.75	1.24	1.68	1.29	0.71	0.67	0.33	0.78	1.444	0.849	-0.7662	0.0387674
mRNA	64386	MMP25	1.19	0.36	1.96	2.79	1.23	1.33	1.36	2.29	1.15	0.78	1.98	1.65	2.56	1.26	0.86	2.71	2.39	1.79	3.51	5.27	1.444	2.398	0.7318	0.0564186
mRNA	5743	PTGS2	2.02	0.76	2.4	0.87	0.9	1.12	0.9	1.56	1.58	2.33	0.64	1.32	4.63	11.52	2.05	0.84	0.92	4.62	1.11	1.59	1.444	2.924	1.0179	0.202145
mRNA	790955	UQCC3	1.39	1.35	1.76	2	1.34	1.6	1.28	1.06	1.26	1.4	1.65	1.49	1.78	1.16	1.17	0.93	2.83	1.7	2.83	1.62	1.444	1.716	0.249	0.244172
mRNA	BGIG9606_44658	BGIG9606_44658	1.57	0.47	1.62	1.18	1.68	1.62	1.89	1.12	1.35	1.94	0.97	2.05	0.73	1.85	1.32	0.73	0.99	1.11	1.39	1.21	1.444	1.235	-0.2256	0.299246
mRNA	4824	NKX3-1	1.07	1.79	1.55	1.12	0.81	1.31	2.44	1.91	1.06	1.4	1.17	0.66	1.88	1.22	1.58	1.71	0.83	1.8	1.42	1.53	1.446	1.38	-0.0674	0.746828
mRNA	84503	ZNF527	1.48	1.4	1.62	1.55	1.67	1.21	1.46	1.61	1.43	1.04	1.36	1.21	1.19	1.04	1.09	1.22	1.49	1.31	1.51	1.57	1.447	1.299	-0.1557	0.0957454
mRNA	117854	TRIM6	2.06	1.12	1.17	1.9	1.28	1.32	1.17	2.09	1.29	1.08	0.83	1.17	0.26	0.81	1.52	1.28	1.54	0.55	1.06	1.56	1.448	1.058	-0.4527	0.0543083
mRNA	60494	CCDC81	1.82	1.6	2.07	1.28	1.24	1.5	1.21	0.97	1.23	1.56	2.31	1.64	0.95	1.19	1.36	1.63	1.29	0.99	1.44	0.75	1.448	1.355	-0.0958	0.601015
mRNA	59353	TMEM35A	0.88	1.46	0.15	2.05	1.94	3.01	1.12	1.7	0.61	1.57	0.45	1.95	0.86	1.64	0.34	0.55	0.62	0.49	0.18	1.15	1.449	0.823	-0.8161	0.0648464
mRNA	25788	RAD54B	1.32	1.89	1.06	1.7	1.84	1.27	1.98	1.12	1.48	0.85	1.44	1.6	0.63	0.99	0.81	1.26	1.94	0.75	1.29	1.51	1.451	1.222	-0.2478	0.222301
mRNA	80823	BHLHB9	1.76	1.4	0.82	1.93	1.71	1.21	1.35	1.25	1.6	1.48	1.7	1.36	0.88	0.91	0.65	0.77	1.99	1.43	1.23	1.44	1.451	1.236	-0.2314	0.223041
mRNA	9379	NRXN2	1.54	1.57	3.31	1.8	1.34	1.06	0.55	1.02	1.15	1.18	4.82	4.24	3.85	1.34	0.3	0.53	6.12	2.87	3.07	1.79	1.452	2.893	0.9945	0.0466759
mRNA	1896	EDA	1.6	1.59	1.25	1.44	1.44	1.61	0.97	1.27	1.49	1.86	1.56	1.58	0.85	1.12	1.18	1.48	1.21	0.99	0.95	1.48	1.452	1.24	-0.2277	0.0820376
mRNA	84206	MEX3B	1.59	1.27	1.35	1.38	1.41	1.62	1.33	1.35	1.39	1.83	3.44	3	1.15	1.63	0.84	0.85	0.81	1.03	1.01	1.28	1.452	1.504	0.0508	0.867326
mRNA	135935	NOBOX	1.54	1.07	2.92	0.65	1.47	1.41	1.3	1.11	1.78	1.27	1.68	1.38	0.95	1.12	1.67	2.3	1.51	0.7	2.21	0.94	1.452	1.446	-0.006	0.981448
mRNA	339855	KY	0.86	1.38	0.33	1.91	2.02	1.13	3.18	1.48	1	1.25	0.25	0.75	0.39	0.6	0.55	1.1	0.47	0.15	0.4	0.73	1.454	0.539	-1.4317	0.00487004
mRNA	116071	BATF2	1.66	0.62	2.04	1.54	0.47	1.75	1.09	2.02	1.94	1.41	3.43	2.38	0.8	0.35	2.92	1.18	1.21	1.32	1.29	0.81	1.454	1.569	0.1098	0.755979
mRNA	79989	TTC26	1.19	1.45	1.84	1.78	1.31	1.29	0.95	1.71	1.41	1.62	2.52	1.65	1.33	1.53	1.18	1.63	2.41	2.08	2.89	2.12	1.455	1.934	0.4106	0.0305803
mRNA	338707	B4GALNT4	1.34	1.51	1.67	1.34	1.6	0.85	2.06	0.91	1.47	1.81	0.54	0.98	1.35	2.01	0.44	0.57	1.41	0.95	1.42	1.88	1.456	1.155	-0.3341	0.172115
mRNA	107984156	LOC107984156	1.02	1.95	1.37	0.9	0.5	0.5	2.63	0.89	2.57	2.23	1.01	0.74	1.42	2.09	2.05	2.75	1.46	1.32	0.23	2.44	1.456	1.551	0.0912	0.794827
mRNA	646851	FAM227A	1.42	1.47	1.73	1.21	1.24	1.2	2.18	1.26	1.72	1.13	1.91	1.36	0.48	1.18	0.93	1.7	2.27	1.35	2.3	1.35	1.456	1.483	0.0265	0.899341
mRNA	25974	MMACHC	1.3	1.42	1.7	1.51	1.46	1.79	1.13	1.47	1.23	1.57	1.46	1.36	1.67	1.03	1.38	1.52	2.1	1.37	1.99	1.72	1.458	1.56	0.0976	0.406577
mRNA	5342	PLGLB2	2.48	1.67	1.11	1.91	1.63	1.38	1.07	1.08	1.48	0.78	1.55	0.49	3.04	0.67	1.96	1.53	1.63	1.35	1.57	2.11	1.459	1.59	0.124	0.640963
mRNA	101060389	TBC1D3D	1.59	1.54	1.48	1.24	1.1	1.39	1.62	1.24	2.46	0.94	1.44	1.19	1.4	0.98	1.09	1.45	1.57	1.45	1.29	0.76	1.46	1.262	-0.2103	0.218118
mRNA	90427	BMF	2.14	1.12	0.47	1.29	1.78	1.67	0.77	1.84	1.24	2.3	1.88	2.27	0.47	0.38	0.49	1.15	0.93	0.76	0.46	1.05	1.462	0.984	-0.5712	0.0991718
mRNA	3310	HSPA6	1.78	0.65	3.26	1.18	1.04	1.73	0.61	2.11	0.98	1.29	3.13	4.04	3.29	3.41	4.09	1.6	1.87	8.96	3.91	3.75	1.463	3.805	1.379	0.00510583
mRNA	131890	GRK7	1.15	1.15	2.45	1.16	1.5	1.47	1.65	1.75	1.17	1.2	1.52	1.23	1.95	1.8	1.41	2.02	1.54	1.35	1.91	1.78	1.465	1.651	0.1724	0.254169
mRNA	90625	ERVH48-1	1.39	1.35	2.05	1.08	1.78	1.4	1.71	1.25	1.14	1.51	1.42	1.18	1.43	1.22	1.34	1.21	0.74	1.35	1.11	1.6	1.466	1.26	-0.2185	0.106632
mRNA	83733	SLC25A18	1.1	1.15	2.56	1.04	1.26	1.02	2.42	1.06	1.24	1.82	1.24	0.85	1.32	0.72	1.49	1.32	2.05	0.46	2.17	1.81	1.467	1.343	-0.1274	0.635465
mRNA	64005	MYO1G	1.35	0.67	2.68	1.56	0.98	1.69	0.6	1.91	1.73	1.51	6.88	8.09	2.38	2.39	4.12	1.9	2.24	5.46	4.34	3.4	1.468	4.12	1.4888	0.00314052
mRNA	338440	ANO9	1.26	1.85	2.14	1.06	0.85	1.15	1.43	1.39	1.6	1.96	1.74	1.56	1.23	1.21	1.7	1.46	0.91	1.1	0.86	1.7	1.469	1.347	-0.1251	0.477576
mRNA	163059	ZNF433	1.57	1.32	1.55	2.16	1.46	1.06	1.28	1.57	1.39	1.33	1.99	1.21	0.99	1.27	0.9	1.12	2.1	1.31	1.23	1.48	1.469	1.36	-0.1112	0.492524
mRNA	151827	LRRC34	1.67	1.56	1.4	1.37	1.31	1.24	1.82	1.45	1.77	1.12	1.2	1.4	0.81	1.07	0.94	1.07	1.97	0.86	1.57	1.41	1.471	1.23	-0.2581	0.0950693
mRNA	30820	KCNIP1	1.64	1.45	2.51	1.13	1.37	1.76	1.08	0.68	1.6	1.49	3.84	1.85	1.57	0.9	0.74	1.38	0.65	1.38	0.95	0.71	1.471	1.397	-0.0745	0.82955
mRNA	2329	FMO4	1.59	1.14	1.34	1.87	1.45	1.66	1	1.71	1.76	1.2	1.82	1.43	0.72	0.72	1.04	0.85	1.37	0.94	1.34	1.18	1.472	1.141	-0.3675	0.0356113
mRNA	55553	SOX6	1.48	1.21	1.91	1.14	3	1.03	1.47	1.32	0.94	1.22	2.85	1.69	0.66	1.09	0.92	2.58	1.8	1.94	1.52	1.91	1.472	1.696	0.2044	0.450213
mRNA	388633	LDLRAD1	1.74	1.91	1.9	0.9	1.89	0.9	1.21	2.01	1.3	0.96	2.9	0.91	1.04	0.67	1.69	2.6	1.24	2.06	1.69	0.52	1.472	1.532	0.0576	0.840836
mRNA	143689	PIWIL4	1.69	1.44	1.21	1.42	1.56	1.26	1.12	1.5	2.08	1.46	1.16	1.09	1.15	1.08	0.92	1.25	1.13	1.1	0.64	1.22	1.474	1.074	-0.4567	0.00136246
mRNA	9212	AURKB	2.24	1	0.53	0.58	2.51	1.93	1.8	1.19	1.35	1.61	0.67	1.57	2.59	1.25	1.21	1.66	7.44	1.02	0.96	0.92	1.474	1.929	0.3881	0.510947
mRNA	23349	PHF24	1.23	1.35	1.99	1.66	1.43	2.14	1.32	0.79	1.59	1.25	1.73	2.02	1.44	1.12	1.33	1.96	2	1.66	0.76	1.19	1.475	1.521	0.0443	0.804052
mRNA	23604	DAPK2	1.3	1.44	1.89	1.32	1.86	1.69	1.32	1.11	1.33	1.5	2.53	2.06	1.82	1.18	1.18	1.5	1.64	2.04	1.93	1.75	1.476	1.763	0.2563	0.0829801
mRNA	8497	PPFIA4	2.1	0.74	1.23	1.63	1.58	0.81	2.02	1.21	1.28	2.17	1.92	0.49	3.57	1.9	0.62	1.24	0.85	0.78	1.29	1.27	1.477	1.393	-0.0845	0.802351
mRNA	4314	MMP3	5.72	0.5	0.39	1.51	0.83	2.01	2.59	0.59	0.18	0.46	1.28	0.64	0.04	2.19	5.09	8.45	0.58	7.56	0.24	0.93	1.478	2.7	0.8693	0.298786
mRNA	57121	LPAR5	1.57	1.11	1.55	1.53	0.77	2.31	0.81	1.2	1.72	2.21	2.49	3.45	0.44	0.65	1.56	1.06	1.47	1.24	0.61	1.91	1.478	1.488	0.0097	0.97685
mRNA	374875	HSD11B1L	1.76	1.63	1.39	1.43	1.47	1.41	1.51	0.86	1.49	1.84	1.56	1.4	1.3	1.08	0.82	1.14	1.45	1.61	1.12	0.77	1.479	1.225	-0.2718	0.0559415
mRNA	110116772	ZNF765-ZNF761	1.85	1.51	0.98	1.32	2.36	1.49	1.13	1.31	1.6	1.26	2.19	1.28	1.45	1.84	0.71	1.35	1.57	2.41	1.25	1.25	1.481	1.53	0.047	0.810409
mRNA	57719	ANO8	1.66	1.54	1.37	1.26	1.41	1.74	1.58	1.44	1.11	1.7	1.74	1.68	0.94	1.29	1.3	1.57	2.18	1.37	1.54	1.47	1.481	1.508	0.0261	0.827855
mRNA	58489	ABHD17C	1.12	1.14	1.07	1.9	1.71	1.46	1.75	1.78	1.45	1.45	2.51	3.46	1.16	0.83	1.79	1.32	1.72	1.19	1.2	1.23	1.483	1.641	0.1461	0.566717
mRNA	4488	MSX2	1	0.51	3.33	0.91	1.18	1.71	1.74	1.14	1.14	2.18	0.88	1.94	2.3	2.84	2.73	1.55	2.37	4.19	2.43	2.19	1.484	2.342	0.6582	0.0343182
mRNA	342909	ZNF284	1.6	1.47	1.68	1.85	1.17	1.26	1.17	1.79	1.49	1.36	2.18	2.09	1.43	1.19	1.43	1.35	1.58	1.71	1.76	2.37	1.484	1.709	0.2037	0.144041
mRNA	BGIG9606_55301	BGIG9606_55301	2.17	3.44	3.94	1.09	0.87	0	2.7	0	0	0.63	1.84	1.3	0.62	0.49	0.94	0	0.65	0.97	1.15	2.31	1.484	1.027	-0.5311	0.390232
mRNA	983	CDK1	1.63	0.77	1.15	1.37	2.25	1.76	1.44	1.13	2.17	1.18	0.98	1.12	1.16	1.55	1.26	1.08	9.86	1.25	1.32	1.79	1.485	2.137	0.5251	0.473767
mRNA	11093	ADAMTS13	1.55	1.79	1.04	1.35	1.87	1.82	1.14	1.55	1.27	1.48	1.45	0.9	0.68	1.31	1.06	1.07	1.25	0.83	0.6	1.26	1.486	1.041	-0.5135	0.00262802
mRNA	BGIG9606_37215	BGIG9606_37215	2.39	2.22	0.9	1.97	0.63	0.55	1.66	1.99	1.72	0.83	0.37	0.79	1.72	0.66	0.43	0.43	0.27	0.27	0.56	0.69	1.486	0.619	-1.2634	0.00418594
mRNA	201725	C4orf46	1.66	1.42	1.61	1.76	1.44	1.34	1.17	1.67	1.43	1.36	1.7	1.58	1.48	1.56	1.29	1.16	3.18	1.86	2.63	1.86	1.486	1.83	0.3004	0.122621
mRNA	9319	TRIP13	1.63	0.8	1.31	1.34	2.02	2.03	1.7	0.98	1.57	1.48	0.95	1.54	0.87	1.59	1.47	1.26	6.56	1.74	2.63	1.61	1.486	2.022	0.4443	0.34585
mRNA	79669	C3orf52	1.56	1.36	1.55	0.92	1.33	1.79	2.09	1.56	1.55	1.16	2.45	1.49	2.19	3.66	4.12	3.2	0.57	2.78	0.67	1.37	1.487	2.25	0.5975	0.0841164
mRNA	55840	EAF2	1.66	1.12	2.23	1.49	1.7	1.1	1.1	1.84	1.6	1.03	1.42	1.97	1.19	1.37	1.18	1.98	2.88	2.09	1.79	2.2	1.487	1.807	0.2812	0.146185
mRNA	BGIG9606_54200	BGIG9606_54200	1.51	0.68	0.54	0.82	1.72	0.82	0.94	3.72	2.39	1.73	4.04	2.1	1.4	0.55	0.71	0.95	1.32	0.78	0.86	2.31	1.487	1.502	0.0145	0.974264
mRNA	23553	HYAL4	1.28	1.19	1.3	0.85	2.03	1.39	1.53	1.13	2.07	2.12	0.73	1.21	1.18	2.29	1.14	1.88	1.1	1.3	0.85	1.15	1.489	1.283	-0.2148	0.322981
mRNA	101060351	TBC1D3K	2.78	1.46	1.43	1.09	1.78	0.96	1.67	1.15	1.74	0.84	1.39	1.01	1.24	0.9	1.61	1.44	0.86	1.42	1.52	2.57	1.49	1.396	-0.094	0.694095
mRNA	3024	HIST1H1A	1.95	1.6	0.66	1.5	2.93	2.06	1.22	0.86	1.1	1.02	0.85	0.58	0.57	0.47	0.65	1.09	11.15	0.66	1.09	1.38	1.49	1.849	0.3114	0.741904
mRNA	222487	ADGRG3	0.54	0.76	2.92	2.04	0.96	2.28	1.33	1.69	1.2	1.19	8.6	4.53	3.84	1.77	1.99	4.7	6	3.01	7.68	6.86	1.491	4.898	1.7159	0.00116128
mRNA	9104	RGN	1.26	1.75	1.34	1.55	1.4	1.9	1.31	1.36	1.21	1.84	1.51	2.42	0.9	1.13	0.78	0.88	2.01	0.89	0.9	1.11	1.492	1.253	-0.2519	0.238303
mRNA	1268	CNR1	1.05	1.28	1.64	1.04	2.9	0.96	1.07	1.86	0.97	2.16	24.2	10.59	1.32	1.32	4.91	3.53	7.55	2.64	4.91	5.55	1.493	6.652	2.1556	0.0398357
mRNA	254042	METAP1D	1.66	1.72	1.44	1.28	1.36	1.27	1.26	1.88	1.55	1.51	1.85	1.72	1.24	2.03	1.19	1.65	2.38	1.49	2.37	2.56	1.493	1.848	0.3078	0.0532803
mRNA	6450	SH3BGR	1.26	0.91	0.88	2.86	1.12	3.47	1.14	0.45	1.52	1.32	2.61	1.43	0.93	1.01	1.02	1.01	1.28	1.31	0.75	0.86	1.493	1.221	-0.2902	0.438481
mRNA	9051	PSTPIP1	1.57	1.04	2.01	1.53	1.03	2.07	0.93	1.59	1.62	1.57	2.85	2.58	1.5	1.05	1.67	1.84	2.09	2.26	2.04	2.72	1.496	2.06	0.4615	0.019927
mRNA	10004	NAALADL1	1.49	1.08	1.47	1.62	1.99	1.11	1.36	1.96	1.38	1.5	1.45	1.85	1.07	1.19	0.81	1.36	1.09	1.32	1.77	1.8	1.496	1.371	-0.1259	0.404538
mRNA	116986	AGAP2	1.92	2.11	1.61	1.65	1.34	1.16	0.99	1.84	1.05	1.31	2	1.55	1.23	1.12	0.57	1.01	1.03	0.79	0.96	1.21	1.498	1.147	-0.3852	0.0606673
mRNA	170261	ZCCHC12	0.62	0.79	3.11	0.54	5.8	0.54	0.76	0.66	0.86	1.3	2.67	2.62	14.08	3.31	0.65	0.21	0.47	1.52	0.28	0.82	1.498	2.663	0.83	0.428661
mRNA	79973	ZNF442	1.67	1.68	0.95	1.62	1.51	1.53	1.45	1.7	1.61	1.26	1.31	1.42	0.83	1.65	1.57	1.51	1.84	1.22	1.7	1.65	1.498	1.47	-0.0272	0.815572
mRNA	150737	TTC30B	1.39	1.59	1.41	1.63	1.64	1.03	1.64	1.86	1.43	1.37	2.31	1.44	0.53	0.97	0.82	1.74	1.49	1.09	0.95	2.08	1.499	1.342	-0.1596	0.436353
mRNA	3832	KIF11	1.69	1.13	0.83	1.19	2.3	2.04	1.37	1.35	1.89	1.2	0.84	0.68	0.85	0.92	1.04	1	6.68	1.14	1	1.33	1.499	1.548	0.0464	0.935575
mRNA	126069	ZNF491	1.31	1.73	0.99	1.55	1.79	1.15	1.94	1.56	1.63	1.37	1.39	0.83	0.44	0.82	1.08	1.41	1.2	0.95	0.79	1.3	1.502	1.021	-0.5569	0.00235392
mRNA	145788	C15orf65	1.04	1.84	1.57	2.44	1.12	1.55	1.22	1.57	1.27	1.4	1.72	1.22	0.27	0.61	0.28	0.66	1.12	1.63	0.92	1.89	1.502	1.032	-0.5414	0.0538243
mRNA	79831	KDM8	1.33	1.19	1.86	1.28	1.62	1.44	1.41	1.73	1.85	1.34	1.45	1.51	1.17	1.39	1.51	1.55	1.62	1.91	1.57	1.21	1.505	1.489	-0.0154	0.876478
mRNA	202151	RANBP3L	2.14	1.85	2.07	1.08	2.15	1.3	1.21	0.99	1.18	1.09	1.2	1.69	2.62	2.05	1.8	1.79	3.4	2.16	3.11	2.1	1.506	2.192	0.5415	0.018378
mRNA	100527978	TMEM56-RWDD3	1.49	1.31	1.48	1.62	1.25	1.27	1.35	1.36	1.88	2.05	1.2	0.27	1.15	1.16	1.64	1.78	1.25	1.72	1.1	0.89	1.506	1.216	-0.3086	0.0981701
mRNA	9937	DCLRE1A	1.44	1.41	0.89	1.72	1.66	1.59	1.38	1.78	1.86	1.33	1.79	1.35	0.7	1.23	1.16	1.38	2.12	1.27	1.4	1.87	1.506	1.427	-0.0777	0.620005
mRNA	158067	AK8	1.08	1.69	1.13	1.74	1.96	1.75	1.47	1.42	1.6	1.24	1.36	1.56	1.14	1.08	0.98	1.43	1.33	1.17	0.98	1.28	1.508	1.231	-0.2928	0.0238454
mRNA	203245	NAIF1	1.37	1.52	1.58	1.32	1.69	1.46	1.57	1.78	1.1	1.69	1.98	1.76	1.49	1.3	1.37	1.58	1.58	1.39	1.18	1.78	1.508	1.541	0.0312	0.747552
mRNA	6556	SLC11A1	0.74	0.48	5.83	1.42	1.14	1.36	0.82	1.65	0.82	0.83	13.8	10.71	7.19	7.77	9.3	10.68	8.31	14.68	11.72	10.96	1.509	10.512	2.8004	6.14173e-08
mRNA	54494	C11orf71	1.2	1.96	1.32	1.55	1.68	1.29	1.08	1.77	1.6	1.64	1.24	1.92	1.07	1.17	1.07	1.1	1.37	1.3	1.13	1.16	1.509	1.253	-0.2682	0.0452839
mRNA	29893	PSMC3IP	2.71	1.59	1.06	2.16	0.99	2.1	1.18	0.9	1.52	0.89	1.57	0.79	1.17	0.64	1.03	0.85	4.51	2.21	3.42	1.34	1.51	1.753	0.2153	0.597914
mRNA	84448	ABLIM2	1.31	1.87	2.16	0.99	1.41	1.71	1.32	1.53	1.46	1.36	10.35	5.07	1.9	3.34	4.12	5.03	2.44	3.5	4.39	3.95	1.512	4.409	1.544	0.00332967
mRNA	107986175	LOC107986175	1.38	1.7	1.61	1.3	1.54	2.04	1.83	1.18	1.22	1.32	1.68	1.31	2	1.1	1.47	1.06	1.79	1.13	1.14	1.01	1.512	1.369	-0.1433	0.327515
mRNA	155054	ZNF425	1.24	1.8	1.63	1.13	1.74	1.09	1.65	1.14	2.05	1.65	1.4	1.4	0.37	1.06	1.45	2.28	1.51	1.65	1.17	1.95	1.512	1.424	-0.0865	0.65655
mRNA	648791	PPP1R3G	1.83	1.14	0.38	2.09	1.09	1.7	1.4	1.62	1.58	2.3	3.41	1.62	0.87	0.63	0.41	0.88	0.56	0.69	0.44	0.78	1.513	1.029	-0.5562	0.168691
mRNA	23089	PEG10	1.38	1.58	1.29	1.65	1.85	1.58	1.29	1.43	1.32	1.76	0.55	1.04	1.29	1.52	1.8	0.94	2.8	2.06	1.89	1.87	1.513	1.576	0.0589	0.775115
mRNA	390595	UBAP1L	1.54	1.85	1.62	1.11	1.39	1.47	1.59	1.09	1.61	1.86	1.7	1.5	1.47	1.16	1.49	1.72	1.6	1.92	1.61	1.18	1.513	1.535	0.0208	0.845453
mRNA	54972	TMEM132A	1.64	1.15	2.23	1.27	1	1.77	1.62	1.79	1.29	1.38	6.14	5.95	1.23	1.52	2.93	2.6	2.59	2.29	5.37	1.62	1.514	3.224	1.0905	0.0185148
mRNA	118980	SFXN2	1.1	1.81	1.49	1.47	1.65	1.45	1.23	1.23	1.88	1.83	2.07	1.83	1.44	1.42	1.68	1.64	3.29	1.71	2.1	1.8	1.514	1.898	0.3261	0.0651839
mRNA	BGIG9606_51593	BGIG9606_51593	1.38	2	1.12	1.96	1.32	1.7	1.12	1.29	1.67	1.58	1.39	1.38	0.78	1.56	1.34	1.11	1.79	1.32	1.33	0.91	1.514	1.291	-0.2299	0.121917
mRNA	51166	AADAT	1.51	1.43	1.9	1.85	1.34	1.25	1.39	1.51	1.66	1.31	2.9	1.43	1.05	1.34	1.24	1.07	2.68	1.96	2.03	1.67	1.515	1.737	0.1973	0.328459
mRNA	148266	ZNF569	1.28	1.8	1.14	2.28	1.55	1.06	1.28	2.15	1.38	1.23	1.81	1.36	1.18	0.97	1.01	1.63	2.46	1.87	2.36	2.23	1.515	1.688	0.156	0.442842
mRNA	254013	ETFBKMT	1.77	1.62	1.46	1.57	1.43	1.19	1.58	1.69	1.56	1.29	1.61	1.75	1.04	0.71	0.91	1.25	1.15	0.95	1.22	1.43	1.516	1.202	-0.3348	0.0175347
mRNA	BGIG9606_54682	BGIG9606_54682	1.72	1.01	1.22	1.54	2.01	1.44	1.39	1.26	1.68	1.9	1.31	0.93	1.17	0.7	1.37	1.57	1.18	1.21	1.06	1.15	1.517	1.165	-0.3809	0.01194
mRNA	54996	MARC2	1.71	1.53	1.44	1.37	1.39	1.58	1.07	2.03	1.37	1.68	2.2	0.97	1.86	1.91	0.9	2	1.83	1.48	2.6	1.39	1.517	1.714	0.1761	0.311405
mRNA	2264	FGFR4	1.28	1.08	1.9	1.3	2.55	1.24	1.64	1.18	1.81	1.2	1.03	1.13	0.7	1.36	1.14	1.59	1.52	0.8	1.57	1.62	1.518	1.246	-0.2849	0.149897
mRNA	50838	TAS2R13	1.86	1.38	1.89	1.84	1.48	1.23	1.7	1.32	1.46	1.02	1.15	1.41	1.2	1.22	0.78	1.47	1.65	0.65	1.99	1.4	1.518	1.292	-0.2326	0.163758
mRNA	5554	PRH1	1.89	1.14	1.87	1.75	1.94	0.94	1.03	1.6	1.57	1.46	2.28	1.59	0.64	1.44	1.11	1.51	1.04	0.92	1.71	1.81	1.519	1.405	-0.1126	0.561413
mRNA	56131	PCDHB4	1.03	1.88	2.2	2.06	1.26	1.23	1.39	1.29	1.48	1.38	1.84	1.56	1.79	1.76	0.46	1.09	1.7	1.7	1.31	1.03	1.52	1.424	-0.0941	0.615112
mRNA	221322	TBC1D32	1.7	1.52	1.63	1.14	2.22	0.92	1.81	1.62	1.86	0.78	1.89	1.65	1.49	1.4	0.73	1.67	2.26	1.38	1.37	1.62	1.52	1.546	0.0245	0.891965
mRNA	201501	ZBTB7C	1.69	2.46	1.37	1.66	1.46	1.22	1.44	1.37	1.13	1.41	0.92	0.98	1.77	1.43	0.59	1.63	0.99	1.22	1.24	1.31	1.521	1.208	-0.3324	0.0692048
mRNA	BGIG9606_54101	BGIG9606_54101	0.94	2.24	2.31	1.09	1.06	1.46	1.98	1.31	1.78	1.05	1.69	1.27	0.44	0.43	0.44	1.4	0.08	0.63	0.5	1.53	1.522	0.841	-0.8558	0.0120525
mRNA	9833	MELK	1.8	1.27	1.07	1.02	2.73	1.39	1.82	1.14	1.79	1.19	0.84	1.28	0.93	1.32	1.38	1.01	6.89	1.42	1.89	1.72	1.522	1.868	0.2955	0.570911
mRNA	196294	IMMP1L	1.29	1.74	1.1	1.92	1.85	1.41	1.77	1.73	1.24	1.18	2.54	1.28	1.26	1.46	1.76	2.21	2.8	1.98	2.39	1.39	1.523	1.907	0.3244	0.0786567
mRNA	BGIG9606_53855	BGIG9606_53855	1.25	1.68	1.49	2.02	2.28	0.61	0.99	1.19	1.66	2.06	2.73	1.57	1.27	0.41	0.73	1.59	0.67	0.56	0.71	0.43	1.523	1.067	-0.5134	0.12815
mRNA	6750	SST	1.47	0.14	6.02	0.06	4.7	0.39	0.07	0.27	0.47	1.65	11.22	13.67	29.73	5.76	1.53	1.31	9.74	4.48	5	2.44	1.524	8.488	2.4776	0.0313671
mRNA	64218	SEMA4A	1.82	1.03	1.79	1.73	1.17	1.76	1.33	1.56	1.76	1.29	3.43	3.42	1.14	1.18	2.19	2.07	1.62	1.27	2.74	2.47	1.524	2.153	0.4985	0.0518774
mRNA	7483	WNT9A	1.28	1.84	1.86	1.29	1.68	1.36	1.87	1.02	1.29	1.75	5.12	4.02	1.78	2.83	2.41	1.6	0.56	1.62	0.58	2.1	1.524	2.262	0.5697	0.142566
mRNA	10570	DPYSL4	1.34	1.3	0.88	1.06	0.96	2.22	2.62	1.46	1.49	1.91	1.07	1.4	1.26	1.43	1.84	1.94	0.73	0.94	0.44	0.82	1.524	1.187	-0.3605	0.168374
mRNA	55071	C9orf40	1.42	1.41	1.95	1.49	1.23	1.83	1.25	1.69	1.23	1.75	1.69	1.51	2.2	1.54	1.09	0.95	2.83	1.93	2.39	1.33	1.525	1.746	0.1952	0.302254
mRNA	128344	PIFO	1.58	1.44	1.02	1.76	1.59	1.43	1.26	1.99	1.66	1.53	1.35	1.23	0.68	1.09	0.53	0.7	0.98	0.95	0.72	1.34	1.526	0.957	-0.6732	0.000259133
mRNA	26013	L3MBTL1	1.48	1.71	1.6	1.35	1.71	1.45	1.46	0.99	1.87	1.66	1.54	1.32	0.77	1.15	0.9	1.24	1.33	1.07	1.02	1.24	1.528	1.158	-0.4	0.00251142
mRNA	10603	SH2B2	1.82	1.3	2.68	1.36	0.99	1.65	1.25	1.32	1.59	1.32	1.64	1.58	5.74	2.37	1.5	1.87	3.49	3.25	3.51	2.74	1.528	2.769	0.8577	0.0161602
mRNA	5255	PHKA1	1.54	1.62	1.68	1.82	1.31	1.14	1.73	1.84	1.25	1.36	0.97	0.81	1.22	1.25	1.13	1.47	1.2	1.06	1.44	1.01	1.529	1.156	-0.4034	0.00191102
mRNA	221002	RASGEF1A	1	1.6	0.88	2.01	0.96	1.31	1.47	2.08	1.77	2.25	0.78	1.02	0.47	0.54	0.3	1.17	0.43	0.57	0.47	1.94	1.533	0.769	-0.9953	0.00281072
mRNA	54733	SLC35F2	1.38	1.16	1.99	1.23	1.64	1.05	1.26	2.22	1.5	1.9	1.5	1.45	2.6	1.81	2.32	1.42	3.29	2.47	4.98	2.26	1.533	2.41	0.6527	0.0340815
mRNA	55228	PNMA8A	1.49	0.95	1.68	2.81	1.27	1.27	2.31	1.3	1.03	1.23	0.98	1.02	0.41	1.24	0.68	0.64	1.79	1.28	0.37	0.78	1.534	0.919	-0.7392	0.01717
mRNA	127733	UBXN10	1.06	1.68	1.48	1.57	1.11	1.81	2.34	1.93	1.18	1.21	2.39	1.85	0.42	1	1.21	1.54	0.96	1.37	0.77	2.01	1.537	1.352	-0.185	0.436851
mRNA	9365	KL	1.06	1.26	1.76	1.76	2.07	1.26	1.28	1.76	1.73	1.43	1.04	0.93	2.24	1.39	1.01	1.76	1.8	1.23	1.71	1.71	1.537	1.482	-0.0526	0.749372
mRNA	6818	SULT1A3	0	3.75	2.57	0	4.49	2.26	2.31	0	0	0	7.71	5.3	4.22	0	0	0.01	0	4.05	0.95	0.75	1.538	2.299	0.58	0.476916
mRNA	145957	NRG4	1.82	1.86	2.96	0.87	1.35	1.96	1.11	1.43	1.16	0.86	1.64	0.6	1.91	1.42	0.63	2.51	2.45	1.26	2.47	1.07	1.538	1.596	0.0534	0.851912
mRNA	374879	ZNF699	1.38	1.87	1.51	1.51	1.77	1.36	1.73	1.44	1.41	1.41	1.58	1.11	1.34	1.37	1.25	1.4	1.13	1.17	1.2	1.41	1.539	1.296	-0.2479	0.0046114
mRNA	2491	CENPI	1.49	1.44	1.07	1.1	2.1	1.75	2.1	1.46	1.88	1	0.98	1.6	0.52	1.49	0.88	1.2	3.48	0.79	1.25	1.79	1.539	1.398	-0.1386	0.637566
mRNA	64174	DPEP2	2.72	1.3	0.82	1.66	1.87	1.55	1.08	1.36	1.28	1.76	2.79	2.4	0.36	0.3	0.31	1.65	1.17	0.96	0.45	1.28	1.54	1.167	-0.4001	0.270581
mRNA	94120	SYTL3	1.59	1.39	1.85	2.11	1.33	1.57	1.4	1.47	1.4	1.3	5.86	3.22	2.15	2.03	0.91	1.66	1.57	1.56	1.19	1.24	1.541	2.139	0.4731	0.231652
mRNA	288	ANK3	1.32	2.64	1.31	2.08	1.02	1.08	1.58	1.69	1.38	1.32	1.42	1.18	0.91	0.69	0.62	0.79	1.14	1.05	0.89	0.78	1.542	0.947	-0.7034	0.00450731
mRNA	105376678	LOC105376678	1.23	1.17	2.01	1.36	2.7	1.39	1.37	1.67	1.44	1.08	1.03	0.9	0.28	0.28	0.24	1.09	2.32	0.69	1.09	1.3	1.542	0.922	-0.742	0.0239903
mRNA	51554	ACKR4	1.77	2.17	0.61	4.38	0.52	1.04	0.53	1.91	1.46	1.06	0.25	0.31	1.65	0.32	0.13	0.11	0.29	0.21	0.27	0.67	1.545	0.421	-1.8757	0.0147683
mRNA	27344	PCSK1N	1.16	0.62	3.62	0.66	0.83	1.07	0.17	0.23	5.95	1.14	2.17	1.06	5.61	0.96	0.16	0.29	1.72	2.09	4.4	0.23	1.545	1.869	0.2747	0.696553
mRNA	2786	GNG4	1.43	2.08	1.54	1.86	1.17	1.37	1.56	1.42	1.49	1.54	3.77	1.72	1.22	1.33	1.01	1.01	1.36	1.57	0.96	1.15	1.546	1.51	-0.034	0.898346
mRNA	11022	TDRKH	1.74	1.21	1.33	1.64	1.31	1.76	1.16	1.46	1.94	1.92	1.44	2.01	0.73	0.99	1.12	1.31	1.24	1.09	1.48	1.29	1.547	1.27	-0.2846	0.066743
mRNA	57546	PDP2	1.38	1.83	1.74	1.29	1.74	1.42	1.6	1.62	1.3	1.55	2.11	1.99	1.18	1.31	1.61	1.83	1.76	1.47	1.7	1.74	1.547	1.67	0.1104	0.278952
mRNA	66035	SLC2A11	1.54	2.08	1.34	1.76	1.46	1.6	1.66	1.16	1.26	1.63	1.72	1.23	0.62	0.83	0.94	1.04	1.08	1.49	0.57	1.5	1.549	1.102	-0.4912	0.00800054
mRNA	BGIG9606_42503	BGIG9606_42503	1.3	1.42	2	1.3	1.73	1.77	1.94	1.02	1.8	1.22	1.09	0.87	0.91	1.39	1.09	1.52	0.87	0.97	0.89	1.09	1.55	1.069	-0.536	0.00182304
mRNA	94030	LRRC4B	4.32	0.84	1.49	0.58	3.43	1.14	0.64	0.88	0.72	1.46	0.81	1.03	1.49	1.55	0.94	0.53	1.77	1.04	1.89	1.4	1.55	1.245	-0.3161	0.491586
mRNA	124923	SGK494	1.94	1.52	1.52	1.58	1.43	1.53	1.72	1.43	1.43	1.4	1.37	0.94	1.65	1.46	1.78	1.38	1.68	1.98	1.75	1.37	1.55	1.536	-0.0131	0.897534
mRNA	2825	GPR1	1.57	1.91	0.7	2.15	1.52	1.17	1.35	1.68	1.5	1.96	2.19	0.77	2.31	0.64	0.41	1.43	1.09	0.78	0.83	1.32	1.551	1.177	-0.3981	0.143715
mRNA	129450	TYW5	1.2	1.24	1.65	1.35	2	1.44	1.95	1.7	1.8	1.18	2.05	1.15	1.25	1.64	1.38	1.89	1.61	1.98	1.57	1.95	1.551	1.647	0.0866	0.50265
mRNA	171392	ZNF675	1.27	1.59	2.56	2.28	1.73	1.48	0.84	2.23	0.89	0.66	3.12	1.29	1.38	0.64	0.69	1.23	2.21	2.02	2.68	1.53	1.553	1.679	0.1125	0.708154
mRNA	8942	KYNU	1.84	0.99	2.64	1.23	1.19	1.68	0.67	1.47	2.15	1.69	5.91	6.04	2.81	2.64	1.39	2.23	3.32	5.39	4.42	2.32	1.555	3.647	1.2298	0.00321169
mRNA	153020	RASGEF1B	1.84	1.1	2.06	2.27	0.64	1.64	0.81	2.01	1.6	1.59	3.72	1.77	1.53	1.17	1.84	1.54	2.61	2.42	2.65	1.87	1.556	2.112	0.4408	0.0747275
mRNA	63898	SH2D4A	2.38	1.85	1.07	2.17	1.29	0.94	1.01	1.74	1.2	1.91	1.94	1.38	3.39	1.41	1.09	1.21	1.59	2.24	2.45	1.55	1.556	1.825	0.2301	0.343837
mRNA	503542	SPRN	1.54	1.75	1.66	1.44	1.4	1.64	1.81	1.39	1.26	1.68	1.32	1.38	1.18	1.32	1.16	1.09	0.83	1.28	1.19	1.27	1.557	1.202	-0.3733	0.000183421
mRNA	92737	DNER	1.42	1.04	2.99	0.92	3.01	0.54	1.38	1.44	1.31	1.53	12.77	12.08	3.25	1.99	1.87	2.51	0.97	1.71	1.25	0.81	1.558	3.921	1.3315	0.13779
mRNA	29089	UBE2T	2.32	1.09	1.78	2.19	1.42	1.96	0.99	1	1.34	1.49	0.9	1.21	1.52	0.99	0.64	0.73	8.57	1.61	3.17	1.35	1.558	2.069	0.4092	0.5237
mRNA	80007	C10orf88	1.8	1.64	1.94	1.94	1.35	1.49	1.14	1.95	1.31	1.03	2.35	1.49	1.93	1.47	1.36	1.43	2.49	2.51	2.99	1.94	1.559	1.996	0.3565	0.0548975
mRNA	7439	BEST1	1.32	1.23	2.79	1.55	0.92	1.59	1.37	2.01	1.45	1.37	3.84	3.13	1.48	1.68	1.74	2.51	2.68	2.3	2.68	2.49	1.56	2.453	0.653	0.00527573
mRNA	63924	CIDEC	1.69	1.14	1.31	2.2	1.61	0.88	2.34	1.98	1.1	1.36	0.58	1	1.65	1.15	0.81	0.4	0.75	0.63	0.59	0.7	1.561	0.826	-0.9183	0.00144367
mRNA	5452	POU2F2	2.27	1.45	1.39	1.85	1.12	2.46	0.99	1.16	1.24	1.68	1.32	1.21	0.43	0.49	1.07	1.13	0.76	0.77	0.43	1.35	1.561	0.896	-0.8009	0.00350555
mRNA	BGIG9606_54367	BGIG9606_54367	3.61	2.76	0.58	0.66	3.75	0.49	1.45	0.73	0.81	0.78	0.31	0.92	1.1	1.71	0.41	1.92	2.68	1.28	0.78	3.54	1.562	1.465	-0.0925	0.855159
mRNA	283229	CRACR2B	1.03	1.72	1.36	1.72	2.22	1.91	1.27	1.17	1.51	1.72	2.01	1.88	0.54	0.87	0.61	1.08	1.51	0.59	0.74	1.31	1.563	1.114	-0.4886	0.0452791
mRNA	105369155	105369155	1.21	1.5	0.88	0.99	2.39	0.81	1.91	2.12	2.39	1.43	0.58	1.3	0.33	1.75	1.16	1.67	0.82	0.43	0.66	1.55	1.563	1.025	-0.6087	0.0489823
mRNA	26271	FBXO5	1.63	1.51	1.74	1.42	1.83	1.58	1.07	1.76	1.64	1.48	1.98	1.5	2.12	1.96	1.67	1.96	4.41	2.57	2.66	2.17	1.566	2.3	0.5545	0.0207016
mRNA	339451	KLHL17	1.08	1.2	1.74	1.64	1.72	1.99	1.73	1.49	1.51	1.56	2.22	1.5	1.09	1.56	1.69	1.21	2.55	2.03	2.65	1.75	1.566	1.825	0.2208	0.190145
mRNA	BGIG9606_53574	BGIG9606_53574	1.83	1.79	1.36	1.14	1.51	1.55	1.62	1.54	1.91	1.42	0.96	0.88	1.11	1.45	1.29	1.45	0.81	1.26	0.87	1.38	1.567	1.146	-0.4514	0.00110619
mRNA	388559	ZNF888	1.88	1.41	1.8	1.28	1.9	1.31	1.26	1.83	1.58	1.43	6.48	3.57	1.3	1.1	1.13	1.9	2.24	1.67	1.91	2.32	1.568	2.362	0.5911	0.158308
mRNA	BGIG9606_55026	BGIG9606_55026	1.34	1.27	2.46	0.53	2.06	1.25	1.52	0.92	2.33	2	1.09	1.29	1.95	1.32	2.19	1.19	1.44	0.95	0.99	1.65	1.568	1.406	-0.1573	0.504799
mRNA	11040	PIM2	1.6	1.06	1.44	1.89	1.71	1.28	1.24	2	1.83	1.64	2.17	1.82	2.42	1.36	1.68	1.38	1.24	1.59	2.31	1.6	1.569	1.757	0.1633	0.265523
mRNA	84706	GPT2	1.64	1.62	1.11	1.66	1.47	1.71	2.01	1.3	1.06	2.11	1.86	1.86	1.31	1.23	1.44	1.31	1.49	1.47	0.99	1.73	1.569	1.469	-0.095	0.48739
mRNA	84446	BRSK1	1.43	1.66	1.35	1.62	1.31	1.52	2.07	1.36	1.75	1.62	1.44	1.53	0.6	1.89	2.38	2.2	1.45	1.89	1.14	2.04	1.569	1.656	0.0779	0.644338
mRNA	10896	OCLM	1.24	1.31	1.78	1.04	1.72	1.39	1.78	1.49	1.85	2.09	0.7	0.88	1.66	2.64	1.61	1.65	1.58	1.12	1.54	2.22	1.569	1.56	-0.0083	0.966437
mRNA	63895	PIEZO2	1.03	1.55	1.89	1.47	1.52	2.4	1.37	1.15	1.51	1.81	4.61	4.82	2.03	1.16	1.44	2.99	2.84	1.5	1.96	2.15	1.57	2.55	0.6997	0.0414404
mRNA	138241	C9orf85	1.59	2.13	1.79	1.98	1.35	1.29	1.33	1.44	1.31	1.5	2.13	1.18	1.59	0.92	1.64	1.74	2.82	1.91	2.71	1.26	1.571	1.79	0.1883	0.335677
mRNA	79879	CCDC134	1.42	1.64	0.99	1.57	1.65	1.9	1.56	1.88	1.59	1.51	1.85	2.1	0.77	1.18	1.5	1.74	2.73	1.34	1.98	1.8	1.571	1.699	0.113	0.510505
mRNA	145853	C15orf61	1.28	1.7	1.42	1.98	1	1.6	1.31	1.78	1.88	1.77	2.14	2.48	2.21	1.33	1.99	1.55	2.68	2.13	2.1	1.68	1.572	2.029	0.3682	0.0123981
mRNA	332	BIRC5	1.38	0.88	0.97	0.69	2.65	2.25	2.31	1.02	2.19	1.39	0.42	1.33	1	1.33	1.24	1.06	7.13	0.85	1.43	1.34	1.573	1.713	0.123	0.833162
mRNA	284358	MAMSTR	1.86	1.75	1	1.46	2.09	1.86	1.78	1.29	1.47	1.18	1.44	0.97	1.71	1.05	0.53	1.21	1.67	0.49	0.72	1.06	1.574	1.085	-0.5367	0.0126263
mRNA	286827	TRIM59	2.11	1.28	1.24	1.48	1.58	2.05	1.54	1.71	1.66	1.09	1.12	0.81	0.47	2.14	1.48	1.63	2.19	1.28	0.83	1.53	1.574	1.348	-0.2236	0.291309
mRNA	1945	EFNA4	1.29	1.21	1.68	1.91	1.74	1.26	1.48	1.78	1.6	1.8	2.39	2.32	1.96	1.31	2.05	1.77	3.05	1.97	2.5	2.45	1.575	2.177	0.467	0.00335229
mRNA	58492	ZNF77	1.61	1.91	2.04	1.53	1.13	1.55	1.47	1.26	1.92	1.33	1.71	0.73	1.24	1.04	1.14	1.39	1.94	1.89	1.75	1.14	1.575	1.397	-0.173	0.282302
mRNA	147841	SPC24	1.56	1.05	1.14	1.68	2.47	1.96	2.11	1.12	1.46	1.2	0.96	1.42	0.91	1.12	1.13	0.97	6.83	1.41	1.54	1.39	1.575	1.768	0.1668	0.748842
mRNA	140825	NEURL2	1.36	1.34	1.81	1.35	1.85	2.08	1.32	1.18	1.79	1.68	1.78	2.1	0.4	2.2	1.8	2.45	2.1	0.8	2.23	2.94	1.576	1.88	0.2545	0.260746
mRNA	57232	ZNF630	1.32	1.52	1.41	1.87	1.76	1.31	1.76	1.64	1.77	1.42	1.78	1.48	1.25	0.92	1.31	1.39	1.99	1.49	1.8	2.33	1.578	1.574	-0.0037	0.978314
mRNA	64127	NOD2	2.09	0.6	2.01	1.91	1.1	1.69	0.78	1.71	2.09	1.83	2.01	3.5	2.38	2.58	3.6	2.25	1.47	2.5	3.43	3	1.581	2.672	0.7571	0.00121986
mRNA	151473	SLC16A14	1.18	1.26	2.23	1.4	1.33	1.72	1	2.39	1.7	1.61	1.81	2.18	1.26	2.1	2.15	2.15	4.4	2.22	3.06	3.78	1.582	2.511	0.6665	0.0154649
mRNA	22797	TFEC	2.24	1.1	1.44	1.7	1.12	2.27	0.86	1.87	1.79	1.44	2.59	2.4	1	0.77	1.7	2.49	1.83	2.16	1.68	1.8	1.583	1.842	0.2186	0.302991
mRNA	26873	OPLAH	1.64	1.16	1.45	1.45	2.07	1.37	1.61	1.36	1.71	2.01	1.51	1.98	1.22	2.14	1.1	1.26	1.55	1.34	1.66	2.05	1.583	1.581	-0.0018	0.989387
mRNA	113179	ADAT3	1.5	1.19	2.54	1.12	1.75	1.46	1.43	1.16	1.96	1.73	2.62	2.56	2.04	1.87	1.66	2.01	1.74	1.95	2.14	1.46	1.584	2.005	0.34	0.0313717
mRNA	57332	CBX8	1.95	1.34	1.87	1.5	1.97	1.23	1.75	1.25	1.09	1.89	1.78	1.5	1.54	1.85	2.27	1.51	2.11	2.02	2.42	1.84	1.584	1.884	0.2502	0.0570648
mRNA	54509	RHOF	1.85	1.69	1.59	2.01	1.16	2.18	1.38	1.08	1.21	1.69	5.53	3.98	5.67	0.96	1.26	1.81	2.53	1.77	2.43	1.28	1.584	2.722	0.7811	0.0715901
mRNA	BGIG9606_54949	BGIG9606_54949	2.88	1.64	0.78	2.01	1.05	2.39	0.81	1.59	1.3	1.39	3.41	0.93	3.02	0.38	1.36	0.64	0.96	1.19	1.3	1.24	1.584	1.443	-0.1345	0.714704
mRNA	140838	NANP	1.66	1.38	1.85	1.63	1.42	1.3	1.72	1.8	1.75	1.34	1.98	1.68	2.75	1.51	1.71	1.79	2.18	1.98	3.08	2.08	1.585	2.074	0.3879	0.0133639
mRNA	84074	QRICH2	1.39	1.12	1.94	1.39	2.31	1.76	1.79	1.23	1.33	1.59	1.84	1.45	0.95	1.4	1.69	1.83	1.51	1.46	1.18	1.81	1.585	1.512	-0.068	0.629005
mRNA	65009	NDRG4	1.38	1.62	1.22	1.83	1.23	2.05	1.73	1.43	1.72	1.65	3.87	2.22	1.26	1.01	1.8	2.1	1.06	1.1	0.87	1.94	1.586	1.723	0.1195	0.65469
mRNA	6573	SLC19A1	1.72	0.82	2.22	1.2	1.6	1.59	1.76	2.12	1.49	1.35	3.28	2.2	2.87	1.97	2.07	2.14	4.9	2.67	5.5	2.98	1.587	3.058	0.9463	0.00400966
mRNA	3038	HAS3	1.9	0.83	2.92	0.95	1.87	1.97	0.79	1.69	1.37	1.58	0.59	0.93	0.71	8.87	2.51	1.89	0.95	1.8	0.56	2.07	1.587	2.088	0.3958	0.550214
mRNA	196743	PAOX	1.59	1.56	1.22	0.94	1.96	1.82	1.46	1.76	1.54	2.02	2.05	1.77	1.13	1.02	1.06	1.61	1.81	1.55	1.45	1.55	1.587	1.5	-0.0813	0.570074
mRNA	3561	IL2RG	1.2	0.78	2.55	2.54	1.47	1.93	0.53	1.98	1.13	1.76	5.8	2.85	1.11	0.72	0.57	0.86	1.23	1.72	1.53	1.73	1.587	1.812	0.1913	0.681641
mRNA	90353	CTU1	1.28	1.23	2.41	1.65	1.03	2.08	0.96	1.12	1.99	2.13	1.8	2.47	2.62	2.36	2.1	2.03	2.25	2.54	2.27	1.59	1.588	2.203	0.4723	0.00699346
mRNA	BGIG9606_48720	BGIG9606_48720	0.98	0.41	1.14	1.14	5.87	1.21	1.01	0.74	2.16	1.22	0.27	1.44	0.96	0.31	5.45	2.64	3.02	3.18	2.38	2.62	1.588	2.227	0.4879	0.373677
mRNA	116444	GRIN3B	1.34	1.99	2.63	1.22	2.15	1.63	1.34	1.5	1.1	0.98	1.52	0.64	1.98	0.93	1.4	1.34	1.42	2.57	1.46	0.87	1.588	1.413	-0.1684	0.477826
mRNA	259266	ASPM	1.98	1.15	1.32	1.12	2.11	1.66	1.61	1.3	1.99	1.64	1.2	1.6	1.42	1.11	1	1.56	5.39	1.64	1	1.5	1.588	1.742	0.1335	0.726243
mRNA	84708	LNX1	1.65	3.17	1.54	1.78	1.73	0.85	1.07	1.38	1.41	1.32	1.47	0.71	0.6	0.57	0.73	0.92	0.39	0.69	0.76	1.08	1.59	0.792	-1.0055	0.00306022
mRNA	149420	PDIK1L	1.52	1.53	1.61	1.61	1.47	1.24	1.18	1.92	2.34	1.48	1.98	1.41	1.13	1.19	1.46	1.53	1.49	1.28	1.65	1.64	1.59	1.476	-0.1073	0.39834
mRNA	56171	DNAH7	1.37	1.72	2.12	1.04	2.04	1.75	1.6	1.19	1.87	1.2	3.52	2.12	1.43	1.13	1.26	2.53	1.62	1.41	1.12	2	1.59	1.814	0.1901	0.416725
mRNA	6004	RGS16	1.96	1.27	4.18	1.65	1	0.73	0.62	2.36	0.96	1.19	6.96	5.42	5.24	2.43	2.53	2.26	2.16	4.96	5.27	1.95	1.592	3.918	1.2993	0.00351003
mRNA	119391	GSTO2	1.06	1.79	2	1.92	1.52	2.16	1.32	1.31	1.36	1.49	2.67	2.01	2.27	1.65	1.93	2.49	2.56	2.63	2	1.63	1.593	2.184	0.4552	0.002488
mRNA	25850	ZNF345	2.01	1.97	1.69	1.81	2.12	1.23	1.18	1.19	1.17	1.56	1.77	1.03	0.83	0.84	0.84	1.61	1.56	1.06	1.01	1.37	1.593	1.192	-0.4184	0.0252005
mRNA	134526	ACOT12	1.06	1.43	1.01	1.21	2	2	2.24	1.5	1.97	1.51	1.77	1.48	1.37	1.38	1.78	1.89	1.07	0.74	1.01	1.51	1.593	1.4	-0.1863	0.300265
mRNA	166815	TIGD2	1.78	1.44	2.35	1.32	1.54	1.12	1.19	1.86	1.53	1.81	3.93	3.76	0.96	2.42	2.85	2.35	2.44	2.55	2.37	1.53	1.594	2.516	0.6585	0.010477
mRNA	2307	FOXS1	1.64	2.13	0.68	2.31	1.66	1.92	1.12	1.81	0.99	1.68	1.89	1.55	0.29	0.65	0.98	0.62	1.11	0.92	0.74	1.29	1.594	1.004	-0.6669	0.0160069
mRNA	55055	ZWILCH	1.77	1.44	1.7	1.95	1.65	1.46	1.4	1.97	1.67	0.93	1.96	1.46	1.32	1.71	1.62	1.66	3.76	2.13	2.9	2	1.594	2.052	0.3644	0.0974082
mRNA	284759	SIRPB2	2.5	1.41	1.75	1.76	1.85	1.4	0.83	1.01	1.84	1.6	2.44	2.75	1.75	1.47	2.24	3.16	1.74	2.34	1.77	2.26	1.595	2.192	0.4587	0.0150545
mRNA	57613	FAM234B	1.69	1.25	2.02	1.53	1.39	1.68	1.41	1.96	1.31	1.72	1.81	1.62	2.54	1.55	2.43	1.52	2.45	2.18	3.07	2.06	1.596	2.123	0.4116	0.0117193
mRNA	91409	CCDC74B	0.79	2.18	3.25	1.47	1.46	1.09	0.84	1.49	1.24	2.15	6.32	7.12	3.2	1.62	1.38	1.04	2.58	2.56	1.85	2.03	1.596	2.97	0.896	0.0746886
mRNA	161725	OTUD7A	1.55	2.16	1.89	1.87	1.59	1.93	1.3	1.37	1.08	1.23	1.75	0.96	1.59	1.18	1.03	1.48	1.9	1.62	1.46	1.2	1.597	1.417	-0.1725	0.244831
mRNA	285193	DUSP28	1.12	2.12	1.91	1.63	1.39	1.67	1.24	1.28	2	1.62	1.83	1.71	1.31	1.28	1.21	1.42	1.08	1.42	1.22	0.84	1.598	1.332	-0.2627	0.0753501
mRNA	6641	SNTB1	1.44	1.54	1.6	1.61	1.46	2.04	0.97	1.56	2.09	1.68	5.04	2.75	2.83	1.41	1.83	1.81	2.64	2.29	2.35	2.67	1.599	2.562	0.6801	0.0138623
mRNA	79953	SYNDIG1	2.26	1.33	1.79	1.59	1.91	1.59	2.1	1.31	0.93	1.19	1.37	1.75	0.98	1.23	1.99	1.61	1.7	1.95	2.01	1.92	1.6	1.651	0.0453	0.772612
mRNA	55151	TMEM38B	0.99	1.09	2.34	1.44	2	1.28	0.91	1.88	2.25	1.83	3.62	3.44	3.12	2.06	2.73	1.77	3.09	2.03	5.51	3.6	1.601	3.097	0.9519	0.00173552
mRNA	728621	CCDC30	2.11	1.49	1.96	1.4	2.1	1.17	1.78	1.19	1.42	1.39	2.31	1.97	1.1	0.79	1.29	1.91	2.15	1.5	1.28	1.25	1.601	1.555	-0.0421	0.816132
mRNA	548645	DNAJC25	1.5	1.62	1.88	1.85	1.12	1.37	1.39	1.77	1.92	1.6	2.85	2.46	3.34	1.92	2.15	2.01	2.85	2.6	3.39	2.06	1.602	2.563	0.678	0.000210337
mRNA	105372824	LOC105372824	1.6	1.62	1.74	1.1	1.89	1.81	1.64	1.14	1.58	1.9	1.83	1.96	1.52	3.12	2.46	2.85	1.21	1.35	1.25	2.34	1.602	1.989	0.3122	0.122334
mRNA	57188	ADAMTSL3	1.23	1.54	2.24	2.08	1.48	1.69	1.19	1.33	1.35	1.91	4.25	3.84	2.22	1.45	2.11	2.17	3.86	4.19	3.71	3.13	1.604	3.093	0.9473	0.00109338
mRNA	7772	ZNF229	1.72	1.5	1.06	1.81	1.54	1.5	1.89	1.56	1.66	1.8	1.56	1.14	1.29	1.58	0.97	1.36	1.12	1.05	0.82	1.7	1.604	1.259	-0.3494	0.00939548
mRNA	222484	LNX2	1.62	1.61	2.09	1.83	1.47	1.67	1.45	1.7	1.31	1.29	2.83	1.65	1.53	1.09	1.51	1.38	2.11	1.77	2.1	1.58	1.604	1.755	0.1298	0.395817
mRNA	203102	ADAM32	1.46	1.41	1.59	1.47	1.86	1.24	1.81	1.61	2.18	1.43	1.15	1.14	1.07	1.56	0.84	1.79	1.65	1.29	1.05	1.79	1.606	1.333	-0.2688	0.0640683
mRNA	9806	SPOCK2	1.32	1.28	1.62	1.49	1.81	1.63	1.2	2.3	1.62	1.79	4.26	3.34	1.42	1.34	1.44	1.87	1.1	1.62	1.13	1.8	1.606	1.932	0.2666	0.363885
mRNA	3858	KRT10	1.85	2.06	2.26	2.52	0.83	1.56	1.16	1.79	0.97	1.06	2.31	0.99	2.21	0.8	1.26	0.84	3.48	1.99	3.54	1.41	1.606	1.883	0.2296	0.466399
mRNA	100996741	100996741	1.49	1.65	1.7	1.7	1.87	1.47	1.31	1.79	1.95	1.13	2.43	3.44	1.49	0.93	1.5	1.53	1.5	0.96	1.38	0.65	1.606	1.581	-0.0226	0.927618
mRNA	79570	NKAIN1	1.72	0.72	1.72	0.58	1.2	3.27	1.15	0.62	3.24	1.85	1.48	2.68	0.35	2.21	2.75	1.72	1.27	1.18	0.98	1.33	1.607	1.595	-0.0108	0.975999
mRNA	102725035	LOC102725035	1.99	0.56	2.95	3.03	0.71	3.94	0.46	1.18	0.11	1.15	3.39	1.15	2.96	1.97	2.13	3.06	2.38	4.25	0.01	0.37	1.608	2.167	0.4304	0.357462
mRNA	84292	WDR83	1.59	1.71	1.4	2.42	1.25	1.92	1.51	1.34	1.32	1.62	2.14	1.77	1.05	1.27	1.05	1.38	1.72	1.72	1.93	1.27	1.608	1.53	-0.0717	0.637546
mRNA	29929	ALG6	1.39	1.7	1.7	1.54	1.39	1.6	1.43	2.64	1.57	1.13	2.28	1.56	1.55	1.2	1.2	1.27	2.35	2.02	2.39	2.3	1.609	1.812	0.1714	0.333357
mRNA	114898	C1QTNF2	1.18	1.44	1.56	1.98	1.85	1.73	1.63	1.81	1.43	1.49	0.89	1.2	2.11	0.72	0.68	0.54	1.17	0.75	0.59	0.63	1.61	0.928	-0.7949	0.00128256
mRNA	144423	GLT1D1	1.33	1.71	1.76	1.75	1.6	1.56	1.1	1.56	1.64	2.1	2.25	1.8	1.15	2.11	2.1	1.57	0.8	1.92	1.86	2.37	1.611	1.793	0.1544	0.323461
mRNA	401720	FIGNL2	0.64	1.43	2.08	1.2	2.23	2.26	1.55	1.72	1.16	1.84	1.56	1.26	0.94	2	1.19	1.47	2.7	1.79	1.27	1.26	1.611	1.544	-0.0613	0.774525
mRNA	22995	CEP152	1.45	1.99	1.67	2.21	1.52	1.73	1.21	1.42	1.81	1.1	1.68	1.02	1.04	0.74	1.14	1.27	3.59	1.63	2.39	1.34	1.611	1.584	-0.0244	0.926642
mRNA	79819	WDR78	1.64	2.26	1.8	1.76	1.27	1.63	1.22	1.13	1.66	1.75	1.8	1.48	0.74	1.52	1.01	1.67	1.36	1.65	1.82	1.66	1.612	1.471	-0.1321	0.368393
mRNA	23600	AMACR	1.83	0.92	0.75	2.05	1.57	1.17	1.52	2.39	2.08	1.85	1.54	1.84	0.7	0.95	1.34	1.23	2.06	1.11	2.17	2.58	1.613	1.552	-0.0556	0.81222
mRNA	79968	WDR76	1.7	1.68	1.18	1.56	2.17	2.04	1.86	1.25	1.58	1.12	2.18	1.33	1	1.05	1.2	1.44	5.24	1.53	3.1	1.52	1.614	1.959	0.2795	0.440072
mRNA	3622	ING2	1.94	2.03	2.23	2.78	1.06	1.43	1.03	1.15	1.49	1.01	2.76	1.13	1.62	1.39	0.96	0.97	2.46	2.48	1.89	1.26	1.615	1.692	0.0672	0.790576
mRNA	3217	HOXB7	1.21	1.4	1.44	1.9	1.53	1.37	1.04	2.41	1.97	1.9	3.82	2.37	1.06	1.1	1.65	1.78	2.43	1.2	3.03	2.07	1.617	2.051	0.343	0.187499
mRNA	339210	C17orf67	1.6	1.97	2.22	1.75	1.58	1.54	1.33	1.23	1.71	1.24	1.8	1.6	1.63	1.04	1.76	2	1.24	1.83	1.89	1.16	1.617	1.595	-0.0198	0.881228
mRNA	55784	MCTP2	1.03	1.36	2.48	1.82	2.59	1.3	0.75	2	1.48	1.37	7.76	6.96	2.99	1.66	2	2.71	3.44	3.52	4.29	3.69	1.618	3.902	1.27	0.00548414
mRNA	81788	NUAK2	2.12	2.04	2.46	1.95	1.06	1.75	1.18	1.52	0.96	1.15	3.69	2.28	1.87	1.62	1.85	2.1	1.69	2.62	2.29	1.69	1.619	2.17	0.4226	0.0461958
mRNA	114805	GALNT13	1.6	1.19	3.77	2.03	1.25	0.79	1.85	1.41	1.19	1.11	2.26	1.61	2.78	1.36	1.14	1.21	2.3	2.34	3.69	2.32	1.619	2.101	0.376	0.203554
mRNA	729857	RGPD2	0.54	0.78	3.7	1.77	2.76	1.03	0.92	2.47	1.75	0.49	0.82	0.95	1.54	0.38	1.46	2.02	0.42	2.52	0.77	0.77	1.621	1.165	-0.4766	0.278187
mRNA	222663	SCUBE3	3.92	2.26	0.84	0.67	1.24	2.64	1.32	0.8	1.11	1.43	0.28	0.91	0.4	0.93	2.28	0.85	0.78	0.79	0.64	0.9	1.623	0.876	-0.8897	0.0613509
mRNA	3662	IRF4	1.22	0.91	5.61	1.12	2.24	0.83	1.09	0.71	1.28	1.22	2.35	2.48	12.26	5.54	1.05	1.35	3.1	3.33	3.39	1.91	1.623	3.676	1.1795	0.0941517
mRNA	195828	ZNF367	1.71	1.17	0.94	1.17	2.16	1.94	2.03	1.4	2.21	1.51	0.9	1.03	0.89	1.49	1.02	0.84	3.82	1.21	2.34	1.41	1.624	1.495	-0.1194	0.699911
mRNA	57512	GPR158	2.07	1.65	1.63	2.31	1.51	1.12	1.07	1.87	1.57	1.44	1.43	1.51	1.73	1.44	1.35	2.21	2.22	2.11	1.16	1.42	1.624	1.658	0.0299	0.846362
mRNA	145482	PTGR2	1.68	1.58	1.44	2.51	1.72	1.34	1.08	1.57	2.15	1.17	2.87	1.25	0.68	1.22	1.08	1.61	1.95	2.35	1.45	1.97	1.624	1.643	0.0168	0.939807
mRNA	729873	TBC1D3	2.27	2.16	1.81	1.08	1.93	1.4	1.55	1.51	1.44	1.11	1.54	1.14	1.31	0.47	1.82	1.75	1.65	2.24	2.52	0.82	1.626	1.526	-0.0916	0.675801
mRNA	23138	N4BP3	1.15	1.87	1.3	1.93	1.7	1.36	1.7	1.32	1.26	2.68	3.53	2.77	2.25	1.58	1.35	2.12	1.99	1.74	1.17	2.02	1.627	2.052	0.3348	0.126655
mRNA	BGIG9606_55053	BGIG9606_55053	1.9	1.52	1.83	1.2	1.75	1.52	1.99	1.31	1.58	1.67	1.57	2.08	1.47	1.61	1.23	2.29	1.49	1.18	1.39	1.25	1.627	1.556	-0.0644	0.619507
mRNA	64860	ARMCX5	1.41	1.41	1.72	1.56	2.23	1.13	1.7	2.08	1.3	1.74	1.96	1.56	1.58	2.26	1.86	1.67	3.02	1.92	2.71	2.48	1.628	2.102	0.3687	0.0248256
mRNA	400961	PAIP2B	1.51	1.8	1.23	1.71	1.94	1.14	1.82	1.5	1.62	2.01	1.64	1.74	0.98	1.12	0.93	1.29	1.45	1.25	1.33	1.93	1.628	1.366	-0.2531	0.0732418
mRNA	253982	ASPHD1	1.77	1.75	1.23	1.02	1.5	1.81	3.03	1.07	1.12	1.98	1.78	1.39	0.95	1.22	2.96	2.68	2.07	1.63	2.17	2.51	1.628	1.936	0.25	0.2899
mRNA	64757	MARC1	1.3	1.88	1.46	1.58	2.03	0.82	1.42	1.95	1.93	1.91	1.06	1.01	2.65	1.73	1	1.12	2.06	0.79	2.32	1.25	1.628	1.499	-0.1191	0.595651
mRNA	84722	PSRC1	1.57	0.67	2.19	1.22	2.16	1.4	1.89	1.46	1.91	1.82	0.77	1.45	4.54	2.37	1.77	1.38	8.82	1.15	3.11	2.92	1.629	2.828	0.7958	0.151105
mRNA	400566	C17orf97	1.12	3.37	3.28	1.49	0.93	2.89	1.06	0.53	0.33	1.3	3.45	1.33	0.8	0.85	2.08	1.14	1.35	1.42	3.34	1.18	1.63	1.694	0.0556	0.892995
mRNA	116843	SLC18B1	1.86	1.42	1.26	1.78	1.42	1.66	1.03	2.22	2.05	1.61	1.25	1.67	1.02	0.61	0.95	1.11	1.9	1.07	1.82	1.35	1.631	1.275	-0.3553	0.0556362
mRNA	105379417	LOC105379417	1.93	2.27	2.06	1.64	0.98	2.19	0.58	1.4	2.38	0.89	1.34	0.78	1.09	0.32	0.73	1.11	0.52	0.56	0.61	0.51	1.632	0.757	-1.1083	0.00189565
mRNA	9331	B4GALT6	1.31	1.51	1.44	1.88	1.84	1.73	1.46	1.88	1.43	1.85	1.4	1.82	1.14	1.89	1.67	1.36	1.88	1.81	2.18	2.4	1.633	1.755	0.1039	0.396434
mRNA	2901	GRIK5	2.12	2.21	0.54	2.37	1.02	2.36	1.58	1.48	1.35	1.3	2.33	1.1	0.65	1.21	1.04	1.96	2.25	2.41	1.75	1.37	1.633	1.607	-0.0232	0.926031
mRNA	2675	GFRA2	1.96	1.95	1.13	2.09	1.17	1.52	1.58	0.8	2.1	2.04	1.08	2.13	0.87	0.76	0.95	0.9	1.03	0.59	1.65	2.01	1.634	1.197	-0.449	0.0686129
mRNA	390927	ZNF793	1.99	1.97	1.5	1.46	1.63	1.63	1.73	1.36	1.42	1.65	1.72	0.69	1.04	1.17	1.27	1.93	1.61	1.56	1.47	1.32	1.634	1.378	-0.2458	0.072907
mRNA	BGIG9606_49126	BGIG9606_49126	1.36	2.42	2.46	1.06	2.47	1.26	1.5	1.72	0.45	1.64	1.89	2.9	0.67	1.29	1.58	0.61	2.4	1.15	2.08	0.31	1.634	1.488	-0.135	0.671409
mRNA	8269	TMEM187	1.28	1.02	1.27	2.37	1.58	1.61	1.64	1.6	2.17	1.81	1.83	3.05	1.15	0.79	1.62	1.04	2.05	1.55	1.22	2.54	1.635	1.684	0.0426	0.852009
mRNA	353497	POLN	1.43	1.66	0.98	1.59	2.15	1.44	1.84	1.73	1.85	1.69	1.74	1.1	0.77	1.44	1.23	1.79	1.27	1.29	0.7	1.62	1.636	1.295	-0.3372	0.0397406
mRNA	79694	MANEA	1.6	1.88	1.85	2.22	1.8	1.21	0.94	1.58	1.78	1.51	3.24	1.64	1.69	1.36	1.2	1.84	3.65	2.12	3.06	2.3	1.637	2.21	0.433	0.070497
mRNA	79626	TNFAIP8L2	1.52	0.82	1.61	2.29	0.84	2.33	0.82	2.21	1.93	2	2.54	3.56	0.72	0.81	1.21	1.98	2.19	1.83	1.99	2.87	1.637	1.97	0.2671	0.347541
mRNA	26683	OR4F3	1.09	2.01	2.16	2.19	0.94	0.34	1.79	1.79	1.78	2.28	1.86	1.11	2.35	2.12	2.3	2.99	1.56	0.96	0.62	3.2	1.637	1.907	0.2203	0.434229
mRNA	2151	F2RL2	1.87	1.79	0.79	1.98	1.56	1.2	1.81	2.73	1.32	1.32	2.3	3.59	0.72	1.22	1.14	0.62	1.3	1.28	1.06	0.86	1.637	1.409	-0.2164	0.499181
mRNA	8651	SOCS1	2.18	0.83	3.63	1.26	1.11	1.84	0.57	1.32	1.94	1.7	8.62	6.1	3.61	1.93	3.37	1.17	1.78	1.83	2.99	0.82	1.638	3.222	0.976	0.0779592
mRNA	100129361	SMIM10L1	1.45	2.19	1.14	1.55	1.6	2.17	1.51	1.62	1.8	1.35	1.18	0.84	1.66	0.89	1.24	1.03	2.28	2	1.56	0.89	1.638	1.357	-0.2715	0.159597
mRNA	57139	RGL3	1.76	2.01	1.71	1.52	1.76	2.05	1.68	0.83	1.04	2.02	13.06	4.16	1.47	1.37	1.13	2.25	2.73	2.55	1.36	1.3	1.638	3.138	0.9379	0.223264
mRNA	3676	ITGA4	1.61	0.81	2.34	1.6	1.36	2.47	0.71	1.9	1.64	1.96	3.62	3.65	2.56	1.72	2.98	2.82	2.95	4.13	3.11	2.9	1.64	3.044	0.8923	8.69361e-05
mRNA	51807	TUBA8	1.09	2.01	1.53	1.98	1.24	1.4	2.25	1.75	1.5	1.65	1.35	0.67	0.64	0.9	0.8	1.15	0.77	1.04	1.08	1.2	1.64	0.96	-0.7726	0.000159774
mRNA	80776	B9D2	1.39	1.12	1.33	1.47	1.87	1.55	1.59	2.24	1.92	1.92	2.19	1.83	1.98	2.1	1.86	2.56	2.27	3.15	2.68	2.48	1.64	2.31	0.4942	0.000972758
mRNA	79783	SUGCT	2.25	1.26	1.78	1.42	1.64	2.22	1.97	1.05	1.37	1.44	4.87	2.36	1.63	6.84	4.81	6.69	1.03	1.33	1.56	1.1	1.64	3.222	0.9743	0.062729
mRNA	BGIG9606_52101	BGIG9606_52101	0.42	1.15	2.82	1.31	1.94	3.36	2.09	0.8	1.34	1.18	1.69	0.56	2.73	1.89	3.17	1.67	1.67	2.67	2.72	2.74	1.641	2.151	0.3904	0.197907
mRNA	79846	CFAP69	1.27	1.86	3.31	1.79	1.36	1.4	1.24	1.63	1.43	1.14	2.2	1.54	1.95	2.12	1.15	1.39	1.75	3.01	2.79	1.92	1.643	1.982	0.2706	0.228757
mRNA	9015	TAF1A	1.84	1.58	2.48	1.52	1.34	1.84	1.31	1.67	1.7	1.16	2.1	1.22	1.96	1.97	1.65	2.06	2.31	2.16	3.14	1.67	1.644	2.024	0.3	0.0716391
mRNA	101928592	LOC101928592	2.25	1.56	1.29	1.51	1.9	1.71	1.88	1.43	1.46	1.46	0.75	0.93	0.47	0.69	1.17	1.48	1.57	0.93	0.98	1.36	1.645	1.033	-0.6712	0.000581788
mRNA	BGIG9606_44355	BGIG9606_44355	1.91	2	1.81	2.11	2.09	1.6	1.25	0.97	1.61	1.1	1.06	1.51	0.43	1.17	0.9	1.16	1.74	0.74	0.74	2.32	1.645	1.177	-0.483	0.0476838
mRNA	10391	CORO2B	1.8	1.88	1.52	2.15	1.34	1.48	1.41	1.68	0.95	2.24	2.48	3.21	2.84	1.5	1.61	0.98	1.79	1.69	2.68	1.87	1.645	2.065	0.3281	0.119677
mRNA	200539	ANKRD23	1.32	1.6	1.58	1.51	2.08	1.14	2.57	1.4	1.61	1.65	1.52	1.31	0.73	1.09	1.51	1.66	1.32	1.09	0.88	1.59	1.646	1.27	-0.3741	0.0335826
mRNA	10371	SEMA3A	0.54	1.14	4.6	1.25	1.06	2.55	0.73	0.65	1.36	2.59	13.03	12.4	7.54	1.75	3.24	4.92	6.68	6.65	7.85	5.97	1.647	7.003	2.0881	0.000873293
mRNA	26251	KCNG2	1.84	1.64	2.93	1.35	2.16	2.04	0.67	0.92	1.41	1.52	1.76	2.59	4.46	2.48	2.77	3.82	5.11	5.57	1.43	1.31	1.648	3.13	0.9254	0.0152334
mRNA	5050	PAFAH1B3	1.04	0.95	1.24	0.91	2.38	1.67	1.36	1.95	2.03	2.96	2.01	4.48	1.43	2.72	2.65	3	4.26	2.43	3.18	3.39	1.649	2.955	0.8416	0.00248393
mRNA	BGIG9606_37806	BGIG9606_37806	1.73	2.1	2.28	3.12	1.42	1.32	0.77	1.26	1.41	1.09	2.77	1.37	1.23	1.18	1.02	1.48	2.63	2.63	2.37	1.1	1.65	1.778	0.1078	0.689778
mRNA	388697	HRNR	0.3	1.39	3.12	0.99	3.46	0.19	0.25	2.98	2.31	1.52	3.76	0.36	5.81	2.8	0.16	1.49	12.19	2.72	1.42	0.58	1.651	3.129	0.9224	0.248634
mRNA	8111	GPR68	2.14	1.65	1.72	1.18	1.91	1.4	1.55	2.36	1.74	0.86	1.35	1.37	1.81	1.95	3.66	1.46	0.85	2.23	1.96	1.83	1.651	1.847	0.1618	0.487716
mRNA	377007	KLHL30	2.36	2.05	1.44	1.28	1.68	1.9	1.76	1.7	0.74	1.6	1.57	2.25	0.82	1.85	3.9	2.49	1.15	1.05	0.79	1.52	1.651	1.739	0.0749	0.795057
mRNA	BGIG9606_54747	BGIG9606_54747	1.79	1.13	1.7	1.45	2.34	1.37	2.21	0.96	1.93	1.64	2.28	3.47	1.39	1.32	2.86	1.84	1.67	1.76	2.87	1.9	1.652	2.136	0.3707	0.0882539
mRNA	9293	GPR52	1.12	1.73	2.24	1.03	1.9	1.37	1.87	1.74	1.76	1.76	1.68	1.87	1.37	1.77	1.74	1.74	1.68	1.33	1.81	1.78	1.652	1.677	0.0217	0.851283
mRNA	57657	HCN3	1.19	1.3	1.52	1.5	2.16	1.43	1.78	1.54	2.1	2.01	1.22	1.65	0.69	1.03	1.08	1.36	1.62	0.84	0.94	1.5	1.653	1.193	-0.4705	0.00679334
mRNA	3131	HLF	1.18	3.78	1.6	1	2.3	0.49	1.21	1.91	1.05	2.02	1.17	0.93	0.79	0.78	0.38	0.79	0.94	0.65	0.71	1.06	1.654	0.82	-1.0123	0.0196975
mRNA	BGIG9606_40567	BGIG9606_40567	1.36	2.59	3.24	2.01	0.95	1.93	1.48	0.5	2.24	0.24	1.46	0.63	0.98	0.44	0.64	1.24	0.85	0.88	0.85	0.62	1.654	0.859	-0.9452	0.0270319
mRNA	255758	TCTEX1D2	2.83	1.12	1.19	2.98	1.4	1.79	0.89	1.7	1	1.64	2.8	1.39	1.93	1.18	0.71	1.61	4.06	3.31	2.98	1.5	1.654	2.147	0.3764	0.247973
mRNA	51286	CEND1	2.74	1.93	0.43	3.03	0.96	3.36	1.04	0.74	0.94	1.39	2.04	0.84	0.37	1.32	0.82	1.29	0.24	0.95	0.09	0.66	1.656	0.862	-0.9419	0.0543683
mRNA	80342	TRAF3IP3	1.9	0.94	2.16	2.15	1.4	1.84	0.77	2.05	2	1.35	2.28	2.56	0.64	0.88	1.02	1.26	1.81	2.09	1.36	2.07	1.656	1.597	-0.0523	0.824275
mRNA	126017	ZNF813	1.5	2.2	1.9	1.37	1.73	1.57	1.67	1.13	1.94	1.55	1.52	1.39	0.9	1.21	1.47	1.57	1.92	1.76	2.48	1.98	1.656	1.62	-0.0317	0.834817
mRNA	253639	ZNF620	1.24	1.27	2.99	1.38	2.28	1.45	1.66	1.44	1.42	1.44	1.24	1.51	0.65	1.18	1.03	1.36	1.19	1.73	1.12	1.77	1.657	1.278	-0.3747	0.0839367
mRNA	2650	GCNT1	1.9	1.23	1.87	1.95	1.43	2.02	0.87	1.6	1.77	1.94	5.01	4.46	1.46	1.31	1.99	2.19	2.3	2.1	2.15	2.74	1.658	2.571	0.6329	0.0451653
mRNA	114928	GPRASP2	1.94	1.75	1.47	1.05	2.34	1.51	1.39	1.69	1.5	1.96	1.45	1.19	1.37	1.06	1.07	0.66	2.17	1.02	1.35	1.79	1.66	1.313	-0.3383	0.0654024
mRNA	10793	ZNF273	2.54	1.3	1.76	1.51	1.7	1.38	1.86	1.87	1.16	1.52	1.71	1.18	0.93	1.07	1.6	1.96	1.99	1.83	1.93	2.22	1.66	1.642	-0.0157	0.923808
mRNA	6262	RYR2	2.43	1.37	2.5	0.9	1.9	2.07	1.87	1.54	0.86	1.17	0.98	2.36	1.15	2.79	2.36	2.47	2.22	1.93	1.12	2.25	1.661	1.963	0.241	0.288825
mRNA	728369	USP17L24	1.98	1.31	0.83	0.54	1.35	3.18	0.54	1.05	4.57	1.26	0.44	1.94	0.63	2.41	0.48	1.25	0.89	0.49	1.44	1.85	1.661	1.182	-0.4908	0.318984
mRNA	55509	BATF3	1.34	1.27	3.15	1.67	0.95	2.16	0.93	1.59	2.02	1.54	3.78	2.37	5.43	3.54	5	4.95	4.2	6.23	6.6	4.52	1.662	4.662	1.488	1.35182e-05
mRNA	420	ART4	0.85	2.52	1.17	1.76	1.31	1.31	1.2	1.41	2.51	2.58	3.79	2.17	0.89	0.79	1.09	1.9	1.3	2.13	2.11	2.39	1.662	1.856	0.1593	0.585876
mRNA	1018	CDK3	0.78	0.78	2.26	1.25	2.23	1.19	1.8	1.54	2.61	2.18	1.36	1.17	0.86	3.26	2.23	1.22	1.55	2.21	1.42	2.39	1.662	1.767	0.0884	0.739086
mRNA	BGIG9606_42588	BGIG9606_42588	1.88	2.28	2.53	2.01	1.72	1.8	1.81	1.43	0.65	0.52	2.24	0.61	1.27	0.66	1.51	2.05	1.81	3.34	2.18	0.98	1.663	1.665	0.0017	0.9953
mRNA	282969	FUOM	1.42	1.66	2.21	1.57	1.95	1.66	1.53	1.16	1.82	1.67	3.26	4.29	2.03	1.09	1.78	1.86	2.28	2.34	2.92	2.76	1.665	2.461	0.5637	0.021832
mRNA	57731	SPTBN4	2	1.53	1.04	1.52	1.47	1.7	2.12	1.49	1.72	2.07	0.9	0.98	1.21	1.16	0.95	1.13	0.56	0.78	0.75	0.95	1.666	0.937	-0.8303	2.77191e-05
mRNA	11182	SLC2A6	1.45	0.89	1.73	1.69	1.86	1.88	1.8	1.82	1.73	1.81	1.85	1.61	0.56	1.55	3.14	2.46	2.15	2.03	2.12	2.66	1.666	2.013	0.273	0.175536
mRNA	54554	WDR5B	1.31	1.39	1.42	1.75	1.67	1.49	1.74	2.29	1.95	1.65	1.98	1.59	1.07	1.14	1.51	1.7	1.64	1.58	1.76	2.25	1.666	1.622	-0.0386	0.764245
mRNA	54602	NDFIP2	1.3	1.46	1.48	1.74	1.53	1.36	2.01	2.32	1.77	1.7	2.65	2.89	2.22	2.06	2.2	2.08	1.78	1.73	1.8	2.51	1.667	2.192	0.395	0.00400656
mRNA	BGIG9606_54357	BGIG9606_54357	1.53	1.64	1.91	1.64	2.53	1.57	1.57	1.22	1.3	1.76	1.26	1.26	2.11	1.59	1.63	2.66	1.81	1.65	2.36	2.04	1.667	1.837	0.1401	0.369199
mRNA	1602	DACH1	1.44	1.49	2.04	2.4	1.22	2.31	0.99	1.64	0.87	2.27	1.78	1.27	0.75	0.72	0.93	1.08	2.34	1.27	2.84	1.25	1.667	1.423	-0.2283	0.399892
mRNA	1050	CEBPA	2.2	1.46	1.12	1.87	1.2	2.49	0.75	1.23	2.04	2.32	2.71	2.03	0.58	0.36	0.8	1.24	1.06	1.15	2.13	1.89	1.668	1.395	-0.2579	0.383012
mRNA	148203	ZNF738	1.84	1.87	1.62	2.23	1.54	1.69	1.42	1.5	1.53	1.46	2.31	1.38	1.47	1.48	1.24	1.47	3.64	2.52	3.41	1.75	1.67	2.067	0.3077	0.195413
mRNA	55733	HHAT	1.31	1.69	1.56	1.59	2.16	1.7	1.32	1.73	2.09	1.56	1.95	2.01	1.04	0.91	1.65	1.33	1.38	1.43	0.94	1.58	1.671	1.422	-0.2328	0.118543
mRNA	2868	GRK4	2.92	2.05	1.9	1.58	1.33	1.71	1.73	1.46	1.31	0.73	1.27	0.5	0.86	0.75	0.88	1.18	1.53	1.25	1.17	1.43	1.672	1.082	-0.6279	0.0129761
mRNA	9	NAT1	0.98	2.05	1.8	1.69	1.88	1.72	1.9	2.06	1.41	1.23	2.36	1.56	1.35	1.1	2.21	2.3	2.33	2.25	2.16	2.08	1.672	1.97	0.2366	0.123014
mRNA	131450	CD200R1	2.74	1.38	1.27	1.77	0.99	2.34	1.24	1.18	2.44	1.38	0.73	0.99	0.39	0.34	0.98	0.59	1.06	1.01	0.86	1.34	1.673	0.829	-1.013	0.00187202
mRNA	53405	CLIC5	1.91	2.5	2.01	1.66	1.06	0.46	1.24	3.02	1.64	1.23	2.35	1.43	0.45	0.86	0.28	0.38	0.13	0.38	0.18	0.41	1.673	0.685	-1.2883	0.00656858
mRNA	79959	CEP76	1.99	1.47	1.89	1.54	1.82	1.56	1.67	1.79	1.37	1.63	1.98	1.72	1.21	1.79	1.72	2.1	2.48	2.22	1.95	1.88	1.673	1.905	0.1874	0.0823053
mRNA	285605	DTWD2	1.77	1.63	1.53	1.79	1.86	1.82	1.96	1.44	1.49	1.45	1.79	1.72	1.27	1.56	1.67	1.5	1.1	1.33	1	1.64	1.674	1.458	-0.1993	0.0549614
mRNA	153733	CCDC112	1.82	2.36	1.86	3.35	0.8	2.33	0.66	0.99	1.56	1.04	2.37	1.01	0.33	0.85	0.93	1.42	2.3	1.78	1.97	1.35	1.677	1.431	-0.2289	0.480599
mRNA	3559	IL2RA	1.87	1.8	3.29	1.7	1.41	1.3	0.54	0.97	2.07	1.82	0.96	1.61	4.86	1.59	1.32	1.97	1.75	1.26	2.48	0.83	1.677	1.863	0.1517	0.673789
mRNA	54814	QPCTL	1.58	1.7	1.3	1.64	2.04	1.78	1.33	1.97	1.75	1.69	1.91	2.41	1.95	1.65	1.99	2.39	2.42	1.83	1.65	1.86	1.678	2.006	0.2576	0.0144547
mRNA	27346	TMEM97	1.96	1.35	1.76	1.55	1.85	1.59	1.71	1.69	1.26	2.06	1.78	2.25	2.54	1.89	2.06	1.54	4.78	2.32	4.66	3.05	1.678	2.687	0.6793	0.0222476
mRNA	90557	CCDC74A	1.55	1.88	1.78	2.21	1.52	2.09	1.19	1.5	1.4	1.66	3.97	4	1.56	1.34	0.79	1.28	1.62	2.15	1.26	1.78	1.678	1.975	0.2351	0.43682
mRNA	84078	KBTBD7	1.57	1.72	1.53	1.37	2.16	1.29	1.52	1.99	1.76	1.88	1.33	1.81	0.71	0.77	1.25	1.4	1.2	0.91	1	1.57	1.679	1.195	-0.4906	0.00324526
mRNA	55582	KIF27	1.54	2.03	2.34	1.99	1.69	1.44	1.32	1.6	1.71	1.13	2	1.35	1.24	0.92	1.04	1.55	2.49	1.49	1.89	1.7	1.679	1.567	-0.0996	0.559765
mRNA	392617	ELFN1	1.38	1.96	4.24	1.48	1.5	1.25	1.15	1.59	0.94	1.31	4.2	2.4	6.96	1.43	1.42	1.19	1.77	2.41	2.12	1.19	1.68	2.509	0.5787	0.21864
mRNA	23461	ABCA5	1.41	1.81	1.85	1.62	2.09	1.48	1.76	1.75	1.58	1.45	3.38	2.35	1.33	1.6	1.9	1.99	1.79	1.54	1.27	1.43	1.68	1.858	0.1453	0.4143
mRNA	92259	MRPS36	1.9	1.69	1.82	3.19	1.21	2.05	1.11	1.68	1.15	1.01	3.52	1.5	2.76	1.2	1.55	1.32	4.64	3.91	4.56	2.17	1.681	2.713	0.6906	0.0491313
mRNA	27202	C5AR2	2.06	1.23	1.4	1.29	1.83	2.34	0.99	1.79	1.79	2.09	2.18	4.18	2.88	2.22	1.15	2.13	1.24	1.48	1	3.02	1.681	2.148	0.3537	0.200396
mRNA	5822	PWP2	1.41	1.47	0.63	1.79	0.37	0.39	3.91	2.84	1.02	2.98	0.36	2.72	0.43	0.35	3.29	3.86	1.01	5.38	5.24	2.31	1.681	2.495	0.5697	0.278276
mRNA	94015	TTYH2	1.84	1.77	2.17	1.75	1.5	1.39	1.07	1.47	1.8	2.07	1.54	1.72	2.08	1.97	1.2	1.05	1.04	1.67	1.04	1.17	1.683	1.448	-0.217	0.168866
mRNA	81789	TIGD6	1.63	1.74	1.37	2.27	1.38	1.7	1.53	2.15	1.56	1.5	2.47	2.17	1.49	1.44	1.34	1.6	1.74	2.16	1.87	1.78	1.683	1.806	0.1018	0.424085
mRNA	3978	LIG1	1.83	1.44	1.59	1.57	1.84	2.54	1.67	1.56	1.43	1.37	2.38	1.74	0.86	0.91	1.11	0.77	4.76	1.34	2.35	1.86	1.684	1.808	0.1025	0.758322
mRNA	1962	EHHADH	1.7	1.51	1	1.88	2.15	1.13	1.28	1.96	2.24	1.99	2.41	2.81	0.65	1.53	1.42	1.27	1.81	1.35	1.38	2.12	1.684	1.675	-0.0077	0.97071
mRNA	BGIG9606_54754	BGIG9606_54754	1.49	3.19	0.6	0.66	1.27	1.81	1.23	1.08	3.67	1.85	1.05	0.63	0.66	0.8	0.99	0.62	0.1	0.82	0.06	0.53	1.685	0.626	-1.4285	0.00953433
mRNA	285755	PPIL6	1.65	1.62	2.91	1.88	1	1.11	1.57	2.17	1.52	1.42	2.89	1.06	1.45	0.96	1.48	0.97	1.58	1.43	1.96	1.46	1.685	1.524	-0.1449	0.527154
mRNA	219902	TMEM136	1.75	1.55	1.75	1.56	1.89	1.39	1.38	1.82	1.88	1.9	1.87	1.35	1.38	1.35	1.27	1.44	1.83	1.78	1.45	1.4	1.687	1.512	-0.158	0.0831631
mRNA	54826	GIN1	1.81	1.7	1.24	1.96	1.29	1.5	1.93	1.96	1.73	1.76	1.16	1.29	1.05	1.13	1.09	1.89	1.31	2.24	1.58	1.89	1.688	1.463	-0.2064	0.167674
mRNA	222950	NYAP1	1.48	1.53	1.2	1.56	1.53	1.02	2.4	1.16	2.53	2.48	1.7	2.05	0.34	1.18	1.33	2.6	1.03	1.62	1.27	1.04	1.689	1.416	-0.2543	0.318675
mRNA	94059	LENG9	1.21	1.31	2.02	1.35	1.94	1.67	1.57	2.03	2.13	1.67	2.25	2.73	2.36	1.86	2.09	1.99	2.5	2.32	2.13	2.55	1.69	2.278	0.4307	0.000412888
mRNA	92745	SLC38A5	1.42	0.92	1.39	1.28	1.72	1.62	1.78	2.6	2.35	1.83	2.51	1.9	3.07	3.14	5.84	3.83	5.17	3.47	7.27	2.98	1.691	3.918	1.2122	0.0020617
mRNA	10420	TESK2	2.35	1.52	2.43	1.33	1.74	1.54	2.03	1.39	1.42	1.16	1.37	1.55	1.12	0.56	0.71	1.81	1.63	1.07	1.64	1.49	1.691	1.295	-0.3849	0.0531866
mRNA	140564	APOBEC3D	1.7	1.47	1.9	1.99	1.74	1.23	1.41	2.12	1.55	1.81	2.32	1.8	1	0.69	0.98	1.16	2.19	1.41	1.54	1.49	1.692	1.458	-0.2147	0.23675
mRNA	57228	SMAGP	1.03	1.46	2.17	1.57	1.87	1.75	0.89	1.82	1.89	2.48	2.63	3.74	3.93	3.35	3.32	2.56	5.52	4.03	6.26	2.46	1.693	3.78	1.1588	0.00040265
mRNA	1356	CP	1.58	0.99	1.29	3.04	1	1.98	1	2.95	1.56	1.54	96.2	50.72	1.69	1.01	0.5	1	0.51	1.84	0.94	1.06	1.693	15.547	3.199	0.208798
mRNA	4171	MCM2	1.55	1.46	0.91	1.17	2.2	2.09	2.02	1.78	1.83	1.92	1.77	2.05	1.12	1.13	1.62	1.22	6.87	1.15	3.99	2.76	1.693	2.368	0.4841	0.28081
mRNA	414328	IDNK	1.46	1.43	1.38	2.47	1.89	2.02	1.34	1.94	1.63	1.38	1.76	1.57	0.97	1.32	0.92	1.28	1.29	1.04	1.24	1.34	1.694	1.273	-0.4122	0.0098718
mRNA	22875	ENPP4	2.53	1.9	1.27	1.31	1.28	1.86	1.09	2.08	1.38	2.25	2.37	1.86	0.68	2.27	2.11	2.44	1.2	0.75	1.42	1.7	1.695	1.68	-0.0128	0.95425
mRNA	93145	OLFM2	1.93	1.48	1.46	1.73	1.98	1.66	1.77	1.88	1.12	1.95	1.45	1.21	2.21	2.46	1.1	0.79	1.41	1.51	1.81	1.24	1.696	1.519	-0.159	0.350599
mRNA	890	CCNA2	1.88	0.99	0.86	1.25	2.39	1.97	2.16	1.22	2.6	1.64	0.89	1.51	0.9	1.23	1.51	1.66	7.24	1.51	1.23	2.12	1.696	1.98	0.2234	0.658638
mRNA	80737	VWA7	1.71	2.15	1.07	1.52	1.37	2.04	2	2.11	1.23	1.77	1.93	1.06	0.72	0.85	1.02	1.15	0.43	1.33	0.52	0.93	1.697	0.994	-0.7717	0.00119495
mRNA	10485	C1orf61	2.09	2.26	1.57	1.79	1.69	1.95	1.91	1.49	1.02	1.2	2.1	1.03	0.82	1.13	0.98	1.56	1.21	1.77	1.17	1.2	1.697	1.297	-0.3878	0.0344886
mRNA	4804	NGFR	0.91	1.79	3.3	0.69	1.02	1.45	1.1	3.1	1.64	1.97	0.56	1.39	4.42	3.35	3.17	0.87	2.65	3.8	5.19	3.33	1.697	2.873	0.7596	0.0523888
mRNA	6119	RPA3	2	2.12	1.39	2.73	1.84	1.82	0.78	1.6	1.49	1.2	2.35	2.09	1.74	1.37	1.02	1.26	3.69	1.51	2.85	2.12	1.697	2	0.237	0.340388
mRNA	1122	CHML	1.89	1.5	1.81	1.86	1.64	1.74	1.33	1.83	2	1.37	1.78	1.38	1.44	1.63	1.48	1.93	2.4	2.14	2.19	1.75	1.697	1.812	0.0946	0.39491
mRNA	554	AVPR2	1.3	1.5	0.86	1.41	2.31	0.62	2.41	2.39	2.5	1.68	0.75	0.81	0.39	0.96	0.52	0.97	0.98	0.11	1.39	0.97	1.698	0.785	-1.1131	0.00221512
mRNA	57336	ZNF287	1.35	1.62	1.47	1.56	1.81	1.18	1.84	1.73	2.5	1.92	1.42	1.85	0.9	0.97	1.53	1.6	1.72	1.26	1.33	1.58	1.698	1.416	-0.262	0.078129
mRNA	79908	BTNL8	1.3	2.18	1.71	2.08	3.16	1.4	0.73	1.27	1.35	1.8	1.65	2.22	1.9	2.35	1.47	2.04	2.13	2.55	1.74	2.46	1.698	2.051	0.2725	0.163369
mRNA	90576	ZNF799	1.63	2.19	1.5	1.87	1.74	1.76	1.38	1.81	1.37	1.75	2.21	1.56	1.65	1.96	1.67	1.99	1.98	2.1	2.26	1.87	1.7	1.925	0.1793	0.0522381
mRNA	54913	RPP25	1.93	1.71	1.61	1.81	1.13	2.02	1.12	1.74	2.01	1.92	4.03	3.04	1.89	0.75	1.36	1.5	3.01	1.82	2.36	1.64	1.7	2.14	0.3321	0.203488
mRNA	253430	IPMK	1.63	1.53	2.38	1.84	1.07	1.63	1.46	1.76	1.98	1.72	2.82	2.08	3.18	1.4	1.13	1.28	1.51	1.64	2.1	1.72	1.7	1.886	0.1498	0.447826
mRNA	84905	ZNF341	1.69	1.71	1.86	1.75	1.71	1.8	1.6	1.55	1.56	1.79	1.63	1.71	1.53	1.15	1.88	1.8	2.36	1.98	2.03	1.87	1.702	1.794	0.0759	0.410742
mRNA	170958	ZNF525	1.43	2.24	1.76	1.63	1.74	1.68	2.2	1.61	1.46	1.27	2.27	1.62	1.27	1.14	1.29	1.99	2.35	1.8	1.75	2.06	1.702	1.754	0.0434	0.758614
mRNA	79625	NDNF	0.35	3.01	2.35	2.56	1.59	2.06	1.14	1.26	1.5	1.21	18.27	10.7	3.47	1.26	1.27	2.36	2.52	1.68	1.95	3.53	1.703	4.701	1.4649	0.121582
mRNA	26024	PTCD1	1.66	1.83	1.68	1.79	1.27	2.03	1.69	1.6	1.66	1.82	1.59	1.92	1.55	1.5	1.97	0.97	2.37	1.66	2.35	1.83	1.703	1.771	0.0565	0.648938
mRNA	6652	SORD	1.97	1.31	1.73	2.2	1.43	1.74	1.6	1.84	1.55	1.68	3.4	2.93	2.1	1.93	1.84	1.39	4.27	2.1	5.25	2.35	1.705	2.756	0.6928	0.0239671
mRNA	100534012	TNFAIP8L2-SCNM1	1.95	2.18	2.58	2.33	1.02	2.17	1.66	1.13	1.27	0.76	1.97	0.83	2.52	0.87	1.1	1.82	2.99	2.49	2.25	1.4	1.705	1.824	0.0973	0.705483
mRNA	7569	ZNF182	1.72	1.6	1.72	2.41	1.78	1.34	1.3	2.13	1.86	1.19	2.6	1.31	0.98	1.3	1.21	1.59	2.53	2.02	1.98	1.9	1.705	1.742	0.031	0.864012
mRNA	26149	ZNF658	1.62	2.18	1.26	1.63	1.99	1.53	1.66	2.04	1.85	1.29	1.69	1.33	0.77	1.73	1.63	2.27	2.53	1.9	1.28	2.12	1.705	1.725	0.0168	0.917779
mRNA	2811	GP1BA	1.94	1.32	1.04	1.3	2.48	1.73	2.15	1.36	1.68	2.06	1.25	0.9	1.31	1.69	1.18	1.74	1.33	1.22	1.25	0.87	1.706	1.274	-0.4213	0.0218017
mRNA	90874	ZNF697	1.58	1.43	1.94	1.25	2.22	1.52	1.76	1.55	1.87	1.95	1.78	2.17	2.06	1.58	2.56	2.25	2.24	2.25	2.79	2.02	1.707	2.17	0.3462	0.00484785
mRNA	150946	GAREM2	1.79	1.8	1.51	1.44	1.51	1.43	2.05	2.13	1.45	1.96	2.32	2.61	1.62	1.96	1.82	1.37	2.24	2.66	1.36	1.37	1.707	1.933	0.1794	0.234348
mRNA	105375112	LOC105375112	2.13	0.98	2.94	1.88	1.08	2.46	0.95	2.21	0.93	1.53	1.4	2	2.3	1.85	2.77	2.58	3.35	2.96	3.94	6.52	1.709	2.967	0.7959	0.0288156
mRNA	79993	ELOVL7	0.85	1.98	1.72	1.93	1.61	0.48	1.68	3.24	2.54	1.06	1.66	0.78	4.36	1.63	1.16	1.07	0.46	0.79	1.21	1.18	1.709	1.43	-0.2571	0.524861
mRNA	11077	HSF2BP	1.19	1.49	1.85	1.37	2.48	1.64	1.87	1.55	1.82	1.84	1.8	2.11	2.18	2.71	1.41	2.15	2.3	1.96	1.65	1.8	1.71	2.007	0.231	0.0823344
mRNA	29887	SNX10	2.1	1.23	1.41	2.58	1.1	1.79	0.63	2.01	2.49	1.79	5.81	3.45	1.22	1.17	1.86	3.82	2.77	2.89	3.9	4.15	1.713	3.104	0.8576	0.0156799
mRNA	92935	MARS2	1.4	1.63	2.5	1.41	1.48	1.66	1.97	1.54	1.74	1.81	1.57	1.75	3.69	2.68	2.79	2.68	2.75	3.15	3.65	2.16	1.714	2.687	0.6486	0.00183702
mRNA	55248	TMEM206	1.54	1.18	1.35	1.39	1.68	1.86	1.68	2.15	2.23	2.08	2.22	3.17	1.29	1.34	2.77	2.25	2.61	2.13	2.45	2.47	1.714	2.27	0.4053	0.0220385
mRNA	50853	VILL	1.58	1.45	1.82	1.44	1.97	1.7	1.58	2.08	1.76	1.76	1.93	1.84	0.88	1.36	1.68	1.41	2.53	1.53	2.18	1.9	1.714	1.724	0.0084	0.951352
mRNA	BGIG9606_36873	BGIG9606_36873	1.86	1.42	1.35	1.51	1.61	1.41	1.53	3.03	1.48	1.95	1.31	0.98	1.35	1.21	0.73	1.89	1.13	1.03	1.82	1.52	1.715	1.297	-0.403	0.0486197
mRNA	3569	IL6	2.27	0.47	5.55	1.35	0.44	2.38	0.56	2.25	0.83	1.08	4.7	2.52	72.67	6.25	3.75	1.4	4.15	16.54	9.12	1.76	1.718	12.286	2.8382	0.158281
mRNA	64172	OSGEPL1	1.67	1.78	1.45	2.04	1.66	1.55	1.59	2.01	1.87	1.57	1.98	1.51	0.74	0.62	0.98	1.1	2.82	1.21	1.73	1.7	1.719	1.439	-0.2565	0.225115
mRNA	140831	ZSWIM3	1.45	1.32	1.58	1.28	2.04	1.61	2.49	1.81	1.51	2.11	1.47	1.73	1.32	1.36	1.97	1.96	1.37	1.45	1.5	1.73	1.72	1.586	-0.117	0.370167
mRNA	83541	FAM110A	1.57	1.79	2.21	1.64	1.33	1.88	1.39	1.59	1.62	2.19	3.52	3.64	2.1	1.13	1.92	1.5	2.39	2.32	2.02	2.16	1.721	2.27	0.3994	0.0624936
mRNA	5193	PEX12	1.38	2.13	1.31	2.3	1.82	1.52	1.44	1.9	1.59	1.82	2.17	2.03	1.43	0.93	1.26	1.56	2.16	1.5	1.76	2.11	1.721	1.691	-0.0254	0.86218
mRNA	100129484	LOC100129484	1.61	2.03	1.7	1.78	1.88	2.21	1.74	1.17	1.88	1.22	1.59	1.47	0.94	1.06	1.25	1.64	1.49	1.16	1.61	1.25	1.722	1.346	-0.3554	0.00995359
mRNA	166785	MMAA	1.11	1.8	2.26	1.8	1.64	1.64	1.61	1.94	1.88	1.54	2.48	2.09	1.9	1.77	2.07	1.53	2.23	2.22	2.01	1.97	1.722	2.027	0.2353	0.0265362
mRNA	55722	CEP72	1.54	1.93	1.7	1.41	2.18	1.86	1.39	1.39	2.04	1.78	1.95	2.24	1.22	1.24	1.77	1.83	2.93	1.27	1.85	1.73	1.722	1.803	0.0663	0.672197
mRNA	57461	ISY1	1.89	2.18	2.11	1.65	1.36	2.1	1.22	1.89	1.47	1.36	2.23	1.28	2.46	1.45	1.17	1.58	2.59	2.47	2.66	1.45	1.723	1.934	0.1667	0.353079
mRNA	79898	ZNF613	1.87	1.98	1.69	2.14	1.59	1.7	1.33	2.14	1.46	1.33	2.21	1.8	1.32	1.64	1.5	1.43	2.32	2.02	2.22	2.2	1.723	1.866	0.115	0.361591
mRNA	56652	TWNK	1.62	1.4	2.32	1.7	1.56	1.58	2.01	1.87	1.41	1.77	1.61	1.8	4.91	3.23	2.86	2.52	3.26	4.06	4.72	2.42	1.724	3.139	0.8645	0.00329544
mRNA	10517	FBXW10	1.42	1.51	2.18	0.8	2.47	1.71	2.72	1.25	1.79	1.39	2.02	2.04	1.33	1.6	2.77	2.82	1.76	2.31	2.51	2.01	1.724	2.117	0.2963	0.121377
mRNA	1717	DHCR7	1.45	1.37	1.51	1.63	2.3	1.84	1.39	1.9	1.68	2.18	2.07	3.12	8.46	3.19	3.03	2.39	2.87	3.05	3.94	2.88	1.725	3.5	1.0208	0.0128379
mRNA	25862	USP49	1.6	1.43	1.81	1.46	1.96	1.53	1.83	1.82	1.89	1.92	1.66	1.36	1.03	1.94	1.72	1.54	1.61	1.26	1.65	1.59	1.725	1.536	-0.1674	0.0842601
mRNA	57639	CCDC146	1.41	1.69	1.54	3.12	1.58	1.41	1.13	2.01	1.7	1.67	4.83	2.56	0.64	0.96	0.46	0.5	1.69	1.51	1.1	1.41	1.726	1.566	-0.1403	0.727646
mRNA	107984345	LOC107984345	0.91	2.24	1.17	1.9	2.3	1.72	1.8	1.62	2.36	1.25	0.42	1.1	1.18	1.69	0.46	0.6	0.56	1.2	0.5	1.5	1.727	0.921	-0.907	0.00157143
mRNA	4188	MDFI	1.25	1.18	2.87	1.03	3.14	1.26	1.01	1.92	1.75	1.86	1.1	1.38	5.27	3.97	3.13	3.24	7.99	3.17	9.69	3.55	1.727	4.249	1.2989	0.0175191
mRNA	2281	FKBP1B	1.35	1.36	1.54	1.45	1.98	1.73	1.3	2.28	2.03	2.28	3.77	3.69	1.94	1.38	2.02	1.83	1.61	1.38	2.05	2.41	1.73	2.208	0.352	0.134319
mRNA	4157	MC1R	1.14	0.93	2.33	1.41	1.7	1.69	1.99	2.37	2.12	1.63	2.54	1.98	2.28	2.48	2.71	2.6	2.5	2.31	2.88	2.66	1.731	2.494	0.5269	0.000609825
mRNA	9455	HOMER2	1.4	1.94	2	1.78	2.09	1.81	1.66	1.74	1.13	1.76	8.17	4.28	1.6	1.33	1.01	1.66	1.64	1.67	0.85	1.55	1.731	2.376	0.4569	0.39
mRNA	375341	C3orf62	1.58	1.6	2.11	1.72	1.71	1.58	1.76	1.76	1.59	1.91	1.98	1.48	1.28	1.38	2.01	1.88	1.74	1.61	1.89	1.88	1.732	1.713	-0.0159	0.849374
mRNA	107984139	LOC107984139	1.71	1.37	2.39	2.22	1.54	1.72	1.8	1.67	1.13	1.78	1.26	1.31	1.72	1.04	1.22	1.62	2.09	1.69	2.46	2.13	1.733	1.654	-0.0673	0.676861
mRNA	BGIG9606_54935	BGIG9606_54935	1.48	2.24	4.35	0.98	1.71	1.24	1.42	1.34	1.71	0.86	3.38	1.13	0.77	0.31	1.66	1.09	3.51	1.65	4.43	0.81	1.733	1.874	0.1128	0.798361
mRNA	201161	CENPV	2.06	1.61	1.86	1.73	2.03	1.36	1.68	2.07	1.62	1.32	1.17	1.56	1.82	2.34	2.59	1.67	2.67	2.41	3.16	2.13	1.734	2.152	0.3116	0.066702
mRNA	27304	MOCS3	1.67	2.03	2.09	1.64	1.51	1.55	1.7	2	1.33	1.83	1.87	2.03	2.41	1.71	1.99	1.68	2.05	2.56	2.23	2.05	1.735	2.058	0.2463	0.0140706
mRNA	7262	PHLDA2	1.45	1.92	2.91	2.37	0.8	2.87	1.12	1.38	1.17	1.38	2.79	1.28	6.22	3.16	3.44	2.25	3.43	6.52	8.29	1.95	1.737	3.933	1.179	0.0149556
mRNA	57150	SMIM8	1.57	2.04	1.42	1.6	2.65	1.53	1.46	1.9	1.45	1.75	1.63	0.83	1.13	1.44	0.93	1.47	1.89	1.54	1.88	1.41	1.737	1.415	-0.2958	0.0676437
mRNA	164684	WBP2NL	1.6	1.91	1.71	1.44	2.29	1.42	1.82	1.39	2.34	1.46	0.97	1.42	0.6	1.12	0.74	1.34	0.99	1	0.72	1.45	1.738	1.035	-0.7478	0.000147219
mRNA	285513	GPRIN3	2.1	1.37	2.76	1.38	1.64	2.07	1.24	1.51	1.71	1.62	3.98	4.41	2.27	3.22	1.81	2.89	2.32	3.36	2.6	2.15	1.74	2.901	0.7375	0.00180986
mRNA	26153	KIF26A	1.27	1.31	1.45	1.41	2.05	1.77	1.83	2.19	1.75	2.37	1.21	1.46	1.64	1.2	1	1.49	1.54	0.98	0.98	1.58	1.74	1.308	-0.4117	0.00938395
mRNA	BGIG9606_55071	BGIG9606_55071	1.34	1.26	1.73	2.14	1.74	2.17	1.56	1.87	2.11	1.5	2.14	1.89	0.87	1.22	1.97	1.71	2.98	2.59	2.79	2.4	1.742	2.056	0.2391	0.207312
mRNA	388135	INSYN1	1.58	1.87	1.56	1.58	1.61	1.75	2.16	1.84	1.61	1.87	0.92	1.16	1.31	1.74	1.47	1.26	0.96	1.33	0.84	1.54	1.743	1.253	-0.4762	0.000416235
mRNA	388523	ZNF728	2.14	1.2	2.16	1.83	1.38	1.98	1.96	1.72	1.54	1.53	1.49	0.58	1.62	1.45	1.03	1.83	1	1.64	1.7	1.12	1.744	1.346	-0.3737	0.0249236
mRNA	79154	DHRS11	2.21	1.69	1.98	1.9	1.61	1.97	1.52	1.57	1.28	1.72	1.79	2.11	1.03	1.4	1.16	1.42	2.44	1.53	2.71	1.58	1.745	1.717	-0.0233	0.886947
mRNA	9610	RIN1	1.42	1.3	2.39	1.55	1.7	1.82	1.72	2.22	1.57	1.78	3.42	2.84	2.29	2.88	4.14	3.24	4.09	3.13	5.53	4.35	1.747	3.591	1.0395	0.00010568
mRNA	112268238	LOC112268238	2.1	1.45	1.36	2.22	1.92	1.78	1.74	2.39	0.71	1.8	1.66	2.9	0.77	0.81	1.99	2.17	1.66	1.65	1.82	1.52	1.747	1.695	-0.0436	0.836815
mRNA	3833	KIFC1	2.09	0.92	1.02	1.25	2.58	2.37	2.07	1.14	2.29	1.74	0.73	1.2	0.82	1.34	1.11	1.06	7.3	1.19	1.49	1.36	1.747	1.76	0.0107	0.984409
mRNA	9050	PSTPIP2	2.12	1.69	2.11	2.28	1.55	1.99	0.77	1.74	1.67	1.56	5.09	2.23	1.62	1.15	1.79	2.05	2.77	2.2	3.29	1.95	1.748	2.414	0.4657	0.103045
mRNA	112611	RWDD2A	1.49	2.18	1.37	1.56	2.1	1.23	1.61	2.4	1.92	1.63	1.81	1.5	1.35	1.58	1.38	1.4	1.28	1.67	1.27	1.9	1.749	1.514	-0.2082	0.113367
mRNA	54456	MOV10L1	2.42	0.99	3.98	0.58	3.31	0.85	0.91	1.12	1.78	1.55	8.9	5.54	1.71	2.88	1.27	1.66	1.44	1.99	1.77	1.18	1.749	2.834	0.6963	0.23291
mRNA	80264	ZNF430	1.98	2.02	2.41	2.15	1.81	1.52	1.4	1.41	1.47	1.32	2.76	1.56	1.56	1.33	1.1	1.51	2.8	2.73	2.52	1.73	1.749	1.96	0.1643	0.396502
mRNA	147670	SMIM17	2.72	2.67	2.86	1.93	1.57	1.55	1.48	1.51	0.66	0.54	2.66	0.72	2.36	0.76	0.89	1.91	1.36	2.79	1.79	1.08	1.749	1.632	-0.0999	0.74677
mRNA	200895	DHFR2	1.87	2.04	1.78	2.71	1.29	1.62	1.18	2.03	1.41	1.58	2.34	1.71	1.12	1.15	0.74	1.03	1.87	1.64	1.6	1.41	1.751	1.461	-0.2612	0.173713
mRNA	3682	ITGAE	2.16	2.23	1.55	2.13	1.72	1.39	1.67	1.82	1.34	1.51	2.5	1.68	1.8	1.48	2.12	1.54	2.1	2.55	2.86	1.79	1.752	2.042	0.221	0.126748
mRNA	168002	DACT2	2.19	2.88	0.93	3.47	0.64	0.49	2.74	2.17	0.95	1.07	1.96	0.46	3.3	0.65	0.17	0.23	0.05	0.21	0.48	0.19	1.753	0.77	-1.1869	0.0516206
mRNA	131873	COL6A6	1.56	2.44	1.81	2.14	2.1	1.44	2.07	1.2	1.2	1.57	1.26	2.17	0.73	1.1	1.73	1.63	1.03	1.4	1.6	1.22	1.753	1.387	-0.3379	0.0660235
mRNA	1071	CETP	1.58	1.26	2.16	2.22	1.46	1.93	1.51	1.7	1.92	1.8	2.2	1.29	0.95	1.18	1.65	1.6	1.35	1.48	1.67	1.08	1.754	1.445	-0.2796	0.0550471
mRNA	140680	C20orf96	1.97	2.33	1.46	1.51	2.26	1.85	1.42	1.78	1.41	1.57	1.83	1.3	0.81	1.09	1.09	1.19	1.8	1.64	1.29	1.6	1.756	1.364	-0.3644	0.0191827
mRNA	2823	GPM6A	0.54	1.67	2.31	1.5	2.7	1.27	0.95	1.54	2.14	2.94	1.1	1.56	3.56	1.23	1.2	1.56	1.98	1.27	0.94	1.78	1.756	1.618	-0.1181	0.688726
mRNA	6839	SUV39H1	1.72	2.55	1.59	1.6	2.05	1.6	1.57	1.6	1.49	1.79	1.3	1.95	1.19	1.75	1.71	1.53	3	1.42	1.82	2.14	1.756	1.781	0.0204	0.898623
mRNA	8914	TIMELESS	1.83	1.43	2.25	1.41	1.9	1.96	1.78	1.58	1.62	1.81	2.27	2.29	1.56	1.69	1.75	1.71	5.77	2.3	4.43	2.43	1.757	2.62	0.5765	0.0816644
mRNA	23231	SEL1L3	1.4	1.57	1.86	1.71	1.73	1.86	1.63	1.66	2.12	2.03	6.56	4.57	1.63	1.62	1.62	2.14	1.58	1.87	2.52	2.41	1.757	2.652	0.594	0.120231
mRNA	348654	GEN1	1.63	1.59	1.86	1.72	1.85	1.39	2.2	1.93	2.15	1.25	1.39	1.12	1.12	1.67	1.15	1.54	2.71	1.52	2.02	2.07	1.757	1.631	-0.1074	0.51299
mRNA	8771	TNFRSF6B	0.98	0.81	3.66	1.62	1.33	1.81	1.03	1.57	2.22	2.55	2.78	4.04	8.83	7.52	6.55	5.75	4.32	6.64	18.58	3.74	1.758	6.875	1.9674	0.00587425
mRNA	112840	WDR89	1.76	1.74	1.81	2.21	1.7	1.56	1.49	2.17	1.62	1.52	2.08	1.58	4.08	1.68	1.93	2.26	2.8	3.57	3.59	2.06	1.758	2.563	0.5439	0.0198088
mRNA	23308	ICOSLG	2.17	0.57	2.85	0.87	2.34	2.14	1.29	1.38	1.26	2.71	4.28	3.72	5.59	2.9	1.82	1.84	1.15	0.93	2.22	2.38	1.758	2.683	0.6099	0.100632
mRNA	120406	NXPE2	1.94	2.42	1.47	1.9	1.62	1.75	1.47	1.37	2.17	1.47	1.09	1.15	3.31	1.64	1.39	2.2	1.19	1.86	1.44	2.03	1.758	1.73	-0.0232	0.908542
mRNA	441027	TMEM150C	1.36	1.77	1.82	1.64	1.97	1.91	1.19	2.27	1.83	1.83	3.19	2.81	2.1	1.6	1.66	1.42	2.16	1.43	2.27	2.24	1.759	2.088	0.2474	0.138787
mRNA	54475	NLE1	1.64	1.41	2.41	1.18	1.85	1.72	1.37	2.1	1.82	2.1	1.4	1.94	3.75	2.36	2.92	2.32	2.91	2.21	3.87	2.75	1.76	2.643	0.5866	0.00610355
mRNA	28	ABO	1.21	2.33	2.54	2.03	2.64	1.08	1.64	0.98	1.54	1.61	2.24	1.2	1.08	1.47	1.45	1.09	0.75	0.79	0.65	2.12	1.76	1.284	-0.4549	0.0803208
mRNA	153642	ARSK	1.43	1.9	1.43	2.5	1.93	1.57	1.52	2.14	1.28	1.91	2.52	1.93	1.37	0.96	0.98	1.74	2.64	1.73	2.47	2.62	1.761	1.896	0.1066	0.581016
mRNA	220164	DOK6	1.9	1.5	1.88	1.49	2.56	1.56	1.52	1.6	1.94	1.67	1.03	1.34	2.52	1.29	1.12	1.18	2.2	1.64	1.64	1.14	1.762	1.51	-0.2227	0.201479
mRNA	151963	MB21D2	1.99	1.39	1.8	1.75	1.81	1.66	1.52	2.04	2	1.66	1.45	2.17	2.99	2.51	1.95	1.53	1.41	1.78	1.23	1.5	1.762	1.852	0.0719	0.643228
mRNA	3084	NRG1	2.36	0.6	1.8	2.97	3.64	1	1.46	1.02	0.7	2.07	1.4	1.53	3.03	1.58	1.16	0.79	2.1	2.02	3.84	1.09	1.762	1.854	0.0734	0.835407
mRNA	654483	BOLA2B	1.16	1.45	1.79	1.84	1.24	1.55	1.46	2.03	2.73	2.41	2.14	4.02	3.22	2.72	2.6	2.28	4.46	2.6	5.02	3.36	1.766	3.242	0.8764	0.000851136
mRNA	100037417	DDTL	1.87	1.23	3.29	2.19	1.48	2.12	1.01	1.31	1.91	1.25	2.86	1.26	0.94	1.14	1.26	1.25	1.73	1.5	1.39	2.09	1.766	1.542	-0.1957	0.430708
mRNA	699	BUB1	2.37	0.99	0.91	1.4	2.63	2.4	1.69	1.62	1.96	1.69	0.66	1.14	0.65	1.53	1.26	1.14	5.59	0.92	1.13	1.75	1.766	1.577	-0.1633	0.70906
mRNA	92283	ZNF461	2.25	2.12	1.49	1.97	1.47	1.59	1.65	1.88	1.74	1.53	1.63	1.22	1.2	1.67	1.56	1.82	1.51	1.67	1.63	1.77	1.769	1.568	-0.174	0.0831678
mRNA	55165	CEP55	2.09	1.2	1.01	1.49	1.93	2.37	2.27	1.5	2.22	1.61	0.61	1.2	0.89	1.93	1.12	1.67	7.13	1.29	1.09	1.85	1.769	1.878	0.0863	0.863205
mRNA	2850	GPR27	2.02	1.42	1.6	1.62	1.22	2.1	1.39	1.91	2.16	2.25	2.02	2.25	1.29	2.01	1.4	1.84	1.71	1.65	1.56	1.82	1.769	1.755	-0.0115	0.925876
mRNA	11130	ZWINT	1.92	1.94	1.18	1.21	3.05	2.37	1.74	1.04	1.83	1.42	1.18	1.64	0.89	1.53	2.11	1.08	9.49	1.46	2.03	2.28	1.77	2.369	0.4205	0.485557
mRNA	360	AQP3	1.55	1.45	2.83	1.53	0.54	1.59	1.63	1.8	0.53	4.26	5.95	4.18	2.14	2.93	6.85	5.86	1.89	3.83	4.28	6.56	1.771	4.447	1.3283	0.00112874
mRNA	80742	PRR3	1.61	1.84	2.53	2.01	1.76	1.54	1.53	1.81	1.4	1.68	1.89	1.48	3.31	2.08	1.65	1.72	3.27	2.65	3.93	1.73	1.771	2.371	0.4209	0.0621532
mRNA	51208	CLDN18	2.01	1.23	1.97	1.8	2.52	1.38	2.06	1.43	1.82	1.49	0.96	0.92	1.65	1.24	1.45	2.3	1.7	1.41	1.04	1.7	1.771	1.437	-0.3015	0.0843384
mRNA	64221	ROBO3	1.62	1.98	2.09	1.38	2.18	1.41	1.94	2.35	1.25	1.51	2.08	1.23	1.4	1.52	1.51	2.06	1.53	1.46	1.17	1.4	1.771	1.536	-0.2054	0.147844
mRNA	9099	USP2	1.61	2.46	1.81	0.87	1.59	2.53	1.69	1.59	1.95	1.61	0.67	0.76	3.38	4.67	5.28	1.82	0.64	2.94	0.79	1.49	1.771	2.244	0.3415	0.423624
mRNA	BGIG9606_41176	BGIG9606_41176	0.88	0.57	2.67	2.39	1.75	3.78	0.23	1.49	2.08	1.87	0.75	0.99	0.79	1.02	0.7	2.37	1.91	2.78	4.57	1.71	1.771	1.759	-0.0098	0.981561
mRNA	541468	LURAP1	1.7	2.17	1.76	2.35	1.73	1.81	1.52	2.13	1.28	1.27	2.14	1.18	1.22	0.87	0.92	1.14	2.81	2.39	1.84	1.76	1.772	1.627	-0.1232	0.554927
mRNA	140545	RNF32	1.07	2.05	1.77	1.56	2.72	1.4	1.73	1.4	1.98	2.04	2.3	1.53	1.46	2.2	1.74	2.05	1.17	0.98	1.7	1.45	1.772	1.658	-0.0959	0.574283
mRNA	100506115	SMIM25	1.57	1.39	2.79	1.83	0.71	1.96	1.45	2.55	1	2.48	6.08	6.34	2.75	2.08	3.76	4.08	3.02	5.17	8.44	6.29	1.773	4.801	1.4371	0.000841745
mRNA	55888	ZKSCAN7	1.62	1.79	2.24	1.76	1.88	1.27	2.18	1.79	1.6	1.6	1.49	1.62	1.13	1.18	2.02	1.68	2.62	2.01	2.35	1.82	1.773	1.792	0.0154	0.915304
mRNA	26230	TIAM2	1.6	1.61	1.31	1.69	1.89	2.63	1.96	1.47	1.91	1.67	1.2	1.53	0.61	1.83	1.77	2.06	0.86	1.46	0.62	1.57	1.774	1.351	-0.393	0.048229
mRNA	BGIG9606_53053	BGIG9606_53053	2.4	1.97	1.02	1.13	2.15	1.85	2.39	1.62	1.68	1.54	0.77	0.66	0.42	1.46	1.47	2.03	0.37	1.15	0.16	1.51	1.775	1	-0.8278	0.0057302
mRNA	BGIG9606_54791	BGIG9606_54791	1.25	2.12	2.66	1.42	2.41	1.89	1.63	1.19	1.8	1.38	1.57	1.41	2.29	2.77	1.47	2.48	2.18	2.16	2.48	1.91	1.775	2.072	0.2232	0.186434
mRNA	388272	C16orf87	1.78	1.81	3.11	2.24	1.34	2.28	1.01	1.23	1.56	1.41	1.7	0.92	1.39	1.54	1.87	1.77	2.81	2.6	2.25	1.35	1.777	1.82	0.0345	0.875542
mRNA	105373989	LOC105373989	0.85	1.49	4.02	1.84	0.82	2.15	0.7	0.67	1.88	3.38	2.7	1.48	8.2	4.63	2.13	1.95	4.66	2.85	4.74	1	1.78	3.434	0.948	0.0509785
mRNA	389289	ANXA2R	1.9	1.55	1.38	1.65	2.3	1.7	1.96	1.99	1.78	1.6	1.6	1.96	0.85	1.13	1.76	2.34	2.63	0.94	1.51	2.1	1.781	1.682	-0.0825	0.638468
mRNA	54964	C1orf56	1.49	2.06	1.21	2.21	1.96	1.3	1.61	1.93	1.67	2.39	2.03	2.43	0.59	1.08	0.68	0.93	1.82	1.6	1.23	1.46	1.783	1.385	-0.3644	0.0971226
mRNA	80144	FRAS1	0.81	0.99	7.52	0.37	2.54	0.55	2.02	1.16	0.81	1.06	0.86	0.59	8.85	3.13	1.84	1.38	2.57	1.4	2.52	0.82	1.783	2.396	0.4263	0.554494
mRNA	440295	GOLGA6L9	1.63	2.1	1.92	1.94	1.56	1.85	1.76	1.74	1.62	1.72	1.64	1.25	0.81	1.19	1.12	1.27	2.14	2.04	1.26	1.2	1.784	1.392	-0.358	0.0180512
mRNA	81578	COL21A1	1.54	1.7	1.97	2.1	1.56	2.43	1.3	2.22	1.01	2.01	1.38	1.26	1.15	0.46	1.08	1.3	3.28	0.76	1.93	1.76	1.784	1.436	-0.3131	0.237343
mRNA	5010	CLDN11	2.8	2.38	1.87	0.84	1.83	1.18	0.93	2.41	2.53	1.08	0.64	0.51	1.52	1.17	0.61	0.36	0.5	0.53	0.93	0.66	1.785	0.743	-1.2645	0.00138355
mRNA	10673	TNFSF13B	2.07	1.14	1.65	2.3	1.54	1.69	1.17	2.08	2.08	2.13	3.45	3.09	2.07	1.14	1.55	1.75	1.43	2.63	1.54	2.27	1.785	2.092	0.229	0.281124
mRNA	91807	MYLK3	3.6	1.57	1.05	0.67	0.74	2.6	1.59	1.96	1.81	2.27	0.31	0.62	0.27	1.23	0.36	1.32	0.16	0.31	0.2	0.48	1.786	0.526	-1.7636	0.00145465
mRNA	388507	ZNF788P	1.64	1.44	1.91	1.75	2.52	1.42	2.03	1.97	1.75	1.43	1.46	1.28	1.05	1.15	2.27	2.08	3.04	1.98	2.6	2.2	1.786	1.911	0.0976	0.603376
mRNA	2146	EZH2	2.02	1.41	2.03	1.62	2.05	2.02	2.24	1.38	1.78	1.31	1.13	1.31	1.13	1.43	1.27	1.17	6.4	1.5	2.38	1.63	1.786	1.935	0.1156	0.780688
mRNA	56121	PCDHB15	1.55	1.76	2.56	1.65	2.4	1.6	1.9	1.67	1.21	1.58	2.8	2.34	2.37	2.31	1.23	1.57	2.12	2.08	2.45	1.78	1.788	2.105	0.2355	0.121275
mRNA	3815	KIT	2.04	1.93	1.45	3.14	1.76	1.19	1.26	1.21	1.87	2.03	1.07	1.1	3.08	2.36	1.44	2.59	2.13	1.64	1.16	2.37	1.788	1.894	0.0831	0.719186
mRNA	148254	ZNF555	1.6	2.02	1.93	1.76	1.94	1.61	1.91	1.85	1.73	1.54	1.56	1.36	1.45	1.41	1.43	1.65	1.56	1.43	1.66	1.62	1.789	1.513	-0.2417	0.00048905
mRNA	272	AMPD3	1.87	1.01	2.78	1.88	1.74	2.39	1.11	1.2	2	1.91	9.98	6.48	1.76	1.4	3.52	2.42	2.78	4.12	5.1	3.44	1.789	4.1	1.1965	0.0196863
mRNA	165055	CCDC138	1.91	1.47	1.62	1.71	2.09	2.07	2	2.04	1.7	1.28	1.18	1.17	0.73	1.46	1.73	1.28	2.18	1.32	1.72	1.5	1.789	1.427	-0.3262	0.0302868
mRNA	93058	COQ10A	1.34	1.57	1.59	2.29	1.67	1.62	1.35	2.32	1.85	2.29	2.83	2.47	2.38	1.39	1.76	1.24	2.24	2.31	2.31	1.97	1.789	2.09	0.2243	0.147798
mRNA	84126	ATRIP	1.64	1.95	1.65	1.97	1.59	2.22	1.74	1.87	1.69	1.58	2.5	2.41	2.1	2.18	1.85	1.7	3.18	2.21	3.1	2.3	1.79	2.353	0.3945	0.00500947
mRNA	163255	ZNF540	1.79	1.84	1.47	2.01	2.3	1.53	1.78	1.94	1.51	1.73	2.05	1.32	1.26	0.66	0.75	1.7	1.13	1.31	0.82	1.61	1.79	1.261	-0.5054	0.00548458
mRNA	51533	PHF7	1.91	2.01	1.35	2.18	1.74	1.66	1.57	1.78	1.68	2.02	1.7	1.68	0.72	1.28	1.13	1.42	2	1.35	0.83	1.58	1.79	1.369	-0.3868	0.0123
mRNA	147657	ZNF480	1.64	1.99	1.62	3.08	2.36	1.22	0.94	2.35	1.43	1.27	3.22	1.58	1.85	1.47	1.09	1.99	2.91	3.37	4.08	2.7	1.79	2.426	0.4386	0.105518
mRNA	339559	ZFP69	1.74	1.4	1.81	2.29	1.76	1.92	1.44	2.13	2.01	1.41	1.64	1.38	1.01	1.11	1.64	1.65	1.82	1.66	2.11	1.83	1.791	1.585	-0.1763	0.168987
mRNA	10578	GNLY	0.94	1.55	2.29	2.08	1.49	0.79	1.01	4.55	1.73	1.49	30.38	2.88	1.21	0.57	0.61	0.79	0.78	1.66	0.68	1.12	1.792	4.068	1.1827	0.459916
mRNA	105372978	LINC01638	2.45	1.58	1.4	2.31	1.89	1.45	1.26	2.33	2.23	1.03	0.71	0.27	1.94	0.75	0.59	0.76	0.94	1.07	0.99	1.14	1.793	0.916	-0.969	0.000700775
mRNA	54863	TOR4A	1.65	1.41	2.31	1.75	1.68	2.48	0.94	1.19	1.71	2.81	4.1	3.56	2.03	1.99	2.91	2.19	2.77	2.62	3.72	2.61	1.793	2.85	0.6686	0.00227817
mRNA	10333	TLR6	2.39	1.52	1.76	2.27	1.35	2.05	1.59	1.77	1.68	1.55	2.19	1.73	0.85	0.69	1.43	1.79	1.69	1.22	1.56	2.08	1.793	1.523	-0.2355	0.170181
mRNA	112479	ERI2	1.9	1.52	1.4	2.53	1.9	1.46	1.6	2.06	1.98	1.58	1.93	1.62	0.7	1.71	1.07	1.46	2.33	1.45	2	2.12	1.793	1.639	-0.1296	0.432737
mRNA	7766	ZNF223	2.1	1.85	2.04	2.04	1.88	1.47	1.53	1.89	1.56	1.58	2.03	1.66	1.45	1.23	1.08	1.47	1.83	1.69	1.68	1.62	1.794	1.574	-0.1887	0.0738801
mRNA	63934	ZNF667	1.94	2.24	1.88	2.22	1.68	1.37	1.9	1.55	1.41	1.76	2.48	1.28	2.37	1.55	1.39	1.29	2.7	2.11	1.84	1.44	1.795	1.845	0.0396	0.800289
mRNA	79891	ZNF671	2.22	1.83	1.51	1.84	1.01	1.62	1.36	2.79	1.82	1.96	2.07	1.9	0.78	1	1.63	1.87	1.11	0.84	1.22	1.32	1.796	1.374	-0.3864	0.0625741
mRNA	7582	ZNF33B	1.43	2.03	1.88	2.24	2.58	1.63	1.37	1.86	1.65	1.29	3.72	1.88	1.44	0.7	1.11	2.1	2.93	2.09	1.93	2.93	1.796	2.083	0.2139	0.380024
mRNA	57560	IFT80	2.18	2	1.63	2.33	1.81	1.35	1.03	2.22	2.14	1.28	2.12	1.49	1.69	0.67	0.82	0.82	3.03	1.91	2.62	2.05	1.797	1.722	-0.0615	0.798166
mRNA	353514	LILRA5	2.23	0.41	5.23	2.1	0.79	1.57	0.7	2.28	1.3	1.37	4.65	7.28	5.6	3.74	7.53	4.74	5.74	10.3	11.52	8.66	1.798	6.976	1.956	6.64667e-05
mRNA	100302652	GPR75-ASB3	0.8	1.58	0.55	0.79	2.59	1.29	1.84	3.6	2.73	2.21	2.33	2.8	2.6	3.07	3.05	1.84	0.53	1.15	1.68	3.64	1.798	2.269	0.3357	0.294495
mRNA	118812	MORN4	2.07	1.61	1.74	2.24	1.9	1.5	1.63	1.9	1.5	1.92	2.86	2.64	1.33	0.78	1.49	1.82	3.13	2.06	2.55	2.29	1.801	2.095	0.2182	0.259646
mRNA	266812	NAP1L5	1.72	1.87	1.89	2.3	1.46	1.53	1.6	2.24	1.67	1.74	1.72	1.63	1.85	1.47	1.55	1.19	3.23	2.4	3.23	2.19	1.802	2.046	0.1832	0.334514
mRNA	92104	TTC30A	1.76	1.88	1.44	1.8	1.84	1.56	2.08	1.94	2.03	1.71	2.17	1.47	1.05	1.16	0.95	2.1	2	1.07	1.27	1.86	1.804	1.51	-0.2567	0.0970469
mRNA	9311	ASIC3	1.62	0.94	6.49	0.89	2.57	1.07	1.03	0.99	1.22	1.22	1.84	0.87	3	2.77	0.84	1.57	2.64	2.27	6.76	1.31	1.804	2.387	0.404	0.458043
mRNA	102724560	CBSL	1.19	1.21	0.42	2.57	3.33	1.44	3.33	1.76	1.29	1.51	1.29	2.82	1.49	2.26	1.41	0.55	0.55	0.91	1.02	1.86	1.805	1.416	-0.3502	0.323986
mRNA	29902	FAM216A	1.73	1.23	2.23	2.49	1.76	1.8	1.38	2.05	1.55	1.87	2.25	1.62	3.19	2.5	2.77	2.18	5.25	3.69	6.34	2.01	1.809	3.18	0.8138	0.0197539
mRNA	201191	SAMD14	1.69	1.92	1.26	2.39	1.98	1.61	1.82	1.44	1.84	2.15	1.39	1.36	1.83	1.09	2.05	1.21	1.58	1.22	1.03	1.42	1.81	1.418	-0.3521	0.0153477
mRNA	56155	TEX14	4.24	2.17	1.87	1.45	1.54	0.66	1.55	2.48	1.16	0.99	2.42	0.58	3.91	0.45	1.08	0.77	4.56	1.25	10.32	0.95	1.811	2.629	0.5377	0.438756
mRNA	162972	ZNF550	2.11	1.69	1.75	1.66	1.64	1.79	1.26	2.11	2.21	1.92	2.04	1.47	1.84	1.78	1.49	1.19	1.91	1.65	1.67	2.29	1.814	1.733	-0.0659	0.55212
mRNA	1063	CENPF	2.48	1.41	1.35	1.68	3.09	2.32	1.67	1.4	1.54	1.2	0.87	0.96	1.12	1.35	0.93	1.4	7.93	1.76	1.52	1.59	1.814	1.943	0.0991	0.857174
mRNA	8479	HIRIP3	1.63	1.88	1.43	2.4	1.64	2.52	1.33	1.88	1.49	1.95	2.12	1.58	1.06	1.1	1.17	1.19	2.06	1.69	1.73	1.13	1.815	1.483	-0.2915	0.0811621
mRNA	114987	WDR31	2.05	1.74	1.95	2.46	2.01	1.98	1.57	1.52	1.43	1.44	2.48	1.45	0.92	1.21	1.31	1.5	2.1	1.6	1.42	1.88	1.815	1.587	-0.1937	0.218676
mRNA	5228	PGF	2.38	3.44	1.03	1.72	1.01	0.8	1.58	2.23	1.67	2.29	1.75	1.61	2.03	1.15	0.69	0.75	1.94	2	1.67	1.01	1.815	1.46	-0.314	0.255488
mRNA	84986	ARHGAP19	1.65	1.87	1.47	1.83	1.87	1.92	1.41	1.89	2.19	2.07	2.18	1.73	1.52	1.27	1.57	1.62	2.48	1.56	2.27	2	1.817	1.82	0.0024	0.983838
mRNA	BGIG9606_46159	BGIG9606_46159	1.47	1.3	2.06	1.46	2.68	1.94	2.41	1.84	1.84	1.18	1.17	1.81	0.45	1.61	0.98	2.09	1.9	1.2	1.19	1.83	1.818	1.423	-0.3534	0.0918242
mRNA	10112	KIF20A	1.54	0.82	1.02	1.01	3.18	2.56	2.6	1.36	2.1	1.99	0.71	1.93	0.82	1.15	1.52	1.27	9.69	1.29	1.13	2.44	1.818	2.195	0.2719	0.678587
mRNA	55640	FLVCR2	1.52	1.8	1.93	2.11	1.98	1.62	2.55	1.76	1.26	1.67	3.91	3.52	1.7	1.67	2.54	2.35	2.7	2.19	4.14	2.23	1.82	2.695	0.5663	0.0127369
mRNA	79072	FASTKD3	1.7	1.51	1.95	2.06	2	1.37	1.94	2.36	1.76	1.57	2.42	1.2	1.94	1.95	1.67	2.01	2.3	2.72	3.44	3.11	1.822	2.276	0.321	0.074149
mRNA	57670	KIAA1549	1.86	1.88	2.95	1.5	2.21	1.3	1.9	1.45	1.59	1.59	2.13	1.61	1.19	1.5	1.22	1.24	1.26	1.35	1.19	1.14	1.823	1.383	-0.3985	0.0262672
mRNA	51277	DNAJC27	2.07	2.07	2.36	1.9	1.29	1.49	1.67	2.04	1.6	1.74	1.71	1.42	2.49	2.14	1.52	1.61	2.28	2.06	2.12	1.88	1.823	1.923	0.077	0.516315
mRNA	672	BRCA1	1.85	2.03	2.03	1.83	2.03	2.11	1.41	1.4	1.98	1.56	1.79	1.65	0.93	1.13	0.98	1.7	5.14	2.08	2.94	1.88	1.823	2.022	0.1495	0.632238
mRNA	6357	CCL13	0.96	3.02	1.53	2.99	0.65	3.13	0.58	1.17	1.94	2.28	8.89	8.87	2.1	0.58	2.37	1.36	6.94	3.58	8.65	3.24	1.825	4.658	1.3518	0.0260741
mRNA	7639	ZNF85	1.36	2.02	1.67	2.11	2.48	1.93	1.28	2.05	1.51	1.84	2.3	1.8	1.36	1.26	1.75	1.84	3.24	2.09	2.27	1.71	1.825	1.962	0.1044	0.530786
mRNA	89890	KBTBD6	1.63	1.99	1.4	1.77	1.87	1.58	1.69	2.17	2.22	1.95	1.81	1.84	1.24	1.34	1.28	1.8	2.04	1.62	1.84	2.04	1.827	1.685	-0.1167	0.275663
mRNA	23550	PSD4	1.68	0.87	2.1	1.85	1.68	2.39	1.22	2.42	2.02	2.06	5.44	5.48	1.49	1.67	2.36	2.13	3.04	2.13	2.69	3.27	1.829	2.97	0.6994	0.0352533
mRNA	145508	CEP128	2.18	1.83	2.74	1.56	2.31	1.86	1.15	1.36	1.93	1.37	1.89	1.14	1.01	0.99	0.95	1.43	2.95	1.79	1.88	1.56	1.829	1.559	-0.2304	0.291904
mRNA	22844	FRMPD1	1.75	2.33	1.94	2.17	2.1	2.07	1.06	1.23	2.02	1.62	2.18	1.46	1.49	1.88	1.48	1.71	2.41	2.6	2.59	1.88	1.829	1.968	0.1057	0.48255
mRNA	64858	DCLRE1B	2.24	2.18	1.74	2.02	1.59	2.12	1.46	1.69	1.5	1.75	2.12	1.72	1.7	1.05	1.42	1.35	3.24	1.78	2.87	1.66	1.829	1.891	0.0481	0.795579
mRNA	284346	ZNF575	2.21	2.38	1.88	2.8	1.88	2.4	1.14	0.85	1.57	1.19	1.27	0.56	1	0.38	0.62	0.89	2.08	1.7	1	0.77	1.83	1.027	-0.8334	0.00672848
mRNA	56104	PCDHGB1	1.44	2.16	1.67	1.21	2.59	1.22	1.95	1.89	1.78	2.39	1.45	1.84	1.3	1.92	1.24	1.78	1.22	1.77	1.32	1.56	1.83	1.54	-0.2489	0.109844
mRNA	441168	CALHM6	3.12	0.75	1.94	2.58	0.8	2.4	0.6	1.72	2.32	2.07	2.71	2.51	0.82	0.93	2.06	1.63	0.79	1.07	0.78	1.84	1.83	1.514	-0.2735	0.389329
mRNA	344787	ZNF860	1.49	2.28	1.85	2.89	1.47	1.28	1.77	1.86	1.87	1.55	1.49	1.35	0.9	1.19	0.93	1.18	2.48	1.25	1.56	1.49	1.831	1.382	-0.4059	0.0412141
mRNA	388886	LRRC75B	2.39	1.72	1.85	1.43	1.77	1.85	1.74	1.33	2.37	1.86	2.55	1.7	1.61	1.74	1.33	1.31	1.34	1.29	2.26	1.59	1.831	1.672	-0.1311	0.369397
mRNA	158376	SPAAR	1.75	1.9	2.16	1.31	1.94	1.52	1.66	1.49	2.01	2.57	0.77	0.64	1.35	2.23	0.92	1.66	2.35	1.12	3.18	2.52	1.831	1.674	-0.1293	0.604309
mRNA	100129480	MKRN2OS	1.31	1.77	2.09	1.41	2.53	1.42	2.03	1.82	2.38	1.56	1.34	1.4	1.55	2.04	1.73	2.38	1.2	1.56	1.34	1.58	1.832	1.612	-0.1846	0.224557
mRNA	57469	PNMA8B	1.93	1.74	1.41	1.66	2.36	1.57	2.21	2.04	1.83	1.58	0.86	0.96	0.75	0.87	0.91	0.69	0.79	0.74	0.72	0.92	1.833	0.821	-1.1588	8.078e-07
mRNA	388566	ZNF470	2.06	2.12	1.67	2.05	1.66	1.67	1.74	1.94	1.75	1.67	1.59	1.15	1.92	1.43	1.37	1.65	1.77	1.5	1.41	1.71	1.833	1.55	-0.2419	0.00689571
mRNA	27151	CPAMD8	1.26	1.84	1.43	2.26	2.96	1.78	1.8	1.24	1.56	2.2	2.21	2.15	0.82	0.57	0.52	1.51	0.84	0.57	0.51	1.4	1.833	1.11	-0.7236	0.0153671
mRNA	117289	TAGAP	2.68	0.97	2.26	3.26	0.73	1.37	0.9	2.57	2.01	1.58	4.38	3.39	1.29	0.85	1.55	0.92	0.88	1.21	0.79	1.67	1.833	1.693	-0.1146	0.76982
mRNA	5493	PPL	1.16	5.7	1.04	1.89	1.13	0.97	2.3	1.85	0.79	1.5	6.75	2.33	1.28	0.84	0.46	0.65	0.47	1.14	0.95	1.66	1.833	1.653	-0.1491	0.813032
mRNA	26872	STEAP1	0.75	0.52	8.09	1.25	2.01	0.96	0.69	2.02	0.93	1.12	0.63	0.99	7.58	5.89	4.97	3.29	14.55	10.32	17.25	8.33	1.834	7.38	2.0086	0.011888
mRNA	BGIG9606_49624	BGIG9606_49624	1.18	2.86	2.03	0.59	3	1.52	2.52	2.09	0.29	2.27	1.69	1	0.23	0.55	1.13	1.18	0.68	0.63	1.39	0.37	1.835	0.885	-1.052	0.0119464
mRNA	5608	MAP2K6	1.11	1.31	1.34	1.79	3.21	2.23	1.95	1.79	2.04	1.58	1.1	1.3	0.56	0.53	0.74	1.51	2.12	0.46	1.95	1.78	1.835	1.205	-0.6067	0.0329951
mRNA	258010	SVIP	3.2	2.69	2	2.51	0.96	3.05	0.59	1.67	0.57	1.11	4.15	2.17	1.92	1.1	0.35	1.49	4.7	3.82	3.11	0.95	1.835	2.376	0.3728	0.354922
mRNA	129446	XIRP2	1.19	1.95	2.43	4.41	2.03	1.23	1.37	1.1	1.56	1.09	2.04	1.31	2.66	0.92	1.23	2.11	3.33	1.67	2.94	2.36	1.836	2.057	0.164	0.59222
mRNA	55199	FAM86C1	1.33	1.31	2.67	1.74	1.58	1.75	1.82	2.12	1.79	2.26	2.43	2.55	2.93	2.72	3.2	2.88	3.84	3.86	5.28	3.08	1.837	3.277	0.835	0.000344185
mRNA	284417	TMEM150B	2.45	1.33	2.25	1.42	1.42	2.18	0.92	1.46	2.45	2.49	1.89	4.27	1.16	1.31	4.1	1.49	2.16	2.67	2.9	2.37	1.837	2.432	0.4048	0.148819
mRNA	57451	TENM2	2.15	2.6	2.25	1.75	1.93	3.06	1.03	1.61	0.97	1.02	1.6	0.91	4.02	0.73	0.98	1.05	1.99	2.17	2.38	1.15	1.837	1.698	-0.1135	0.723845
mRNA	105371371	LOC105371371	1.55	2.81	2.34	1.44	1.93	1.98	2.15	1.64	1.51	1.04	2.19	1.37	1.45	1.35	1.04	1.25	1.64	0.81	1.66	1.57	1.839	1.433	-0.3599	0.0594202
mRNA	27079	RPUSD2	1.9	2.1	1.58	1.98	1.6	1.65	1.93	1.99	1.69	1.97	2.19	2.46	1.75	1.28	2.97	1.96	2.05	2.13	2.52	2.27	1.839	2.158	0.2308	0.0643004
mRNA	79843	FAM124B	1.43	1.07	1.46	2.12	2.24	1.68	1.29	2.53	2.26	2.32	0.85	1.24	1.08	1.25	1.12	1.26	1.48	1.07	1.32	1.56	1.84	1.223	-0.5893	0.00416664
mRNA	84766	CRACR2A	1.87	2.14	1.82	2.36	1.59	2.03	1.68	1.38	1.61	1.93	2.38	2.18	2.02	1.21	1.65	2.39	2.8	2.43	3.18	2.46	1.841	2.27	0.3022	0.0487425
mRNA	51053	GMNN	1.38	1.29	2.16	2.45	2.06	2.15	1.5	2.37	1.56	1.5	5.29	3.08	2.01	1.62	1.86	2.7	10.52	4.61	8.3	2.85	1.842	4.284	1.2177	0.0298239
mRNA	400451	FAM174B	1.48	2.7	1.99	2.06	1.4	3.12	1.43	0.72	1.86	1.66	6.02	4.79	1.63	1.63	3.44	3.14	2.1	2.81	2.11	2.51	1.842	3.018	0.7123	0.0347689
mRNA	7802	DNALI1	2.07	1.78	2.16	2.44	1.08	1.97	1.78	1.86	1.76	1.52	3.56	1.72	1.34	0.75	0.79	1.19	1.73	2.53	1.58	1.59	1.842	1.678	-0.1345	0.580563
mRNA	8714	ABCC3	1.64	0.73	3.47	1.51	1.67	2.34	1.72	1.86	1.79	1.7	18.8	11.19	1.8	1.93	3.62	5.85	6.41	3.45	10.5	5.76	1.843	6.931	1.911	0.0136484
mRNA	163259	DENND2C	1.91	2	1.81	1.32	1.98	1.88	1.93	1.82	2.14	1.64	1.54	1.47	1.16	1.52	1.91	2.22	1.54	1.37	1.24	1.79	1.843	1.576	-0.2258	0.0463257
mRNA	388335	TMEM220	2.04	2.04	2.38	1.83	1.1	1.57	2.31	1.41	1.89	1.86	2.52	2.41	2.47	2.2	1.71	1.34	4.39	1.85	2.88	1.57	1.843	2.334	0.3407	0.128589
mRNA	65109	UPF3B	1.71	2.43	2.06	2.83	1.59	1.88	1.79	1.85	1.05	1.24	2.54	1.36	1.22	0.88	1.23	1	4.16	2.14	2.95	1.36	1.843	1.884	0.0317	0.913936
mRNA	650	BMP2	1.06	1.27	5.3	1.72	1.18	1.44	0.79	1.8	1.49	2.39	4.03	2.99	5.08	1.73	2.16	1.54	2.84	3.33	3.54	1.65	1.844	2.889	0.6477	0.0727302
mRNA	23658	LSM5	1.62	1.81	1.84	2.52	1.63	2	1.45	1.72	2.16	1.7	2	1.75	2.34	1.59	1.62	1.5	3.47	2.11	3	2	1.845	2.138	0.2126	0.217191
mRNA	23491	CES3	1.68	1.78	1.68	1.82	1.86	1.59	1.74	1.92	2.51	1.89	1.81	1.6	1.08	1.59	1.29	1.78	1.08	0.96	0.86	1.48	1.847	1.353	-0.449	0.00211418
mRNA	BGIG9606_52610	BGIG9606_52610	2.56	2.37	1.67	1.71	2.83	2.42	1.69	0.94	1.24	1.05	0.67	1.02	1.69	0	0.51	0.89	1.04	1.7	0.97	1.58	1.848	1.007	-0.8759	0.0064577
mRNA	388963	C2orf81	1.96	2.39	1.69	2.11	1.69	1.9	1.59	1.63	1.69	1.83	2.7	2.48	1.06	1.27	1.05	1.54	1.86	1.36	1.38	1.47	1.848	1.617	-0.1926	0.259891
mRNA	100506127	GVQW3	2.07	2.24	1.3	1.59	2.62	1.44	2.19	1.69	1.82	1.53	1.59	0.99	0.38	0.8	1.21	1.47	1.38	0.79	0.82	1.34	1.849	1.077	-0.7797	0.000431163
mRNA	145447	ABHD12B	0.81	1.25	1.71	2.3	2.91	2.56	1.27	1.92	2	1.76	0.84	1.89	3.29	0.96	1.01	2.02	1.05	0.78	0.95	1.78	1.849	1.457	-0.3437	0.24011
mRNA	54784	ALKBH4	1.74	1.71	1.83	2.38	1.4	1.63	1.81	2.07	1.75	2.17	2.11	2.37	1.16	1.48	1.74	1.48	2	1.61	2.65	2.43	1.849	1.903	0.0415	0.766041
mRNA	10018	BCL2L11	1.58	1.96	2.46	1.52	2.17	1.75	1.34	1.83	1.89	2	5.99	4.72	5.48	2.3	1.32	1.76	1.93	2.42	2.17	1.58	1.85	2.967	0.6815	0.0742981
mRNA	55257	MRGBP	1.66	1.69	2.54	2.15	1.72	1.94	1.36	1.69	1.82	1.93	2.59	1.85	2.19	1.62	1.51	1.55	2.87	2.15	3.16	2.06	1.85	2.155	0.2202	0.159918
mRNA	143684	FAM76B	1.57	1.92	1.51	2.43	2.16	1.37	1.41	2.5	2.07	1.56	2.49	1.83	1.94	1.76	1.49	2.03	2.36	2.29	2	2.29	1.85	2.048	0.1467	0.249484
mRNA	105378220	MARCOL	2.12	1.57	3.53	2.68	1.79	1.87	1.21	1.81	1.1	0.82	0.03	0.18	4.89	1.35	0.42	0.56	12.5	3.07	6.19	1.61	1.85	3.08	0.7354	0.35386
mRNA	727	C5	2.04	1.69	2.37	1.89	2.2	1.59	1.94	1.43	1.74	1.61	2.49	1.6	1.09	0.9	1.35	1.74	3.01	1.4	1.36	1.93	1.85	1.687	-0.1331	0.480385
mRNA	741	ZNHIT2	1.39	1.62	1.94	2.14	1.87	2.1	1.95	2.14	1.68	1.68	1.69	2.34	2.75	2.42	2.02	1.99	1.69	1.88	2.44	2.39	1.851	2.161	0.2234	0.0392609
mRNA	2258	FGF13	1.1	1.78	2.38	1.91	2.06	3.56	0.85	1.27	1.87	1.74	2	1.3	1.58	0.77	1.56	1.99	2.61	1.22	2.64	1.92	1.852	1.759	-0.0743	0.763921
mRNA	51284	TLR7	3.07	1.42	0.75	2.28	1.13	2.79	0.91	1.62	2.26	2.3	1.57	1.59	0.46	0.42	0.83	0.91	0.55	0.83	0.33	1.03	1.853	0.852	-1.1209	0.00386548
mRNA	93010	B3GNT7	1.69	1.72	2.43	1.84	1.2	2.69	1.05	1.33	1.96	2.62	5.37	4.32	3.95	1.44	1.49	2.39	2.93	2.03	1.47	2.23	1.853	2.762	0.5759	0.0754296
mRNA	155	ADRB3	1.52	1.87	3.07	0.61	2.73	1.95	0.94	1.57	0.83	3.44	0.85	1.66	0.22	3.7	1.29	1.37	0.2	1.53	0.44	1.32	1.853	1.258	-0.5587	0.195734
mRNA	7100	TLR5	2.92	1.78	1.46	2.17	1.29	1.67	1.51	2.05	1.45	2.25	2.7	2.43	1.19	0.56	1.18	1.87	1.66	2.15	1.75	2.24	1.855	1.773	-0.0652	0.755933
mRNA	347252	IGFBPL1	1.86	0.98	2.4	2.17	1.83	1.91	1.24	1.54	2.41	2.22	1.94	3.66	2.33	3.05	2.61	1.45	1.5	1.35	1.11	3.02	1.856	2.202	0.2466	0.287747
mRNA	54768	HYDIN	1.14	2.98	2.09	1.97	1.59	2.08	1.56	2.38	1.7	1.07	1.87	1.67	0.77	2.78	1.21	2.53	2.12	2.04	0.84	1.29	1.856	1.712	-0.1165	0.615994
mRNA	9308	CD83	2.02	1.19	3.49	2.21	1.24	1.61	1.33	1.92	1.49	2.07	5.36	2.59	6.17	1.86	1.31	1.81	5.09	1.73	1.62	1.77	1.857	2.931	0.6584	0.111449
mRNA	9317	PTER	1.86	2.23	1.71	1.98	1.86	1.43	1.4	2.82	1.74	1.54	2.84	1.88	1.78	1.21	1.48	2.09	2.22	1.34	2.42	2.52	1.857	1.978	0.0911	0.582926
mRNA	1525	CXADR	3.65	2.69	1.17	1.89	1.23	1.66	1.88	1.5	1.42	1.49	2.99	1	0.53	1.37	0.72	1.4	0.35	0.75	0.26	1.17	1.858	1.054	-0.8179	0.0326357
mRNA	BGIG9606_37461	BGIG9606_37461	1.73	1.91	2.68	0.85	3.17	3.36	1.27	1.46	1.42	0.74	1.43	2.49	1.53	2.53	1.92	2.43	2.25	2.05	1.18	2.96	1.859	2.077	0.16	0.532843
mRNA	5590	PRKCZ	1.55	1.87	2.5	1.4	2.03	1.62	1.88	1.39	1.53	2.85	8.11	4.91	2.47	1.33	2.05	3.23	2.19	2.67	2.14	2.61	1.862	3.171	0.7681	0.0690843
mRNA	51778	MYOZ2	1.75	2.08	1.6	1.81	1.4	2.23	1.67	2.13	2.36	1.59	2.82	1.46	1.04	1.75	2.3	2.91	1.09	1.66	0.64	0.48	1.862	1.615	-0.2053	0.406612
mRNA	100129250	SMIM27	1.45	1.63	1.32	2.14	1.69	1.27	1.97	2.95	2.5	1.7	2.9	2.22	0.88	1.88	0.97	1.61	1.64	1.52	1.79	2.55	1.862	1.796	-0.0521	0.804906
mRNA	1946	EFNA5	2.45	1.36	2.46	2.71	2.21	2.16	1.37	1.08	1.07	1.76	4.95	4.29	5.97	1.91	1.94	2.09	5.35	3.52	3.6	1.78	1.863	3.54	0.9261	0.00865085
mRNA	10231	RCAN2	1.33	2.44	1.46	2.69	1.48	1.76	1.25	3.26	1.5	1.46	1.15	0.76	1.33	0.86	0.96	0.97	1.18	1.28	1.45	1.41	1.863	1.135	-0.7149	0.0088241
mRNA	113675	SDSL	1.91	2.04	1.23	2.05	0.99	2.84	1.96	2.22	1.36	2.03	2.35	3.8	1.7	1.25	2.08	2.21	4.37	1.59	2.1	1.95	1.863	2.34	0.3289	0.199929
mRNA	284312	ZSCAN1	1.28	2.02	2.19	1.85	2.16	0.98	2.95	1.76	1.59	1.87	1.35	0.82	0.7	0.91	0.78	1.28	1.07	0.93	1.41	1.63	1.865	1.088	-0.7775	0.00137445
mRNA	4603	MYBL1	2.6	1.54	1.79	2.01	1.86	2.74	1.82	1.45	1.68	1.16	0.8	0.81	0.96	1.21	0.98	1.45	2.18	0.92	1.07	1.11	1.865	1.149	-0.6988	0.00237592
mRNA	646658	SYNDIG1L	2.39	2.28	1.72	2.2	2.24	0.95	1.61	1.57	1.75	1.95	2.34	2.16	0.64	1	1.64	2	1.24	1.56	1.44	1.93	1.866	1.595	-0.2264	0.231628
mRNA	10809	STARD10	1.58	1.4	1.34	2.64	2.42	2.56	1.47	1.73	1.25	2.27	3.26	2.85	1.92	1.01	0.82	1.24	1.73	2.85	1.03	1.03	1.866	1.774	-0.0729	0.787557
mRNA	1628	DBP	2.1	5.04	0.54	2.1	1.66	1.13	1.67	1.66	1.23	1.54	2.11	1.15	0.19	0.31	0.13	0.5	0.58	0.36	0.36	0.54	1.867	0.623	-1.5834	0.0117662
mRNA	147920	IGFL2	1.91	1.34	2.15	0.97	3.88	0.94	2.47	1.26	1.56	2.2	0.65	1.01	0.15	0.7	0.96	0.81	0.65	0.7	0.35	0.95	1.868	0.693	-1.4306	0.00212275
mRNA	139886	SPIN4	1.88	1.77	1.63	1.91	2.21	1.61	1.92	1.65	2.19	1.94	1.41	1.3	1.4	1.7	1.18	1.39	2.21	1.2	1.36	1.22	1.871	1.437	-0.3807	0.00218518
mRNA	5888	RAD51	1.92	0.81	1.97	1.68	2.8	2.41	2.75	1.41	1.53	1.43	1.65	1.03	1.3	0.76	1.77	1.24	3.68	1.01	2.44	1.82	1.871	1.67	-0.164	0.560156
mRNA	80263	TRIM45	2.12	1.96	0.9	1.93	1.77	1.96	2.3	1.95	2.13	1.7	1.72	1.1	0.28	0.74	0.91	1.28	1.64	0.82	0.6	1.58	1.872	1.067	-0.811	0.000686921
mRNA	113263	GLCCI1	2.1	1.2	2.76	1.73	1.81	1.92	1.53	1.75	1.83	2.1	2.58	2.53	1.34	1.28	1.25	1.26	2.3	1.52	1.93	2.29	1.873	1.828	-0.0351	0.839388
mRNA	128272	ARHGEF19	1.55	1.22	2.89	1.52	2.47	1.49	1.86	2.16	1.67	1.91	6.69	3.95	3.82	2.78	3.2	3.59	4.23	3.47	4.7	3.01	1.874	3.944	1.0735	0.000159056
mRNA	8089	YEATS4	2.86	2.5	1.71	1.92	1.52	1.25	1.3	1.37	2.89	1.42	2.45	1.95	1.48	2.03	2.26	1.3	3.92	2.65	3.21	2.33	1.874	2.358	0.3314	0.147276
mRNA	653689	GSTT2B	2.22	0.86	1.55	2.56	2.19	1.36	1.21	2.21	2.12	2.47	2.17	2.63	0.42	1.84	2.39	1.92	1.41	0.63	1.53	3.75	1.875	1.869	-0.0046	0.986833
mRNA	9595	CYTIP	2.05	1.38	3.33	1.92	1.4	2.25	0.93	2.45	1.29	1.76	6.22	5.04	3.37	2.21	1.85	1.81	3.1	4.42	2.99	2.66	1.876	3.367	0.8438	0.011563
mRNA	387856	CCDC184	2.11	1.07	3.12	1.83	2.55	0.8	1.8	1.45	1.41	2.62	2.97	2.74	1.68	3.11	2.3	1.8	2.24	2.2	2.36	2.35	1.876	2.375	0.3403	0.0876367
mRNA	23705	CADM1	2.02	1.73	2.28	1.86	1.53	0.87	1.65	2.88	1.63	2.31	7.2	4.28	2.26	1.43	0.98	1.12	0.92	1.13	0.7	0.79	1.876	2.081	0.1496	0.770407
mRNA	55330	BLOC1S4	1.29	1.46	2.47	2.38	1.57	1.87	1.36	2.16	1.96	2.25	3.45	2.23	2.52	1.63	2.01	1.65	2.97	2.9	3.31	2.17	1.877	2.484	0.4042	0.0267192
mRNA	286527	TMSB15B	1.43	2.15	2.22	1.87	3	1.44	1.94	1.62	1.57	1.54	1.5	0.97	1.02	1.74	2.06	0.94	2.19	1.8	1.8	2.11	1.878	1.613	-0.2195	0.23673
mRNA	114548	NLRP3	2.58	1.4	3.06	1.56	1.38	1.93	1.26	2.26	1.64	1.72	3.97	3.84	4.06	3.25	1.7	1.85	1.24	3.05	2.22	2.62	1.879	2.78	0.5651	0.0282722
mRNA	10859	LILRB1	2.01	0.96	2.36	2.4	0.97	3.4	0.64	2.42	1.6	2.04	5.12	5.44	1.09	1.2	2.41	1.36	3.05	6.74	3.87	3.94	1.88	3.422	0.8641	0.0401819
mRNA	1070	CETN3	2.33	1.83	1.75	4.5	1.41	2.03	0.92	1.74	1.22	1.1	3.73	1.18	2.25	0.79	0.86	1.2	4.62	3.71	3.82	1.87	1.883	2.403	0.3518	0.364378
mRNA	BGIG9606_52456	BGIG9606_52456	1.46	1.43	1.3	1.09	2.61	1.83	3.67	1.9	2.05	1.5	1.67	0.33	2.09	2.87	2.53	2.79	0.52	1.03	0.68	2.12	1.884	1.663	-0.18	0.576683
mRNA	10224	ZNF443	1.86	2.09	1.9	2.16	1.67	1.93	1.94	1.94	1.58	1.77	2.33	1.7	1.29	1.88	1.82	2.32	2.19	1.77	1.92	1.6	1.884	1.882	-0.0015	0.986689
mRNA	6507	SLC1A3	2.86	1.21	1.94	1.76	0.8	2.19	1.3	1.38	2.73	2.7	5.68	2.44	3.26	2.61	4.5	8.38	5.41	2.07	2.45	4.25	1.887	4.105	1.1213	0.00643734
mRNA	101927345	LOC101927345	0.42	2.87	1.75	1.3	3.12	1.39	1.59	2.32	2.32	1.79	3.82	2.34	0.79	0.26	0.92	3.84	1.17	0.83	0.67	1.32	1.887	1.596	-0.2416	0.554516
mRNA	6610	SMPD2	1.63	1.42	2.42	1.99	1.99	1.61	1.84	1.61	2.31	2.07	3.44	2.28	1.64	1.84	1.4	1.57	2.52	1.89	3.48	1.85	1.889	2.191	0.214	0.261979
mRNA	26240	FAM50B	2.07	1.94	1.33	2.06	1.46	2.23	1.9	1.88	1.76	2.27	2.21	1.97	1.37	1.26	1.64	1.91	2	1.7	1.37	1.56	1.89	1.699	-0.1537	0.186567
mRNA	10166	SLC25A15	1.49	2.07	1.87	1.82	1.63	1.43	1.91	2.97	2.19	1.53	2.39	1.65	1.62	2.24	2.01	2.18	3.94	2.2	3.63	1.85	1.891	2.371	0.3263	0.117521
mRNA	100526835	FPGT-TNNI3K	1.56	3.07	1.37	1.65	2.11	1.99	1.75	1.7	2.34	1.39	1.06	1.07	0.7	0.82	0.76	1.26	0.65	1.08	0.83	1.58	1.893	0.981	-0.9483	0.000237406
mRNA	18	ABAT	1.78	2.39	2.45	1.79	1.57	1.97	1.53	1.87	1.25	2.33	2.69	3.09	1.49	1.31	1.24	2.45	1.45	1.79	1.31	1.92	1.893	1.874	-0.0146	0.938512
mRNA	441631	TSPAN11	1.62	1.81	2.35	1.95	2.15	2.56	1.52	1.27	1.33	2.39	2.76	3.01	2.63	1.68	2.05	3.43	3.01	2.38	2.29	2.73	1.895	2.597	0.4546	0.00472526
mRNA	81931	ZNF93	2.37	1.89	2.35	2.61	2.22	1.9	1.36	1.39	1.41	1.45	2.51	1.19	1.64	1.5	1.37	1.22	4.47	2.17	5.26	2.22	1.895	2.355	0.3135	0.348603
mRNA	25801	GCA	1.66	1.03	2.47	2.63	1.71	1.79	0.91	3.09	2.05	1.62	3.98	4.21	3.34	2.54	2.8	3.46	4.68	4.52	5.6	5.42	1.896	4.055	1.0967	5.22545e-05
mRNA	84318	CCDC77	1.82	1.98	1.76	1.74	2.31	2.29	2.09	1.96	1.51	1.51	2.15	2.18	1.14	1.59	1.33	1.38	3.61	2.84	2.51	2.04	1.897	2.077	0.1308	0.500306
mRNA	9547	CXCL14	1.64	3.16	1.75	2.01	2.28	1.29	1.16	1.53	2.04	2.12	18.21	9.31	4.73	4.72	0.84	0.55	2.77	2.5	2.53	2.18	1.898	4.834	1.3487	0.116357
mRNA	8693	GALNT4	2.12	1.61	2.39	2.27	1.62	1.43	1.54	2.27	2.11	1.62	3.73	2.13	1.15	1.27	1.86	1.91	1.75	1.85	2.06	1.91	1.898	1.962	0.0478	0.800884
mRNA	3223	HOXC6	3.54	3.9	0.83	1.72	0.6	1.04	1.37	2.6	2.34	1.05	0.29	0.23	0.05	0.45	0.19	0.33	0.46	0.15	0.18	0.21	1.899	0.254	-2.9023	0.00144003
mRNA	221662	RBM24	1.22	1.96	2.41	1.86	1.38	3.43	2.4	1.59	1.33	1.41	3.11	3.55	0.58	3.24	5.66	3.41	2.85	3.53	3.09	2.38	1.899	3.14	0.7255	0.0153922
mRNA	2542	SLC37A4	1.78	1.75	1.41	1.85	1.8	2.07	1.72	2.32	1.97	2.32	3.44	3.81	1.77	1.07	1.93	1.86	3.42	1.46	2.93	3.04	1.899	2.473	0.381	0.098359
mRNA	10736	SIX2	1.3	1.14	1.17	2.29	2.49	2.65	1.4	1.28	1.07	4.2	4.53	3.95	4.12	0.47	2.44	2.65	0.72	2.27	0.39	1.89	1.899	2.343	0.3031	0.452896
mRNA	5551	PRF1	0.53	1.65	2.88	1.55	2.3	1.07	1.01	3.82	2.09	2.09	4.75	3.33	2.09	0.86	0.69	1.18	1.3	0.71	1.17	2.37	1.899	1.845	-0.0416	0.918299
mRNA	5106	PCK2	1.4	1.58	1.19	2.42	1.94	2.44	1.8	1.54	1.72	2.97	3.27	4.47	1.5	2.67	1.9	1.78	2.4	2.06	2.39	3.34	1.9	2.578	0.4403	0.0598469
mRNA	23220	DTX4	1.57	1.83	2.18	1.43	2.75	1.78	1.6	1.56	1.84	2.46	3.05	2.93	1.66	1.47	1.54	1.99	1.49	1.54	1.32	2.1	1.9	1.909	0.0068	0.970335
mRNA	10636	RGS14	1.66	1.5	2.42	1.48	1.8	2.34	1.48	2.3	1.99	2.05	2.75	3.2	1.97	2.46	1.66	2.24	2.56	2.51	3.09	3.71	1.902	2.615	0.4593	0.00625829
mRNA	83852	SETDB2	2.48	2.12	1.63	1.91	1.68	1.69	1.71	1.63	2.34	1.83	3.08	2.13	0.62	1.35	1.21	1.75	1.79	1.38	1.41	1.43	1.902	1.615	-0.236	0.230275
mRNA	6491	STIL	2.04	1.77	1.59	1.82	2.22	2.5	2	1.58	1.85	1.65	1.15	1.42	0.6	2.16	1.96	2.4	4.4	2.2	1.95	1.75	1.902	1.999	0.0718	0.775057
mRNA	100506012	PPP5D1	1.26	1.68	2.62	1.2	2.59	2.29	2.21	1.67	2.08	1.44	1.12	1.58	1.31	1.54	1.3	1.5	1.61	1.3	1.84	1.22	1.904	1.432	-0.411	0.0222759
mRNA	84460	ZMAT1	2.17	2.03	1.7	2.39	1.65	1.97	1.43	2.2	1.91	1.66	3.05	1.67	0.84	1.35	0.96	1.54	1.55	1.39	0.87	1.62	1.911	1.484	-0.3648	0.0761778
mRNA	8228	PNPLA4	2.58	1.67	1.36	2.11	1.87	2.01	1.27	2.21	1.9	2.13	2.2	2.21	1.43	1.71	1.18	1.9	2.22	1.95	2.06	1.75	1.911	1.861	-0.0382	0.768024
mRNA	124222	PAQR4	1.82	1.89	1.44	1.85	2	2.23	1.93	1.81	2.26	1.89	1.91	2.71	1.26	1.25	1.91	1.71	4.81	1.39	2.36	2.65	1.912	2.196	0.1998	0.428117
mRNA	50619	DEF6	1.74	1.34	2.07	1.75	1.36	3.13	0.81	1.94	2.42	2.57	3.3	2.9	1.15	1.59	2.67	1.85	2.72	2.13	3.34	3.03	1.913	2.468	0.3675	0.099277
mRNA	3872	KRT17	0.37	0.4	0.96	0.7	9.14	1.79	2.78	0.9	0.31	1.78	8.24	13.68	0.41	2.6	4.76	5.5	2.04	4.36	0.42	1.93	1.913	4.394	1.1997	0.126584
mRNA	23552	CDK20	2.03	1.37	2.88	1.82	1.65	1.58	1.74	2.51	1.5	2.05	2.2	2.68	1.37	1.35	1.81	1.64	2.87	2.23	2.61	2.42	1.913	2.118	0.1469	0.3825
mRNA	7775	ZNF232	1.63	1.98	1.78	1.82	2.15	2.25	1.97	2.39	1.47	1.69	2.55	1.87	1.32	1.24	1.66	1.7	3.4	2.43	2.86	1.75	1.913	2.078	0.1194	0.505851
mRNA	79730	NSUN7	1.93	1.78	2.95	1.32	3.53	1.83	2.02	0.95	1.08	1.74	1.96	1.73	1.25	2.78	1.96	1.97	3.48	1.55	1.88	2.32	1.913	2.088	0.1263	0.595299
mRNA	BGIG9606_55209	BGIG9606_55209	1.17	3.29	3.59	1.1	1.06	0.9	2.51	0.77	2.22	2.53	0.91	1.03	1.88	2.17	2.8	4.54	4.11	2.38	0.56	2.82	1.914	2.32	0.2775	0.455091
mRNA	9173	IL1RL1	1.42	0.91	7.57	1.17	1.28	1.71	0.95	1.05	1.92	1.17	59.57	53.94	11.9	12.1	27.61	10.95	12.76	19.7	17.64	4.14	1.915	23.031	3.5882	0.00629651
mRNA	5067	CNTN3	1.58	2.63	1.72	2.62	1.57	0.98	2.31	2.1	2.05	1.6	0.96	0.96	0.51	0.9	1.28	0.77	0.89	0.85	0.78	0.92	1.916	0.882	-1.1192	9.34212e-05
mRNA	254170	FBXO33	1.74	1.91	1.83	2.05	1.65	1.92	1.62	2.35	2.04	2.05	2.94	2.67	1.7	1.47	1.41	1.91	2.01	2.1	2.14	2.13	1.916	2.048	0.0961	0.44474
mRNA	1241	LTB4R	1.93	1.62	2.33	1.86	1.78	2.17	1.53	2.4	1.99	1.57	2.51	2.38	2	1.91	2.96	2.39	2.99	2.51	4.25	2.72	1.918	2.662	0.4729	0.00674797
mRNA	7291	TWIST1	2.37	2.16	1.8	2.65	2.27	1.59	1	2.06	1.81	1.47	3.09	1.7	1.65	1.3	1.08	1.64	2.02	2.14	1.95	1.19	1.918	1.776	-0.111	0.560871
mRNA	445571	CBWD3	0.64	2.24	2.06	4.66	1.28	1.87	1.08	1.2	2.7	1.47	2.24	1.29	1.65	3.49	1.96	3.18	2.57	3.05	2.57	1.18	1.92	2.318	0.2718	0.379088
mRNA	6617	SNAPC1	2.36	1.83	2.61	2.53	1.48	1.86	1.01	2.18	1.59	1.76	3.22	2.04	3.31	2.81	2.56	3	3.79	4.74	5.21	2.15	1.921	3.283	0.7732	0.00254912
mRNA	150372	NFAM1	2.28	1.43	2.12	2.17	1.31	2.42	1.1	2.32	1.91	2.15	3.22	3.48	2.28	1.33	1.67	2.07	1.82	3.02	2.46	3.18	1.921	2.453	0.3527	0.0740841
mRNA	25961	NUDT13	2.58	2.12	1.73	1.82	1.98	1.91	2.09	1.24	2.05	1.69	1.81	1.72	2.08	1.91	1.65	2.41	2.3	2.67	2.84	2.02	1.921	2.141	0.1564	0.208209
mRNA	4815	NINJ2	1.74	2.87	1.9	2.88	1.62	1.38	2.41	2.4	1.22	0.8	2.07	2.9	1.42	1.06	0.83	1.02	1.54	1.95	1.77	1.72	1.922	1.628	-0.2395	0.330836
mRNA	89846	FGD3	1.98	1.26	2.35	2.21	1.56	2.25	1.31	2.02	2.18	2.1	2.25	3.14	1.5	1.08	1.62	1.59	2.13	2.26	2.97	2.8	1.922	2.134	0.151	0.412731
mRNA	54769	DIRAS2	2.54	1.68	2.6	1.46	1.27	0.75	2.39	1.27	2.52	2.75	2.73	4.71	0.11	1.41	1.57	0.97	1.63	0.65	0.82	2.02	1.923	1.662	-0.2104	0.587189
mRNA	389668	XKR9	2.15	2.64	2.52	1.78	1.92	2.55	1.72	1.38	1.1	1.48	1.54	1.31	2.21	1.34	1.42	1.54	1.89	2.03	1.87	1.39	1.924	1.654	-0.2181	0.189363
mRNA	6330	SCN4B	2.31	1.61	0.99	2.42	1.63	1.05	1.53	3.85	1.15	2.73	0.2	0.3	1.33	0.79	0.49	0.3	0.49	0.46	0.21	0.81	1.927	0.538	-1.8407	0.000732907
mRNA	30819	KCNIP2	2.12	1.74	1.99	2.06	2.16	1.64	2.08	1.49	2.02	1.97	1.57	1.4	1.52	1.56	2.08	2.18	1.66	1.9	1.45	1.26	1.927	1.658	-0.2169	0.0371295
mRNA	27010	TPK1	1.59	2.06	2.22	1.56	1.86	2.38	1.85	2.66	1.64	1.47	2.74	2.59	2.12	2.19	2.81	1.78	2.76	1.69	3.12	2.69	1.929	2.449	0.3443	0.0162114
mRNA	63920	ZBED8	1.94	2.01	1.54	2.38	1.94	1.76	1.96	2.01	1.78	1.97	1.94	1.55	0.88	1.15	1.37	1.9	2.17	1.82	1.2	1.99	1.929	1.597	-0.2725	0.0478809
mRNA	95	ACY1	1.71	1.81	1.87	1.82	1.84	2.31	1.63	1.62	2.26	2.43	2.75	3.48	1.69	2.15	2.28	2.44	3.53	1.82	3.75	2.31	1.93	2.62	0.441	0.0173538
mRNA	84866	TMEM25	1.65	2.05	1.51	2.24	2.04	2.16	1.4	2.12	1.79	2.35	4.46	3.4	1.87	1.7	1.41	1.69	1.84	2.32	1.57	2.36	1.931	2.262	0.2283	0.324289
mRNA	85414	SLC45A3	1.78	1.44	2.13	1.79	2.19	2.51	2.25	1.81	1.68	1.81	2.76	2.15	0.87	1.03	1.52	2.64	1.77	1.72	1.76	2.51	1.939	1.873	-0.05	0.776406
mRNA	641339	ZNF674	1.83	1.79	2.22	2.25	2.16	2.12	1.96	1.84	1.88	1.35	1.56	1.32	1.07	1.66	1.31	1.86	2.3	1.58	1.5	1.8	1.94	1.596	-0.2816	0.0230692
mRNA	285349	ZNF660	1.85	1.85	2.2	1.77	2.23	1.7	2.1	1.94	2.01	1.76	1.55	1.2	1.48	1.93	1.63	1.45	2.12	1.68	2.06	2.2	1.941	1.73	-0.166	0.101335
mRNA	100529063	BCL2L2-PABPN1	7.97	2.55	0.18	0	0	6.41	0	0	0.99	1.33	1.02	0	0.94	0	0	0.08	0	3.67	2.74	0	1.943	0.845	-1.2013	0.297627
mRNA	1133	CHRM5	1.46	1.8	1.58	0.84	2.55	1.34	1.3	2.13	3.26	3.17	1.5	1.21	1.54	3.14	1.75	1.96	1.13	1.39	1.54	0.92	1.943	1.608	-0.273	0.31574
mRNA	105375355	UPK3B	2.49	1.84	2.12	1.29	2.37	1.52	2.42	1.91	2	1.48	1.54	1.4	1.15	1.61	1.38	2.24	1.7	1.38	1.36	1.87	1.944	1.563	-0.3147	0.0341788
mRNA	29799	YPEL1	2.07	2.33	1.05	1.77	2.22	1.76	1.77	1.57	1.57	3.35	2.47	2.18	1.45	1.23	0.55	1.07	1.26	0.87	0.63	0.93	1.946	1.264	-0.6225	0.0244151
mRNA	25806	VAX2	1.11	2.53	1.56	3.12	2.79	1.72	1.7	1.84	1.61	1.49	0.81	0.91	1.02	1.79	1.37	1.71	1.54	1.63	1.86	2.54	1.947	1.518	-0.3591	0.118877
mRNA	201294	UNC13D	2.11	1.38	2.29	1.78	1.8	2.22	1.62	2.32	2.06	1.92	3.1	3.54	1.47	1.43	2.57	2.29	2.52	2.08	2.64	3.32	1.95	2.496	0.3561	0.0455254
mRNA	79676	OGFOD2	2.26	1.99	1.69	2.12	1.67	2.03	2.09	1.67	1.86	2.12	2.69	2.5	1.54	1.2	1.75	2	3.15	2.33	2.23	1.84	1.95	2.123	0.1226	0.392622
mRNA	131578	LRRC15	0.61	1.3	5.61	1.52	0.98	1.94	0.78	0.6	2.56	3.6	6.24	4.41	2.58	1.18	0.55	3.03	1.5	1.65	0.6	2.85	1.95	2.459	0.3346	0.511424
mRNA	109703458	HTD2	2.5	1.53	1.72	1.56	1.78	1.5	1.57	2.23	2.97	2.14	2.12	1.31	1.93	0.59	2.48	1.42	1.92	2.96	1.77	1.81	1.95	1.831	-0.0908	0.650674
mRNA	7903	ST8SIA4	2.41	1.65	3.05	1.92	1.36	2.36	0.93	2.09	1.67	2.09	4.92	4.2	4.69	1.57	1.86	2.07	2.94	3.08	2.72	2.66	1.953	3.071	0.653	0.0181466
mRNA	168433	RNF133	0.92	2.6	2.62	2.15	2.52	1.08	1.97	1.95	2.23	1.49	1.67	1.38	1.05	1.66	1.42	1.68	2.74	1.78	3.21	3.07	1.953	1.966	0.0096	0.966721
mRNA	8900	CCNA1	1.33	0.88	1.93	3.64	1.16	2.86	1.44	2.52	1.61	2.17	1.65	2.79	2.13	1.47	1.55	0.92	2.65	3.87	0.67	1.2	1.954	1.89	-0.048	0.878037
mRNA	23616	SH3BP1	1.82	1.35	2.67	2.1	1.5	2.87	1.15	1.78	2.12	2.2	2.65	3.23	1.67	1.26	2.99	1.92	2.38	2.25	3.42	2.23	1.956	2.4	0.2951	0.129129
mRNA	91768	CABLES1	1.59	2.26	1.95	2.43	1.8	2.12	1.47	1.46	2.12	2.37	4.66	2.91	1.67	1.27	0.96	1.71	1.84	1.32	2.12	1.63	1.957	2.009	0.0378	0.887122
mRNA	54069	MIS18A	2.33	2.19	1.85	1.87	1.8	2.01	1.58	1.71	2.44	1.8	2.45	2.07	1.97	2.27	3.5	1.97	2.18	1.91	2.94	1.95	1.958	2.321	0.2454	0.0722196
mRNA	BGIG9606_42757	BGIG9606_42757	2.38	2.78	2.43	3.61	2.14	1.73	1.08	1.42	1.12	0.89	3.26	1.2	2.46	1.12	0.95	1.95	3.56	3.21	3.44	1.56	1.958	2.271	0.2139	0.475046
mRNA	6252	RTN1	2.81	1.14	2.39	1.93	1.45	3.04	0.97	1.52	2.04	2.29	1.8	2.82	1.56	1.07	1.51	1.81	2.12	2.06	1.69	1.95	1.958	1.839	-0.0905	0.6565
mRNA	64838	FNDC4	1.51	1.47	2.79	1.73	2.2	2.18	1.3	2.13	1.61	2.67	3.44	3.59	3.68	3	3.2	4.2	3.6	3.99	5.06	3.06	1.959	3.682	0.9104	2.77282e-06
mRNA	643866	CBLN3	2.7	1.85	1.91	2.52	1.7	0.86	1.62	2.07	2.72	1.64	2.54	2.5	1.09	1.14	0.67	0.87	1.47	1.26	0.89	1.3	1.959	1.373	-0.5128	0.0463232
mRNA	10247	RIDA	1.75	1.89	1.78	2.71	1.24	1.43	1.85	2.38	2.69	1.87	2.68	2.63	2.09	1.5	1.52	1.95	4.61	2.82	3.36	2.7	1.959	2.586	0.4006	0.0802398
mRNA	115196	ZNF554	2.28	2.17	1.79	2.08	2.17	1.7	1.85	1.75	1.8	2.01	2.49	1.87	0.94	1.23	0.97	1.72	1.7	1.41	1.46	1.73	1.96	1.552	-0.3367	0.0245546
mRNA	91664	ZNF845	1.87	1.83	2.36	1.89	2.14	1.6	2.18	2.48	1.75	1.5	3.16	1.69	1.46	1.36	1.64	2.3	2.55	2.53	2.73	2.7	1.96	2.212	0.1745	0.276698
mRNA	BGIG9606_52526	BGIG9606_52526	1.2	2.07	3.16	1.22	2.22	1.04	2.04	2.11	1.67	2.88	3.09	2.8	3.55	3.75	4.05	3.93	3.25	2.94	3.04	2.19	1.961	3.259	0.7328	0.000284454
mRNA	5322	PLA2G5	1.7	2.17	2.52	1.26	2.3	2.17	1.77	1.82	1.49	2.42	1.63	2.1	3.97	2.8	4.31	5.13	3.1	3.26	1.72	4.6	1.962	3.262	0.7334	0.00876347
mRNA	84775	ZNF607	2.15	1.94	1.83	2.04	2.27	1.69	1.77	1.97	2.26	1.73	1.74	1.5	1.51	1.27	1.17	1.65	1.86	1.23	1.83	2.08	1.965	1.584	-0.311	0.00482553
mRNA	3700	ITIH4	2.16	1.64	2.31	2.04	1.77	2.61	1.81	1.75	1.74	1.82	1.64	1.16	0.64	1.54	1.16	2.09	1.09	2.46	1.77	1.39	1.965	1.494	-0.3953	0.0285307
mRNA	158062	LCN6	1.05	1.3	5.07	1.05	0.93	2.17	2.27	1.55	1.29	2.99	0.53	1.07	1.89	4.17	5.93	8.03	3.8	4.2	7.84	5.98	1.967	4.344	1.143	0.0235176
mRNA	29760	BLNK	3.46	1.48	1.42	2.78	1.13	2.99	1.04	1.12	1.59	2.66	2.39	2.65	0.35	0.35	0.9	0.84	1.27	1.26	0.66	1.54	1.967	1.221	-0.6879	0.0652954
mRNA	23627	PRND	2.01	1.6	1.29	1.61	1.82	0.7	2.3	2.37	2.4	3.57	0.1	0.43	6.21	2.12	0.94	0.84	3.36	1.28	1.96	1.26	1.967	1.85	-0.0885	0.852908
mRNA	440193	CCDC88C	1.58	2.09	2.2	1.7	1.5	1.88	1.32	3.55	1.57	2.29	2	1.61	0.69	1.05	1.09	1.11	1.54	0.9	1.86	1.2	1.968	1.305	-0.5927	0.015327
mRNA	55314	TMEM144	1.99	1.76	1.71	1.97	2.56	1.57	2.02	1.97	2.2	1.94	1.94	1.93	0.88	0.59	1.61	1.97	1.93	1.49	1.31	2.02	1.969	1.567	-0.3295	0.0434106
mRNA	283254	HARBI1	2.66	1.96	1.62	2.21	1.69	1.74	2.17	1.87	1.96	1.81	1.61	2.19	1.49	1.44	2.66	1.64	2.1	1.78	2.35	1.77	1.969	1.903	-0.0492	0.686834
mRNA	115004	CGAS	1.92	1.25	2.35	1.82	1.87	2.3	1.61	2.12	2.25	2.21	2.57	2.51	2.31	2.13	3.4	1.66	2.51	3.28	2.97	2.43	1.97	2.577	0.3875	0.0077751
mRNA	BGIG9606_54188	BGIG9606_54188	2.8	1.02	3.4	1.68	1.93	2.01	1.29	1.31	2.46	1.8	1.41	0.91	2.63	1.18	2.54	0.73	1.53	1.65	3.17	0	1.97	1.575	-0.3228	0.318842
mRNA	56953	NT5M	1.57	1.61	1.78	2.03	2.1	2.47	1.71	1.85	2.26	2.33	1.22	1.95	1.14	1.76	1.2	1.35	2.89	2.09	1.53	1.6	1.971	1.673	-0.2365	0.150756
mRNA	11133	KPTN	1.19	2.07	1.87	2.52	2.38	2	2.41	1.51	1.94	1.83	1.62	2	1.32	1.89	2.57	2.77	3.43	2.17	3.74	3.15	1.972	2.466	0.3225	0.106006
mRNA	3237	HOXD11	4.02	0.93	3.5	0.25	1.73	2.69	1.09	1.08	3.54	0.91	7.99	4.92	4.23	3.19	0.82	2.94	1.59	2.14	1.87	0.86	1.974	3.055	0.6301	0.204581
mRNA	BGIG9606_53908	BGIG9606_53908	0	0.37	9.41	0.18	0	0	1.88	4.63	0	3.27	2.45	0.81	16.02	0.39	0.93	0.93	0	0	0.03	6.76	1.974	2.832	0.5207	0.653699
mRNA	79411	GLB1L	2.32	2.63	2.23	1.63	1.77	1.6	1.86	2.5	1.84	1.37	1.85	2.5	1.81	1.15	1.05	1.02	2.13	1.2	1.57	1.99	1.975	1.627	-0.2796	0.113894
mRNA	130132	RFTN2	1.63	2.7	2.07	2.42	2.15	1.82	1.27	1.7	2.1	1.9	1.48	1.77	1.43	0.97	0.74	0.99	2.18	0.7	1.53	1.39	1.976	1.318	-0.5842	0.00367409
mRNA	54065	SMIM11A	1.6	1.65	1.51	3.13	2.97	2.32	1.56	2.13	1.66	1.27	2.97	0.72	1.2	1.06	0.91	1.18	1.13	2.73	1.05	2.31	1.98	1.526	-0.3757	0.184614
mRNA	8029	CUBN	1.46	2.76	2	2.27	1.83	1.59	1.72	1.89	2.3	2	1.65	1.44	1.11	1.59	0.92	1.78	1.3	1.37	1.1	1.17	1.982	1.343	-0.5615	0.000537857
mRNA	100128927	ZBTB42	1.66	1.52	2.13	2.11	2.13	1.88	2.1	2.05	2.4	1.85	2.42	2.6	2.04	2.3	2.93	2.04	1.61	1.85	2.29	2.41	1.983	2.249	0.1816	0.0860041
mRNA	107984814	LOC107984814	2.46	2.65	2.11	1.32	2.66	1.75	2.15	1.28	1.6	1.85	1.58	2.59	0.91	1.68	1.63	2.26	3.14	1.73	1.88	2.11	1.983	1.951	-0.0235	0.900464
mRNA	221264	AK9	2.25	2.39	1.67	1.81	2.25	1.84	1.54	2.35	2.09	1.65	2.19	1.86	1.37	1.47	1.39	1.86	1.57	2.1	1.56	1.69	1.984	1.706	-0.2178	0.0553825
mRNA	9720	CCDC144A	3.56	1.99	1.31	2.59	3.34	0.97	1.37	1.48	1.34	1.89	1.74	3.62	1.08	2.96	1.42	1.65	0.9	2.31	0.79	1.71	1.984	1.818	-0.1261	0.685796
mRNA	728498	GOLGA8H	1.86	1.69	1.84	1.72	2.28	2.7	2.1	1.83	2.21	1.62	1.93	1.59	0.66	0.48	0.78	1.62	1.75	1.2	1.18	1.58	1.985	1.277	-0.6364	0.00187849
mRNA	978	CDA	2.27	2.6	1.77	3.49	1.86	2.05	1.02	1.75	1.3	1.74	3.68	2.78	4.38	0.88	2.38	2.74	3.62	2.13	3.64	2.66	1.985	2.889	0.5414	0.0312933
mRNA	201931	TMEM192	2.2	2.4	2.11	1.9	1.71	2.23	1.63	2.14	1.82	1.71	3.01	2	2.03	1.51	2.05	2.2	2.54	2.26	2.79	2.4	1.985	2.279	0.1993	0.0857471
mRNA	113174	SAAL1	2.25	1.79	2.26	2.86	1.7	2.44	1.35	1.54	2.06	1.61	2.59	1.72	2.33	1.92	1.59	1.75	5.18	2.44	5.03	2.32	1.986	2.687	0.4361	0.140893
mRNA	2649	NR6A1	2.14	2.55	2.58	1.51	1.92	1.97	2.77	1.47	1.77	1.19	4.9	2.14	1.95	1.5	1.5	2.57	1.84	3.29	2.61	2.28	1.987	2.458	0.3069	0.214868
mRNA	124935	SLC43A2	2.41	2.24	2.29	1.62	1.83	2.47	1.65	1.69	1.33	2.36	3.1	4.21	1.89	1.6	2.84	2.52	2.41	3.24	3.88	3.36	1.989	2.905	0.5465	0.00767307
mRNA	10940	POP1	2.13	1.68	3.13	2.03	1.43	2.47	1.53	2.46	1.85	1.19	2.56	1.5	3.36	2.36	3.06	2.23	3.32	3.7	4.94	1.94	1.99	2.897	0.5418	0.0257958
mRNA	57596	BEGAIN	1.56	1.43	2.54	1.92	2.75	2.29	1.57	1.44	1.7	2.7	1.12	1.7	2.91	1.45	1.06	1.97	2.01	2.48	2.24	1.2	1.99	1.814	-0.1336	0.504421
mRNA	64108	RTP4	1.98	0.72	1.35	2.66	0.81	1.51	1.48	4.49	2.68	2.24	5.14	3.09	0.5	0.92	1.87	1.03	1.47	0.79	1.05	1.11	1.992	1.697	-0.2312	0.610482
mRNA	83596	BCL2L12	2.5	1.56	2.02	2.37	1.62	2.11	1.57	1.87	2.13	2.18	2.55	1.92	2.6	1.37	1.85	1.87	4.89	2.33	3.94	2.24	1.993	2.556	0.3589	0.140891
mRNA	140699	MROH8	2.27	2.18	1.72	1.35	2	1.84	2.23	2.36	2.16	1.83	1.12	1.3	0.9	1.43	1.15	1.26	1.75	1	0.85	1.24	1.994	1.2	-0.7326	9.2622e-06
mRNA	129787	TMEM18	1.85	2.02	2.11	2.03	1.92	1.93	2.15	2.17	1.89	1.87	2.18	1.81	2.03	1.78	2.37	1.87	2.23	2.41	2.87	2.07	1.994	2.162	0.1167	0.159434
mRNA	2246	FGF1	2.86	2.15	1.45	1.25	2.1	1.86	1.2	1.45	2.85	2.78	3.98	4.29	1.34	3.52	5.26	6.88	2.07	2.78	0.9	3.98	1.995	3.5	0.811	0.0307468
mRNA	51091	SEPSECS	1.53	1.86	1.68	2.02	2.15	1.96	1.84	2.37	2.54	2	2.12	2.15	1	1.2	1.5	1.86	1.75	1.26	1.43	2.11	1.995	1.638	-0.2845	0.0438346
mRNA	5933	RBL1	1.79	2.29	1.7	1.99	2.39	2.01	2.46	1.71	2.01	1.61	2.28	1.88	1.07	1.7	1.57	1.83	4.61	1.87	2.48	2.51	1.996	2.18	0.1272	0.574215
mRNA	BGIG9606_47914	BGIG9606_47914	1.85	2.39	1.73	1.64	2.43	2.03	1.9	1.65	2.32	2.03	1.46	1.33	0.91	1.43	1.5	1.67	1.34	0.93	0.86	1.32	1.997	1.275	-0.6473	2.638e-05
mRNA	57559	STAMBPL1	1.94	2.05	1.42	2.59	1.94	1.99	1.43	2.21	2.42	1.99	3.49	2.73	2.89	0.78	1.51	1.9	2.51	1.34	1.37	2.44	1.998	2.096	0.0691	0.743504
mRNA	1677	DFFB	2.02	1.82	2.54	1.58	1.95	2.02	2.02	2.07	1.82	2.14	2.47	1.41	1.36	1.32	1.87	1.95	1.93	2.41	2.77	2.25	1.998	1.974	-0.0174	0.894626
mRNA	3385	ICAM3	1.63	1.7	1.95	2.48	1.9	1.68	1.57	2.8	2.35	1.93	2.69	3.18	2.4	1.55	1.68	2.08	2.59	1.77	3.67	3.48	1.999	2.509	0.3278	0.0818365
mRNA	9450	LY86	3.51	0.34	2.29	2.42	1.36	2.77	1.1	2.17	2.03	2	2.95	5.81	1.17	1.76	1.66	1.8	2.54	3.27	1.61	2.86	1.999	2.543	0.3473	0.301281
mRNA	54328	GPR173	1.77	1.92	2.02	1.8	2.25	1.67	2.4	1.58	2.65	1.93	1.84	1.54	1.02	1.89	2.06	2.21	2.48	1.56	2.49	2.02	1.999	1.911	-0.065	0.629032
mRNA	5473	PPBP	0.97	0.92	1.95	3.56	2.36	0.47	1.93	4.87	2.58	0.39	1	0.21	1.73	1.22	1.02	3.64	4.22	0.6	9.55	6.07	2	2.926	0.5489	0.392799
mRNA	1033	CDKN3	1.8	1.71	1.51	1.6	3.02	1.83	1.47	2.39	2.34	2.34	0.71	1.31	3.03	2.18	2.7	1.69	8.28	3.06	3.63	2.93	2.001	2.952	0.561	0.189523
mRNA	10597	TRAPPC2B	2.41	1.82	2.52	2.62	1.88	2.16	1.73	1.56	1.97	1.34	2.61	2	2.7	2.14	1.66	1.44	2.08	2.02	3.1	1.43	2.001	2.118	0.082	0.599938
mRNA	2674	GFRA1	1.28	1.85	3.4	0.9	3.26	1.14	1.38	2.23	2.48	2.09	0.48	0.53	6.47	2.11	2.33	0.68	1.16	1.45	2.1	2.25	2.001	1.956	-0.0328	0.942813
mRNA	727909	GOLGA8Q	3.36	2.88	1.2	1.64	1.95	2.73	0.91	1.56	2.42	1.37	1.87	0.44	1.04	1.1	0.85	1.62	1.72	1.13	1.4	1.18	2.002	1.235	-0.6969	0.019352
mRNA	155051	CRYGN	1.51	0.86	3.55	2.04	4.33	0.89	1.89	1.03	1.51	2.42	4.55	3.09	1.96	3.88	2.68	1.74	8.19	2.74	5.75	5.09	2.003	3.967	0.9859	0.0167842
mRNA	5243	ABCB1	1.71	1.92	2.75	2.22	2.08	1.27	1.28	3.16	1.4	2.24	2.4	1.7	2.45	1.63	2.07	1.56	3	1.64	2.64	2.78	2.003	2.187	0.1268	0.489254
mRNA	55260	TMEM143	2.64	1.84	1.63	2.35	1.85	1.55	2.21	1.97	1.9	2.1	1.79	1.39	0.67	1.17	1.04	1.55	1.93	1.15	1.24	1.5	2.004	1.343	-0.5774	0.00054244
mRNA	51110	LACTB2	2.14	1.72	1.7	2.33	2.29	1.86	1.37	2.91	1.95	1.78	4.91	4.34	1.22	1.89	1.87	1.99	3.98	3.12	2.85	3.59	2.005	2.976	0.5698	0.0370236
mRNA	135398	C6orf141	1.29	2.34	2.42	2.36	2.19	2.01	1.45	1.5	2.18	2.32	3.58	1.22	1.01	0.68	0.75	1.47	1.88	1.1	2.8	1.3	2.006	1.579	-0.3453	0.212174
mRNA	3111	HLA-DOA	2.67	1.4	2.4	1.83	1.82	2.03	1.06	3.03	2.11	1.72	2.44	2.13	3.27	0.74	0.64	1.35	1.7	1.36	1.19	1.45	2.007	1.627	-0.3028	0.241805
mRNA	90649	ZNF486	2.34	1.81	2.7	2.13	2.48	2.34	1.39	1.49	2	1.4	4.46	2.04	2.51	1.58	1.8	2.11	3.08	3.34	3.63	1.92	2.008	2.647	0.3986	0.0767785
mRNA	64080	RBKS	1.75	1.27	2.34	2.27	2.05	1.94	2.46	2.5	1.67	1.84	2.34	2.18	2.05	1.84	1.27	2.04	3.32	1.49	1.4	2.3	2.009	2.023	0.01	0.951104
mRNA	6877	TAF5	2.51	1.6	2.01	2.6	1.96	1.7	1.62	2.21	1.66	2.23	1.16	1.46	1.49	2.31	1.38	1.65	2.3	2.56	2.27	1.86	2.01	1.844	-0.1244	0.40103
mRNA	89782	LMLN	2.19	2.27	2.28	2.05	1.36	1.93	2.06	2.06	1.82	2.08	2.54	2.05	1.62	1.34	1.55	2.16	2.63	1.99	2.31	2.01	2.01	2.02	0.0072	0.950288
mRNA	81399	OR4F16	1.02	3	3.38	1.34	0.96	1.12	1.44	2.41	2.08	3.36	1.92	2.27	1.74	1.49	2.98	2.74	1.69	2.56	0.86	2.61	2.011	2.086	0.0528	0.842539
mRNA	9641	IKBKE	1.82	2.03	2.09	2.06	2.13	2.52	2.22	1.97	2.18	1.1	2.75	3.02	0.91	1.17	2.68	2.28	1.86	2.06	2.1	3.31	2.012	2.214	0.138	0.466878
mRNA	5027	P2RX7	2.7	1.61	1.37	2.12	1.74	2.76	1.51	1.48	1.82	3.03	3.16	2.13	0.66	0.42	1.41	1.45	1.22	1.08	1.45	1.7	2.014	1.468	-0.4562	0.0956303
mRNA	64375	IKZF4	1.93	1.9	2.27	2.31	1.64	2.25	1.74	1.97	1.79	2.35	2.9	2.37	4.88	2.8	1.93	1.57	3.59	2.9	2.98	2.23	2.015	2.815	0.4824	0.0248308
mRNA	4033	LRMP	2.29	2.05	1.53	2.42	2.24	1.27	1.21	3.32	2.13	1.69	1.12	1.56	1.12	1	1.07	1.13	2.6	1.51	3.15	1.55	2.015	1.581	-0.3499	0.170078
mRNA	284040	CDRT4	1.8	2.12	2.4	1.59	1.9	0.89	3.15	2.49	3.04	0.77	2.58	4.12	1.14	1.68	2.53	1.4	0.79	0.81	1.1	1.64	2.015	1.779	-0.1797	0.576116
mRNA	8875	VNN2	1.81	0.55	1.37	3.65	1.15	0.36	1.03	3.52	3.73	2.99	0.6	3.77	2.79	1.15	0.78	4.3	1.59	3.36	4.29	5.33	2.016	2.796	0.4719	0.2644
mRNA	112268409	112268409	1.78	1.77	1.74	2	1.87	2.15	1.76	2	2.78	2.33	1.56	2.04	1.57	1.45	1.24	2.4	1.84	1.76	1.89	1.45	2.018	1.72	-0.2305	0.0617624
mRNA	64776	C11orf1	2.59	2.8	1.86	3.66	1.89	1.88	1.89	1.04	1.2	1.37	2.73	1.37	2.47	0.88	0.97	0.62	2.41	2.41	1.71	1.8	2.018	1.737	-0.2163	0.429904
mRNA	158046	NXNL2	1.82	1.7	1.37	2.41	2.19	2	1.79	1.78	2.75	2.38	3.44	3.02	0.65	1.76	1.11	0.91	1.3	1.02	0.83	1.47	2.019	1.551	-0.3804	0.176377
mRNA	4598	MVK	1.83	2.6	1.3	2.2	2.11	2.01	1.86	2.01	2.16	2.11	1.71	2.23	2.05	2.03	2.36	1.67	2.34	1.42	3.3	3.09	2.019	2.22	0.1369	0.368422
mRNA	55653	BCAS4	2.01	2.17	1.46	2.67	1.85	2.41	2.37	1.99	1.58	1.69	2.35	2.06	1.88	2.09	1.25	1.89	1.74	1.87	1.38	1.56	2.02	1.807	-0.1608	0.206975
mRNA	107985971	107985971	1.61	1.96	2.79	1.89	1.87	2.12	2.02	2.05	2.07	1.82	2.45	2.15	1.31	3.33	2.49	2.22	1.64	2.62	2.14	2.05	2.02	2.24	0.1491	0.288129
mRNA	92344	GORAB	1.91	2.09	2.49	2.72	2.3	1.64	1.64	1.78	1.74	1.9	3.55	1.63	2.29	1.67	2.1	2.29	4.1	3.21	3.64	3.09	2.021	2.757	0.448	0.0301011
mRNA	200728	TMEM17	2.03	2.45	1.38	1.53	2.04	1.96	1.56	1.8	3.38	2.08	1.55	2.13	1.04	2.8	1.79	2.09	1.36	1.92	1.85	1.62	2.021	1.815	-0.1551	0.395173
mRNA	79817	MOB3B	1.79	2.07	3.99	2.03	2.28	1.3	1.36	1.93	1.72	1.75	8.77	5.83	2.48	2.33	1.96	2.6	2.94	3.39	3.26	2.32	2.022	3.588	0.8274	0.0496156
mRNA	102724951	LOC102724951	2.03	3.77	0.97	2.15	2.54	2.34	2.04	0.95	1.57	1.86	0.93	0.79	1.76	1.37	3.02	3.59	3	0.57	1.45	1.99	2.022	1.847	-0.1306	0.680215
mRNA	3242	HPD	2.48	2.9	1.38	3.15	1.19	2.85	1.7	1.56	1.17	1.85	0.3	0.68	1.39	0.69	0.82	1.08	1.15	0.71	0.9	1.13	2.023	0.885	-1.1927	0.000850509
mRNA	BGIG9606_54277	BGIG9606_54277	3.13	2.5	2.79	2.82	0.7	1.22	2.26	3.48	0.83	0.5	2.43	3.07	1.82	4.11	2.77	4.21	4.77	3.67	5.34	1.96	2.023	3.415	0.7554	0.0146365
mRNA	79644	SRD5A3	1.95	1.97	2.16	2.32	1.81	2.08	1.98	2.28	2.23	1.46	3.59	4.16	2.48	1.91	2.11	1.77	3.88	2.22	2.92	2.79	2.024	2.783	0.4594	0.0204929
mRNA	BGIG9606_52676	BGIG9606_52676	1.95	0.58	1.88	2.15	2.94	2.28	1.54	3.03	2.79	1.1	3.17	0.57	5.74	1.62	1.77	3.4	3.75	1.47	6.66	2.14	2.024	3.029	0.5816	0.156566
mRNA	105379177	LOC105379177	1.74	1.48	2.72	1.26	2.33	2.03	2.58	2	2.26	1.85	1.71	1.65	2.26	2.41	2.36	2.64	1.41	1.54	1.8	1.78	2.025	1.956	-0.05	0.732131
mRNA	348751	FTCDNL1	1.98	2.19	1.5	2.56	1.83	2.15	2.23	1.75	2.27	1.8	1.54	1.94	0.78	1.14	1.36	1.83	1.92	1.11	1.2	2.17	2.026	1.499	-0.4346	0.00788012
mRNA	25880	TMEM186	1.46	2.2	2.12	1.8	2.02	1.98	2.14	2.05	2.22	2.27	2.6	2.34	2.55	1.86	1.94	2.12	3.06	2.69	3.1	2.25	2.026	2.451	0.2747	0.0160474
mRNA	3790	KCNS3	1.5	1.86	2.73	1.81	2.04	1.84	2.46	1.75	2.28	1.99	2.23	2.66	1.29	2.8	3.84	2.2	2.3	2.68	1.73	2.27	2.026	2.4	0.2444	0.148214
mRNA	729852	UMAD1	1.7	1.66	1.63	2.48	2.31	1.6	1.92	2.76	2.24	1.96	3.2	2.96	1.46	1.47	1.68	2.22	2.29	2.16	2.77	3.12	2.026	2.333	0.2036	0.22935
mRNA	5347	PLK1	1.91	1.7	1.55	1.33	3.01	3.12	2.2	1.27	1.78	2.41	1.05	1.86	1.34	2.03	2.32	1.96	6.97	1.5	1.11	2.13	2.028	2.227	0.135	0.738681
mRNA	3683	ITGAL	1.88	0.86	1.96	1.83	1.63	2.78	1.07	3.48	2.26	2.53	3.37	3.65	1.15	0.86	1.6	1.4	1.6	1.57	2.66	2.54	2.028	2.04	0.0085	0.9758
mRNA	55659	ZNF416	1.96	1.94	2.36	2.37	1.67	2.13	1.83	2.01	1.81	2.22	2.12	1.96	2.29	1.76	1.35	1.93	1.82	1.55	2.11	1.65	2.03	1.854	-0.1308	0.152269
mRNA	11169	WDHD1	1.89	1.71	1.6	1.54	2.09	2.48	2.34	2.15	2.43	2.07	1.61	1.77	0.97	1.36	1.69	2.61	3.33	1.33	2.89	2.43	2.03	1.999	-0.0222	0.909069
mRNA	284023	RNF227	2	2.65	3.72	2.16	1.89	2.27	1.68	1.59	1.14	1.21	3.72	1.78	3.14	1.54	1.89	1.96	3.36	3.62	4.07	1.97	2.031	2.705	0.4134	0.0991233
mRNA	22994	CEP131	1.76	1.73	2.06	1.88	2.15	2.8	1.68	2.35	1.94	1.98	1.57	1.59	0.67	1.25	1.45	1.45	2.72	1.36	1.81	1.83	2.033	1.57	-0.3728	0.0317674
mRNA	79961	DENND2D	2.3	1.26	2.17	1.88	1.33	2.35	0.97	2.81	2.86	2.4	5.72	5.07	2.53	1.06	2.86	1.98	2.76	2.09	2.73	2.76	2.033	2.956	0.54	0.0824664
mRNA	2175	FANCA	2.29	1.35	2.21	1.21	2.61	2.17	2.56	1.51	2.37	2.05	1.49	2.25	1.64	2.22	3.02	2.46	6.06	1.98	3.79	2.8	2.033	2.771	0.4468	0.129715
mRNA	107987004	LOC107987004	2.2	2.51	2.73	2.52	1.87	1.77	1.65	2.02	1.77	1.29	2.63	1.3	4.6	1.39	1.24	1.58	3.56	3	3.32	2	2.033	2.462	0.2762	0.292834
mRNA	23708	GSPT2	2.46	2.31	2.37	2.42	1.76	2.05	1.81	1.98	1.54	1.65	2.69	1.96	2.01	1.52	2	1.66	3	2.43	2.91	2	2.035	2.218	0.1242	0.360823
mRNA	8581	LY6D	3.31	3.06	3.2	1.44	1.6	2.59	2.02	1.33	1.02	0.79	2.66	0.62	2.01	0.82	0.85	1.93	2.22	2.2	2.69	1.04	2.036	1.704	-0.2568	0.405149
mRNA	97	ACYP1	3.03	2.4	1.89	2.64	1.7	2.53	1.49	1.71	1.42	1.55	2.43	1.23	1.5	0.91	0.74	1.25	3.87	2.23	2.12	1.73	2.036	1.801	-0.1769	0.501786
mRNA	8495	PPFIBP2	2.07	2.44	1.38	2.41	2.47	2.14	1.28	1.58	2.44	2.16	3.15	2.94	1.21	1.51	1.38	1.37	1.7	1.53	1.75	1.83	2.037	1.837	-0.1491	0.445392
mRNA	728568	C12orf73	1.71	2.03	2	2.68	2.28	1.85	1.67	1.92	2.41	1.82	2.07	2.07	1.52	1.55	2.11	2.48	2.14	1.67	2.4	2.67	2.037	2.068	0.0218	0.849346
mRNA	26974	ZNF285	2.12	1.71	1.69	2.16	1.89	2.22	1.94	2.56	2.2	1.89	1.76	1.04	1.11	1.09	1.34	1.46	1.71	1.4	1.61	1.9	2.038	1.442	-0.4991	0.00019064
mRNA	90390	MED30	1.47	1.64	1.79	3.12	1.43	2.23	1.64	1.78	2.44	2.87	2.77	2.22	2.9	2.73	1.73	1.32	3.48	2.84	3.54	1.6	2.041	2.513	0.3001	0.143331
mRNA	388341	LRRC75A	1.33	2.29	3.18	2.97	2.4	1.85	1.44	1.57	1.54	1.86	1.64	1.69	1.84	1.82	1.44	1.1	0.78	2.65	2.9	1.51	2.043	1.737	-0.2341	0.301166
mRNA	BGIG9606_43703	BGIG9606_43703	3.11	2	7.37	2.34	0.64	1.37	2.74	0	0.23	0.63	15.81	0.52	1.23	3.15	1.39	0.41	4.05	0.94	1.3	0.68	2.043	2.948	0.529	0.587747
mRNA	83694	RPS6KL1	2.36	2.25	2.11	1.25	1.87	2.32	2.5	1.76	2.14	1.88	1.27	1.72	0.6	2.34	2.02	2.02	0.88	1.79	0.46	2.27	2.044	1.537	-0.4113	0.0598139
mRNA	115727	RASGRP4	2.78	1.55	2.1	2.73	1.37	2.74	1.17	1.67	2.17	2.17	1.89	2.36	1.54	1.08	1.8	1.78	1.62	2.71	2.54	3.51	2.045	2.083	0.0266	0.897272
mRNA	7549	ZNF2	2.3	2.37	2.51	1.99	2.25	2.12	1.83	2.04	1.68	1.38	2.46	1.96	2.18	1.3	1.66	1.91	2.59	2.88	2.64	2.09	2.047	2.167	0.0822	0.53213
mRNA	54715	RBFOX1	0.74	2.32	4.06	1.02	1.75	1.37	2.5	1.2	2.45	3.1	4.63	2.59	2.02	1.85	1.03	1.67	0.86	1.2	1.94	1.38	2.051	1.917	-0.0975	0.780668
mRNA	22979	EFR3B	2.02	1.97	1.32	1.5	2.79	1.95	2.41	2.63	1.95	1.98	0.78	0.6	0.64	2.02	3.17	2.19	1.47	0.73	1.27	1.59	2.052	1.446	-0.505	0.0631196
mRNA	285966	TCAF2	1.64	1.64	2.39	1.87	1.46	2	1.59	2.1	3.34	2.5	3.35	2	6.47	2.54	2.59	3.26	2.88	1.94	3.99	2.41	2.053	3.143	0.6144	0.0340985
mRNA	23590	PDSS1	1.79	1.99	3.31	1.72	1.97	1.57	2.19	1.71	2.43	1.85	1.87	1.79	2.17	2.61	2.96	2.51	3.87	3.63	6.26	1.84	2.053	2.951	0.5235	0.0772375
mRNA	154007	SNRNP48	1.74	1.71	1.87	2.27	2.16	2.05	2.03	2.38	2.29	2.03	2.49	1.68	1.76	1.52	2.11	2.04	2.75	2.16	3.08	2.46	2.053	2.205	0.103	0.393201
mRNA	220963	SLC16A9	1.99	2.98	1.49	2.83	2.28	1.22	1.42	2.08	1.83	2.42	1.3	1.33	1.01	1.09	1.02	0.62	1.92	0.58	1.08	1.1	2.054	1.105	-0.8944	0.000610495
mRNA	51605	TRMT6	2.03	2.18	2.8	2.28	1.45	1.78	1.63	2.82	2.17	1.41	2.93	1.98	4	2.37	3.11	2.1	4.75	4.58	5.67	3.05	2.055	3.454	0.7491	0.0064125
mRNA	BGIG9606_68458	BGIG9606_68458	0.88	2.21	1.3	1.38	3.71	1.05	6.13	1.19	1.69	1.01	0.73	0.55	1.25	1.42	0.77	1.26	1.53	0.75	1.66	1.62	2.055	1.154	-0.8325	0.126264
mRNA	107983947	107983947	1.58	2.35	4.33	2.7	2.11	1.58	1.57	1.5	0.77	2.07	2.63	2.09	4.71	2.68	1.44	2.36	2.42	3.84	4.35	2.07	2.056	2.859	0.4757	0.09525
mRNA	933	CD22	1.9	0.85	0.62	1.38	2.56	4.58	2.06	0.87	1.93	3.82	2.1	2.7	0.33	0.26	0.33	0.48	0.25	1.01	0.23	2.1	2.057	0.979	-1.0712	0.0497437
mRNA	29093	MRPL22	2.04	1.86	2.37	2.63	1.94	1.97	1.45	2.11	2.1	2.1	1.96	2.35	1.72	1.91	2.16	2.16	3.15	2.52	3.97	2.66	2.057	2.456	0.2558	0.113464
mRNA	85865	GTPBP10	2.02	1.98	2.04	2.44	2.17	1.9	2.14	1.89	2.29	1.71	2.04	1.87	1.57	1.46	1.54	1.55	2.25	1.96	1.9	2.31	2.058	1.845	-0.1576	0.0883916
mRNA	BGIG9606_55045	BGIG9606_55045	2.48	2.76	2.85	2.06	2.66	1.59	1.64	1.34	1.78	1.42	1.9	1.35	1.91	1.53	2.07	1.43	3	2.31	1.66	1.74	2.058	1.89	-0.1229	0.493954
mRNA	79744	ZNF419	2.48	1.99	1.63	1.82	2.09	1.59	2.14	2.62	2.28	1.94	2.86	2.46	1.62	1.61	2.1	1.95	2.11	1.92	1.48	2.59	2.058	2.07	0.0084	0.947284
mRNA	56915	EXOSC5	1.66	1.97	2.49	1.95	1.74	2.41	1.87	2.79	1.3	2.41	2.89	2.27	3.15	1.78	2.49	2.29	5.25	3.48	5.78	2.89	2.059	3.227	0.6482	0.0214918
mRNA	9865	TRIL	1.47	1.71	1.24	1.91	2.76	2.36	1.43	2.28	2.92	2.51	1.51	2.48	1.37	1.32	1.12	1.93	2.74	0.96	1.16	1.67	2.059	1.626	-0.3406	0.118724
mRNA	25764	HYPK	2.04	1.75	3.21	4.15	0.76	4.29	1.15	1.41	0.93	0.9	3.13	1.27	3.11	1.02	1.25	1.11	5.51	5.78	8.27	1.4	2.059	3.185	0.6293	0.234883
mRNA	84705	GTPBP3	1.99	2.35	2.17	2.03	1.77	2.84	2.05	1.93	1.65	1.82	3.57	2.03	1.84	1.66	2.09	1.63	4.63	2.18	2.67	2.02	2.06	2.432	0.2395	0.271746
mRNA	BGIG9606_55385	BGIG9606_55385	2.81	1.62	1.39	0.91	2.96	0.79	2.09	2.59	3.55	1.9	1.97	4.26	1.83	1.62	0.97	3.07	0.55	2.34	0.85	0.43	2.061	1.789	-0.2042	0.576528
mRNA	28990	ASTE1	1.92	1.62	1.78	2.49	2.14	1.86	1.9	2.25	2.77	1.88	3.19	2	1.5	1.61	1.66	2.02	2.36	2.14	2.26	2.78	2.061	2.152	0.0623	0.657529
mRNA	BGIG9606_54098	BGIG9606_54098	0	3.05	3.99	1.95	2.21	4.22	0.28	1.71	1.85	1.37	2.27	0	4.33	1.78	1.58	1.49	7.44	2.71	2.8	1.37	2.063	2.577	0.3209	0.521225
mRNA	343450	KCNT2	2.52	2.9	2	1.4	2.03	1.49	1.44	2.32	2.27	2.26	1.39	1.6	2.15	4.11	2.03	2.37	1.15	2.29	1.08	1.64	2.063	1.981	-0.0585	0.800639
mRNA	10308	ZNF267	1.84	1.87	3.08	2.8	1.81	1.88	1.57	2.45	1.76	1.58	4.53	2.52	3.44	1.58	1.98	2.55	2.67	3.63	4.5	3.02	2.064	3.042	0.5596	0.0153621
mRNA	81629	TSSK3	2.03	2.23	2.13	2.04	2.62	1.91	2.28	1.65	2.18	1.58	1.89	1.32	0.89	1.49	1.65	2.02	2.03	1.69	2.11	2.02	2.065	1.711	-0.2713	0.0367799
mRNA	79140	CCDC28B	2.22	2.32	2.07	2.92	1.84	1.92	2.12	1.6	1.42	2.22	1.88	1.4	2.16	1.41	1.37	1.44	4.49	2.32	2.69	1.89	2.065	2.105	0.0277	0.904943
mRNA	962	CD48	2.28	0.66	3.96	2.39	1.34	1.84	0.87	2.62	2.66	2.06	6.3	5.59	2.2	1.07	2.99	2.02	3.04	5.27	4.46	3.23	2.068	3.617	0.8066	0.0257911
mRNA	140	ADORA3	2.12	1.88	2.73	1.72	1.22	2	1.5	1.72	3.44	2.36	4.25	5.83	2.96	1.52	3.56	5.35	6.22	1.62	3.51	3.81	2.069	3.863	0.9008	0.00682573
mRNA	2841	GPR18	1.94	1.83	2.51	2.24	1.39	1.44	2.32	2.39	2.45	2.21	1.6	2.19	1.65	2.47	1.89	2.48	1.67	1.64	1.76	2.63	2.072	1.998	-0.0525	0.68806
mRNA	56122	PCDHB14	1.87	2.16	2.55	2.25	1.56	1.79	2.14	2.21	2.21	1.99	1.97	2.02	2.6	1.95	1.56	1.74	1.57	2.07	2.2	2.87	2.073	2.055	-0.0126	0.91142
mRNA	51678	MPP6	2.8	2.46	2.64	1.56	2.12	1.68	1.72	1.73	2.47	1.56	1.31	1.27	2.85	2.85	1.88	2.07	3.33	3.1	3.25	2.82	2.074	2.473	0.2538	0.18805
mRNA	55224	ETNK2	1.38	1.84	1.94	2.16	2.75	2.11	1.7	2.35	2.09	2.43	3.68	3.14	2.05	2.24	1.1	1.32	2.26	2.55	2.13	2.77	2.075	2.324	0.1635	0.379358
mRNA	57405	SPC25	2.14	1.66	1.46	1.71	2.68	2.89	2.36	1.89	2.13	1.83	1.74	1.42	2.04	1.33	1.57	2.08	6.29	1.66	1.56	1.97	2.075	2.166	0.0619	0.855376
mRNA	51512	GTSE1	2.49	1.69	1.9	1.64	2.84	2.68	2.32	1.36	1.87	1.97	1.02	1.5	1.48	1.42	1.83	1.73	7.07	1.65	1.15	1.72	2.076	2.057	-0.0133	0.97464
mRNA	4485	MST1	1.89	1.62	1.78	2.26	2.09	2.44	2.09	2.1	2.14	2.36	2.37	1.67	0.6	1.67	0.99	1.18	1.58	1.59	1.07	1.41	2.077	1.413	-0.5557	0.00192089
mRNA	84261	FBXW9	1.42	2.02	1.7	1.63	2.73	2.1	2.43	2.29	2.11	2.37	2	2.35	1.79	1.76	1.79	2.23	2.41	1.59	2.41	2.37	2.08	2.07	-0.007	0.951618
mRNA	4647	MYO7A	2.2	1.51	2.62	1.98	1.63	3.93	1.23	1.32	1.9	2.5	3.62	3.22	1.06	1.34	1.97	2.23	2.82	2.11	2.65	3.56	2.082	2.458	0.2395	0.330297
mRNA	267002	PGBD2	1.45	1.97	1.95	2.23	2	2.21	1.81	3.1	1.91	2.19	1.91	1.83	1.29	1.92	1.81	1.86	2.52	2.54	2.11	2.28	2.082	2.007	-0.0529	0.680128
mRNA	56675	NRIP3	2.63	1.77	2.65	1.58	3.01	2.63	1.76	1.52	1.55	1.74	1.93	1.75	3.09	3.5	2.87	1.75	2.41	2.61	2.57	2.47	2.084	2.495	0.2597	0.126261
mRNA	140730	RIMS4	4.51	1.53	1.18	2.04	1.14	0.91	2.35	2.73	1.74	2.72	1.89	1.11	1.43	0.37	0.75	0.2	0.59	0.41	1.03	0.34	2.085	0.812	-1.3605	0.00500627
mRNA	203054	ADCK5	2.28	2.01	1.98	1.44	2.19	2.31	2.12	1.86	2.27	2.39	2.39	2.46	1.23	2.22	1.91	1.8	2.59	1.83	1.9	2.07	2.085	2.04	-0.0315	0.774149
mRNA	5271	SERPINB8	2.16	2.03	3.46	2.87	1.5	1.94	1.06	2.6	1.38	1.88	7.05	5.18	5	2.83	5.04	3.95	4.26	7.24	6.02	3.16	2.088	4.973	1.252	0.000101385
mRNA	6402	SELL	2.4	0.72	1.98	5.12	0.8	1.82	0.8	4.13	1.6	1.51	2.6	2.37	4.14	1.23	3.28	2.55	2.78	7.01	8.92	5.97	2.088	4.085	0.9682	0.0424995
mRNA	4326	MMP17	1.59	2.08	4.68	1.35	1.55	1.96	1.92	1.56	1.34	2.86	6.67	3.44	10.16	2.32	1.84	2.1	5.69	2.95	5.13	2.4	2.089	4.27	1.0314	0.0327354
mRNA	7561	ZNF14	2	2.12	2.44	2.59	2.17	1.88	1.64	2.13	1.69	2.23	2.59	1.75	2.46	1.87	1.12	1.79	1.94	2.44	2.35	1.92	2.089	2.023	-0.0463	0.702642
mRNA	283130	SLC25A45	2.66	2.03	1.9	1.9	1.93	2.07	2.06	2.03	2.13	2.19	1.9	1.66	1.02	1.27	1.05	1.24	1.6	1.36	1.17	1.36	2.09	1.363	-0.6167	6.1301e-06
mRNA	139324	HDX	1.8	2.21	3.78	2.13	1.98	1.61	1.71	2.18	2.13	1.37	2.74	1.74	2.84	2.43	2.06	2.13	2.82	3.01	2.64	2.09	2.09	2.45	0.2293	0.164792
mRNA	BGIG9606_50953	BGIG9606_50953	1.76	2.58	4.08	1.38	2.22	1.54	1.97	3.78	0.23	1.39	2.15	1.62	0.28	1.04	1.47	2.57	1.56	1.89	0.29	1.04	2.093	1.391	-0.5894	0.126015
mRNA	100303755	PET117	1.52	2.32	1.93	2.49	1.65	3.37	1.66	2.37	1.82	1.8	1.88	2.17	1.54	1.32	1.46	1.35	1.92	2.89	2.94	1.94	2.093	1.941	-0.1088	0.560071
mRNA	401541	CENPP	2.14	2.47	1.89	1.85	2.7	1.96	1.91	1.8	2.29	1.98	1.88	1.56	1.03	1.17	1.06	1.52	2.92	1.09	2.17	1.91	2.099	1.631	-0.3639	0.0470072
mRNA	144577	C12orf66	2.24	2.21	2.22	1.78	1.69	1.87	2.31	2.45	2.21	2.02	2.19	2.14	1.83	2.76	1.94	2.47	2.81	2.26	2.15	2.77	2.1	2.332	0.1512	0.108505
mRNA	1600	DAB1	2.44	2.41	1.92	1.5	2.15	1.17	2.95	2.25	2.51	1.71	1.31	0.99	0.8	0.92	1.3	1.5	1.17	1.05	0.8	1.77	2.101	1.161	-0.8557	0.000242213
mRNA	90075	ZNF30	1.92	2.26	2.46	1.87	2.67	1.66	1.79	2.62	1.8	1.97	1.26	1.49	0.85	0.91	2.04	1.68	3.4	1.29	2.21	1.68	2.102	1.681	-0.3224	0.133773
mRNA	BGIG9606_36265	BGIG9606_36265	3.3	5.42	3.31	0.84	1.13	0.83	1.47	0.79	1.4	2.57	1.7	0.52	0.4	1.14	4.25	0.81	3.15	0.84	1.47	2.89	2.106	1.717	-0.2946	0.54581
mRNA	253714	MMS22L	2.04	2.31	1.82	2.06	2.48	1.83	2.38	1.92	2.61	1.61	1.94	2	1.05	1.56	1.78	2.1	4.03	1.12	3.65	3.06	2.106	2.229	0.0819	0.723566
mRNA	252995	FNDC5	2.01	1.97	0.7	3.27	1.24	1.89	2.84	2.71	2.23	2.21	0.63	1.6	2.05	0.93	0.45	0.37	0.33	0.96	0.56	1.23	2.107	0.911	-1.2097	0.000929601
mRNA	56098	PCDHGC4	1.9	1.59	2.36	1.42	2.69	1.88	2.66	1.63	2.69	2.25	1.85	1.91	2.22	2.52	2.62	2.62	1.9	2.1	1.63	2.08	2.107	2.145	0.0258	0.842853
mRNA	2788	GNG7	2.12	2.6	2.29	1.92	2.71	2.5	1.9	1.76	1.69	1.61	1.2	1.1	1.61	1.48	0.95	1.26	2.24	1.63	1.52	1.55	2.11	1.454	-0.5372	0.00113165
mRNA	1511	CTSG	2.14	3.65	2	2.57	1.85	2.73	0.92	0.89	2.27	2.08	0	0.58	3.67	1.89	0.63	1.43	5.36	3.08	1.73	2.69	2.11	2.106	-0.0027	0.994566
mRNA	BGIG9606_36169	BGIG9606_36169	1.8	2.49	2.74	1.79	2.44	2.17	2.11	1.46	2.3	1.81	2.09	1.46	1.36	1.24	1.42	1.65	2.48	1.7	1.71	1.56	2.111	1.667	-0.3407	0.0183521
mRNA	660	BMX	1.33	1.45	2.15	3.41	2.14	1.82	0.99	3.12	2.56	2.15	2.57	1.74	1.68	1.37	1.23	1.29	3.76	3.07	5.02	2.48	2.112	2.421	0.197	0.512656
mRNA	28968	SLC6A16	2.19	2.06	2.84	2.31	3.07	1.24	2.04	1.96	1.97	1.45	1.29	1.01	1	0.94	1.25	1.52	2.1	1.37	1.58	1.73	2.113	1.379	-0.6157	0.00301719
mRNA	144568	A2ML1	1.57	2.73	2.21	1.36	2.79	2.09	2.47	2.37	2.08	1.47	1.75	1.51	1.44	1.67	1.58	2.57	2.14	1.14	2.3	2.29	2.114	1.839	-0.2011	0.220385
mRNA	161145	TMEM229B	1.58	1.32	1.93	2.67	1.85	1.64	1.52	3.07	2.62	2.95	2.1	3.53	0.85	0.88	2.21	1.45	1.29	1.38	1.28	2.26	2.115	1.723	-0.2957	0.250055
mRNA	353500	BMP8A	1.78	1.69	2.88	2.54	1.88	2.42	1.96	1.82	1.85	2.34	0.84	1.33	3.56	2.28	2.88	1.93	3.53	2.66	2.91	2.17	2.116	2.409	0.1871	0.358015
mRNA	84957	RELT	2.11	1.44	3.01	1.69	1.58	2.23	1.57	2.79	2.51	2.24	3.5	3.61	3.58	2.99	4.41	2.85	3.66	4.38	4.68	3.72	2.117	3.738	0.8202	5.77172e-06
mRNA	8797	TNFRSF10A	1.69	1.53	2.65	1.04	1.88	1.86	1.22	2.61	3.15	3.54	2.32	3.42	6.71	3.79	3.42	3.04	2.32	2.61	2.91	2.5	2.117	3.304	0.6422	0.0275417
mRNA	81928	CABLES2	2.51	2.7	1.79	1.89	2.17	2.29	1.91	1.52	1.97	2.42	1.74	1.96	2	1.63	1.66	1.75	2.57	2.93	2.34	1.95	2.117	2.053	-0.0443	0.723969
mRNA	5739	PTGIR	2.24	1.44	2.47	2.01	1.37	2.77	1.7	2.59	2.33	2.26	3.88	5.91	3.09	3.34	5.45	3.74	2.61	7.25	3.82	4.9	2.118	4.399	1.0545	0.000624741
mRNA	29980	DONSON	2.31	1.98	2.88	2.21	1.73	2.2	1.83	2.26	1.7	2.08	2.24	2.08	2.26	2.09	2.04	1.86	4.61	2.71	4.32	2.61	2.118	2.682	0.3406	0.112577
mRNA	5790	PTPRCAP	1.21	1.5	2.03	2.03	2.84	1.79	1.18	2.22	3.45	2.94	5.04	4.08	1	1.19	1.84	1.41	1.24	1.33	1.15	1.89	2.119	2.017	-0.0712	0.841464
mRNA	4439	MSH5	1.96	2.43	2.22	1.63	1.96	2.11	2.39	1.35	3.03	2.12	1.78	1.5	0.5	1.63	1.23	1.85	2.79	1.32	1.37	1.78	2.12	1.575	-0.4287	0.0322154
mRNA	340719	NANOS1	2.07	3.28	1.6	2.36	1.3	2.53	2	1.76	1.89	2.43	1.29	1.18	2.18	1.49	1.2	1.21	0.58	1.21	0.64	1.12	2.122	1.21	-0.8104	0.000825983
mRNA	6835	SURF2	2.37	2.3	2.09	2.96	1.86	2.58	1.44	1.84	1.96	1.82	2.32	2.67	2.31	2.24	1.89	1.58	3.67	2.86	4.67	2.09	2.122	2.63	0.3096	0.138731
mRNA	55647	RAB20	2.39	1.46	1.93	1.57	1.6	2.55	0.96	2.41	2.46	3.9	5.13	6.11	6.1	3.45	2.6	2.29	3.28	4.42	4.25	3.9	2.123	4.153	0.968	0.000916739
mRNA	100507588	TGFBR3L	1.46	1.99	3.3	2.48	3.29	2.04	1.41	0.8	2.14	2.34	0.92	1.9	0.21	2.02	1.26	1.28	0.74	1.78	0.36	1.33	2.125	1.18	-0.8487	0.00865372
mRNA	222223	KIAA1324L	2.5	2.41	1.92	1.65	2.03	1.95	1.64	1.69	2.39	3.07	3.87	2.1	1.93	1.29	1.42	1.64	1.6	2.02	1.18	1.53	2.125	1.858	-0.1937	0.362045
mRNA	56111	PCDHGA4	2.06	1.85	2.47	1.51	2.75	1.62	2.33	2.01	2.29	2.36	2.88	3.03	1.47	2.02	2.21	2.34	1.55	2.31	1.49	2.12	2.125	2.142	0.0115	0.936775
mRNA	101928548	LOC101928548	1.79	2.15	1.18	1.67	2.94	1.81	3.13	2.48	2.35	1.77	0.86	0.71	1.06	1.08	1.02	1.65	0.62	0.4	0.34	1.08	2.127	0.882	-1.27	5.82124e-05
mRNA	10653	SPINT2	2.63	1.6	2.2	2.51	1.81	3.04	0.92	2.01	1.88	2.68	17.71	12.49	2.27	1.96	3.2	2.75	3.38	3.87	2.57	2.77	2.128	5.297	1.3157	0.0942648
mRNA	7771	ZNF112	2.03	2.33	2.09	2.88	1.81	1.76	2.07	2.55	2.19	1.57	2.51	1.95	1.74	1.87	1.17	1.98	1.63	1.98	2.43	1.92	2.128	1.918	-0.1499	0.236662
[truncated: 11,606 more rows]

## Sheet: Differentially expressed mRNA
FPKM values of 1,626 differentially expressed mRNAs in non-labor versus in labor myometrium
NL represent non-labor myometrium, IL represent in labor myometrium
Log2 (FC) = Log2 (Fold Change, non-labor myometrium versus in labor myometrium)
Type	Gene ID	Gene Symbol	NL1	NL2	NL3	NL4	NL5	NL6	NL7	NL8	NL9	NL10	IL1	IL2	IL3	IL4	IL5	IL6	IL7	IL8	IL9	IL10	Log2 (FC)	-1*log10（p-value）	Regulation
mRNA	54732	TMED9	13.58	12.62	14.92	16.09	12.72	15.11	12.68	16.15	12.09	14.17	23.41	23.35	22.34	12.83	19.26	15.13	27.31	21.6	26.48	18.5	0.5851	3.0625	up
mRNA	192111	PGAM5	4.86	5.06	7.68	5.81	7.33	6.18	6.68	6.98	7.08	8.07	5.9	7.41	10.64	8.89	10.71	10	10.07	12.22	14.52	8.29	0.5858	3.0625	up
mRNA	3998	LMAN1	18.62	17.92	20.49	19.83	15.53	14.58	14.06	17.63	15.96	15.11	27.07	18.85	26.57	16.67	20.09	19.16	39.62	25.94	36.27	24.5	0.5858	3.0625	up
mRNA	23046	KIF21B	0.69	0.51	0.85	0.65	0.47	0.99	0.38	1.14	0.68	0.8	1.7	1.27	1.09	0.62	0.97	0.97	0.99	1.01	1.17	0.96	0.5863	3.0625	up
mRNA	6223	RPS19	119.5	104.34	142.58	157.97	193.46	141.81	141.14	194.12	184.73	195.22	220.38	259.33	176.69	167.78	215.06	195.18	342.04	196.87	339.51	252.05	0.5865	3.0625	up
mRNA	54475	NLE1	1.64	1.41	2.41	1.18	1.85	1.72	1.37	2.1	1.82	2.1	1.4	1.94	3.75	2.36	2.92	2.32	2.91	2.21	3.87	2.75	0.5866	3.0625	up
mRNA	6385	SDC4	28.23	23.54	30.49	25.04	20.1	33.23	27.64	32.48	23.04	31.2	38.94	40.57	44.86	40.8	49.54	35.29	26.46	49.37	48.07	39.11	0.5868	3.0625	up
mRNA	121642	ALKBH2	2.73	2.73	4.17	3.5	2.69	2.46	2.4	3.09	2.94	3.25	3.2	3.23	5.21	3.62	3.51	2.7	6.87	6.01	7.23	3.43	0.5872	3.0625	up
mRNA	3150	HMGN1	19.1	15.63	19.06	25.35	14.26	19.72	11.19	18.99	20.37	16.56	28.03	23.47	24.74	21.31	19.54	15.68	44.35	26.98	44.23	22.53	0.5877	3.0625	up
mRNA	10094	ARPC3	38.46	38.84	41.5	58.38	25.05	41.91	21.73	36.66	27.28	27.51	68.86	42.78	49.7	27.01	30.82	29.03	81.46	70.11	93.52	43.77	0.5879	3.0625	up
mRNA	4831	NME2	85.19	91.96	98.11	116.41	99.34	101.65	72.42	84.75	96.45	94.36	107.94	122.95	160.49	96.33	89.96	89.15	239.74	146.88	241.41	119.09	0.588	3.0625	up
mRNA	2263	FGFR2	5.8	6.36	5.67	7.67	7.09	5.98	9.64	5.74	4.39	6.4	9.09	8.49	7.39	8.3	10.68	10.97	10.41	10.58	9.3	12.11	0.5881	3.0625	up
mRNA	2002	ELK1	6.5	6.78	10.15	7.28	5.46	6.74	6.78	6.8	6.33	6.59	8.54	9.1	15.79	9.4	9.17	7.96	11.85	10.17	14.6	7.76	0.5882	3.0625	up
mRNA	3055	HCK	6.55	4.11	8.54	7.29	3.25	9.12	2.78	6.55	6.33	6.66	11.16	10.94	7.27	5.22	8.15	6.01	8.56	9.82	13.64	11.21	0.5883	3.0625	up
mRNA	113402	SFT2D1	4.82	4.67	4.85	5.75	4.26	4.84	4.03	7.93	6.12	6.31	8.92	8.77	8.38	6.54	8.45	5.6	8.06	7.87	10.21	7.77	0.5884	3.0625	up
mRNA	84868	HAVCR2	4.34	2.3	4.63	4.15	2.57	5.63	2.68	3.38	4.14	5.55	7.55	9.92	3.53	3.18	6.53	4.87	5.04	6.16	4.87	7.55	0.5885	3.0625	up
mRNA	10153	CEBPZ	7.18	6.79	8.95	8.84	6.58	5.77	5.42	9.63	6.84	6.61	9.54	6.13	12.73	8.3	8.1	8.09	14.85	14.06	16.95	10.45	0.5886	3.0625	up
mRNA	10392	NOD1	16.26	14.72	35.43	14.18	21.19	18.02	20.61	17.18	24.63	22.37	15.01	23.09	45.6	42.02	28.14	26.6	31.8	33.46	33.1	28.89	0.5887	3.0625	up
mRNA	9289	ADGRG1	10.12	12.36	12.51	10.61	8.57	8.31	11.17	12.4	7.82	10.07	16.68	11	21.59	13.52	17.54	11.54	14.51	13.79	23.23	12.94	0.5888	3.0625	up
mRNA	55172	DNAAF2	0.98	1.07	1.09	1.05	1.18	1.15	1.29	1.08	1.24	1.17	1.84	1.19	1.55	1.41	1.36	1.39	1.9	2	2.86	1.5	0.5889	3.0625	up
mRNA	83443	SF3B5	26.37	21.65	24.84	27.46	22.75	25.12	18.59	22.95	19.1	21.43	32.79	27.83	37.95	20.01	25.04	27.04	50.69	40.71	54.12	30.42	0.589	3.0625	up
mRNA	3066	HDAC2	11.27	10.58	13.94	15.94	9.79	11.75	10.12	15.72	10.61	10.27	16.45	12.32	18.61	13.95	13.49	11.8	26.93	20.65	27.71	18.75	0.5891	3.0625	up
mRNA	83877	TM2D2	6.27	5.4	7.37	6.67	5.33	5.22	4.78	7.5	5.69	5.65	11.88	9.38	8.21	5.85	8.61	7.49	10.26	8.69	10.26	9.55	0.5892	3.0625	up
mRNA	10430	TMEM147	20.81	18.84	23.95	22.14	18.62	20.12	20.1	26.16	19.02	24.12	31.96	32.97	37.08	18.53	28.97	22.28	40.18	29.81	47.61	32.73	0.5893	3.0625	up
mRNA	64747	MFSD1	13.05	9.76	12.8	14.14	9.48	11.92	10.47	15.65	15	14.58	21.41	21.33	17.02	11	17.88	19.13	22.45	14.64	23.22	23	0.5894	3.0625	up
mRNA	6434	TRA2B	13.57	13.45	17.58	18.47	16.44	13.23	14.52	21.98	17.27	15.05	19.56	18.61	26.34	21.55	22.92	18.64	27.29	27.35	36.68	24.47	0.5895	3.0625	up
mRNA	23761	PISD	8.28	7.38	11.44	8.75	9.04	8.18	11.29	11.75	9.03	10.18	16.59	14.1	15.7	13.44	13.85	12.61	13.86	12.62	16.26	14.61	0.5896	3.0625	up
mRNA	23170	TTLL12	6.11	4.7	5.96	6.34	6.27	6.7	8.21	8.77	8.01	6.89	9.85	10.11	8.05	6.98	9.83	10.62	10.25	9.46	17.07	10.21	0.5897	3.0625	up
mRNA	23531	MMD	3.48	3.02	6.9	4	4.6	3.59	3.17	3.59	5.14	4.25	6.46	5.41	6.68	5.34	5.97	5.92	7.05	4.77	7.9	7.42	0.5898	3.0625	up
mRNA	51109	RDH11	12.02	9.34	13.37	16.5	10.17	9.43	9.42	14.88	11.79	12.24	18.55	18.11	18.37	9.38	13.99	11.17	29.22	16.32	25.35	19.2	0.5899	3.0625	up
mRNA	8477	GPR65	1.2	0.59	1.77	1.13	0.56	0.93	0.59	0.83	0.75	0.73	1.79	1.27	0.92	0.53	1.59	1.09	1.41	1.44	2.17	1.48	0.59	3.0625	up
mRNA	2193	FARSA	8.83	8.34	13.41	9.13	8.54	10.17	10.1	10.25	9.49	11.89	10.86	12.53	18.83	14.3	17.82	12.3	15.08	14.8	21.36	13.13	0.5901	3.0625	up
mRNA	6774	STAT3	72.09	61.99	119.12	59.17	58.75	70.12	68.2	82.25	65.89	82.85	85.53	98.27	146.11	110.21	113.22	87.86	113.58	116.05	141.32	104.9	0.5902	3.0625	up
mRNA	83595	SOX7	1.53	2.73	4.05	2.73	2.18	1.97	1.93	3.84	2.26	3.11	2.42	2.75	5.67	4.04	3.72	3.95	4.33	3.42	5.43	4	0.5903	3.0625	up
mRNA	5778	PTPN7	0.71	1.15	1.71	0.74	1	1.03	0.61	0.64	1.22	1.31	2.02	1.92	0.93	1.23	1.55	1.06	0.82	2.15	2.08	1.51	0.5904	3.0625	up
mRNA	4927	NUP88	4.59	4.92	5.94	5.61	4.85	4.35	3.97	5.53	4.03	3.83	6.28	5.15	7.66	5.11	5.93	5.03	10.24	8.28	12.05	6.13	0.5905	3.0625	up
mRNA	4720	NDUFS2	14.61	12.64	16.52	14.96	9.24	15.03	10.05	13.44	10.13	12.62	17.32	16.55	38.94	13.99	13.59	12.38	23.98	22.09	22.75	13.47	0.5906	3.0625	up
mRNA	5052	PRDX1	72.25	78.99	72.13	109.66	70.03	75.64	75.25	103.69	77.81	76.08	116.46	107.31	97.66	58.9	104.3	89.32	184.57	135.01	185.71	145.8	0.5907	3.0625	up
mRNA	5210	PFKFB4	1.1	0.95	0.84	1.26	0.92	1.58	1.28	1.38	1.18	1.62	1.92	2.26	2.99	0.98	2.41	2.46	1.3	1.1	1.2	1.66	0.5908	3.0625	up
mRNA	56931	DUS3L	3.36	2.16	5.13	2.11	3.15	4	2.58	4.07	3.14	3.01	3.93	3.74	6.28	6.08	4.54	3.08	5.15	4.98	7.08	4.52	0.5909	3.0625	up
mRNA	6143	RPL19	227.55	230.36	251.32	296.03	201.1	223.16	132.03	202.89	177.94	180	339.41	232.32	301.16	175.92	202.52	199.7	514.96	360.95	594.55	283.06	0.591	3.0625	up
mRNA	57026	PDXP	2.94	2.55	2.81	2.95	2.36	3.31	2.95	2.78	2.73	3.84	3.14	4.87	6.29	3.1	4.09	2.97	5.38	4.61	5.79	3.88	0.5911	3.0625	up
mRNA	126321	MFSD12	12.01	10.66	17.35	11.04	9.55	13.78	11.57	12.51	14.73	13.77	24.9	29.63	19.64	14.41	20.45	13.25	18.4	17.36	18.16	15.53	0.5912	3.0625	up
mRNA	8460	TPST1	12.33	15.99	17.55	13.77	13.17	13.11	11.73	13.73	13.71	12.62	34.05	25.61	27.13	13.58	14.5	12.76	22.2	20.57	21.54	16.07	0.5913	3.0625	up
mRNA	27090	ST6GALNAC4	7.32	8.77	9.99	8.43	8.9	9.23	9.02	7.99	7.03	8.64	9.38	9.9	11.88	9.24	15.26	12	16.41	14.05	19.09	11.67	0.5914	3.0625	up
mRNA	51365	PLA1A	2.98	1.3	3.83	2.74	2.43	2.99	2.2	4.81	2	4.46	6.54	7.46	5.47	3.44	4.22	3.79	3.55	3.39	2.89	4.19	0.5915	3.0625	up
mRNA	1347	COX7A2	27.15	24.65	32.1	46.85	35.79	33.02	30.97	42.11	35.18	31.72	46.15	46.58	52.83	39.59	36.65	35.1	74.9	55.85	71.01	54.45	0.5916	3.0625	up
mRNA	55922	NKRF	1.89	2	3.22	2.19	2.04	2.18	1.67	2.7	2.06	2.21	2.67	2.44	4.41	2.9	3.07	2.22	3.75	4.29	4.89	2.85	0.5917	3.0625	up
mRNA	28987	NOB1	6.1	7.18	7.53	7.48	5.81	6.42	5.93	8.5	7.25	7.87	8.68	8.8	12.54	9.19	8.6	8.18	13.07	11.73	15.59	9.54	0.5918	3.0625	up
mRNA	51264	MRPL27	8.93	7.81	8.51	12.12	8.33	10.52	7.21	10.39	9.23	7.63	14.78	12.48	10.6	8.98	8.58	9.16	21.88	15.72	22.19	12.72	0.5919	3.0625	up
mRNA	27340	UTP20	4.16	4.44	7.48	3.84	4.17	4.36	4.56	5.1	4.61	4.17	5.01	3.86	7.92	6.38	7.2	6.47	8	7.18	12.68	6.21	0.592	3.0625	up
mRNA	29107	NXT1	3.35	4.26	4.6	4.01	3.35	3.58	3.75	6.47	4.5	4.19	4.34	5.02	8.88	6.21	5.85	4.42	5.45	7.18	10.39	5.87	0.5921	3.0625	up
mRNA	8607	RUVBL1	6.04	5.83	8.89	8.27	5.99	6.85	6.99	8.19	6.31	8.02	7.9	8.26	9.36	7.99	9.84	8.38	14.32	11.13	19.13	11.69	0.5922	3.0625	up
mRNA	9816	URB2	2.47	2.22	4.23	2.02	2.57	2.77	2.95	3.27	2.99	3.11	2.35	2.49	7.2	5.61	4.9	3.62	3.33	5.26	5.02	3.51	0.5923	3.0625	up
mRNA	57003	CCDC47	13.62	12.64	17.27	15.88	8.69	12.12	8.65	13.09	9.73	10.49	21.88	12.8	20.15	11.53	11.89	12.59	24.75	25.56	29.69	14.09	0.5924	3.0625	up
mRNA	57476	GRAMD1B	1.81	0.61	2.24	1.2	0.65	1.63	1.11	1.35	1.13	1.46	3.37	2.77	0.56	2.4	1.9	2.82	1.37	2.15	1.24	1.39	0.5925	3.0625	up
mRNA	8818	DPM2	8.43	9.53	11.76	9.26	6.71	9.48	7.82	7.14	7.16	6.72	11.37	9.74	15.9	8.03	12.52	9.56	16.59	13.9	19.51	10.16	0.5926	3.0625	up
mRNA	3145	HMBS	2.32	2.42	2.55	2.45	3.53	2.78	3.7	3.48	2.51	2.58	3.3	3.74	2.39	3.3	3.23	3.44	5.77	3.77	8.55	5.42	0.5927	3.0625	up
mRNA	64332	NFKBIZ	12.67	7.9	20.67	9.19	7.33	11.92	7.95	12.07	10.78	8.83	17.87	12.56	27.25	14.84	14.56	12.36	13.29	19.44	23.33	10.21	0.5928	3.0625	up
mRNA	84233	TMEM126A	5.35	5.72	5.75	8.19	6.91	4.81	6.67	10.52	7.06	5.44	9.21	8.37	7.26	6.72	9.36	9.7	12.84	10.26	13.52	13.48	0.5929	3.0625	up
mRNA	51099	ABHD5	5.54	6.16	9.55	6.96	6.12	5.46	7.79	7.69	6.41	5.63	17.15	7.57	8.62	7.09	9.14	8.17	11.26	12.19	12.1	8.78	0.593	3.0625	up
mRNA	81614	NIPA2	5.94	6.25	7.05	6.66	5.09	6.24	5.22	7.11	5.02	4.97	8.49	7.91	12.03	5.69	8.01	6.73	11.6	9.11	13.08	7.71	0.5931	3.0625	up
mRNA	10410	IFITM3	596.19	472.67	799.03	1025.67	429.31	751.98	411.85	719.56	603.41	620.75	1088.82	915.27	1156.31	507.16	695.27	528.21	1494.73	921.58	1566.37	885.25	0.5932	3.0625	up
mRNA	25800	SLC39A6	11.89	10.15	14.4	14.12	11.71	9.21	9.54	16.24	11.22	11.79	21.57	16.31	21.08	10.68	12.01	13.99	25.66	18.79	24.18	18.39	0.5933	3.0625	up
mRNA	80139	ZNF703	12.21	13.04	14.77	14.98	10.03	26.2	14.96	10.42	10.77	12.39	20.45	20.04	23.12	23.75	25.72	16.82	19.43	29.52	17.27	16.17	0.5934	3.0625	up
mRNA	390	RND3	45.5	32.29	50.2	46.39	27.79	53.6	30.16	50.25	42.91	33.86	83.64	46.38	45.08	98.36	66.04	75.87	29.54	92.81	37.13	52.47	0.5935	3.0625	up
mRNA	83480	PUS3	1.82	2.31	2.54	3.17	1.64	1.93	1.31	2.93	2.18	1.65	3.21	1.7	3.9	2.38	3.12	2.19	4.35	4.71	4.57	2.51	0.5936	3.0625	up
mRNA	138428	PTRH1	3.22	3.53	4.73	3.68	3	4.3	2.95	2.88	2.8	2.93	5.12	4.19	5.01	3.94	5.47	4.03	6.92	4.72	7.58	4.74	0.5937	3.0625	up
mRNA	6713	SQLE	6.53	5.02	6.79	5.15	5.75	5.17	4.69	5.63	5.77	5.8	5.32	4.89	11.7	11.54	10.66	6.51	7.85	9.96	8.64	8.54	0.5938	3.0625	up
mRNA	5168	ENPP2	23.44	23.84	37.51	45.36	16.72	26.76	11.85	30.65	18.68	41.18	54.32	30.63	43.67	23.11	33.93	34.09	58.08	42.16	36.45	63.26	0.5939	3.0625	up
mRNA	91947	ARRDC4	39.81	34.99	46.51	28.67	25.01	31.13	41.3	39.17	35.36	38.39	42.65	40.28	50.4	35.49	54.8	50.55	76.9	50.02	83.86	63.09	0.594	3.0625	up
mRNA	493856	CISD2	2.27	1.51	2.24	2.38	2.69	1.41	2.12	3.61	3.25	3.26	3.49	5.61	3.52	2.54	2.87	3.12	4.6	3.01	4.21	4.66	0.5941	3.0625	up
mRNA	4666	NACA	84.17	98.35	104.53	141.67	90.75	83.67	57.53	103.42	86.98	72.71	139.92	83.45	140.46	80.68	77.93	93.53	233.2	177.62	245.02	133.67	0.5942	3.0625	up
mRNA	55974	SLC50A1	6.8	6.21	7.25	9.02	7.73	6.11	6.42	9.72	6.6	7.64	10.6	9.97	12.14	7.49	9.35	10.06	15.46	10.67	13.99	12.11	0.5943	3.0625	up
mRNA	3384	ICAM2	8.03	9.59	12.48	13.39	7.81	9.7	6.62	15.33	9.25	13.98	12.66	10.79	14.29	14.22	13.87	12.34	19.84	18.44	28.01	17.2	0.5944	3.0625	up
mRNA	10095	ARPC1B	22.34	22.07	27.67	26.72	21.45	31.39	16.29	25.44	22.3	24.71	34.95	38.54	43.31	18.23	26.14	25.81	48.75	38.21	53.44	38.61	0.5945	3.0625	up
mRNA	29940	DSE	8.81	7.96	10.78	8.6	8.63	8.78	6.75	8.84	7.65	8.57	17.64	14.41	13.39	9.82	12.25	9.28	11.7	15.42	14	12.1	0.5946	3.0625	up
mRNA	6895	TARBP2	2.68	1.94	2.85	2.61	3.07	3.03	3.15	3.37	2.32	3.3	4.58	3.66	4.11	3.17	4.59	4.03	4.76	3.51	6.31	4.43	0.5947	3.0625	up
mRNA	51060	TXNDC12	6.57	6.99	7.36	8.92	6.86	7.15	5.72	10.1	7.46	7.15	15.03	13.66	10.69	8.07	7.46	7.96	12.5	11.73	14.6	11.53	0.5948	3.0625	up
mRNA	7170	TPM3	46.9	52.54	67.94	57.96	36.67	55.85	40.63	53.63	59.48	52	69.88	61.78	110.44	55.52	74.82	54.69	97.5	73.49	125.94	74.1	0.5949	3.0625	up
mRNA	65083	NOL6	6.74	5.99	8.47	5.78	5.9	6.34	6.91	9.65	6.11	6.58	6.42	7.36	13.93	11.55	15.8	7.64	8.7	10.89	13.16	8.95	0.595	3.0625	up
mRNA	64114	TMBIM1	45.31	43.28	63.51	55.73	32.44	42.77	45.67	53.56	35.11	48.28	79.95	92.66	103.76	47.78	63.6	50.18	55.85	67.79	83.83	64.84	0.5951	3.0625	up
mRNA	6207	RPS13	181.57	188.54	202.24	255.74	190.18	159.38	121.58	170.46	182.11	167	284.36	207.22	342.4	173.24	142.87	169.03	430.97	324.49	479.08	220.29	0.5952	3.0625	up
mRNA	5352	PLOD2	37.22	25.08	28.42	36.93	31.82	31.94	31.56	34.49	29.83	29.13	28.33	25.21	55.25	50.39	59.17	65.39	47.95	57.74	37.68	55.57	0.5953	3.0625	up
mRNA	357	SHROOM2	1.11	0.82	1.94	1	1.66	1.04	0.92	1.27	1	1.55	3.19	2.79	1.51	1.24	1.87	1.56	2.19	1.01	1.67	1.75	0.5954	3.0625	up
mRNA	5191	PEX7	1.13	0.83	0.93	1.15	0.85	0.86	0.79	1.25	1.46	1.11	1.88	1.9	1.08	1.08	1.16	1.27	1.92	1.82	1.95	1.75	0.5955	3.0625	up
mRNA	64841	GNPNAT1	6.83	6.59	6.98	7.11	5.86	5.59	6.51	7.17	6.2	5.78	7.39	6.89	11.09	8.28	15.45	9.77	9.43	10.43	11.34	8.56	0.5956	3.0625	up
mRNA	112495	GTF3C6	12.6	14.92	15.78	20.19	10.49	12.96	10.07	13.6	10.36	12.28	18.37	13.84	15.06	12.32	14.09	13.82	34.59	23.76	39.33	18.21	0.5957	3.0625	up
mRNA	58526	MID1IP1	5.9	6.75	7.37	8.35	9.23	7.48	9.32	10.65	9.17	11.42	10.73	14.02	8.45	13.2	15.75	12.98	11.6	11.53	12.82	19.73	0.5958	3.0625	up
mRNA	1942	EFNA1	3.72	4.64	6.3	5.83	6.15	4.29	4.48	9.42	4.76	5.56	14.53	8.74	10.28	4.36	7.14	7.16	8.13	6.64	8.27	9	0.5959	3.0625	up
mRNA	122704	MRPL52	5.89	5.93	6.33	7.59	5.44	5.84	5.42	7.15	4.66	4.9	8.13	6.28	8.98	4.79	7.09	6.13	14.8	9.96	16.92	7.3	0.596	3.0625	up
mRNA	7965	AIMP2	7.53	7.55	8.82	9.03	6.6	8.56	9.11	9.95	8.26	8.49	9.5	12.46	10.85	11.85	13.98	10.56	16.48	12.71	17.67	12.16	0.5961	3.0625	up
mRNA	51478	HSD17B7	2.3	1.33	3.74	2.34	3.33	1.68	2.9	2.57	3.61	2.95	4.24	3.58	3.8	3.79	3.24	3.29	5.13	5.26	5.03	3.53	0.5962	3.0625	up
mRNA	10076	PTPRU	3.28	3.43	7.69	3.64	5.48	3.61	4.25	5.2	4.23	6.22	8.85	10.28	11.44	7.58	3.42	4.24	7.8	5.48	8.07	4.76	0.5963	3.0625	up
mRNA	10436	EMG1	6.98	6.81	11.72	7.34	7.37	7.54	8.81	9.11	7.62	7.31	11.12	8.71	10.97	9.53	11	11.72	16.23	14.94	16.97	12.17	0.5964	3.0625	up
mRNA	114789	SLC25A25	8.46	6.9	15.54	6.92	7.08	8.59	5.88	7.56	6.81	8.58	12.97	11.47	14.35	16.61	11.2	10.05	10.57	14.61	14.4	9.76	0.5965	3.0625	up
mRNA	285966	TCAF2	1.64	1.64	2.39	1.87	1.46	2	1.59	2.1	3.34	2.5	3.35	2	6.47	2.54	2.59	3.26	2.88	1.94	3.99	2.41	0.5966	3.0625	up
mRNA	56882	CDC42SE1	19.52	18.44	28.37	20.67	17.64	19.9	19.92	23.9	20.22	18.17	32	21.28	35.75	26.45	28.48	26.79	31.2	40.36	42.17	32.03	0.5967	3.0625	up
mRNA	85365	ALG2	5.19	4.45	6.72	5.48	5.12	4.28	5.31	7.82	6.8	5.65	9.04	8.93	9.91	7.17	9.2	7.12	7.74	8.54	9.93	9.41	0.5968	3.0625	up
mRNA	27309	ZNF330	7.96	6.75	11.29	8.97	6.26	7.5	4.93	6.2	5.3	6.35	11.02	6.69	15.73	6.55	5.03	6.27	16.03	15.71	17.05	9.43	0.5969	3.0625	up
mRNA	9978	RBX1	12.81	11.39	13.59	17.46	10.7	12.13	9.63	17.99	11.78	12.77	21.44	16.27	24.74	11.04	13.8	13.12	27.27	21.28	30.43	20.09	0.597	3.0625	up
mRNA	100529097	RPL36A-HNRNPH2	4.12	4.32	5.75	1.91	5.53	3.83	3.75	7.23	8.16	6.95	7.4	9.39	10.85	8.35	5.74	4.79	5.69	9.5	10.53	6.74	0.5971	3.0625	up
mRNA	2923	PDIA3	59.45	61.67	67.72	71.2	36.71	53.2	38.12	59.17	43.28	52.08	85.97	68.39	87.77	44.94	64.72	45.45	142.5	92.88	129.76	68.91	0.5972	3.0625	up
mRNA	9144	SYNGR2	14.42	11.34	16.29	14.98	14.08	14.4	14.62	20.22	13.84	19.39	27.87	37.83	22.45	20.38	27.46	24.69	14.5	17.19	20.08	22.95	0.5973	3.0625	up
mRNA	10162	LPCAT3	7.62	7.27	11.3	8.36	6.73	8.7	7.38	7.68	6.79	8.61	12.25	11.46	14.95	7.91	10.68	7.68	15.7	12	19.88	10.81	0.5974	3.0625	up
mRNA	84549	MAK16	5.85	6.65	9.94	7.5	5.71	6.56	5.76	7.36	7.22	5.71	6.45	5.45	13.04	11.86	10.13	9.45	10.83	11.46	15.44	10.56	0.5975	3.0625	up
mRNA	3704	ITPA	6.3	6.28	8.47	6.99	4.96	7.76	6.1	7.79	6.93	5.31	10.54	8.98	10.71	7.51	8.63	6.84	13.24	9.94	16.77	9.47	0.5976	3.0625	up
mRNA	9789	SPCS2	9.72	8.76	11.25	11.87	6.62	9.37	6.81	8.64	7.87	7.48	15.07	10.88	17.29	8.67	8.77	8.54	21.44	16.01	19.77	9.21	0.5977	3.0625	up
mRNA	23082	PPRC1	10.7	11.41	21.34	8.85	9.54	11.47	10.81	10.68	11.71	10.51	10.54	10.39	32.64	22.4	16.98	12.42	16.36	20.98	24.37	12.51	0.5978	3.0625	up
mRNA	121457	IKBIP	4.79	4.95	4.81	7.61	4.36	4.46	3.6	5.4	3.97	4.06	7.23	4.76	6.13	4.07	5.47	5.42	11.94	8.74	11.18	8.77	0.5979	3.0625	up
mRNA	51096	UTP18	3.29	3.45	4.32	3.86	2.9	4.41	2.4	4.29	3.37	3.05	5.97	3.85	6.64	3.59	3.87	3.63	6.31	7.27	8.5	4.66	0.598	3.0625	up
mRNA	59274	TLNRD1	6.27	7.84	11.65	8.17	6.7	8.59	5.46	5.57	7.71	8.48	12.49	12.54	20.45	12.21	9.19	7.75	8.97	13.1	12.4	8.36	0.5981	3.0625	up
mRNA	6184	RPN1	47.6	46.09	69.52	55.83	56.81	49.71	51.55	71.46	54.6	67.34	92.93	105.41	92.95	66.09	80.3	60.79	111.72	80.31	103.23	83.38	0.5982	3.0625	up
mRNA	3600	IL15	1.97	1.73	3.54	1.92	1.87	1.82	2.16	2.46	2.56	2.17	6.85	4.85	1.85	1.87	2.3	2.71	3.08	3.61	3.44	3.57	0.5983	3.0625	up
mRNA	966	CD59	50.49	56.68	63.34	64.61	56.89	51.58	52.43	81	55.83	67.04	103.62	90.5	103.5	66.31	90.64	78.12	84.28	84.88	126.32	94.49	0.5984	3.0625	up
mRNA	51118	UTP11	8.15	8.25	10.55	13.55	6.21	8.32	6.21	10.91	6.43	5.47	11.21	8.18	12.57	8.79	10.96	8.13	18.02	15.19	24.61	11.79	0.5985	3.0625	up
mRNA	7203	CCT3	39.64	35.5	46.08	39.72	38.52	39.02	36.62	43.65	33.36	38.66	46.17	47.54	51.85	43.01	59.85	49.18	88.17	67.27	93.27	55.57	0.5986	3.0625	up
mRNA	1802	DPH2	3.99	3.47	5.15	3.72	3.56	4.02	4.26	5.2	3.89	4.11	4.06	4.51	8.34	6.07	7.74	5.69	6.11	6.79	8.38	6.04	0.5987	3.0625	up
mRNA	11340	EXOSC8	2.76	3.52	3.96	5.01	3.06	3.15	2.65	4.38	3.35	2.69	6.02	3.59	4.4	3.35	3.16	3.28	9.28	5.77	8.37	5.98	0.5988	3.0625	up
mRNA	27286	SRPX2	7.93	8.81	16.09	10.56	15.95	8.91	8.83	12.24	16.54	11.87	15.25	16.95	17.05	16.43	23.49	20.33	14.76	19.04	16.71	21.39	0.5989	3.0625	up
mRNA	79101	TAF1D	19.05	16.53	26.18	21.44	18.14	16.62	16.17	21.42	24.04	13.9	30.82	16.71	31.38	27.38	23.97	24.45	36.19	34.69	48.59	23.97	0.599	3.0625	up
mRNA	6427	SRSF2	28.02	34.57	48.09	37.31	26.44	34.59	29.37	41.41	37.05	30.05	44.96	33.07	68.4	48.99	45.93	37.91	65.83	59.26	85.03	46.12	0.5991	3.0625	up
mRNA	10785	WDR4	6.89	8.08	13.73	6.45	8.2	7.23	9.41	8.75	8.76	7.55	8.84	7.19	16.68	13.16	14.63	11.51	12.81	15.54	19.74	11.2	0.5992	3.0625	up
mRNA	51647	CIAO2B	14.54	14.76	21.15	22.26	22.06	21.72	20.88	25.98	19.82	24.62	27.35	33	27.43	25.92	37.6	29.27	34.67	32.93	37.55	35.08	0.5993	3.0625	up
mRNA	5091	PC	1.94	2.75	4.43	2.5	3.1	2.07	1.81	2.19	2.1	3	3.65	4.56	4.35	2.22	2.03	3.27	6.32	2.47	6.35	4.78	0.5994	3.0625	up
mRNA	51097	SCCPDH	9.95	8.82	13.19	9.12	8.75	9.4	7.93	8.37	8.6	7.69	29.59	19.03	9.25	9.73	9.76	13.35	13.52	14.67	11.87	11.1	0.5995	3.0625	up
mRNA	23141	ANKLE2	14.58	14.2	18.63	10.66	10.65	16.44	11.94	13.81	11.86	13.86	24.03	20.7	13.64	17.96	28.36	18.74	23.15	23.01	24.3	17.21	0.5996	3.0625	up
mRNA	22915	MMRN1	15.49	31.04	46	53.49	36.81	35.19	20.25	42.1	44.81	42.15	89.76	47.06	48.57	19.54	31.28	50.45	73.17	39.64	92.27	75.99	0.5997	3.0625	up
mRNA	51293	CD320	5.62	6.91	8.41	7.33	6.33	8.44	6.85	9.93	6.68	11.22	9.19	10.51	12.59	8.48	12.08	8.54	18.68	8.89	19.69	11.48	0.5998	3.0625	up
mRNA	7167	TPI1	89.44	72.16	67.73	112.27	80.26	93.04	100.14	109.61	83.86	115.23	144.72	147.33	169.41	115.15	122.05	135.59	158.47	116.48	185.52	133.81	0.5999	3.0625	up
mRNA	6129	RPL7	196.95	228.76	241.28	273.39	264.48	201.68	136.41	216.5	242.52	186.42	308.88	213.5	373.87	233.94	182.61	230.6	562.71	310.92	627.39	343.53	0.6	3.0625	up
mRNA	84172	POLR1B	2.78	3.25	4.15	3.04	2.71	2.61	2.72	3.2	2.48	3.08	3.38	2.58	6.88	3.67	5.03	3.47	5.35	6.15	6.3	3.68	0.6001	3.0625	up
mRNA	11170	FAM107A	7.1	6.84	10.68	12.37	4.72	9.03	6.53	13.29	5.69	11.19	11.7	6.77	21.44	12.52	11.93	11.71	16.57	10.17	20.16	12.57	0.6002	3.0625	up
mRNA	2650	GCNT1	1.9	1.23	1.87	1.95	1.43	2.02	0.87	1.6	1.77	1.94	5.01	4.46	1.46	1.31	1.99	2.19	2.3	2.1	2.15	2.74	0.6003	3.0625	up
mRNA	2034	EPAS1	49.73	68.28	84.25	43.37	40.79	56.34	38.36	53.58	40.26	51.79	66.34	56.87	111.01	62.69	80.9	57.42	119.49	74.35	123.53	64.24	0.6004	3.0625	up
mRNA	63875	MRPL17	3.99	3.14	5.61	5.45	3.43	4.8	4.17	4.56	4.66	3.74	5.29	5.53	8.14	4.24	5.3	4.42	10.2	8.72	10.87	4.86	0.6005	3.0625	up
mRNA	5683	PSMA2	9.62	10.22	10.93	13.42	9.37	10.72	8.32	13.2	9.65	9.06	14.6	12.04	19.41	9.57	12.94	10.28	22.9	18.8	24.65	17.05	0.6006	3.0625	up
mRNA	79053	ALG8	5.41	5.35	7.27	7.13	7.22	5.84	7.1	9.69	8.12	6.64	8.58	9.84	10.29	7.73	9.25	9.35	15.24	7.9	16.72	13.48	0.6007	3.0625	up
mRNA	65263	PYCR3	1.12	1.36	1.98	0.85	1.19	1.27	1.59	1.56	1.25	1.23	1.54	1.74	2.04	1.91	1.92	1.51	2.63	2.11	3.3	2.13	0.6008	3.0625	up
mRNA	4681	NBL1	33.93	34.09	59.99	43	37.35	38.11	33.48	38.85	43.08	47.44	90.13	99.98	117.69	49.39	44.22	44.13	39.96	65.14	45.15	40.51	0.6009	3.0625	up
mRNA	9689	BZW1	30.27	28.36	34.99	35.43	26.69	25.75	25.14	37.81	30.47	25.66	41.3	30.91	63.84	35.87	42.13	37.3	48.87	51.02	66.96	49.08	0.601	3.0625	up
mRNA	64979	MRPL36	10.8	9.69	9.8	11.69	8.35	11.61	6.66	10.17	8.33	9.18	14.53	13.01	17.08	10.17	13.54	10.89	19.24	17.24	20.41	13.58	0.6011	3.0625	up
mRNA	2355	FOSL2	93.64	83.84	170.01	85.03	77.31	96.26	87.81	99.13	86.55	112.04	127.33	158.41	316.16	213.08	105.84	101.36	118.81	158.52	142.32	100.08	0.6012	3.0625	up
mRNA	5937	RBMS1	29.24	28.39	46.82	31.85	20.3	26.76	21.9	29.76	24.88	25.01	44.29	32.96	70.63	39.45	40.46	33.33	41.25	51.47	55.13	34.38	0.6013	3.0625	up
mRNA	10203	CALCRL	8.17	13.61	11.25	10.48	8.12	9.95	6.74	12.13	6.78	11.98	12.64	12.81	8.84	7.73	16.95	23.42	23.84	10.85	15.24	22.07	0.6014	3.0625	up
mRNA	8915	BCL10	4.89	5	6.22	5.83	4.11	4.9	3.51	5.33	4.47	4.86	8.99	5.54	9.04	5.48	6.3	5.57	8.38	8.71	11.23	7.23	0.6015	3.0625	up
mRNA	9550	ATP6V1G1	11.08	9.99	11.65	17	6.49	11.33	5.45	8.41	7.07	6.86	22.14	10.11	14.89	8.26	10.35	9.6	20.2	20.68	21.82	10.39	0.6016	3.0625	up
mRNA	1912	PHC2	38.13	36.42	61.7	40.94	44.28	43.02	42.09	43.42	42.86	44.78	74.59	76.19	89.95	63.15	62.56	59.01	61.48	67.8	77.94	49.01	0.6017	3.0625	up
mRNA	57647	DHX37	3.95	4.51	7.46	3.83	3.88	4.03	5.19	5.24	4.57	4.72	4.76	3.99	9.62	7.9	8.76	6.15	7.05	9.15	10.9	5.53	0.6018	3.0625	up
mRNA	65095	KRI1	2.56	2.44	4.04	2.58	2.35	3.62	2.2	2.79	1.89	2.27	4.41	2.82	4.2	3.02	3.17	2.44	5.82	4.77	7.61	3.4	0.6019	3.0625	up
mRNA	2966	GTF2H2	3.35	3.35	3.67	2.96	1.77	2.06	3.47	3.35	3.91	2.91	2.78	2.89	3.27	3.08	2.94	4	8.52	7.22	6.17	7.13	0.602	3.0625	up
mRNA	53834	FGFRL1	1.73	2.08	3.85	2.95	3.87	2.9	2.77	2.31	2.34	3.54	4.94	5.08	4.92	4.31	3.56	2.57	5.09	4.74	5.78	3.18	0.6021	3.0625	up
mRNA	64834	ELOVL1	18.64	20.82	23.79	22.49	19.03	21.03	23.95	27.98	20.34	24.11	39.83	35.35	35.49	24.38	38.27	26.31	38.39	29.79	43.64	34.84	0.6022	3.0625	up
mRNA	2202	EFEMP1	31.76	52.94	24.04	66.46	27.49	51.18	29.13	40.78	37.19	47.9	129.9	64.85	79.49	27.83	36.64	46.23	58.53	71.6	59.97	62.34	0.6023	3.0625	up
mRNA	8797	TNFRSF10A	1.69	1.53	2.65	1.04	1.88	1.86	1.22	2.61	3.15	3.54	2.32	3.42	6.71	3.79	3.42	3.04	2.32	2.61	2.91	2.5	0.6024	3.0625	up
mRNA	10483	SEC23B	5.83	5.86	8.31	5.81	6.82	6.3	5.71	7.58	7.66	6.42	9.64	10.77	11.39	7.38	10.13	10.14	11.45	10.35	12.5	9.77	0.6025	3.0625	up
mRNA	23433	RHOQ	49.27	58.68	86.98	70.89	50.16	47	55.36	73.8	61.82	54.87	78.93	58.66	122.43	83.08	76.3	111.52	91.89	112.79	119.4	95.61	0.6026	3.0625	up
mRNA	6921	ELOC	6.89	7.72	8.36	9.64	5.15	7.83	6.45	8.21	6.19	5.59	9.63	7.16	16.23	7.1	10.23	8.02	15.27	13.03	16.84	8.97	0.6027	3.0625	up
mRNA	8668	EIF3I	20.46	21.87	24.66	24.4	24.32	22.15	22.54	26.26	21.87	25.98	27	33.5	37.49	29.26	36.33	31.12	46.15	32.85	55	37.63	0.6028	3.0625	up
mRNA	83643	CCDC3	4.82	5.49	4.62	6.82	3.87	9.46	4.51	7.77	6.51	10.13	10.34	11.21	14.05	3.75	9.83	13.78	5.73	9.7	10.47	11.13	0.6029	3.0625	up
mRNA	6541	SLC7A1	13.21	11.84	15.81	13.21	12.8	16.91	18.57	16.69	14.57	18.04	23.23	23.87	27.94	30.05	33.05	21.65	16.73	19.68	19.77	20.97	0.603	3.0625	up
mRNA	4170	MCL1	50.97	37.85	71.26	48.5	32.96	44.09	36.17	69.11	47.73	51.24	86.6	67.65	129.84	81.48	65.42	52.43	53.27	90.64	77.83	60.51	0.6031	3.0625	up
mRNA	3992	FADS1	4.78	3.98	4.94	4	6.05	4.16	3.91	4.32	4.84	5.49	7.24	9.4	6.86	5.32	5.83	4.9	10.82	6.01	10.01	6.25	0.6032	3.0625	up
mRNA	23765	IL17RA	4.26	3.81	7.3	4.7	4.23	5.51	3.78	4.85	4.65	4.88	8.3	7.76	8.23	6.31	6.22	5.99	7.17	7.86	9.29	7.86	0.6033	3.0625	up
mRNA	1889	ECE1	20.84	26.11	30.63	28.15	22.33	25.67	24.58	27.79	20.04	28.78	52.05	45.44	38.8	29.1	35.2	29.32	48.52	32.58	54.23	33.38	0.6034	3.0625	up
mRNA	8673	VAMP8	12.29	5.92	9.97	14.72	5.72	14.35	4.03	8.42	10.14	12.45	25.48	25.32	12.17	5.01	9.83	8.92	19.34	13.39	21.51	12.37	0.6035	3.0625	up
mRNA	871	SERPINH1	129.83	107.32	147.8	130.18	104.44	111.45	101.16	118.01	91.98	119.14	111.16	130.82	212.04	112.75	182.85	119.28	347.69	187.83	281.41	132.33	0.6036	3.0625	up
mRNA	64782	AEN	3.42	2.97	6.41	3.89	2.58	3.79	5.32	5.11	5.76	3.87	4.5	4.32	10.09	7.38	9.26	6.38	5.5	7.25	8.24	4.59	0.6037	3.0625	up
mRNA	1282	COL4A1	266.44	170.26	215.68	195.81	207.14	268.09	187.37	181.35	136.26	190.27	322.72	376.94	211.57	279.13	363.46	251.88	462.61	307.74	308.45	276.36	0.6038	3.0625	up
mRNA	29925	GMPPB	4.53	5.19	5.68	4.05	4.41	4.73	4.58	4.15	5.15	4.26	5.69	5.13	7.95	5.1	7.51	6.54	11.36	7.81	9.7	6.4	0.6039	3.0625	up
mRNA	9935	MAFB	17.56	8.74	13.82	12.29	9.63	14.77	7.43	11.56	13.21	16.99	24.41	24.53	15.6	12.79	24.6	17.63	19.74	20.95	19.5	17.66	0.604	3.0625	up
mRNA	57480	PLEKHG1	7.74	10.26	19.08	8.64	8.77	9.61	9.5	9.18	9.06	12.43	10.92	9.55	37.48	15.58	12.34	16.07	14.29	16.87	17.52	12.78	0.6041	3.0625	up
mRNA	54629	MINDY2	16.26	15.71	20.72	11.22	14.56	19.27	10.74	10.98	9.82	13.67	23.94	21.26	21.15	22.72	19.6	25.4	21.1	26.03	24.91	17.93	0.6042	3.0625	up
mRNA	56915	EXOSC5	1.66	1.97	2.49	1.95	1.74	2.41	1.87	2.79	1.3	2.41	2.89	2.27	3.15	1.78	2.49	2.29	5.25	3.48	5.78	2.89	0.6043	3.0625	up
mRNA	92935	MARS2	1.4	1.63	2.5	1.41	1.48	1.66	1.97	1.54	1.74	1.81	1.57	1.75	3.69	2.68	2.79	2.68	2.75	3.15	3.65	2.16	0.6044	3.0625	up
mRNA	8882	ZPR1	8.04	8.44	12.1	9.47	8.94	9.57	8.58	11.54	9.2	9.98	12.92	11.63	15.52	12.71	16.16	13.7	15.83	16.39	21.69	13.77	0.6045	3.0625	up
mRNA	273	AMPH	2.15	2.05	4.6	2.06	3.44	2	2.32	2.05	2.2	2.89	3.62	2.49	4.1	3.7	3.22	2.42	7.98	2.65	7.13	3.11	0.6046	3.0625	up
mRNA	7748	ZNF195	2.09	2.85	4.44	3.8	2.65	2.61	2.57	3.23	2.54	2	5.51	2.91	5.24	2.52	3.31	2.96	6.02	6.43	6.31	3.95	0.6047	3.0625	up
mRNA	280636	SELENOH	3.96	3.22	5.02	5.07	5.22	5.24	4.47	4.08	4.29	5.02	6.77	7.39	7.41	4.66	5.83	5.04	9.94	7.43	9.47	7.62	0.6048	3.0625	up
mRNA	5631	PRPS1	5.97	5.65	6.24	6.62	5.51	6.25	6.49	7.34	5.74	5.48	6.99	6.43	10.47	6.86	10.21	9.35	11.78	10.48	14.33	9.36	0.6049	3.0625	up
mRNA	7464	CORO2A	0.9	1.19	1.67	0.85	0.93	1.6	0.81	1.36	0.98	1.45	1.74	1.55	3.68	0.71	2.03	1.48	2.06	0.67	2.27	2.25	0.605	3.0625	up
mRNA	30834	ZNRD1	4.57	3.7	3.71	4.62	2.91	4.99	3.59	2.99	2.93	2.95	4.55	3.92	7.74	2.64	4.48	2.85	9.07	6.4	11.65	4.76	0.6051	3.0625	up
mRNA	57605	PITPNM2	3.4	3.78	6.01	4.05	4.11	5.58	4.2	4.77	3.63	4.75	4.92	5	9.43	7.26	8.68	6.14	6.46	7	8.23	6.44	0.6052	3.0625	up
mRNA	11222	MRPL3	15.96	15.37	16.67	24.87	18.17	12.5	18.27	21.46	17.9	15.51	21.99	19.19	23.83	19.95	20.41	20.79	43.82	28.2	46.63	32.75	0.6053	3.0625	up
mRNA	54978	SLC35F6	13.12	14.11	20.85	14.08	10.35	16.02	12.64	14.2	10.9	14.05	30.67	26.23	28.03	14.38	17.83	14.42	26.95	18.49	26.61	16.95	0.6054	3.0625	up
mRNA	6154	RPL26	145.34	162.7	180.12	293.65	248.91	152.72	141.69	263.15	280.6	208.22	287.94	278.35	276.79	263.37	208.85	224.34	437.85	357.17	548.96	381.53	0.6055	3.0625	up
mRNA	54733	SLC35F2	1.38	1.16	1.99	1.23	1.64	1.05	1.26	2.22	1.5	1.9	1.5	1.45	2.6	1.81	2.32	1.42	3.29	2.47	4.98	2.26	0.6056	3.0625	up
mRNA	7903	ST8SIA4	2.41	1.65	3.05	1.92	1.36	2.36	0.93	2.09	1.67	2.09	4.92	4.2	4.69	1.57	1.86	2.07	2.94	3.08	2.72	2.66	0.6057	3.0625	up
mRNA	7439	BEST1	1.32	1.23	2.79	1.55	0.92	1.59	1.37	2.01	1.45	1.37	3.84	3.13	1.48	1.68	1.74	2.51	2.68	2.3	2.68	2.49	0.6058	3.0625	up
mRNA	11224	RPL35	173.24	182.6	195.81	274.77	203.54	188.97	120.81	189.38	205.77	192.69	312.14	252.29	235.63	178.55	191.26	214.62	534.41	297.28	540.26	275.08	0.6059	3.0625	up
mRNA	6650	CAPN15	6.82	6.45	11.46	6.36	6.9	7.88	7.52	7.85	7.25	8.41	10.33	9.55	15.65	12.37	13.83	9.3	11.41	12.76	15.27	10.48	0.606	3.0625	up
mRNA	387849	REP15	0.52	0.9	0.89	0.87	0.84	0.87	0.98	0.45	0.85	0.9	1.72	0.96	1.26	0.73	1.1	1.77	0.82	1.14	1.83	1.38	0.6061	3.0625	up
mRNA	54503	ZDHHC13	2.92	3.32	4.1	4.43	4.55	3.6	4.2	5.36	3.99	4.96	7.43	6.03	4.62	7.75	5.61	5.71	7.42	5.42	8.42	6.85	0.6062	3.0625	up
mRNA	526	ATP6V1B2	13.5	10.54	14.85	13.06	11.02	12.62	9.97	15.88	12.46	12.9	27.02	22.6	17.88	14.08	21.36	15.49	19.04	19.84	22.39	20.04	0.6063	3.0625	up
mRNA	752	FMNL1	4.88	3.29	7.38	5.21	2.89	5.38	2.61	4.55	4.07	4.6	9	9.05	8.37	5.14	5.95	5.14	5.51	8.69	7.58	6.24	0.6064	3.0625	up
mRNA	5721	PSME2	17.72	14.8	21.63	26.27	17.46	20.4	15.23	32.98	21.6	23.17	36.32	33.59	25.34	18.22	28.49	17.82	53.24	31.36	55.96	32.49	0.6065	3.0625	up
mRNA	60559	SPCS3	11.34	12.02	17.03	13.08	13	14.23	11.92	13.91	13.8	12.4	19.65	15.38	23.93	18.35	22.38	19.82	26.22	20.55	23.21	19.85	0.6066	3.0625	up
mRNA	51025	PAM16	4.42	2.68	5.71	5.43	5.81	4.59	4.11	6.97	6.15	4.96	4.75	6.46	7.12	8.9	8.3	7.64	9.89	9.38	11.05	6.7	0.6067	3.0625	up
mRNA	51188	SS18L2	2.22	2.47	4.4	3.7	3.08	2.59	3.32	3.61	3.37	2.99	5	3.71	4.06	2.4	4.61	5.09	6.89	5.18	7.75	5.4	0.6068	3.0625	up
mRNA	9394	HS6ST1	7.71	7.56	8.82	7.68	8.17	8	8.84	10.02	7.98	11.49	13.56	16.57	15.46	13.6	13.5	8.82	12.53	14.09	17.61	10.37	0.6069	3.0625	up
mRNA	4488	MSX2	1	0.51	3.33	0.91	1.18	1.71	1.74	1.14	1.14	2.18	0.88	1.94	2.3	2.84	2.73	1.55	2.37	4.19	2.43	2.19	0.607	3.0625	up
mRNA	166815	TIGD2	1.78	1.44	2.35	1.32	1.54	1.12	1.19	1.86	1.53	1.81	3.93	3.76	0.96	2.42	2.85	2.35	2.44	2.55	2.37	1.53	0.6071	3.0625	up
mRNA	1901	S1PR1	11.94	18.02	23.92	20.04	16.4	15.33	12.13	24.75	17.08	26.48	22.4	19.89	58.88	32.28	21.49	21.87	26.8	24.08	39.31	26.79	0.6072	3.0625	up
mRNA	55332	DRAM1	8.4	6.8	11.43	9.53	6.32	6.9	5.43	7.28	6.57	7.23	19.87	12.25	13.47	6.61	9.01	6	10.32	17.35	13.32	11.61	0.6073	3.0625	up
mRNA	389792	IER5L	5.12	4.12	6.83	4.44	3.1	6.98	3.55	4.74	4.82	4.33	7.67	6.49	9.59	5.84	6.6	5.1	7.97	9.07	9.85	7.67	0.6074	3.0625	up
mRNA	55969	RAB5IF	16.05	15.01	18.59	20.98	12.68	14.45	14.02	18.83	13.54	14.72	26.81	25.88	24.31	15.89	20.73	18.47	35.59	24.8	34.65	23.78	0.6075	3.0625	up
mRNA	84336	TMEM101	4.55	4.56	5.33	4.41	5.55	4.02	4.26	5.14	4.12	4.6	14.21	12.2	5.14	4.38	5.21	5.37	7.18	5.28	8.01	6.53	0.6076	3.0625	up
mRNA	5725	PTBP1	31.71	30.35	44.41	25.93	27	32.69	27.21	31.27	25.8	30.43	43.57	35.64	60.55	39.37	47.99	30.62	60.77	46.1	79.82	40.17	0.6077	3.0625	up
mRNA	84513	PLPP5	5.11	4.32	6.57	6.17	5.77	4.88	4.71	6.51	6.17	5.13	11.56	9.91	6.94	6.15	8.03	7.39	11.25	8.9	10.36	6.93	0.6078	3.0625	up
mRNA	10068	IL18BP	9.47	7.35	11.97	6.78	8.39	10.03	8.57	11.02	9.42	9.95	7.6	10.91	14.7	12.59	17.52	11.2	18.57	15.68	21.68	16.41	0.6079	3.0625	up
mRNA	56342	PPAN	3.36	3.07	5.34	2.65	2.1	3.26	2.56	2.63	3.46	2.46	3.84	2.68	7.39	4.48	3.62	2.63	5.24	7.08	8.97	2.89	0.608	3.0625	up
mRNA	10419	PRMT5	9.68	9.36	12.81	11.42	9.26	9.7	12.11	13.97	11.51	12.74	12.33	14.86	17.78	14.69	18.32	14.9	21.37	17.99	26.19	19.53	0.6081	3.0625	up
mRNA	54984	PINX1	2.9	2.69	4	2.64	2.15	3.73	2.36	2.64	2	1.74	3.5	2.05	5.93	3.42	3.38	2.77	5.71	6.33	6.35	3.03	0.6082	3.0625	up
mRNA	80781	COL18A1	66.27	57.23	124.38	54.82	77.97	57.72	72.55	69.19	59.8	75.56	133.78	121.23	200.21	92.05	70.33	53.28	135.02	92.39	161.95	71.84	0.6083	3.0625	up
mRNA	29927	SEC61A1	48.87	44.72	59.84	44.53	45.56	47.5	46.97	53.71	44.66	48.86	75.64	78.41	82.9	51.09	88.93	62.6	100.52	71.89	89.48	66.64	0.6084	3.0625	up
mRNA	114879	OSBPL5	12.18	14.35	24.12	13.72	14.73	13.94	15.72	13.82	11.84	16	30.12	25.41	23.61	17.31	16.55	18.01	28.55	23.8	32.63	22.14	0.6085	3.0625	up
mRNA	11151	CORO1A	6.42	3.69	8.58	6.37	4.77	10.14	4.58	8.69	8.4	10.83	11.37	16.83	4.84	6.76	12.06	7.09	12.03	8.57	19.22	16.05	0.6086	3.0625	up
mRNA	58484	NLRC4	1.67	0.74	1.36	1.22	0.93	1.47	0.59	0.93	1.06	1.13	1.04	1.66	1.29	1.02	1.63	1.51	2.1	2.65	2.6	2.09	0.6087	3.0625	up
mRNA	4697	NDUFA4	26.91	30.62	30.45	44.43	35.92	29.16	21.37	35.61	40.36	32.17	48.14	45.5	51.55	34.12	31.46	31.7	90.31	65.6	73.21	47.05	0.6088	3.0625	up
mRNA	151473	SLC16A14	1.18	1.26	2.23	1.4	1.33	1.72	1	2.39	1.7	1.61	1.81	2.18	1.26	2.1	2.15	2.15	4.4	2.22	3.06	3.78	0.6089	3.0625	up
mRNA	51371	POMP	32.05	30.32	33.13	42.57	33.67	29.89	30.39	54.83	37.65	33.85	49.94	43.15	57.19	39.45	49.4	49.2	71.23	66.24	82.22	60.9	0.609	3.0625	up
mRNA	5873	RAB27A	7.15	6.41	10.64	8.87	7.42	8.07	7.89	8.92	10.62	7.94	9.6	9.42	13.95	14.39	13.09	15.41	15.37	12.27	14.6	15.18	0.6091	3.0625	up
mRNA	9349	RPL23	194.52	223.19	229.32	302.21	224.62	170.28	124.89	203.59	229.62	179	316.95	239.18	288.98	213.23	157.42	197.57	580.56	425.26	614.64	271.62	0.6092	3.0625	up
mRNA	84141	EVA1A	0.72	0.66	0.89	1.6	0.88	1.24	0.91	1.13	1.8	1.16	2.42	1.53	1.82	1.27	1.83	1.12	1.49	1.55	2.51	1.92	0.6093	3.0625	up
mRNA	54863	TOR4A	1.65	1.41	2.31	1.75	1.68	2.48	0.94	1.19	1.71	2.81	4.1	3.56	2.03	1.99	2.91	2.19	2.77	2.62	3.72	2.61	0.6094	3.0625	up
mRNA	201799	TMEM154	0.87	0.63	1.47	1.61	1.11	0.59	0.74	1.62	0.91	0.79	2.16	2.31	1.82	1.16	0.9	1.19	1.39	1.38	1.84	2.29	0.6095	3.0625	up
mRNA	11313	LYPLA2	7.35	6.66	9.61	7.65	7.69	9.03	8.39	9.87	8.93	9.35	12.79	13	15.39	10.42	13.98	10.9	14.76	12.09	19.49	11.65	0.6096	3.0625	up
mRNA	1603	DAD1	56.49	52.95	69.08	88.07	50.99	55.58	51.53	71.17	68.13	61.21	96.7	102.38	119.26	75.43	72.08	56.2	152.77	96.42	133.33	90.05	0.6097	3.0625	up
mRNA	51116	MRPS2	6.35	6.93	8.05	6.59	4.1	6.14	3.5	3.88	3.95	5.62	12.09	8.3	11.13	6.26	4.58	4.85	10.66	9.87	14.4	5.68	0.6098	3.0625	up
mRNA	10924	SMPDL3A	4.88	4.48	9.24	3.22	5.58	4.78	5.54	7.15	4.2	6.91	16.43	10.43	12.5	3.87	5.49	4.21	9.81	11.55	4.67	10.26	0.6099	3.0625	up
mRNA	56926	NCLN	8.27	7.87	9.77	7.75	7.48	9.75	9.7	9.45	8	10.2	10.38	12.44	12.57	11.25	17.71	10.49	17.81	12.05	23.26	12.69	0.61	3.0625	up
mRNA	7532	YWHAG	38.47	38.4	49.71	41.58	27.96	41.75	36.04	43.93	34.37	32.69	46.45	37.57	78.14	47.07	81.61	54.56	62.67	69.82	87.09	48.62	0.6101	3.0625	up
mRNA	115908	CTHRC1	4.2	2.73	1.84	2.74	2.34	1.14	0.37	3.05	1.52	1.36	4.48	4.21	6.39	2.57	1.86	1.58	3.3	3.63	3.7	2.23	0.6102	3.0625	up
mRNA	54663	WDR74	3.59	4.3	5.4	4.92	2.62	4.75	3.72	5.45	3.74	5.03	5.4	4.74	8.03	5.98	8.19	5.57	7.81	7.78	10.72	5.24	0.6103	3.0625	up
mRNA	10953	TOMM34	3.27	3.2	4.58	3.29	2.54	3.28	2.15	3.15	2.42	2.85	4.42	3.76	6.28	3.45	6	3.24	5.08	6.42	6.79	3.61	0.6104	3.0625	up
mRNA	5714	PSMD8	30.36	27.65	35.45	35.19	25.39	32.9	26.04	31.34	29.3	35.2	48.56	54.74	47.3	40.49	49.45	34.77	62.62	43.56	68.46	43.14	0.6105	3.0625	up
mRNA	10514	MYBBP1A	7.8	7.99	12.43	7.84	7.49	8.24	7.54	11.11	8.12	9.53	8.52	9.4	15.95	15.37	15.49	10.91	16.15	14.64	22.41	11.85	0.6106	3.0625	up
mRNA	27166	PRELID1	21.12	22.33	29.75	32.33	21.43	27.03	21.04	26.54	23.18	25.3	31.57	34.79	39.07	29.54	38.8	33.47	50.07	39.94	61.78	40.75	0.6107	3.0625	up
mRNA	90332	EXOC3L2	3.01	2.78	3.51	2.28	3	3.41	3.16	4.42	2.68	2.78	1.4	1.48	7.01	3.23	7.06	4.06	7	4.33	8.38	5.67	0.6108	3.0625	up
mRNA	27101	CACYBP	6.52	5.49	6.18	8.7	4.25	6.1	4.03	7.42	5.26	4.57	9.17	5.76	6.95	5.09	6.86	7.07	17.76	11.67	16.09	7.18	0.6109	3.0625	up
mRNA	548645	DNAJC25	1.5	1.62	1.88	1.85	1.12	1.37	1.39	1.77	1.92	1.6	2.85	2.46	3.34	1.92	2.15	2.01	2.85	2.6	3.39	2.06	0.611	3.0625	up
mRNA	6628	SNRPB	21.82	18.73	25.89	21.42	19.3	24.59	22.21	30.41	21.47	27.7	31.54	32.58	41.4	33.64	42.05	28.17	38.75	34.83	58.27	32.56	0.6111	3.0625	up
mRNA	51400	PPME1	19.32	14.45	17.95	15.31	12.39	19.39	14.71	15.52	15.83	15.48	20.67	21.47	20.96	36.29	52.54	24.86	16.17	29.74	16.97	16.98	0.6112	3.0625	up
mRNA	3601	IL15RA	3.7	4.9	7.98	5.97	4.55	5.16	3.45	7.25	6.73	6.03	10.45	7.85	11.78	7.38	5.65	6.22	10.97	8.15	14.24	6.51	0.6113	3.0625	up
mRNA	27075	TSPAN13	1.16	1.12	1.41	1.49	1.17	0.42	1.07	2.21	1.25	1.88	3.18	2.41	2.3	1.26	1.49	1.72	2.47	1.43	2.71	2.13	0.6114	3.0625	up
mRNA	92797	HELB	1.56	0.97	2.4	0.87	1.12	1.38	1.13	1.29	1.24	0.95	2.65	1.88	1.53	1.18	1.79	1.79	3.28	2.07	2.81	1.69	0.6115	3.0625	up
mRNA	27346	TMEM97	1.96	1.35	1.76	1.55	1.85	1.59	1.71	1.69	1.26	2.06	1.78	2.25	2.54	1.89	2.06	1.54	4.78	2.32	4.66	3.05	0.6116	3.0625	up
mRNA	6144	RPL21	99.56	105.07	132.73	184.61	166.22	125.64	97.54	174.42	139.36	112.74	191.82	164.71	173.34	134.34	134.45	157.28	308.73	241.39	380.42	256.15	0.6117	3.0625	up
mRNA	7358	UGDH	17	19.21	22.37	21.21	12.48	14.92	15.44	18.5	17.63	14.81	29	22.3	47.85	20.91	25.1	18.48	25.09	33.06	34.33	21.96	0.6118	3.0625	up
mRNA	6641	SNTB1	1.44	1.54	1.6	1.61	1.46	2.04	0.97	1.56	2.09	1.68	5.04	2.75	2.83	1.41	1.83	1.81	2.64	2.29	2.35	2.67	0.6119	3.0625	up
mRNA	415116	PIM3	8.41	7.65	23.72	11.36	9.02	10.26	7.56	14.23	13.6	15.95	20.83	21.11	34.78	18.17	16.68	13.68	15.94	18.2	22.71	13.02	0.612	3.0625	up
mRNA	6836	SURF4	38.73	38.21	51.76	41.38	41.97	38.88	46.41	56.7	40.48	49.39	63.79	81.86	70.85	53.84	82.68	56.99	84.06	62.55	86.06	68.7	0.6121	3.0625	up
mRNA	56005	MYDGF	16.87	15.75	17.33	15.65	10.15	18.92	10.72	12.61	10.37	10.51	24.85	18.21	27.19	9.93	15.3	13.75	35.29	26.9	36.47	14.73	0.6122	3.0625	up
mRNA	10459	MAD2L2	5.4	3.98	7.73	6.18	6.05	6.92	5.9	7.13	6.38	7.03	8.97	9.61	10.29	7.05	8.82	8.99	13.72	9.74	14.08	9.25	0.6123	3.0625	up
mRNA	10226	PLIN3	11.54	10.35	13.65	11.05	14.04	13.94	12.57	14.7	10.9	13.77	17.01	22.64	18.13	14.72	21.15	17.64	22.86	18.28	25.63	24.77	0.6124	3.0625	up
mRNA	51703	ACSL5	3.11	2.95	5.02	4.38	3.19	3.69	2.53	6.21	3.66	3.93	6.85	5.34	7.2	3.8	5.47	4.72	6.9	5.43	10.09	6.2	0.6125	3.0625	up
mRNA	11153	FICD	3.07	2.9	4.61	3.02	3.25	3.63	3.55	3.94	3.38	3.91	5.59	6.65	4.8	4.35	7.29	5.69	5.16	6.36	5.09	5.56	0.6126	3.0625	up
mRNA	3487	IGFBP4	450.62	464.58	721.09	516.21	440.21	480.04	456.8	533.09	454.4	576.96	1050.23	920.49	1035.55	465.83	550.16	624.05	1080.31	621.67	1019.85	800.35	0.6127	3.0625	up
mRNA	2717	GLA	3.38	2.79	4.18	4.02	3.51	2.72	3.17	4.94	3.5	3.74	6.37	8.6	4.78	3.6	4.36	3.89	8.59	4.68	6.08	6.73	0.6128	3.0625	up
mRNA	3921	RPSA	136.36	122.2	144.54	152.13	216.23	152.71	152.7	174.2	213.69	198.26	189.16	267.63	251.75	213.41	209.81	217.71	416.17	216.72	389.98	296.98	0.6129	3.0625	up
mRNA	3097	HIVEP2	5.27	6.84	7.89	5.09	4.72	6.42	4.8	5.75	5.26	5.59	12.63	8.07	18.09	8.64	8.16	7.91	5.66	10.8	7.04	5.51	0.613	3.0625	up
mRNA	10171	RCL1	2.78	3.08	4.11	2.78	2.46	2.93	2.81	3.55	2.62	2.98	4.32	2.62	6.55	3.71	3.84	3.52	5.69	6.17	8.17	3.73	0.6131	3.0625	up
mRNA	27292	DIMT1	5.79	5.78	9.03	6.17	5.69	6.94	6.68	8.9	7.56	7.28	6.67	8.2	13.28	12.43	13.54	8.19	11.58	11.59	15.03	11.61	0.6132	3.0625	up
mRNA	8543	LMO4	7.92	7.17	12.45	10.7	9.21	7.9	7.78	10.58	7.45	10.18	10.85	18.73	17.26	12.66	10.21	9.2	18.09	15.6	15.83	18.28	0.6133	3.0625	up
mRNA	1992	SERPINB1	7.71	7.62	8.8	11.36	5.03	6.81	5.13	9.45	7.6	5.74	14.42	12.7	12.16	8.17	9.41	8.71	12.93	13.2	14.66	14.51	0.6134	3.0625	up
mRNA	6194	RPS6	275.35	349.03	343.14	436.98	306.81	306.78	185.96	278.75	318.84	274.82	448.16	331.73	567.88	336.19	246.87	282.23	798.99	575.27	914.88	439.6	0.6135	3.0625	up
mRNA	811	CALR	130.19	143.82	196.81	161.1	120.33	167.93	141.35	187.98	147.37	184.09	224.62	270.51	213.35	169.39	239	179.08	405.71	227.14	358.97	253.32	0.6136	3.0625	up
mRNA	9489	PGS1	8.7	6.63	13.01	7.33	8.32	8.42	8.55	8.1	10.28	9.26	12.38	11.54	17.33	13.55	12.86	12.04	15.74	14.81	18.12	14.04	0.6137	3.0625	up
mRNA	2615	LRRC32	18.7	23.08	46.59	28.71	23.42	26.67	19.02	34.25	28.86	35.4	31.37	31.4	76.71	45.33	54.2	35.17	47.12	42.98	53.25	40.1	0.6138	3.0625	up
mRNA	388	RHOB	114.87	106.48	153.67	114.01	108.15	103.62	96.07	147.01	113.16	173.12	225	229.02	395.85	259.01	130.58	124.99	139.07	202.18	134.51	137.74	0.6139	3.0625	up
mRNA	55270	NUDT15	2.8	3.98	3.9	3.85	2.8	3.19	2.24	2.99	2.49	2.76	5.28	3.12	5.39	3.15	3.19	3.34	8.4	5.98	8.14	3.86	0.614	3.0625	up
mRNA	5876	RABGGTB	7.76	7.91	9.25	8.22	7.4	6.91	8.13	8	9.14	6.88	11.75	7.16	13.56	9.92	12.8	10.48	15.68	16.07	20.3	10.3	0.6141	3.0625	up
mRNA	9569	GTF2IRD1	4.59	3.94	7.96	4.16	4.99	4.32	5.47	5.09	3.84	4.47	7.27	5.88	8	9.97	8.01	6.84	8.33	8.15	10.01	6.08	0.6142	3.0625	up
mRNA	353	APRT	13.69	16.92	19.54	18.65	16.24	20.62	12.9	17.52	12.09	18.63	27.65	20.33	27.14	17.48	19.69	20.1	40.44	25.81	47.82	21.84	0.6143	3.0625	up
mRNA	10360	NPM3	3.98	4.66	8.24	6.01	7.88	5.38	6.09	6.68	6.58	5.59	5.19	6.89	12.34	8	8.64	7.77	13.59	8.53	17.32	10	0.6144	3.0625	up
mRNA	23213	SULF1	37.4	41.89	38.06	58.28	31.26	79.68	40.47	34.19	19	38.1	61.07	109.5	49.05	37.11	84.09	66.21	69.49	70.31	57.61	68.51	0.6145	3.0625	up
mRNA	50848	F11R	2.89	3.95	4.95	4.93	3.58	4.6	2.92	5.15	3.87	6.24	10.22	7.49	8.51	4.5	5.41	6.17	7.26	5.71	6.4	7.64	0.6146	3.0625	up
mRNA	26207	PITPNC1	4.35	7.37	8.37	4.59	5.81	4.27	4.6	4.45	4.17	6.13	4.28	3.74	19.49	9.73	6.15	7.91	8.94	8.02	11.21	7.61	0.6147	3.0625	up
mRNA	24140	FTSJ1	5.37	7.09	8.28	6.57	6.29	6.44	6.28	7.13	5.79	7.4	8.17	8.79	10.8	8.96	11.53	9.22	13.39	11.57	15.89	8.94	0.6148	3.0625	up
mRNA	5479	PPIB	90.57	94	118.81	106.84	68.63	99.4	63.45	86.28	87.95	94.94	134.57	138.21	146.3	84.27	108.46	84.12	274.22	154.08	233.89	109.32	0.6149	3.0625	up
mRNA	8120	AP3B2	0.72	0.8	1.29	0.32	0.65	0.72	0.62	0.75	0.42	0.78	1.79	1.25	0.85	0.56	0.64	0.78	1.93	1.45	1.22	0.92	0.615	3.0625	up
mRNA	8270	LAGE3	2.85	3.15	2.76	3.26	2.6	2.65	3.38	3.41	2.3	3.91	4.07	5.24	5.3	2.68	3.32	3.38	7.5	4.5	7.13	5.65	0.6151	3.0625	up
mRNA	3995	FADS3	11.98	16.03	15.06	14.6	10.52	16.97	14.04	16.51	16.82	13.82	25.04	23.22	13.93	23.61	35.4	26.84	16.19	26.15	22.9	22.64	0.6152	3.0625	up
mRNA	64855	FAM129B	40.92	39.46	51.08	38.36	49.92	46.2	51.74	50.72	49.33	56.63	64.19	83.56	84.33	52.07	88.87	64.57	69.33	60.18	130.12	68	0.6153	3.0625	up
mRNA	84823	LMNB2	6.05	4.69	7.49	5.41	7.96	7.31	6.94	6.9	7.31	7.1	6.25	7.66	10.7	8.89	10.98	6.87	19.98	9.93	17.18	9.91	0.6154	3.0625	up
mRNA	25976	TIPARP	8.8	20.17	14.82	13.63	9.03	11.55	12.98	15.81	11.76	8.94	24.32	14.49	30.94	13.46	14.09	13.34	23.05	29.67	23.14	19.23	0.6155	3.0625	up
mRNA	57758	SCUBE2	3.8	1.4	6.37	2.09	4.19	3.18	1.26	3.06	2.78	3.42	4.42	6.11	8.74	4.45	4.25	2.99	7.73	3.85	5.15	3.23	0.6156	3.0625	up
mRNA	92259	MRPS36	1.9	1.69	1.82	3.19	1.21	2.05	1.11	1.68	1.15	1.01	3.52	1.5	2.76	1.2	1.55	1.32	4.64	3.91	4.56	2.17	0.6157	3.0625	up
mRNA	23589	CARHSP1	9.83	8.61	10.88	10.41	10.23	12.21	8.99	11.05	8.15	10.51	21.53	17.14	13.48	10.66	17.63	16.9	13.73	20.13	15.7	15.95	0.6158	3.0625	up
mRNA	79077	DCTPP1	5.44	4.66	6.88	6.71	6.92	6.24	6.47	8.71	7.17	7.66	8.62	10.26	11.38	8.28	10.58	7.85	12.43	9.71	16.97	11.89	0.6159	3.0625	up
mRNA	3459	IFNGR1	15.33	13.47	14.5	19.32	10.58	12.57	9.58	20.14	12.24	12.02	34.95	24.73	17.37	13.2	15.26	16.17	26.22	25.47	29.57	22.78	0.616	3.0625	up
mRNA	83706	FERMT3	6.68	3.8	6.83	5.49	4.44	7.29	3.9	6.15	8.21	7.4	10.96	12.94	7.58	6.34	10.73	6.26	8.89	7.91	12.51	13.12	0.6161	3.0625	up
mRNA	6652	SORD	1.97	1.31	1.73	2.2	1.43	1.74	1.6	1.84	1.55	1.68	3.4	2.93	2.1	1.93	1.84	1.39	4.27	2.1	5.25	2.35	0.6162	3.0625	up
mRNA	8520	HAT1	6.16	5.82	9.03	11.48	6.58	6.28	4.95	10.34	6.8	5.9	11.45	8.2	10.7	6.45	6.68	6.83	19.61	15.12	21.11	12.42	0.6163	3.0625	up
mRNA	3182	HNRNPAB	29.54	31.33	44.19	30.94	23.88	35.77	27.36	29.04	23.7	30.53	38.16	37.96	54.12	38.96	47.82	38.92	67.42	54.74	75.78	41.52	0.6164	3.0625	up
mRNA	1875	E2F5	0.61	0.73	0.76	0.67	0.55	0.35	0.57	1.24	0.63	0.66	1.08	0.86	1.27	1.35	0.6	0.78	1.12	0.96	1.97	0.96	0.6165	3.0625	up
mRNA	79751	SLC25A22	3.18	3.51	4.78	3.44	3.13	3.74	3.51	3.78	3.91	3.37	3.79	2.72	9.37	4.41	5.96	3.5	7.02	6.01	11.31	4.72	0.6166	3.0625	up
mRNA	255809	C19orf38	0.86	0.36	0.6	1.05	0.39	0.95	0.11	0.66	0.85	0.66	1.1	0.99	0.72	0.6	0.74	0.58	1.03	1.89	1.8	1.06	0.6167	3.0625	up
mRNA	10461	MERTK	8.35	9.77	11.24	8.23	6.04	8.58	5.45	6.09	7.51	8.52	18.09	14.54	6.78	7.41	10.99	15.89	12.98	11.29	17.49	13.75	0.6168	3.0625	up
mRNA	4864	NPC1	7.78	6.95	9.95	7.69	6.15	6.76	7.32	8.56	6.53	8.04	14.89	13.88	14.75	12.26	10.26	9.94	10.37	14.81	9.18	12.37	0.6169	3.0625	up
mRNA	944	TNFSF8	1.76	0.64	1.72	1.22	0.93	1.35	0.71	1.08	1.09	1.46	2.59	2.05	1.07	1.79	2.28	1.57	1.46	3.27	1.32	2.01	0.617	3.0625	up
mRNA	23550	PSD4	1.68	0.87	2.1	1.85	1.68	2.39	1.22	2.42	2.02	2.06	5.44	5.48	1.49	1.67	2.36	2.13	3.04	2.13	2.69	3.27	0.6171	3.0625	up
mRNA	4175	MCM6	3.78	3.74	5.26	3.88	3.28	4.24	2.54	4.05	3.45	3.05	6.23	4.74	4.26	4.14	3.72	3.38	11.24	4.67	11.66	6.49	0.6172	3.0625	up
mRNA	63895	PIEZO2	1.03	1.55	1.89	1.47	1.52	2.4	1.37	1.15	1.51	1.81	4.61	4.82	2.03	1.16	1.44	2.99	2.84	1.5	1.96	2.15	0.6173	3.0625	up
mRNA	10400	PEMT	13.38	11.23	21.27	12.04	15.32	13.14	13.15	14.13	12.73	17.9	33.06	35.37	21.32	17.13	12.08	12.69	32.11	15.83	40.5	14.28	0.6174	3.0625	up
mRNA	10542	LAMTOR5	14.76	12.57	17.48	22.92	18.6	13.67	17.55	27.73	18	19.42	31.64	32.04	28.41	22.05	26.75	23.14	33.39	27.59	38.41	33.49	0.6175	3.0625	up
mRNA	29015	SLC43A3	10.51	11.53	15.95	10.78	7.15	10.11	8.21	11.27	9.18	9.17	20.35	13.28	20.44	9.93	13.55	11.58	21.82	18.25	27.07	12.53	0.6176	3.0625	up
mRNA	6633	SNRPD2	26.12	23.8	29.04	40.56	27.31	23.9	17.42	25.84	22.8	22.83	42.07	31	38.98	26.03	24.92	24.81	69.8	52.56	76.72	35.16	0.6177	3.0625	up
mRNA	51181	DCXR	3.6	5.17	4.83	4.99	6.43	6.45	4.52	6.61	6.47	6.58	6.96	14.01	7.23	9.56	9.06	8.02	8.19	4.57	14.05	8.83	0.6178	3.0625	up
mRNA	6307	MSMO1	4.18	2.52	2.97	3.88	3.79	3.1	2.4	4.25	4.74	4.45	3.57	4.61	8.92	8.6	7	3.67	4.14	5.62	5.83	7.04	0.6179	3.0625	up
mRNA	53827	FXYD5	21.16	27.74	26.49	29.66	15.91	25.91	12.06	15.08	12.81	17	51.62	25.28	37	13.29	17.05	19.09	49.26	38.09	60.06	21.49	0.618	3.0625	up
mRNA	27000	DNAJC2	3.67	3.24	3.91	4.85	1.93	3.39	2.75	3.76	3.08	2.48	5.09	2.22	5.37	4.24	4.4	2.61	7.38	7.35	10.72	4.56	0.6181	3.0625	up
mRNA	7295	TXN	32.49	43.59	38.97	62.43	41.73	33.23	40.82	57.64	62.4	49.39	97.97	97.23	60.12	51.87	45.51	54.32	92.67	72.93	103.6	78.97	0.6182	3.0625	up
mRNA	3460	IFNGR2	17	14.72	25.71	23.59	17.3	16.9	14.95	25.26	18.86	24.47	39.57	40.14	41.66	24.56	29.07	23.18	25.5	33.17	35.39	32.18	0.6183	3.0625	up
mRNA	83743	GRWD1	5.46	5.35	8.64	5.64	4.78	5.59	5.89	7.73	6.36	6.52	6.35	7.36	13.96	9.84	12.09	7.93	9.48	10.62	14.73	8.78	0.6184	3.0625	up
mRNA	23136	EPB41L3	11.12	10.85	17.49	10.24	8.82	13.56	6.43	10.43	10.47	9.63	17.3	18.19	21.47	13.16	13.98	15.41	22.64	20.46	17.69	17.68	0.6185	3.0625	up
mRNA	9533	POLR1C	4.96	5.25	8.81	5.37	5.87	4.57	5.69	8.23	5.65	5.91	5.45	7.01	11.17	9.16	9.12	7.64	12.21	11.03	16.34	9.33	0.6186	3.0625	up
mRNA	10212	DDX39A	6.27	5.57	12.41	7.04	8.35	7.93	10.64	10.25	8.58	8.52	10.92	9.97	11.73	12.4	16.42	10.33	21.67	11.58	20.45	14.38	0.6187	3.0625	up
mRNA	10130	PDIA6	42.32	42.85	49.84	51.92	32.06	40.1	37.39	52.71	37.07	42.01	76.06	61.17	59.57	36.47	57.07	44.36	126.37	71.77	100.02	67.41	0.6188	3.0625	up
mRNA	4616	GADD45B	28.17	17.38	21.87	21.14	13.65	22.4	9.85	16.2	23.18	24.03	31.35	28.22	61.26	43.04	25.2	18.7	20.41	46.38	29.15	19.84	0.6189	3.0625	up
mRNA	10272	FSTL3	33.04	28.73	32.22	27.85	36.18	35.63	37.11	40.17	35.05	32.08	39.46	55.86	67.04	75.88	84.7	54.96	37.36	59.14	35.1	43.3	0.619	3.0625	up
mRNA	27173	SLC39A1	18.53	16.94	23.19	20.46	18.18	20.16	18.27	25.55	19.68	22.66	30.96	37.75	39.59	22.66	33.07	24.42	37.83	28.6	45.08	33.47	0.6191	3.0625	up
mRNA	6152	RPL24	135.94	135.99	157.43	207.38	124.28	142.03	75.27	126.51	131.23	114.25	223.05	143.61	238.13	126.15	120.46	122.49	366.19	279.32	422.09	170.32	0.6192	3.0625	up
mRNA	8407	TAGLN2	84.4	102.12	105.09	127.25	88.73	76.49	111.76	149.79	89.52	98.4	152.95	134.08	216.21	122.36	173.27	154.36	173.75	142.62	244.88	178.71	0.6193	3.0625	up
mRNA	6128	RPL6	144.98	160	173.23	233.01	145.65	152.31	89.8	153.45	144.11	138.55	247.11	173.45	264.49	144.78	130.3	134.41	421.22	318.95	461.89	218.57	0.6194	3.0625	up
mRNA	400451	FAM174B	1.48	2.7	1.99	2.06	1.4	3.12	1.43	0.72	1.86	1.66	6.02	4.79	1.63	1.63	3.44	3.14	2.1	2.81	2.11	2.51	0.6195	3.0625	up
mRNA	117581	TWIST2	22.66	20.21	39.77	20.77	30.81	19.92	18.9	17.3	23.37	26.09	73.14	55.89	57.98	38.67	19.17	29.39	32.39	33.03	31.71	21.57	0.6196	3.0625	up
mRNA	10451	VAV3	2.1	2.59	5.08	2.99	2.31	3.67	1.65	1.82	2.39	3.23	6.26	4.77	1.78	1.97	4.91	4.93	5.21	4.96	6.03	4.79	0.6197	3.0625	up
mRNA	2040	STOM	55.48	49.16	108.09	74.86	48.9	63.14	41.89	96.14	51.94	58.84	82.42	84.17	135.04	87.65	90.91	79.58	97.97	143.79	134.73	126.46	0.6198	3.0625	up
mRNA	3276	PRMT1	19.26	18.36	27.06	23.32	28.98	21.31	27.6	37.44	29.99	33.62	23.94	42.38	34.06	43.91	49.26	35.23	50.37	35.79	73.08	49.48	0.6199	3.0625	up
mRNA	196483	EEF2KMT	2.1	2.03	4.11	2.41	2.78	2.45	2.22	3.42	2.27	2.79	2.86	3.4	4.15	3.4	3.99	2.99	6.16	4.61	7.78	4.24	0.62	3.0625	up
mRNA	6170	RPL39	143.69	159.06	148.03	192.89	219.89	138	128.28	180.28	206.09	170.41	265.64	224.34	296.24	174.96	190.19	198.07	447.27	290.8	415.14	265.62	0.6201	3.0625	up
mRNA	9695	EDEM1	8.44	6.4	9.38	8.44	6.06	7.56	6.56	9.1	7.81	7.35	15.86	11.67	13.03	9.66	12.69	10.11	13.37	12.94	15.9	11.33	0.6202	3.0625	up
mRNA	6482	ST3GAL1	15.18	18.76	34.88	17.75	15.79	17.37	20.36	16.55	16.85	16.97	26.19	23.58	45.55	27.05	30.45	19.99	37.96	31.84	45.47	24.61	0.6203	3.0625	up
mRNA	7416	VDAC1	33.35	28.51	36.58	36.33	27.3	33.72	30.58	35.98	25.55	30.99	50.87	40.28	55.93	32.87	51.04	42.72	72.85	49.75	78.36	48.9	0.6204	3.0625	up
mRNA	126382	NR2C2AP	1.85	1.39	2.58	2.04	1.96	2.07	2.77	2.81	2.05	2.33	3.59	3.39	3.02	2.69	3.58	2.52	3.14	4.26	5.94	3.75	0.6205	3.0625	up
mRNA	6659	SOX4	7.09	6.24	10.19	5.31	8.89	7.65	9.25	10.49	7.71	7.59	13.22	13.88	13.86	15.73	19.14	9.77	9.72	14.04	13.79	8.95	0.6206	3.0625	up
mRNA	183	AGT	0.52	1.24	0.96	0.6	0.92	2.02	1.14	1.18	0.8	0.9	1.77	0.91	3.14	1.77	2.48	2.11	0.53	1.72	1.09	1.37	0.6207	3.0625	up
mRNA	79746	ECHDC3	1.22	1.24	0.72	1.33	0.69	1.44	0.65	0.57	0.64	1.28	1.23	2.87	1.34	1.51	1.4	1	1.95	1.35	1.44	1.98	0.6208	3.0625	up
mRNA	23160	WDR43	9.7	10.77	13.38	9.39	7.06	9.41	7.16	9.14	9.19	7.29	9.43	6.6	19.92	14.08	16.72	12.42	15.95	20.84	25.56	10.65	0.6209	3.0625	up
mRNA	107987158	LOC107987158	1.76	2.39	5.66	1.94	3.67	2.32	3.09	1.88	2.32	2.88	5.04	4.69	5.15	3.95	3.85	4.2	5.71	4.17	5.56	3.61	0.621	3.0625	up
mRNA	284207	METRNL	12.98	14.08	22.46	16.7	9.73	15.43	10.94	14.82	12.93	13.73	25.15	22.46	50.56	24.65	18.97	11.9	17.87	29.17	17.98	17.96	0.6211	3.0625	up
mRNA	54931	TRMT10C	2.86	2.33	3.31	4.39	3.47	2.57	2.47	5.94	4.38	2.99	5.08	4.36	6.65	4	4.32	4.43	6.42	6.53	8.01	7.33	0.6212	3.0625	up
mRNA	6950	TCP1	25.04	23.96	31.28	29.51	27.89	26.68	27.38	34.62	29.03	29.16	40.37	45.72	44.66	36.09	47.58	37.9	60.02	43.91	69.75	42.73	0.6213	3.0625	up
mRNA	7732	RNF112	0.52	0.83	0.64	0.85	1	0.88	0.72	0.49	0.61	0.69	2.02	0.71	1.37	0.72	0.94	1.11	1.24	1.34	1.04	1.43	0.6214	3.0625	up
mRNA	6629	SNRPB2	6.38	7.39	7.15	11.28	5.35	5.95	4.26	9.18	5.45	4.6	11.62	6.03	12.28	6.17	7.21	5.69	17.29	14.66	19.52	10.11	0.6215	3.0625	up
mRNA	8624	PSMG1	4.47	3.92	6.76	6.83	4.38	5.5	5.2	8.38	5.53	5.67	7.53	8.24	8.91	7.65	8.11	6.42	12.44	9.11	15.32	9.8	0.6216	3.0625	up
mRNA	6187	RPS2	296.31	322.67	370.11	331.04	415.26	347.33	255.9	293.39	313.34	345.06	433.42	468.12	584.79	313.52	358.93	398.61	942.92	482.22	982.53	468.7	0.6217	3.0625	up
mRNA	10598	AHSA1	18.86	15.79	21.14	21.37	10.7	23.32	13.36	17.96	13.11	15.59	29.17	21.15	33.49	14.97	26.6	17.37	41.44	35.44	43.11	20.1	0.6218	3.0625	up
mRNA	5805	PTS	5.44	4.96	6	7.56	5.29	5.69	4.39	6.88	6.17	5.86	7.88	9.97	8.21	8.88	7.91	7.9	13.19	9.92	13.47	8.92	0.6219	3.0625	up
mRNA	2697	GJA1	60.19	53.01	82.31	56.25	54.52	39.88	44.56	76.96	52.42	78.73	153.52	144.66	138.56	69.84	72.55	55.65	96.42	95.12	79.04	84.45	0.622	3.0625	up
mRNA	107282092	BOLA2-SMG1P6	2.66	1.44	2.83	1.84	2.83	2.63	3.61	2.66	4.07	3.52	4.57	3.51	6.19	5.94	3.86	3.67	4.1	3.47	4.51	6.61	0.6221	3.0625	up
mRNA	387496	RASL11A	18.9	18.2	38.6	21.25	14.88	20.12	12.03	19.23	12.38	15.8	28.01	19.69	41.63	23.44	19.3	14.89	56.9	32.43	52.29	27.83	0.6222	3.0625	up
mRNA	221662	RBM24	1.22	1.96	2.41	1.86	1.38	3.43	2.4	1.59	1.33	1.41	3.11	3.55	0.58	3.24	5.66	3.41	2.85	3.53	3.09	2.38	0.6223	3.0625	up
mRNA	375057	STUM	0.82	1.07	1.55	0.89	0.64	1.07	0.56	1.63	0.97	1	2.77	2.22	2.62	1.15	1.53	0.71	1.23	1.24	1.31	2.09	0.6224	3.0625	up
mRNA	256435	ST6GALNAC3	1.75	3.05	4.49	2.22	3.1	1.82	2.16	2.81	2.9	3.3	3.52	2.61	5.42	3.61	3.63	8.25	4.45	2.82	5.61	5.73	0.6225	3.0625	up
mRNA	6432	SRSF7	20.96	16.4	28.46	23.33	15.39	17.91	14.45	28.55	17.68	14.35	30.2	13.42	40.69	24.81	20.21	17.84	49.22	46.79	58.56	25.09	0.6226	3.0625	up
mRNA	90102	PHLDB2	21.46	22.13	33.8	21.52	20.21	25.61	20.92	20.8	23.12	18.2	32.26	19.9	52.89	48.91	31.36	35.79	27.29	62.26	35.46	30.87	0.6227	3.0625	up
mRNA	6059	ABCE1	8.19	7.5	9.74	9.04	6.55	6.92	6.91	9.53	8.21	7.31	9.25	7	16.71	11.82	12.3	9.94	16.36	14.79	21.61	12.54	0.6228	3.0625	up
mRNA	55353	LAPTM4B	12.87	12.41	22.38	18.31	16.82	11.29	15.04	22.62	17.74	15.63	22.91	25.96	43.2	21.45	26.6	19.54	32.58	20.22	33.56	27.58	0.6229	3.0625	up
mRNA	84935	MEDAG	36.25	38.84	70.32	45.2	31.57	27.44	37.07	55.33	36.59	36.91	42.22	31.4	129.68	76.98	57.06	55.91	60.59	108.04	76.24	50.57	0.623	3.0625	up
mRNA	3251	HPRT1	3.41	3.43	6.15	5.03	4.81	4.67	4.27	5.98	5.13	5.24	6.52	6.91	8.51	6.43	6.77	6.62	10.65	7.74	11.54	8.07	0.6231	3.0625	up
mRNA	10885	WDR3	4.57	4.35	6.54	4.31	3.29	3.7	3.23	5.26	4.49	3.61	4.49	3.53	10.79	5.62	5.89	4.62	8.86	9.11	13.37	5.59	0.6232	3.0625	up
mRNA	623	BDKRB1	1.52	1.94	2.52	1.17	0.65	0.53	1.72	1.9	1.28	0.88	1.16	1.21	5.03	1.79	1.77	1.92	2.22	3.34	3.05	1.91	0.6233	3.0625	up
mRNA	51388	NIP7	4.14	4.67	5.89	4.7	3.31	4.32	3.8	5.64	4.31	3.7	6.05	3.65	9.39	5.15	6.48	4.97	8.6	9.88	12.87	6.74	0.6234	3.0625	up
mRNA	58505	OSTC	25.99	23.61	24.26	29.03	37.98	17.61	27.39	40.15	32.04	26.32	40.99	40.8	45.05	36.65	43.69	43.08	71.32	39.95	56.73	53.6	0.6235	3.0625	up
mRNA	5478	PPIA	203.82	203.98	199.97	245.47	201.65	211.2	156.3	224.27	195.76	182.05	304.72	260.36	301.35	209.91	249.36	225.53	571.83	351.47	566.12	319.79	0.6236	3.0625	up
mRNA	25879	DCAF13	3.35	4.27	6.19	4.57	3.96	3.98	3.45	6.03	5.25	4.05	5.12	4.42	8.2	6.51	5.9	6.37	10.23	8.77	12.28	7.07	0.6237	3.0625	up
mRNA	9766	SUSD6	17.28	14.91	28.6	17.31	12.7	19.49	14.39	19.11	15.47	21.12	28.63	29.58	44.61	29.93	29.27	22.77	21.93	39.94	29.44	23.51	0.6238	3.0625	up
mRNA	4210	MEFV	1.43	0.7	2.07	1.46	0.91	0.8	0.76	1.78	1.54	0.83	1.42	2.12	2.32	1.93	1.73	1.56	1.1	4	1.97	2.25	0.6239	3.0625	up
mRNA	29889	GNL2	9.59	7.53	13.02	11.52	5.88	7.47	5.77	8.32	6.62	5.21	12.66	6.14	14.5	7.97	9.27	8.11	20.46	18.96	26.69	9.72	0.624	3.0625	up
mRNA	BGIG9606_52526	BGIG9606_52526	1.2	2.07	3.16	1.22	2.22	1.04	2.04	2.11	1.67	2.88	3.09	2.8	3.55	3.75	4.05	3.93	3.25	2.94	3.04	2.19	0.6241	3.0625	up
mRNA	5322	PLA2G5	1.7	2.17	2.52	1.26	2.3	2.17	1.77	1.82	1.49	2.42	1.63	2.1	3.97	2.8	4.31	5.13	3.1	3.26	1.72	4.6	0.6242	3.0625	up
mRNA	10154	PLXNC1	4.68	2.68	8.5	4.46	5.23	3.17	2.59	4.27	3.05	2.95	9.95	12.62	7.23	4.76	4.24	5.84	4.33	6.38	5.18	8.61	0.6243	3.0625	up
mRNA	4144	MAT2A	42.6	40.43	69.6	47.96	32.72	39.75	42.79	55.97	50.84	37.73	50.72	38.75	179.38	90.02	58.43	42.64	65.57	106.45	73.04	60.88	0.6244	3.0625	up
mRNA	5471	PPAT	1.14	1.03	1.46	1.15	1.02	0.7	1.04	1.49	1.2	0.9	1.11	1.1	2.29	1.58	1.61	1.23	2.66	2.36	3.09	1.49	0.6245	3.0625	up
mRNA	7412	VCAM1	6.57	4.06	12.61	6.11	3.63	9.05	1.52	8.72	8.27	7.06	12.06	12.92	24.42	4.36	9.7	3.7	12.19	11.86	11.23	10.05	0.6246	3.0625	up
mRNA	6147	RPL23A	94.32	111.79	121.14	155.45	116.6	101.69	54.52	95.39	82.86	71.34	172.37	99.31	170.6	84.25	73	97.66	309.22	213.48	325.89	126.9	0.6247	3.0625	up
mRNA	9601	PDIA4	24.64	23.76	34.18	25.33	21.93	23.58	22.81	31.45	22.55	27.22	37.38	41.05	32.96	24.19	39.48	28.07	77.43	42.9	63.23	41.9	0.6248	3.0625	up
mRNA	8531	YBX3	63.55	59.23	90.44	85.52	46.08	77.22	48.03	41.69	56.16	63.38	89.96	69.92	170.39	70.47	71.75	67.26	159.15	108.99	158.42	85.65	0.6249	3.0625	up
mRNA	285513	GPRIN3	2.1	1.37	2.76	1.38	1.64	2.07	1.24	1.51	1.71	1.62	3.98	4.41	2.27	3.22	1.81	2.89	2.32	3.36	2.6	2.15	0.625	3.0625	up
mRNA	908	CCT6A	19.94	16.35	20.05	21.73	16.59	17.9	14.3	22.06	20.13	15	24.06	20.49	29.67	20.53	25.31	25.24	47.28	35.27	51.4	27.64	0.6251	3.0625	up
mRNA	2769	GNA15	2.93	1.67	4.12	2.76	1.72	3.57	1.01	1.99	2.79	2.88	3.63	5.09	7.95	2.71	4.5	2.9	2.74	4.62	5.36	2.94	0.6252	3.0625	up
mRNA	84803	GPAT3	0.65	0.46	1.26	0.75	0.52	0.79	0.35	0.93	0.31	1.03	1.11	1.28	1.38	0.76	0.79	0.73	1.42	1.71	1.53	1.06	0.6253	3.0625	up
mRNA	23404	EXOSC2	4.02	3.69	5.62	4.28	4.28	4.13	3.71	4.86	4.56	3.97	6.09	4.69	8.05	6.62	6.51	5.93	9.53	8.32	10.31	5.94	0.6254	3.0625	up
mRNA	6632	SNRPD1	3.82	4.12	5.15	5.15	4.58	4.41	5.09	5.92	6.17	3.91	5.89	5.26	9.51	7.34	7.31	5.35	11.1	8.11	14	6.83	0.6255	3.0625	up
mRNA	81892	SLIRP	16.36	17.93	21.76	28.44	13.59	19.95	10.89	22.16	27.15	19.45	32.36	28.39	27.14	23.43	19.69	21.83	59.43	32.4	62.74	22.75	0.6256	3.0625	up
mRNA	7453	WARS	27.57	31.06	43.98	42.77	22.62	27.02	22.09	44.84	28.95	42.27	69.25	48.5	65.64	42.22	53.85	35.73	58.98	54.11	71.27	57.09	0.6257	3.0625	up
mRNA	6472	SHMT2	10.32	8.8	10.26	11.73	10.57	8.38	11.46	10.73	8.63	10.87	12.54	13.69	16.07	15.34	14.74	11.7	25.18	17.83	25.5	17.41	0.6258	3.0625	up
mRNA	5045	FURIN	12.96	12.34	18.07	13.08	9.56	14.91	10.69	13.63	9.93	13.42	19.54	19.65	28.91	17.36	23.6	16.85	21.76	23.28	27.2	16.74	0.6259	3.0625	up
mRNA	169714	QSOX2	2.33	2.09	3.2	2.32	2.14	1.82	2.79	3.4	2.42	2.83	3.42	3.13	4.03	3.77	4.4	3.4	5.39	4.81	5.92	4.08	0.626	3.0625	up
mRNA	3428	IFI16	34.27	23.21	43.24	49.36	17.45	27.32	14.34	34.42	28.83	26.32	64.66	33.83	58.33	31.93	36.18	36.04	59.96	60.79	66.68	51.98	0.6261	3.0625	up
mRNA	533	ATP6V0B	13.81	8.18	11.84	12.19	9.91	13.77	11.92	15.21	12.34	12.74	24.58	25.18	18.11	10.9	21.77	14.58	19	22.02	27.41	20.62	0.6262	3.0625	up
mRNA	BGIG9606_55422	BGIG9606_55422	6.14	2.35	4.15	7.19	3.91	6.19	2.36	5.67	8.4	8.99	9.81	17.55	6.15	7.87	13.17	5.99	7.45	5	10.94	8.81	0.6263	3.0625	up
mRNA	79581	SLC52A2	5.03	5.31	7.42	5.17	5.91	6.22	7.97	7.91	7.25	7.55	9.43	11.88	12.32	8.74	16.37	9.34	9.83	9.34	12.46	10.51	0.6264	3.0625	up
mRNA	197259	MLKL	4.29	3.69	6.51	4.29	2.42	5.39	2.75	4.71	4.91	3.61	6.97	5.13	8.6	4.53	6.48	5.07	9.34	8.19	10.26	6.83	0.6265	3.0625	up
mRNA	644815	FAM83G	1.37	1.22	1.42	1.18	0.92	2.04	1.3	1.16	0.92	1.19	2.04	2.31	2.02	2.66	3.11	2.19	1.48	2.45	1.83	1.26	0.6266	3.0625	up
mRNA	1678	TIMM8A	2.09	2.24	3.07	1.94	2.75	3.23	2.46	2.41	2.27	1.92	2.49	2.4	5.5	3.18	3.6	3.17	5.29	4.05	7.84	3.41	0.6267	3.0625	up
mRNA	65260	COA7	3.07	2.61	3.8	3.04	2.4	2.78	2.55	3.54	2.79	2.41	4.26	3.22	6.02	3.39	4.12	3.52	5.61	6.3	7.28	4.95	0.6268	3.0625	up
mRNA	8894	EIF2S2	15.94	15.42	16.24	25.9	11.96	16.05	12.86	19.95	13.55	13.47	25.84	17.18	20.02	18.16	21.89	15.85	43.56	35.22	44.41	28.86	0.6269	3.0625	up
mRNA	80114	BICC1	5.61	7.88	14.69	5.83	9.64	7.35	5.71	7.12	7.73	8.76	31.35	18.9	15.07	9.99	6.63	8.21	11.17	11.76	13.13	8.74	0.627	3.0625	up
mRNA	51605	TRMT6	2.03	2.18	2.8	2.28	1.45	1.78	1.63	2.82	2.17	1.41	2.93	1.98	4	2.37	3.11	2.1	4.75	4.58	5.67	3.05	0.6271	3.0625	up
mRNA	1263	PLK3	5.59	4.62	10.13	5.19	2.61	7.51	4.28	5.24	5.6	4.92	8.82	7.03	9.24	9.77	10.35	10.68	5.33	15.71	8.2	8.49	0.6272	3.0625	up
mRNA	7866	IFRD2	6.93	8.31	11.64	7.54	8.43	9.28	10.2	11.28	9.71	9.63	9.84	11.4	17.85	13.72	17.82	15.3	17.06	14.45	22.99	15.86	0.6273	3.0625	up
mRNA	8507	ENC1	2.49	2.29	2.42	2.54	3.02	2.94	3.26	2.91	2.66	3.25	3.02	4.06	4.48	3.83	7.03	3.28	2.44	8.53	4.44	5.62	0.6274	3.0625	up
mRNA	3185	HNRNPF	23.16	23.35	35.94	24.26	21.72	24.16	22.74	30.41	25.87	26.17	34.55	34.34	55.56	39.2	37.58	30.05	50.66	47.88	65.05	38.77	0.6275	3.0625	up
mRNA	23212	RRS1	2.53	3.38	5.31	3.65	2.6	4.44	3.38	4.2	3.39	3.52	3.91	3.54	9.23	4.94	6.16	4.23	5.76	8.31	9.66	5.53	0.6276	3.0625	up
mRNA	240	ALOX5	6.64	2.54	6.65	6.73	3.53	7.48	2.48	3.32	4.11	5.8	12.16	11.87	4.38	3.75	6.43	7.37	6.98	7.77	11.29	10.95	0.6277	3.0625	up
mRNA	23223	RRP12	3.61	5.08	9.17	3.26	5.01	5.57	7.05	7.38	6.57	5.8	5.36	5.47	15.76	10.47	12.77	8.23	8.62	12.73	12.16	6.91	0.6278	3.0625	up
mRNA	4116	MAGOH	5.45	5.54	6.47	7.7	3.84	6.45	3.99	5.56	5.51	3.89	9.76	5.52	8.81	6.62	6.55	4.76	13.03	13	17.23	6.3	0.6279	3.0625	up
mRNA	8703	B4GALT3	5.61	5.63	8.66	5.36	5.2	5.21	3.96	6.27	5.43	5.81	9.28	8.11	14.11	6.88	8.42	6.05	10.27	11.18	14.77	7.12	0.628	3.0625	up
mRNA	6635	SNRPE	3.68	4.32	4.12	4.39	3.44	4.23	2.1	3.3	3.61	3.17	5.72	4.1	7.6	3.72	3.1	3.38	9.9	7.49	12.21	4.01	0.6281	3.0625	up
mRNA	51241	COX16	3.25	2.64	3.59	4.91	3.23	2.76	2.4	4.42	2.83	3.14	6.53	4.29	6.1	3.08	3.55	4	7.24	6.44	9.09	5.54	0.6282	3.0625	up
mRNA	5724	PTAFR	3.52	2.02	3.21	2.92	2.37	3.37	1.97	3.63	2.77	4.2	5.83	10.17	2	3.47	3.89	4.26	3.28	5.32	5.25	7.03	0.6283	3.0625	up
mRNA	5691	PSMB3	23.74	27.6	31.41	32.39	30.42	31.18	28.62	45.14	27.42	28.17	40.15	43.2	42.41	31.99	52.59	44	76.28	48.42	78.66	57.89	0.6284	3.0625	up
mRNA	2023	ENO1	192.92	150.28	161.12	209.09	127.03	190.47	159.94	185.36	135.46	206.63	221.07	217.97	345.58	198.86	288.28	231.12	375.04	274.31	481.41	261.62	0.6285	3.0625	up
mRNA	147015	DHRS13	0.48	0.4	0.5	0.87	0.61	0.63	0.51	0.77	0.68	0.9	1.58	1.31	1.25	0.76	0.8	0.93	1.08	0.82	1.07	1.1	0.6286	3.0625	up
mRNA	3312	HSPA8	230.65	234.33	332.2	277.92	255.06	258.27	254.34	335.81	294.96	254.01	343.93	345.48	410.16	352.64	478.03	458.78	604.23	524.89	675.15	403.18	0.6287	3.0625	up
mRNA	9034	CCRL2	0.78	0.48	1.06	0.78	0.66	1.16	0.46	1.06	0.67	1.19	1.6	1.36	1.48	0.91	1.27	0.9	1.95	1.6	1.67	1.25	0.6288	3.0625	up
mRNA	9334	B4GALT5	15.65	14.14	19.17	16.12	11.05	18.11	13.71	18.02	13.28	16.36	22.51	19.78	34.36	24.74	22.9	20.19	27.69	31.71	33.36	25.06	0.6289	3.0625	up
mRNA	4084	MXD1	3.63	2.79	5.25	5.15	2.4	2.79	3.08	4.68	3.09	3.07	4.84	5.4	7.77	7.07	5.76	4.05	4.49	8.19	7.39	5.64	0.629	3.0625	up
mRNA	5464	PPA1	30.17	27.37	30.98	36.31	28.32	30.03	29.09	44.57	36.21	29.95	44.54	50.61	50.98	41.73	49.67	45.71	68.59	61.68	69.72	61.81	0.6291	3.0625	up
mRNA	285	ANGPT2	2.04	2.22	3.97	3.37	2.11	3.47	0.8	2.2	2.76	4.18	9.14	4.26	6.62	2.19	3.26	3.29	4.19	4.12	6.02	2.68	0.6292	3.0625	up
mRNA	284013	VMO1	0.58	0.93	0.9	1.6	1.26	1.53	0.68	1.47	0.49	1.49	2.53	2.4	1.74	1.17	1.94	1.82	1.85	2.5	0.8	1.7	0.6293	3.0625	up
mRNA	BGIG9606_54277	BGIG9606_54277	3.13	2.5	2.79	2.82	0.7	1.22	2.26	3.48	0.83	0.5	2.43	3.07	1.82	4.11	2.77	4.21	4.77	3.67	5.34	1.96	0.6294	3.0625	up
mRNA	3313	HSPA9	22.47	21.66	27.43	26.98	16.69	21.91	18.25	26.51	19.13	19.88	34.31	24.71	41.49	26.59	36.57	27.06	46.71	48	58.29	29.56	0.6295	3.0625	up
mRNA	64127	NOD2	2.09	0.6	2.01	1.91	1.1	1.69	0.78	1.71	2.09	1.83	2.01	3.5	2.38	2.58	3.6	2.25	1.47	2.5	3.43	3	0.6296	3.0625	up
mRNA	9709	HERPUD1	17.34	21.88	24.25	19.47	16.27	18.53	16.79	18.58	17.05	20.54	35.81	32.88	53.07	26.65	27.14	26.44	22.56	39.3	33.42	25.22	0.6297	3.0625	up
mRNA	1154	CISH	4.61	3.62	6.9	3.82	3.85	4.71	3.4	4.64	4.84	6.42	13.76	10.99	14.26	7.96	4.73	3.66	5.62	5.86	8.42	3.91	0.6298	3.0625	up
mRNA	129401	NUP35	2.8	2.13	3.74	3.14	2.21	2.32	1.86	3.29	2.48	2.27	3.89	2.03	6.07	3.05	3.29	3.41	6.2	4.35	7.52	4.58	0.6299	3.0625	up
mRNA	3021	H3F3B	27.09	28.73	36.27	36.49	22.59	29.96	22.5	41.04	30.37	27.49	57.65	40.91	83.27	41.38	41.35	28.93	46.66	60.49	68.47	42.7	0.63	3.0625	up
mRNA	3615	IMPDH2	20.89	20.32	26.07	23.14	25.08	21.59	18.66	23.86	19.99	24.57	27.64	26.19	36.84	24.33	30.3	22.61	62.6	35.37	81.71	32.13	0.6301	3.0625	up
mRNA	10200	MPHOSPH6	3.05	4.26	6.68	6.86	3.75	3.99	3.33	3.77	4.13	3.6	6.95	5.26	5.47	4.81	5.18	4.91	10.05	8.41	11.05	11.51	0.6302	3.0625	up
mRNA	55210	ATAD3A	2.98	3.36	4.49	2.8	2.95	4.2	2.92	3.48	3.1	3.37	4.01	4.22	5.86	5.05	6.44	4.37	7.35	5.34	9.66	4.76	0.6303	3.0625	up
mRNA	23529	CLCF1	8.44	8.6	17.5	11.44	8.62	9.58	9.69	6.81	7.09	6.89	16.46	9.36	18.47	18.67	13.94	13.58	16.74	24.17	19.09	10.07	0.6304	3.0625	up
mRNA	64983	MRPL32	9.07	7.83	14.2	13.12	6.26	9.19	5.06	11.91	9.01	7.11	17.99	9.32	16.1	9.4	8.83	7.55	23.79	22.73	29.41	12.26	0.6305	3.0625	up
mRNA	9653	HS2ST1	6.92	6.54	9.25	5.51	6.26	6.25	5.57	4.79	6.49	5.89	7.72	7.6	15.21	6.94	7.01	6.33	16.55	10.33	21.93	8.07	0.6306	3.0625	up
mRNA	2288	FKBP4	9.22	7.99	13.7	9.42	8.92	9.97	8.83	11.03	9.14	12.97	13.3	14.16	17.97	11.91	17.12	14.62	25.37	18.45	25.14	13.84	0.6307	3.0625	up
mRNA	56902	PNO1	5.73	6.18	5.2	6.44	3.76	4.06	4.24	6.38	3.68	4.22	5.62	5.2	10.09	5.77	8.82	6.08	8.98	12.3	14.65	7.24	0.6308	3.0625	up
mRNA	51126	NAA20	12.28	9.88	13.72	13.74	8.72	10.12	7.4	10.89	8.31	7.17	26.31	13.28	18.09	10.89	12.22	10.86	22.75	22.93	24.47	11.88	0.6309	3.0625	up
mRNA	10694	CCT8	24.11	20.04	30	26.17	28.23	26.7	18.45	28.72	26.44	23.21	31.94	26.35	40.95	34.4	37.78	39.59	60.19	48.65	69.77	38.86	0.631	3.0625	up
mRNA	10588	MTHFS	0.98	1.51	1.79	1.31	1.35	1.28	1.27	1.63	1.38	1.42	2.67	2.83	1.91	1.84	1.63	1.78	2.83	2.45	3.23	2.52	0.6311	3.0625	up
mRNA	6299	SALL1	2.68	2.19	4.27	3.02	3.23	2.13	2.84	1.92	1.72	2.6	9.32	4.88	5.57	2.14	2.5	2.43	5.6	4.63	5.48	2.75	0.6312	3.0625	up
mRNA	6464	SHC1	36.81	40.8	56.06	42.18	35.89	46.18	38.44	40.52	41.08	45.62	58.42	53.93	75.49	43.7	59.78	60.88	119.57	63.83	117.07	68.88	0.6313	3.0625	up
mRNA	9955	HS3ST3A1	0.53	0.53	1.93	0.83	1.59	0.81	0.55	0.41	0.95	1.76	2.06	2.08	1.4	1.43	1.34	0.99	1.83	2.14	1.91	1.67	0.6314	3.0625	up
mRNA	56975	FAM20C	16.37	15.84	33.53	15.53	11.45	19.82	15.1	13.14	12.08	14.2	20.78	18.41	38.29	22.9	28.22	26.25	27.94	39.05	31.44	31.34	0.6315	3.0625	up
mRNA	5902	RANBP1	12.19	12.42	17.81	17.14	11.79	15.3	10.03	15.82	13.56	11.93	19.92	14.52	19.84	16.1	17.92	15.37	44.02	23.57	44.39	19.58	0.6316	3.0625	up
mRNA	29095	ORMDL2	5.11	4.56	6.78	4.98	5.15	4.86	5.59	7.69	4.35	5.03	10.8	10.42	7.59	5.11	8.73	7.83	9.06	12.32	11.17	9.19	0.6317	3.0625	up
mRNA	134429	STARD4	3.16	1.47	4.14	2.39	3.31	2.03	1.88	2.79	3.31	3.66	2.07	1.99	8.4	5.52	4.07	3	6.45	3.71	8.65	4.13	0.6318	3.0625	up
mRNA	54517	PUS7	2.08	2.54	4.96	2.84	2.76	2.49	2.45	3.28	2.37	2.5	3.57	1.98	5.59	4.23	4.23	2.81	6.33	6.94	8.91	3.64	0.6319	3.0625	up
mRNA	3397	ID1	11.29	9.89	25.4	14.54	12.6	17.62	11.42	25.58	19.68	13.86	17.28	14.03	17.83	24.14	23.51	21.54	48	35.23	44.32	30.37	0.632	3.0625	up
mRNA	6617	SNAPC1	2.36	1.83	2.61	2.53	1.48	1.86	1.01	2.18	1.59	1.76	3.22	2.04	3.31	2.81	2.56	3	3.79	4.74	5.21	2.15	0.6321	3.0625	up
mRNA	11174	ADAMTS6	2.19	2.87	3.22	2.47	2.54	2.96	3.39	2.34	3.76	2.93	9.51	6.31	1.63	2.53	5.15	7.01	5.21	4.81	3.01	3.83	0.6322	3.0625	up
mRNA	2582	GALE	1.79	2.23	2.26	2.38	2.24	2.29	2.32	2	2.3	2.63	4.04	3.83	2.37	2.44	3.81	2.73	6.16	2.38	6.83	3.82	0.6323	3.0625	up
mRNA	9403	SELENOF	12.81	15.29	17.91	23.68	22.64	16.36	17.67	37.57	24.72	20.76	34.49	41.42	36.87	25.08	28.07	28.15	40.65	29.74	45.93	48.37	0.6324	3.0625	up
mRNA	55379	LRRC59	24.01	22.33	34.53	22.54	24.98	25.68	32.18	32.46	27.73	26.87	29.06	33.95	50.23	38.61	63.88	43.78	56.37	42.74	66.13	43.54	0.6325	3.0625	up
mRNA	9796	PHYHIP	3.64	4.35	4.68	4.07	2.41	4.87	3.36	4.19	3.59	3.99	6.41	6.74	9.15	6.08	3.57	6.85	8.09	7.27	6.18	6.75	0.6326	3.0625	up
mRNA	84769	MPV17L2	2.49	3.5	4.17	3.93	2.53	4.2	2.64	2.86	4.65	5.1	7.24	5.12	5.7	4.78	5.1	4.03	10.25	6.79	7.53	5.3	0.6327	3.0625	up
mRNA	7804	LRP8	1.04	1.25	1.61	0.91	1.31	1.77	1.45	1.35	1.16	1	1.41	1.85	1.21	1.9	3.13	3.21	2.27	2.13	2.81	2.16	0.6328	3.0625	up
mRNA	23560	GTPBP4	7.79	7.63	11.2	8.46	6.15	8.5	6.24	8.57	7.23	6.28	10.54	6.34	15.45	12.24	13.8	10.61	15.71	18.24	21.4	9.85	0.6329	3.0625	up
mRNA	6183	MRPS12	5.2	3.95	5.31	5.19	5.45	5.28	5.67	5.69	6.06	5.47	6.35	6.22	11.4	7.88	9.46	7.29	10.38	10.05	14.21	8.42	0.633	3.0625	up
mRNA	3159	HMGA1	5.93	4.79	6.67	5.92	3.96	8.89	3.01	4.05	4.68	5.74	10.16	9.88	8.12	5.12	12.36	8.46	6.88	8.72	17.93	4.86	0.6331	3.0625	up
mRNA	6201	RPS7	116.25	120.79	124.91	176.15	158.31	119.99	96.33	150.7	141.49	109.85	207.2	160	192.09	129.13	140.96	165.18	370.88	276.75	398.54	226.81	0.6332	3.0625	up
mRNA	262	AMD1	12.32	12.75	23.69	14.88	12.08	12.31	13.43	20.1	16.35	14.49	20.93	15.3	33.45	27.29	21.69	18.54	26.84	33.23	41.04	24.64	0.6333	3.0625	up
mRNA	6637	SNRPG	12.87	13.36	20.8	23.28	17.38	15.92	14.61	23.43	18.68	15.34	31.32	23.92	25.38	19.91	23.51	23.77	49.48	32.58	48.28	25.01	0.6334	3.0625	up
mRNA	81929	SEH1L	6.63	7.14	10.14	5.79	6.81	5.94	5.73	8.23	5.66	5.02	8.17	5.4	17.45	9.57	10.22	10.46	12.35	15.28	16.91	9.97	0.6335	3.0625	up
mRNA	55013	MCUB	3.75	4.35	5.77	5.46	3.49	4.35	2.6	5.42	4.84	4.09	6.18	6.97	7.32	5.64	6.77	6.92	7.83	9.25	11.14	8.14	0.6336	3.0625	up
mRNA	4908	NTF3	0.72	0.96	1.79	0.78	0.84	1.69	0.51	0.4	0.34	0.88	3.09	1.94	0.75	0.95	1.65	1.08	1.87	0.9	2.11	1.06	0.6337	3.0625	up
mRNA	29100	TMEM208	4.81	4.95	7.03	4.56	4.41	4.64	3.57	5.57	6.13	5.2	9.69	9.76	9.35	5.21	8.82	6.95	11.1	7.35	12.28	7.51	0.6338	3.0625	up
mRNA	7422	VEGFA	35.29	28.76	28.83	43.41	18.79	23.95	23.12	24.83	28.09	29.53	67.73	30.64	111.35	50.7	22.67	32.91	41.65	62.79	41.14	30.88	0.6339	3.0625	up
mRNA	6218	RPS17	186.03	207.4	225.67	287.62	177.31	178.59	112.18	163.17	155.73	130.49	327.18	173.71	293.13	151.04	150.39	172.02	579.68	404.08	663.29	242.16	0.634	3.0625	up
mRNA	1933	EEF1B2	58.73	65.55	59.93	73.02	94.2	67.3	45.5	67.11	80.8	57.15	79.11	84.91	105.12	78.63	67.71	83.51	205.61	132.45	206.23	115.14	0.6341	3.0625	up
mRNA	63910	SLC17A9	2.83	2.36	2.14	2.54	3.44	3.83	3.8	2.51	3.38	2.22	3.65	3.67	3.47	4.14	6.78	6.04	7.15	4.62	6.78	4	0.6342	3.0625	up
mRNA	3326	HSP90AB1	128.08	132.64	183.39	144.26	109.29	141.56	121.86	152.9	124.01	147.99	184.3	168.38	228.88	156.19	294.59	198.19	348.99	244.78	395.31	182.65	0.6343	3.0625	up
mRNA	3101	HK3	2.71	1.59	3.29	2.42	2.14	4.05	2.35	2.51	3.8	3.64	4.81	6.43	1.49	2.26	5.58	4.03	5.01	5.31	5.41	9.08	0.6344	3.0625	up
mRNA	10963	STIP1	19.17	18.76	29.78	20.79	16.99	23.74	18.13	21.17	16.24	21.91	31.26	25.59	36.35	24.01	38.27	25.99	51.45	41.29	58.89	25.28	0.6345	3.0625	up
mRNA	9521	EEF1E1	4.57	3.54	3.33	4.75	2.97	2.74	2.69	3.84	3.14	2.58	5.14	3.11	5.4	4.13	4.79	4.05	8.71	6.8	9.65	7.45	0.6346	3.0625	up
mRNA	55326	AGPAT5	2.33	1.87	2.49	2.22	1.93	2.17	1.78	2.66	2.15	2.48	3.22	2.46	5.5	3.22	3	3.19	4.91	3.69	5.95	3.17	0.6347	3.0625	up
mRNA	105375112	LOC105375112	2.13	0.98	2.94	1.88	1.08	2.46	0.95	2.21	0.93	1.53	1.4	2	2.3	1.85	2.77	2.58	3.35	2.96	3.94	6.52	0.6348	3.0625	up
mRNA	10237	SLC35B1	5.92	6.92	7.63	7.84	7.05	5.99	7.33	9.23	7.74	7.07	8.94	10.77	14	9.26	14.31	10.98	15.32	12.54	18.01	12.15	0.6349	3.0625	up
mRNA	3625	INHBB	2.59	3.55	8.2	4.78	3.22	4.04	3.14	4.92	4.05	7.53	5.28	4.15	15.37	8.48	9.09	5.44	7.97	6.23	11.65	6.35	0.635	3.0625	up
mRNA	57673	BEND3	0.64	0.65	1.16	0.54	0.65	0.71	0.72	0.94	0.74	0.83	0.82	0.94	1.74	1.54	1.6	0.87	1.54	1.2	1.72	1.23	0.6351	3.0625	up
mRNA	2081	ERN1	4.35	4.06	7.85	4	4.63	3.36	3.71	4.1	4.25	4.06	8.57	8.25	16.04	7.33	4.74	4.65	7.56	8.86	6.98	4.31	0.6352	3.0625	up
mRNA	54187	NANS	9.93	8.72	12.31	9.16	9.31	8.82	8.34	10.94	8.04	11.06	11.59	13.65	22.54	13.99	16.61	12.88	23.11	16.29	22.83	14.86	0.6353	3.0625	up
mRNA	9047	SH2D2A	0.5	0.58	1.6	0.85	0.69	0.98	0.49	0.75	0.37	1.07	2.08	1.95	0.96	0.82	1.48	0.89	1.49	1.34	1.12	1.6	0.6354	3.0625	up
mRNA	9526	MPDU1	7.85	7.12	10.21	7.96	9.22	7.56	9.49	13.62	10.69	10.75	12.27	20.4	16.68	13.22	15.22	14.12	17.32	13.71	22.85	18.84	0.6355	3.0625	up
mRNA	6446	SGK1	26.02	24.72	31.64	23.36	15.39	28.09	27.4	33.92	20.03	26.02	31.78	29.74	52.65	43.8	58.43	46.99	33.6	71.05	38.22	40.95	0.6356	3.0625	up
mRNA	80324	PUS1	5.38	5.03	11.62	4.22	5.83	6.91	6.56	6.87	7.59	7.61	6.38	6.78	15.66	14.17	11.54	8.98	13.18	13.35	17.4	10.45	0.6357	3.0625	up
mRNA	84798	C19orf48	3.33	4.01	4.53	3.33	4.8	4.06	5.09	3.98	6.13	4.4	4.26	4.53	8.36	7.38	6.91	5.28	11.34	7.07	14.5	6.51	0.6358	3.0625	up
mRNA	55273	TMEM100	1.04	0.39	2.03	2.35	0.79	1.5	0.52	1.4	1.18	2.12	3.68	1.84	4.78	1.36	0.59	1.29	2.01	2.74	3.3	1.65	0.6359	3.0625	up
mRNA	401505	TOMM5	19.66	20	29.31	32.11	17.54	19.32	14	20.45	16.87	16.55	27.97	19.41	39.41	19.73	22	21.76	64.95	44.56	72.21	27.13	0.636	3.0625	up
mRNA	2182	ACSL4	12.31	10.44	16.59	13.85	10.82	11.12	9.93	12.9	13.98	11.82	18.84	14.91	24.12	20.51	24.33	21.03	18.26	29.49	27.83	16.67	0.6361	3.0625	up
mRNA	51155	JPT1	7.81	6.97	9.7	7.02	6.75	7.55	5.54	5.35	5.08	5.28	12	8.81	11.3	7.5	10.19	6.97	19.39	13.32	19.44	8.15	0.6362	3.0625	up
mRNA	10871	CD300C	1.3	0.69	1.61	1.17	0.69	1.24	0.55	0.82	1.35	1.6	2.29	2.68	0.83	2.2	1.43	1.1	1.85	2.11	2.39	2.37	0.6363	3.0625	up
mRNA	3608	ILF2	16.98	15.55	22.38	20.18	19.27	16.85	16.24	25.67	19.15	18.38	28.88	29.14	36.97	25.11	30.61	23.87	43.79	33.28	50.15	31.36	0.6364	3.0625	up
mRNA	6139	RPL17	155.93	175.26	197.88	285.17	157.73	159.23	95.33	173.97	172.68	140.07	323.64	189.67	273.05	176.45	143.34	154	493.77	408.48	580.36	252.55	0.6365	3.0625	up
mRNA	BGIG9606_40059	BGIG9606_40059	2.13	3.3	3.67	2.33	2.35	1.88	1.97	1.86	2.54	2.14	3.74	1.87	4.37	2.97	3.15	5.02	5.67	2.63	5.65	7.2	0.6366	3.0625	up
mRNA	962	CD48	2.28	0.66	3.96	2.39	1.34	1.84	0.87	2.62	2.66	2.06	6.3	5.59	2.2	1.07	2.99	2.02	3.04	5.27	4.46	3.23	0.6367	3.0625	up
mRNA	10797	MTHFD2	8.25	7.6	10.11	14.41	10.52	8.69	10.65	11.68	10.11	11.63	10.33	15.12	24.99	25.45	17.55	12.11	15.4	22.74	19	18.66	0.6368	3.0625	up
mRNA	51363	CHST15	13.38	14.89	31.88	15.3	21.44	16.66	15.52	16.28	17.65	21.49	31.55	28.26	52	22.66	24.71	29.16	30.59	32.11	37.62	34.17	0.6369	3.0625	up
mRNA	117177	RAB3IP	1.53	1.04	1.26	1.05	1.26	0.84	0.99	0.93	0.79	0.92	2.61	1.38	2.74	1.27	1.6	1.77	2.13	2.55	1.94	0.59	0.637	3.0625	up
mRNA	10969	EBNA1BP2	6.54	6.94	8.05	9.75	4.9	7.71	5.09	7.45	5.64	5.64	9.31	6.6	11.09	7.53	10.74	6.44	18.43	13.14	26.33	8.99	0.6371	3.0625	up
mRNA	22903	BTBD3	8.88	8.4	19.92	9.64	10.05	8.31	7.19	12.06	10.31	11.54	22.52	17.3	25.87	14.07	12.72	11.9	22.98	16.52	30.21	12.14	0.6372	3.0625	up
mRNA	29950	SERTAD1	5.13	3.71	8.68	5.43	4.02	4.84	5.11	7.71	4.74	6.04	5.46	6.65	18.5	10.39	11.52	6.26	6.89	11.4	11.58	8.48	0.6373	3.0625	up
mRNA	10046	MAMLD1	2.66	3.29	6.8	2.54	3.14	2.25	2.47	2.83	2.3	3.16	8.05	5.1	7.35	4.82	3	3.09	7.1	6.17	7.67	2.8	0.6374	3.0625	up
mRNA	2246	FGF1	2.86	2.15	1.45	1.25	2.1	1.86	1.2	1.45	2.85	2.78	3.98	4.29	1.34	3.52	5.26	6.88	2.07	2.78	0.9	3.98	0.6375	3.0625	up
mRNA	5880	RAC2	6.6	3.95	6.64	6.88	4.04	6.69	2.05	6.95	5.47	5.77	10.92	9.71	9.67	4.83	6.73	6.21	10.22	11.32	17.22	9.77	0.6376	3.0625	up
mRNA	6175	RPLP0	191.5	197	254.03	240.57	366.83	241.15	213.46	268.22	313.18	291.07	351.04	457.83	472.71	343.21	319.86	349.69	727.64	350.31	675.56	475.83	0.6377	3.0625	up
mRNA	169792	GLIS3	6.95	8.37	23.05	8.56	9.66	8.61	7.45	5.65	9.89	9.2	21.16	13.88	24.22	16.28	16.02	18.41	12.22	21.44	15.22	12.21	0.6378	3.0625	up
mRNA	8676	STX11	0.96	0.73	2.09	1.3	0.57	1.48	0.56	1.27	1.1	1.41	3.56	2.22	3.79	1.3	1.67	1.33	1.09	2.04	1.64	1.51	0.6379	3.0625	up
mRNA	29902	FAM216A	1.73	1.23	2.23	2.49	1.76	1.8	1.38	2.05	1.55	1.87	2.25	1.62	3.19	2.5	2.77	2.18	5.25	3.69	6.34	2.01	0.638	3.0625	up
mRNA	55076	TMEM45A	6.21	5.42	5.86	7.32	7.42	6.73	6.59	6.11	6.33	8.17	16.7	24.51	9.68	5.86	8.67	8.92	11.71	7.37	10.21	12.74	0.6381	3.0625	up
mRNA	55299	BRIX1	4.28	5.72	7.24	9.37	3.89	5.42	4.82	9.85	5.41	4.68	9.7	5.93	11.21	8.14	7.61	6.6	13.4	15.14	18.44	10.56	0.6382	3.0625	up
mRNA	9899	SV2B	0.51	0.62	0.81	0.54	0.44	0.5	0.61	0.51	0.64	0.56	2.28	1.36	0.79	0.6	0.67	1.49	0.67	0.66	0.74	0.84	0.6383	3.0625	up
mRNA	3301	DNAJA1	24.55	19.52	36.96	30.76	16.87	22.82	16.25	31.17	19.93	18.81	40.07	22.3	56.29	22.34	32.93	25.7	52.3	67.17	68.19	31.44	0.6384	3.0625	up
mRNA	6505	SLC1A1	2.08	2.94	4.08	2.5	2.48	3.2	3.12	4.14	2.29	3.38	12.48	8.57	4.61	2.99	3.6	4.1	5.1	2.25	5.6	4.01	0.6385	3.0625	up
mRNA	3597	IL13RA1	10.97	11.4	14.85	12.76	9.79	12.87	8.24	11.42	9.31	11.86	24.99	21	17.9	13.56	16.37	18.56	21.79	19.2	25.89	21	0.6386	3.0625	up
mRNA	84957	RELT	2.11	1.44	3.01	1.69	1.58	2.23	1.57	2.79	2.51	2.24	3.5	3.61	3.58	2.99	4.41	2.85	3.66	4.38	4.68	3.72	0.6387	3.0625	up
mRNA	55829	SELENOS	9.36	9.31	11.62	11.96	6.72	9.48	7.89	10.97	7.6	7.34	22.25	12.74	20.07	10.65	12.76	10.67	20.67	21.65	19.7	11.86	0.6388	3.0625	up
mRNA	8553	BHLHE40	28.68	22.33	36.78	29.91	10.64	18.41	14.91	24.14	15.42	21.73	41.85	23.39	97.37	42.67	22.38	17.8	33.49	46.08	41.11	27.9	0.6389	3.0625	up
mRNA	5230	PGK1	43	31.98	38.51	55.93	38.18	53.17	39.04	57.26	41.22	47.28	91.54	72.72	98.32	54.74	67.07	72.13	86.1	73.41	89.17	82.67	0.639	3.0625	up
mRNA	54757	FAM20A	5.74	5.5	8.74	5.21	2.8	6.15	4.19	3.21	4.68	4.29	7.13	10.69	10.35	4.71	9.13	6.92	11.48	8.77	12.03	8.11	0.6391	3.0625	up
mRNA	7111	TMOD1	4.08	6.92	6.97	4.77	3.94	5.38	6.17	4.23	4.56	4.38	7.97	7.26	9.54	5.51	9.85	8.19	9.22	12.17	14.82	6.42	0.6392	3.0625	up
mRNA	9535	GMFG	6.8	4.48	6.14	9.12	3.18	8.15	0.99	8.07	4.9	5.16	11.4	8.22	10.09	3.42	4.95	6.31	17.66	10.09	20.26	8.47	0.6393	3.0625	up
mRNA	150223	YDJC	3.66	1.89	3.65	1.73	1.58	3.66	2.34	2.12	2.08	2.07	5.33	3.62	6.18	2.93	4.89	3.38	5.07	5.22	4.35	2.93	0.6394	3.0625	up
mRNA	90007	MIDN	16.38	14.39	32.92	16.67	10.2	19.69	10.88	15.44	12.45	13.73	25.62	21.3	57.02	25.28	25.04	16.91	26.72	34.18	37.01	19.28	0.6395	3.0625	up
mRNA	10666	CD226	0.53	0.83	0.93	0.72	0.76	0.61	0.42	0.71	0.97	0.71	2.85	1.79	0.83	0.76	0.61	0.92	1.17	1.59	1.07	1.15	0.6396	3.0625	up
mRNA	10799	RPP40	2.22	1.65	3.16	2.73	2.36	1.55	2.51	2.81	2.51	1.71	3.55	2.11	4.73	2.86	4.28	2.83	5.41	4.72	6.84	3.81	0.6397	3.0625	up
mRNA	1902	LPAR1	11.93	13.94	26.28	16.22	18.38	10.83	10.63	12.63	15.79	13.12	41.17	25.05	29.95	15.21	13.95	21.9	35.53	23.24	36.31	23.15	0.6398	3.0625	up
mRNA	79817	MOB3B	1.79	2.07	3.99	2.03	2.28	1.3	1.36	1.93	1.72	1.75	8.77	5.83	2.48	2.33	1.96	2.6	2.94	3.39	3.26	2.32	0.6399	3.0625	up
mRNA	683	BST1	1.95	2.59	4.18	4.32	3.34	4.12	1.94	3.96	3.45	4.12	10.07	7.78	4.99	2.82	3.79	3.45	7.98	5.79	6.27	7.36	0.64	3.0625	up
mRNA	23780	APOL2	20.02	15.16	27.64	20.32	13.89	21.32	14.44	23.31	17.42	19.4	26.29	21.88	43.07	25.76	27.52	23.23	50.89	41.76	57.02	25.09	0.6401	3.0625	up
mRNA	1595	CYP51A1	8.95	5.62	8.1	6.52	6.54	6.44	5.17	9.07	6.94	8.24	13.72	11.64	17.34	12.32	11.45	6.99	13.81	11.44	15.74	12.79	0.6402	3.0625	up
mRNA	51042	ZNF593	5.37	3.68	6.95	4.92	5.37	6.14	4.6	7.94	6.65	7.58	7.67	9.62	10.54	9.72	13.11	8.9	10.89	11.65	13.16	10.01	0.6403	3.0625	up
mRNA	708	C1QBP	16	17.68	23.38	21.12	12.76	19.2	14.63	19.02	16.04	19.36	22.98	25.1	32.91	23.07	26.72	22.43	50.25	31.89	57.16	26.21	0.6404	3.0625	up
mRNA	963	CD53	13.87	5.92	11.86	13.79	7.38	15.49	6.05	14.62	12.94	15.37	27.77	31.68	16.53	9.43	19.23	14.58	20.21	18.69	26.91	23.68	0.6405	3.0625	up
mRNA	8317	CDC7	0.88	1.05	2.35	1.28	1.56	1.11	1.24	1.77	1.51	1.21	1.26	2.21	4.96	1.7	1.51	1.18	4.44	1.59	4.05	1.97	0.6406	3.0625	up
mRNA	6195	RPS6KA1	3.06	1.14	2.41	2.22	1.84	2.63	1.43	2.39	2.73	2.8	5.24	5.92	2.71	2.35	3.92	3.26	3.11	3.48	5.84	4.56	0.6407	3.0625	up
mRNA	55199	FAM86C1	1.33	1.31	2.67	1.74	1.58	1.75	1.82	2.12	1.79	2.26	2.43	2.55	2.93	2.72	3.2	2.88	3.84	3.86	5.28	3.08	0.6408	3.0625	up
mRNA	2039	DMTN	3.23	4.53	4.57	4.71	2.34	5.43	2.46	3.73	2.76	4.51	16.21	9.78	8.98	2.39	2.84	5.32	5.54	5	6.47	5.76	0.6409	3.0625	up
mRNA	23596	OPN3	0.93	0.93	1.2	1.57	1.07	1.4	0.83	1.71	1.59	1.53	2.19	2.73	2.25	1.45	1.62	2.16	2.74	2.19	3.15	2.3	0.641	3.0625	up
mRNA	8884	SLC5A6	4.16	3.42	7.52	3.26	3.65	3.23	5.65	5.73	4.44	4.31	5.52	5.5	8.63	7.46	8.78	6.71	8.65	8.93	14.55	6.29	0.6411	3.0625	up
mRNA	5629	PROX1	0.96	2.79	5.69	3.09	2.64	4.94	2.32	0.84	2.96	4.43	11.44	8.14	3.34	1.47	3.38	7.09	5.04	4.93	4.68	5.24	0.6412	3.0625	up
mRNA	55505	NOP10	32.35	33.81	40.3	55.23	26.3	34.1	23.93	36.64	26.98	23.41	59.47	42.38	71.65	30.64	37.34	32.46	104.88	71.39	98.83	45.9	0.6413	3.0625	up
mRNA	5050	PAFAH1B3	1.04	0.95	1.24	0.91	2.38	1.67	1.36	1.95	2.03	2.96	2.01	4.48	1.43	2.72	2.65	3	4.26	2.43	3.18	3.39	0.6414	3.0625	up
mRNA	9456	HOMER1	3.9	2.79	5.87	3.26	4.38	4.12	3.05	3.98	4.04	4.33	8.11	7.01	5.3	9.2	9.51	6.47	4.81	7.31	6.77	6.78	0.6415	3.0625	up
mRNA	10257	ABCC4	5.99	5.94	11.08	5.1	3.52	4.44	5.57	4.71	6.31	5.59	4.25	4.91	14.77	11.7	8.3	8.19	13.82	9.99	14.61	13.99	0.6416	3.0625	up
mRNA	9595	CYTIP	2.05	1.38	3.33	1.92	1.4	2.25	0.93	2.45	1.29	1.76	6.22	5.04	3.37	2.21	1.85	1.81	3.1	4.42	2.99	2.66	0.6417	3.0625	up
mRNA	6636	SNRPF	2.48	2.94	4.01	3.97	3.47	4.95	2.41	4.74	3.96	3.79	4.86	5.48	5.26	4.54	5.61	4.91	9.47	6.71	12.97	6.12	0.6418	3.0625	up
mRNA	25992	SNED1	4.61	8.39	14.93	7.13	8.47	6.94	5.94	6.74	5.99	7.23	13.54	10.19	26.89	8.53	7.86	10.04	13.31	12.21	22	12.57	0.6419	3.0625	up
mRNA	4440	MSI1	0.46	0.71	1.44	0.57	1.08	0.33	0.63	0.49	0.51	0.46	0.74	0.43	1.95	1.39	1.05	0.51	1.93	0.98	2.11	0.92	0.642	3.0625	up
mRNA	3059	HCLS1	9.88	5.23	12.89	9.91	6.36	11.95	5.24	9.4	7.02	8.78	18.4	14.39	16.36	7.63	15.59	13.47	16.15	17.5	20.46	16.05	0.6421	3.0625	up
mRNA	284217	LAMA1	1.27	0.73	3.3	0.83	1.25	0.74	0.95	1.03	1.52	1.12	2.05	1.43	2.51	3.29	2.66	2.1	2.3	2.62	2.2	1.78	0.6422	3.0625	up
mRNA	1104	RCC1	36.56	29.95	52.67	23.93	49.09	25.81	42.02	33.83	25.46	27.94	46.12	32.34	55.37	37.73	62.71	61.36	96.48	73.96	115.9	43.72	0.6423	3.0625	up
mRNA	114784	CSMD2	0.74	0.83	1.43	0.58	1.01	0.73	0.96	0.62	0.41	0.63	0.43	0.6	1.32	1.7	2.77	1.82	0.96	1.79	1.69	1.23	0.6424	3.0625	up
mRNA	6813	STXBP2	3.03	1.57	3.87	3.78	1.66	4.46	1.55	2.59	3.05	3.21	7.36	7.5	3.06	2.71	4.04	3.11	5.52	4.56	8.85	5.17	0.6425	3.0625	up
mRNA	25902	MTHFD1L	20.14	24.18	42.14	15.27	16.84	22.29	19.92	19.22	23.82	22.34	34.97	32.39	58.3	57.25	34.44	51.7	24.94	50.18	35.17	29.01	0.6426	3.0625	up
mRNA	7371	UCK2	4.41	4.91	7.63	3.96	4.57	5.83	5.12	5.78	4.66	5.38	4.59	4.85	14.28	10.52	12.09	9.01	8.82	11.31	12.21	6.67	0.6427	3.0625	up
mRNA	2324	FLT4	3.84	9.48	16.15	6.86	9.95	13.79	8.16	8.02	8.59	11.3	26.79	20.36	10.75	9.44	12.96	23	21.36	13	15.3	20.68	0.6428	3.0625	up
mRNA	10808	HSPH1	18.18	15.19	28.43	18.3	12.93	16.67	12.9	20.31	15.66	15.73	31.42	16.4	28.98	19.5	36.03	22.55	38.67	51.73	47.4	22.29	0.6429	3.0625	up
mRNA	10750	GRAP	2.51	3.76	3.71	2.09	4.02	4.2	2.15	2.53	3.19	4.43	9.6	6.9	5.11	2.35	3.27	5.63	8.8	6.48	5.38	5.38	0.643	3.0625	up
mRNA	9473	THEMIS2	4.98	2.58	7.53	6.38	4.5	6.48	2.94	6.29	6.94	6.13	13.99	14.64	8.95	8.03	9.84	5.96	7.86	11.43	8.58	9.69	0.6431	3.0625	up
mRNA	28989	NTMT1	3.18	3.92	4.92	3.82	3.32	4.3	3.36	3.77	2.97	3.91	6.14	5.28	8.03	4.76	6.17	4.62	8.89	6.96	10.56	6.32	0.6432	3.0625	up
mRNA	84959	UBASH3B	3.88	2.53	7.82	3.35	2.62	6.82	3.24	4.13	6.88	3.26	12.63	10.51	7.15	7.64	10.35	9.14	3.79	7.17	6.05	6.1	0.6433	3.0625	up
mRNA	7421	VDR	2.49	1.4	3.62	3.13	2.45	2.13	1.75	3.06	2.42	2.4	3.45	3.73	5.36	4.62	4.94	3.62	2.86	6.07	7.02	3.28	0.6434	3.0625	up
mRNA	29103	DNAJC15	6.37	6.35	4.23	4.56	4.52	3.2	2.96	5.78	5.09	3.63	7.75	4.58	7.82	7.44	3.99	6.25	15.11	8.66	14.72	8.15	0.6435	3.0625	up
mRNA	6182	MRPL12	6.48	7.55	10.44	9.34	6.81	9.91	7.15	7.45	5.54	7.22	11.27	8.59	17.01	8.97	14.09	9.17	19.92	14.78	26.4	10.89	0.6436	3.0625	up
mRNA	29887	SNX10	2.1	1.23	1.41	2.58	1.1	1.79	0.63	2.01	2.49	1.79	5.81	3.45	1.22	1.17	1.86	3.82	2.77	2.89	3.9	4.15	0.6437	3.0625	up
mRNA	10603	SH2B2	1.82	1.3	2.68	1.36	0.99	1.65	1.25	1.32	1.59	1.32	1.64	1.58	5.74	2.37	1.5	1.87	3.49	3.25	3.51	2.74	0.6438	3.0625	up
mRNA	22856	CHSY1	23.85	23.03	43.47	21.86	19.28	25.67	18.7	23.22	27.68	26.29	46.22	52.51	93.63	51.69	31.49	30.62	35.49	46.69	41.59	28.75	0.6439	3.0625	up
mRNA	6627	SNRPA1	4.54	5.26	6.06	6.99	3.26	5.64	2.6	4.15	3.53	3.65	7.76	4.24	7.57	4.28	6.1	5.03	13.47	9.87	16.81	7.68	0.644	3.0625	up
mRNA	3786	KCNQ3	0.92	0.47	0.82	0.76	0.5	0.43	0.53	0.76	0.59	0.64	1.25	0.73	0.73	0.99	0.89	0.72	1.18	1.6	2.8	0.75	0.6441	3.0625	up
mRNA	4869	NPM1	102.16	102.78	120.47	151.88	110.36	97.82	76.36	130.49	98.24	88.64	157.24	102.11	211.34	120.18	118.51	113.38	333	237.54	410.01	153.45	0.6442	3.0625	up
mRNA	80273	GRPEL1	3.89	3.97	5.35	5.22	3.38	4.06	3.73	4.92	3.42	4.65	5.21	5.41	10.4	5.26	8.93	6.67	9.64	8.42	11.25	6.04	0.6443	3.0625	up
mRNA	1723	DHODH	1.01	0.95	1.7	0.66	1	1.09	0.62	0.94	0.9	1.07	1.47	1.14	1.66	1.17	1.91	1.61	2.55	2.33	2.84	1.39	0.6444	3.0625	up
mRNA	79693	YRDC	2.36	1.77	2.49	1.47	1.58	2.42	1.99	2.99	1.63	2.71	2.89	3.19	4.81	3.88	5.44	2.82	3.42	3.91	5.05	3.52	0.6445	3.0625	up
mRNA	10859	LILRB1	2.01	0.96	2.36	2.4	0.97	3.4	0.64	2.42	1.6	2.04	5.12	5.44	1.09	1.2	2.41	1.36	3.05	6.74	3.87	3.94	0.6446	3.0625	up
mRNA	56652	TWNK	1.62	1.4	2.32	1.7	1.56	1.58	2.01	1.87	1.41	1.77	1.61	1.8	4.91	3.23	2.86	2.52	3.26	4.06	4.72	2.42	0.6447	3.0625	up
mRNA	3939	LDHA	134.55	99.35	122.08	218.14	108.8	128.92	137.68	172.62	118.72	148.83	254.03	200.21	242.39	156	236.78	237.57	338.51	245.52	363.14	257.61	0.6448	3.0625	up
mRNA	10525	HYOU1	15.76	18.47	26.45	17.35	14.27	19.25	19.47	20.09	17.29	22.53	26.51	31.08	37.8	23.52	38.81	26.49	48.39	35.76	52.09	27.96	0.6449	3.0625	up
mRNA	5328	PLAU	6.89	6.05	7.7	7.65	5.14	7.35	8.18	10.06	5.86	6.64	16.55	24.41	15.05	8.5	11.95	7.97	9.66	11.64	12.98	11.84	0.645	3.0625	up
mRNA	9516	LITAF	32.9	26.85	48.05	31.91	27.12	27.26	23.86	36.28	24.49	32.89	58.88	54.08	123.14	41.26	41.75	38.13	50.23	56.23	59.19	45.9	0.6451	3.0625	up
mRNA	342184	FMN1	4.85	2.54	7.63	3.95	2.97	5.6	2.56	1.71	4.33	4.82	10.9	7.92	2.8	5.11	7.53	10.44	7.99	6.44	9.38	6.26	0.6452	3.0625	up
mRNA	55356	SLC22A15	1.28	1.31	1.01	0.93	0.93	0.94	0.66	0.96	0.99	0.61	2.34	2.56	1.28	1.77	1.09	2.14	1.42	1.64	1.33	2.01	0.6453	3.0625	up
mRNA	56521	DNAJC12	0.46	0.75	1.54	1.39	1.12	0.63	0.54	0.94	0.49	0.69	1.37	1.39	1.79	0.72	1.05	1.17	2.9	2.26	1.71	1.27	0.6454	3.0625	up
mRNA	55759	WDR12	4.08	4.04	5.9	4.3	4.29	3.61	4.32	5.98	4.52	3.77	5.37	4.99	9.31	5.95	6.04	6.32	11.14	9.71	14.68	8.41	0.6455	3.0625	up
mRNA	1234	CCR5	1.11	0.17	0.92	0.7	0.78	1.35	0.43	1.18	1.01	0.94	2.56	2.65	0.61	0.78	1.54	0.57	1.07	1.71	1.87	2.35	0.6456	3.0625	up
mRNA	29923	HILPDA	4.16	2.52	6.12	3.72	4.64	3.48	4.43	5.91	6.57	6.27	10.82	7.71	21.25	5.89	5.09	5.8	8.1	5.97	11.53	5.49	0.6457	3.0625	up
mRNA	347733	TUBB2B	1.59	0.33	2.14	0.66	1.87	1.97	1.13	1.19	0.37	0.5	1.2	2.36	3.03	4.95	1.39	0.78	1.73	1.44	1.9	2.78	0.6458	3.0625	up
mRNA	654483	BOLA2B	1.16	1.45	1.79	1.84	1.24	1.55	1.46	2.03	2.73	2.41	2.14	4.02	3.22	2.72	2.6	2.28	4.46	2.6	5.02	3.36	0.6459	3.0625	up
mRNA	10440	TIMM17A	8.2	6.63	8.97	8.87	7.09	8.41	5.57	9.66	8.44	5.37	12.16	7.11	17.99	7.07	15.36	11.96	20.22	14.95	21.87	13.24	0.646	3.0625	up
mRNA	476	ATP1A1	37.71	38.31	61.66	43.11	33.19	35.69	39.22	53.14	29.5	39.78	70.53	57.59	92.04	51.16	75.26	54.42	92.53	78.59	111.8	72.34	0.6461	3.0625	up
mRNA	3320	HSP90AA1	76.09	75.11	94.45	117.82	68.32	80.41	60.9	105.59	79.21	74.18	139.55	86.73	133.03	85.18	131.14	130.99	245.86	191.43	250.88	136.55	0.6462	3.0625	up
mRNA	1230	CCR1	6.89	2.31	8.72	6.57	2.49	7.28	2.51	5.11	6.15	6.73	12.98	13.67	6.49	3.47	11.98	5.29	9.05	10.62	15.89	11.37	0.6463	3.0625	up
mRNA	6574	SLC20A1	8.04	6.7	16.55	7.23	5.07	7.13	7.11	8.23	7.4	6.83	8.56	7.16	24.56	15.81	16.71	13.53	12.71	18.49	18.04	12.31	0.6464	3.0625	up
mRNA	139735	ZFP92	0.74	0.58	1.51	0.88	0.83	1.05	0.69	0.65	1.01	1.13	3.22	2.67	1.27	1.35	1.5	1.26	1.21	1.85	1.21	1.17	0.6465	3.0625	up
mRNA	90627	STARD13	26.04	20.52	56.64	20.88	32.41	22.24	26.8	23.69	27.35	25.57	26.85	33.18	64.15	53.09	38.84	38.29	82.35	59.06	79.3	45.53	0.6466	3.0625	up
mRNA	55651	NHP2	14.87	16.32	20.98	19	13.76	16.14	11.94	12.79	10.19	11.77	21.49	13.04	33.57	12.35	18.43	16.69	48.44	31.43	56.44	20.79	0.6467	3.0625	up
mRNA	114787	GPRIN1	0.52	0.49	0.85	0.41	0.67	0.7	0.71	0.38	0.33	0.6	0.96	0.85	1.13	0.78	1.11	0.81	1.55	1.06	1.32	0.88	0.6468	3.0625	up
mRNA	1736	DKC1	5.27	4.8	6.91	6.01	3.76	4.73	4.49	6.56	5.02	4.93	5.95	5.22	15.64	7.05	9.42	6.91	12.41	10.14	17.44	6.72	0.6469	3.0625	up
mRNA	10560	SLC19A2	2.82	3.3	4.48	2.55	3.15	2.69	3.73	3.67	4.26	3.39	3.42	3.59	8.9	12.08	6.76	5.31	4.45	8.16	5.89	4.32	0.647	3.0625	up
mRNA	3985	LIMK2	7.21	5.97	9.94	6.06	7.51	9	6.72	8.05	7.28	8.87	18.51	16.36	14.75	12.26	13.25	12.38	12.86	11.78	15.65	13.74	0.6471	3.0625	up
mRNA	54440	SASH3	2.66	1.6	5.03	3.47	1.87	3.68	1.46	3.03	2.99	3.1	6.97	6.15	2.77	2.58	6.47	3.31	5.48	5.93	8.48	5.28	0.6472	3.0625	up
mRNA	641700	ECSCR	10.98	21.95	22.22	24.19	14.71	17.26	12.01	22.82	14.85	19.08	39.23	20.45	35.37	19.55	21.14	22.66	46.18	27.95	68.34	32.13	0.6473	3.0625	up
mRNA	10952	SEC61B	23.63	22.43	25.83	31.73	23.44	26.08	17.06	24.84	23.16	21.65	37.31	32.48	66.3	25.58	31.06	27.57	73.4	45.56	71.05	33.53	0.6474	3.0625	up
mRNA	1368	CPM	4.63	4.38	5.58	3.86	5.06	3.98	2.3	3.96	4.61	5.21	11.44	13.28	1.92	4.32	13.74	11.42	8.95	3.28	6.32	5.97	0.6475	3.0625	up
mRNA	79689	STEAP4	21.63	26.82	58.43	23.63	23.47	22.82	21.65	38.29	29.34	25.65	13.21	18.12	93.09	44.28	37.44	25.92	99.76	59.85	99.44	49.7	0.6476	3.0625	up
mRNA	3676	ITGA4	1.61	0.81	2.34	1.6	1.36	2.47	0.71	1.9	1.64	1.96	3.62	3.65	2.56	1.72	2.98	2.82	2.95	4.13	3.11	2.9	0.6477	3.0625	up
mRNA	1718	DHCR24	2.37	1.49	2.44	1.72	5.11	2.51	1.97	3.67	2	3.39	6.08	8.05	6.69	4.47	4.18	2.12	3.96	3.29	5.39	5.3	0.6478	3.0625	up
mRNA	9136	RRP9	3.23	3.26	5.91	3.37	4.13	4.78	5.04	6.11	4.32	4.83	4.24	5.55	10.18	8.72	10.4	7	9.07	8.34	13.76	6.38	0.6479	3.0625	up
mRNA	79836	LONRF3	1.14	0.9	2.85	0.95	1.4	0.94	0.94	1.15	1.11	1.13	2.73	1.98	4.81	2.5	2.91	1.48	0.96	2.57	2.03	1.31	0.648	3.0625	up
mRNA	2114	ETS2	17.7	20.61	44.84	18.56	12.3	18.45	12.92	21.5	20.07	19.22	38.91	41.14	68.61	33.97	32.73	27.53	34.25	40.63	32.86	33.03	0.6481	3.0625	up
mRNA	9052	GPRC5A	14.32	11.64	24.6	7.11	8.96	10.06	11.99	10.99	11.5	11.07	21.08	16.38	42.43	29.9	21.54	18.2	7.71	42.78	10.9	16.63	0.6482	3.0625	up
mRNA	65108	MARCKSL1	15.14	18.7	35.4	17.42	22.76	20.81	17.17	23.7	18.11	33.85	29.39	31	56.47	26.11	32.69	27.07	59.94	32.32	84.48	36.85	0.6483	3.0625	up
mRNA	57561	ARRDC3	13.99	9.55	15.12	14.54	11.36	13.6	8.27	14.76	14.46	15.38	32.39	34.85	45.47	16.39	16.96	20.26	22.8	21.25	14.35	19.88	0.6484	3.0625	up
mRNA	140	ADORA3	2.12	1.88	2.73	1.72	1.22	2	1.5	1.72	3.44	2.36	4.25	5.83	2.96	1.52	3.56	5.35	6.22	1.62	3.51	3.81	0.6485	3.0625	up
mRNA	7050	TGIF1	9.82	9.48	20.05	10.74	8.41	10.1	7.64	7.95	8.1	9.31	24.39	18.55	39.62	16.38	9.49	12.15	16.25	26.8	16.26	9.82	0.6486	3.0625	up
mRNA	3399	ID3	18.48	15.09	45.2	25.24	21.19	23.08	11.04	27.32	16.64	15.73	21.97	20.35	43.11	24.54	29.55	33.55	83.95	49.96	60.72	41.67	0.6487	3.0625	up
mRNA	51114	ZDHHC9	7.85	7.8	14.68	6.44	5.82	6.81	6.52	7.73	7	6.86	12.42	9.68	27.81	13.17	13.56	9.16	12.85	17	20.93	8.38	0.6488	3.0625	up
mRNA	57604	TRMT9B	0.49	0.96	1.06	0.68	0.58	0.8	0.6	0.51	0.62	0.79	2.35	2.18	1.06	0.84	1.11	1.26	1.49	1.03	0.93	1.02	0.6489	3.0625	up
mRNA	5791	PTPRE	9.01	8.59	19.36	10.11	11.05	13.55	8.33	8.51	11	11.59	25.03	20.08	22.59	17.8	18.65	17.96	14.72	24.07	30.07	16.99	0.649	3.0625	up
mRNA	55003	PAK1IP1	3.57	2.88	5.38	5.41	2.42	2.77	2.3	4.32	2.56	2.41	5.4	2.86	7.45	3.69	4.08	3.8	9.99	9.42	12.63	4.38	0.6491	3.0625	up
mRNA	51651	PTRH2	4.75	5.17	7.12	5.14	5.01	5.08	3.74	6.46	5.36	5.27	9.51	6.55	10.24	7.49	6.99	6.89	12.22	14.5	16.47	8.63	0.6492	3.0625	up
mRNA	216	ALDH1A1	12.77	14.16	10.7	18.47	12.41	14.73	6.9	16.93	17.4	16.69	44.63	44.68	23.28	9.23	12.92	5.91	44.97	19.79	28.33	31.03	0.6493	3.0625	up
mRNA	5901	RAN	33.33	29.83	39.95	34.79	34.69	35.17	33.89	42.7	39.87	36.12	49.99	51.12	76.75	51.31	60.74	48.37	99.71	70.63	106.58	61.27	0.6494	3.0625	up
mRNA	9249	DHRS3	36.68	25.25	45.22	30.86	45.39	28.47	28.47	55.4	38.82	53.3	93.19	88.9	76.67	42.27	53.25	34.32	82.72	52.75	104.28	100.29	0.6495	3.0625	up
mRNA	483	ATP1B3	21.44	17.83	26.77	23.26	15.75	20.09	15.88	24.26	17.82	19.31	31.16	28.1	57.37	27.34	31.46	24.38	50.16	35.41	65.07	29.97	0.6496	3.0625	up
mRNA	64838	FNDC4	1.51	1.47	2.79	1.73	2.2	2.18	1.3	2.13	1.61	2.67	3.44	3.59	3.68	3	3.2	4.2	3.6	3.99	5.06	3.06	0.6497	3.0625	up
mRNA	9221	NOLC1	8.45	7.72	12.63	8.15	4.53	8.18	5.71	6.76	5.56	5.87	10.52	6	22.8	9.71	11.08	7.08	17.5	18.61	27.44	7.55	0.6498	3.0625	up
mRNA	8793	TNFRSF10D	2.2	1.85	4.51	3.09	2.11	2.63	2.46	3.82	3	3.67	3.16	4.43	11.44	5.13	5.47	5	4.96	4.96	7.12	3.53	0.6499	3.0625	up
mRNA	55748	CNDP2	13.94	11.77	18.66	15.03	10.74	15.72	10.54	16.36	13.42	15.08	55.92	38.52	21.07	12.63	22.7	14.58	24.98	20.95	33.81	20.6	0.65	3.0625	up
mRNA	604	BCL6	35.15	29.99	66.4	31.36	22.69	32.98	27.29	28.51	26.12	30.42	51.41	33.65	76.15	63.51	48.6	50.03	59.66	102.88	78.49	58.46	0.6501	3.0625	up
mRNA	50861	STMN3	5.07	5.02	5.91	5.56	4.41	5.23	5.76	6.54	4.64	6.38	6.26	8.21	11.4	6.59	8.21	7.33	14.83	10.79	15.64	13.43	0.6502	3.0625	up
mRNA	11237	RNF24	8.18	6.02	8.62	6.65	4.38	4.34	5.27	5.81	5.51	5.9	11.09	10.36	16.62	10.36	8.37	8.26	9.16	14.95	15.81	9.32	0.6503	3.0625	up
mRNA	9933	PUM3	6.98	7.29	12.8	9.71	6.69	7.29	5.03	8.75	7.19	5.92	10.64	5.8	15.17	13.31	10.71	10.17	19.56	20.82	28.64	11.52	0.6504	3.0625	up
mRNA	1984	EIF5A	69.59	65.38	86.98	79.01	54.3	78.4	56.2	69.03	63.48	72.46	88.66	88.16	176.22	84.89	114.44	83.71	212.75	114.98	242.35	104.45	0.6505	3.0625	up
mRNA	54039	PCBP3	12.31	14.05	38.48	11.2	16.04	21.21	14.59	17.71	10.92	11.1	46.11	34.68	28.06	26.37	21.47	23.04	42.57	30.21	42.7	21.03	0.6506	3.0625	up
mRNA	10849	CD3EAP	0.92	0.77	1.9	0.99	0.86	1.33	0.95	1.03	0.68	0.95	1.08	0.82	3.08	1.33	2.05	1.08	1.93	3.28	3.8	1.14	0.6507	3.0625	up
mRNA	22936	ELL2	28.76	21.29	49.51	24.87	26.21	34.44	18.16	23.01	31.86	30.15	47.55	45.26	78.51	82.87	60.09	39.07	43.75	71.5	47.71	27.83	0.6508	3.0625	up
mRNA	28984	RGCC	31.95	45.15	53.08	61.05	53.13	51.75	37.76	62.84	61.93	73.13	146.25	121.87	113.25	129.95	70.24	49.29	62.73	169.23	55.94	85.46	0.6509	3.0625	up
mRNA	2683	B4GALT1	21.19	21.3	39.89	24.54	21.63	25.73	21.25	26.34	21.54	28.43	52.45	50.1	62.46	36.27	40.5	38.92	56.91	48.93	50.62	38.75	0.651	3.0625	up
mRNA	23480	SEC61G	17.58	12.03	18.74	20.24	14.42	14.47	9.99	17.11	20.52	18.15	26.43	23.71	37.94	20.88	21.31	17.26	54.94	28.49	54.2	23.51	0.6511	3.0625	up
mRNA	10288	LILRB2	5.13	2.34	7.74	5.18	2.21	5.66	2.31	3.56	3.29	3.74	7.08	9.1	6.07	4.22	7.58	2.61	7.06	13.99	11.43	8.73	0.6512	3.0625	up
mRNA	51154	MRTO4	3.77	3.06	6.05	3.6	3.55	3.99	4.25	5.45	3.62	3.93	4.84	3.5	9.4	6.54	8.33	5.84	10.34	9.28	14.1	6.01	0.6513	3.0625	up
mRNA	22795	NID2	6.54	5.73	7.54	6.46	8.46	5.47	5.17	6.48	6.81	6.89	25.32	25.02	7.89	6.5	7.14	6.75	16.52	8.71	11.72	8.65	0.6514	3.0625	up
mRNA	9600	PITPNM1	6.11	4.69	10.34	5.35	6.09	7.02	5.84	5.06	5.07	6.66	11.54	12.3	12.76	11.18	12.04	9.74	15.32	11.74	13.03	8.44	0.6515	3.0625	up
mRNA	79135	APOO	2.71	2.35	2.94	3.86	2.62	3.55	3.08	2.84	2.42	2.43	10.51	7.82	3.31	2.73	3.16	3.78	7.18	5.18	6.31	4.69	0.6516	3.0625	up
mRNA	2274	FHL2	28.55	22.03	46.62	30.13	32.31	35.7	32.23	37.67	27.82	38.71	45.02	50.5	61.84	81.6	78.38	54.33	52.28	74.7	58.22	72.99	0.6517	3.0625	up
mRNA	26251	KCNG2	1.84	1.64	2.93	1.35	2.16	2.04	0.67	0.92	1.41	1.52	1.76	2.59	4.46	2.48	2.77	3.82	5.11	5.57	1.43	1.31	0.6518	3.0625	up
mRNA	1946	EFNA5	2.45	1.36	2.46	2.71	2.21	2.16	1.37	1.08	1.07	1.76	4.95	4.29	5.97	1.91	1.94	2.09	5.35	3.52	3.6	1.78	0.6519	3.0625	up
mRNA	3491	CYR61	111.23	66.27	155.87	81.52	68.4	79.53	43.98	97.16	104.8	112.12	108.76	141.91	254.08	373.23	140.99	61.84	87.79	222.25	297.27	63	0.652	3.0625	up
mRNA	9435	CHST2	8.06	7.04	12.03	7.66	5.24	9.51	8.56	6.16	6.19	12.01	34.27	32.74	19.91	8.71	7.27	9.02	12	10.09	15.25	7.74	0.6521	3.0625	up
mRNA	10576	CCT2	20.13	18.68	27.57	25.64	20.69	20.94	19.62	27.71	23.92	18.32	28.09	23.58	43.11	32.61	35.66	33.48	63.48	55.01	70.64	39.43	0.6522	3.0625	up
mRNA	4783	NFIL3	13.16	13.65	37.99	22.97	14.24	12.63	17.69	19.89	14.68	17.71	32.28	32.87	58.76	32.24	16.78	19.86	45.97	37.98	50.41	24.59	0.6523	3.0625	up
mRNA	92610	TIFA	0.45	0.47	0.94	0.59	0.67	0.63	0.52	0.93	0.71	0.53	1.45	0.82	1.76	0.51	0.73	1.05	2.03	1.21	1.73	0.99	0.6524	3.0625	up
mRNA	1508	CTSB	134.71	109.86	200.65	127.54	115.43	163.56	107.67	145.53	121.94	173.94	322.98	372.71	223.79	164.47	221.02	223.19	273.35	239.61	302.69	328.43	0.6525	3.0625	up
mRNA	60386	SLC25A19	2.98	3	7.72	4.4	2.99	3.98	2.87	3.83	3.33	3.7	6.14	8.08	14.31	5.45	5.28	4.29	8.63	10.29	6.21	5.39	0.6526	3.0625	up
mRNA	58191	CXCL16	5.69	2.94	9.17	5.38	2.96	8.13	2.52	4.14	3.63	6	17.31	19	11.98	6.01	5.51	7.49	4.71	12.65	4.59	7.52	0.6527	3.0625	up
mRNA	2048	EPHB2	2.65	2.28	3.78	2.32	2.17	2.49	2.3	1.72	2.15	2.61	3.82	5.8	2.73	2.44	5.01	3.48	6.61	3.42	9.57	3.98	0.6528	3.0625	up
mRNA	10528	NOP56	10.7	13.2	17.64	13.78	11.15	13.14	13.1	17.19	11.89	12.73	16.49	14.9	31.5	22.01	28.15	16.45	34.37	32.08	42.9	18.88	0.6529	3.0625	up
mRNA	54935	DUSP23	6.74	7.32	10.35	8.72	7.2	9.88	5.32	9.62	7.38	6.26	23.15	16.31	13.31	8.14	10.18	10.36	25.45	11.39	21.76	11.01	0.653	3.0625	up
mRNA	7058	THBS2	15.87	19.26	30.21	17.17	18.36	13.53	16.67	20.45	12.85	13.45	29.81	35.52	65.99	29.44	27.25	26.45	32.28	39.34	22.84	32.08	0.6531	3.0625	up
mRNA	101929959	LOC101929959	6.12	7.37	15.32	6.08	5.94	6.18	6.16	8.54	6.78	12.02	15.93	7.88	18.99	15.14	27.8	20.6	16.98	12.13	11.52	7.43	0.6532	3.0625	up
mRNA	57085	AGTRAP	7.19	7	11.3	9.03	9.43	11.81	6.92	10.75	10.27	10.63	24.8	19.9	14.71	10.03	18.85	15.56	20.15	17.68	20.15	19.08	0.6533	3.0625	up
mRNA	10501	SEMA6B	8.76	10.26	17.63	11.06	8.42	11.77	7.17	12.79	9.36	14.43	13.64	17.16	32.16	19.98	21.02	13.29	22.59	19.12	39.25	16.04	0.6534	3.0625	up
mRNA	7462	LAT2	2.78	1.49	2.68	2.72	1.27	2.65	1.25	2.28	2.5	2.73	5.78	6.54	2.27	2.55	5.2	3.99	3.82	3.99	5.08	3.68	0.6535	3.0625	up
mRNA	7184	HSP90B1	98.5	104.68	126.5	120.25	68.18	94.62	65.68	105.3	81.84	74.86	178.19	90.52	131.72	77.03	122.12	115.33	365.81	237.84	330.92	157.24	0.6536	3.0625	up
mRNA	1890	TYMP	15.71	6.89	26.31	16.43	6.55	22.11	8.47	15.55	17.97	16.54	51.52	43.19	25.68	19.79	31.66	17.67	24.14	29.65	28.41	21.5	0.6537	3.0625	up
mRNA	3586	IL10	0.66	0.43	1.06	0.96	0.57	0.51	0.18	0.29	0.68	0.41	1.49	1.61	0.76	0.76	0.85	0.75	1.35	1.22	1.58	0.69	0.6538	3.0625	up
mRNA	79711	IPO4	5.94	6.68	12.71	6.02	5.57	7.2	6.79	7.12	6.46	6.92	8.33	7.65	18.24	12.09	14.68	8.91	17.25	14.63	25.73	9.87	0.6539	3.0625	up
mRNA	285761	DCBLD1	4.3	2.97	8.25	3.51	3.14	4.06	3.08	3.85	3.15	4.69	10.05	8.54	6.55	4.76	11.55	6.41	10.71	6.07	8.33	6.03	0.654	3.0625	up
mRNA	6573	SLC19A1	1.72	0.82	2.22	1.2	1.6	1.59	1.76	2.12	1.49	1.35	3.28	2.2	2.87	1.97	2.07	2.14	4.9	2.67	5.5	2.98	0.6541	3.0625	up
mRNA	1466	CSRP2	1.82	2.39	2.99	4.01	1.39	2.68	1.69	2.92	1.66	2.52	5.71	5.28	5.06	2.16	4.03	2.55	6.31	5.39	4.45	5.44	0.6542	3.0625	up
mRNA	57188	ADAMTSL3	1.23	1.54	2.24	2.08	1.48	1.69	1.19	1.33	1.35	1.91	4.25	3.84	2.22	1.45	2.11	2.17	3.86	4.19	3.71	3.13	0.6543	3.0625	up
mRNA	3566	IL4R	19.4	21.66	45.59	20.81	20.62	21.67	20.42	22.84	22.95	22.43	25.01	26.5	95.59	46.58	41.4	36.26	41.81	52.78	56	38.09	0.6544	3.0625	up
mRNA	51332	SPTBN5	0.76	1.37	1.73	0.8	0.88	0.97	0.75	0.15	0.81	0.69	0.84	0.56	1.45	1.6	2.96	1.63	1.96	2.21	2.48	1.52	0.6545	3.0625	up
mRNA	51645	PPIL1	5.95	5.66	8.71	8.3	7.84	7.16	7.59	9.19	7.06	6.24	7.7	8.54	13.75	8.5	11.15	11.64	25.52	16.84	23.25	15.51	0.6546	3.0625	up
mRNA	5757	PTMA	124.81	134.38	171.44	172.5	79.7	162.91	70.03	96.17	60.42	72.63	267.87	108.44	264.64	81.24	131.15	127.82	368.56	287.76	440.08	135.64	0.6547	3.0625	up
mRNA	54436	SH3TC1	3.75	2.25	4.32	2.24	2.38	4.54	2.67	2.95	4.09	3.55	5.62	6.62	3.47	6.78	6.39	5.94	6.7	6.91	7.99	6.89	0.6548	3.0625	up
mRNA	10221	TRIB1	8.51	5.69	19.26	5.6	3.33	8.34	3.93	8.58	7.99	6.47	12.61	10	39.33	15.39	12.06	8.9	6.18	21.43	15.04	9.35	0.6549	3.0625	up
mRNA	55151	TMEM38B	0.99	1.09	2.34	1.44	2	1.28	0.91	1.88	2.25	1.83	3.62	3.44	3.12	2.06	2.73	1.77	3.09	2.03	5.51	3.6	0.655	3.0625	up
mRNA	6583	SLC22A4	0.83	0.67	1.18	0.71	0.79	0.72	0.89	1.13	1.05	0.73	1.38	1.2	1.65	1.42	1.42	1.59	2.28	1.42	2.6	1.9	0.6551	3.0625	up
mRNA	1512	CTSH	15.01	13.8	41.03	18.51	12.07	22.08	13.53	17.48	18.61	11.9	60.54	48.88	64.93	16.52	16.56	5.95	39.85	24.77	48.51	30.97	0.6552	3.0625	up
mRNA	58477	SRPRB	5.67	4.22	7.38	5.09	5.04	4.43	4.53	6.51	5	4.62	8.58	7.04	14.08	6.14	8.46	7.05	15.04	12.6	13.76	9.25	0.6553	3.0625	up
mRNA	374383	NCR3LG1	1.09	1.2	2.22	0.87	0.98	0.96	1.12	1.25	0.76	0.76	1.5	1.09	4.45	2.88	1.89	1.8	1.91	2.68	2.35	1.27	0.6554	3.0625	up
mRNA	9775	EIF4A3	10.62	8.82	14.1	9.79	8.38	8.86	8.86	12	8.77	9.36	19.63	12.63	29.94	14.38	16.81	11.17	25.53	23.43	26.89	13.98	0.6555	3.0625	up
mRNA	2321	FLT1	14.28	14.22	24.16	14.92	11.78	13.91	9.67	15.83	11.8	19.31	33.71	19.42	74.3	24.35	18.65	20.35	20.01	27.25	35.68	19.18	0.6556	3.0625	up
mRNA	55647	RAB20	2.39	1.46	1.93	1.57	1.6	2.55	0.96	2.41	2.46	3.9	5.13	6.11	6.1	3.45	2.6	2.29	3.28	4.42	4.25	3.9	0.6557	3.0625	up
mRNA	6402	SELL	2.4	0.72	1.98	5.12	0.8	1.82	0.8	4.13	1.6	1.51	2.6	2.37	4.14	1.23	3.28	2.55	2.78	7.01	8.92	5.97	0.6558	3.0625	up
mRNA	261729	STEAP2	2.45	2	12.5	1.99	5.38	3.38	2.02	3.08	1.8	2.57	1.11	1.39	10.39	11.39	7.39	4.63	7.88	8.85	11.25	8.45	0.6559	3.0625	up
mRNA	8140	SLC7A5	5.68	4.28	8.75	8.12	6.79	5.96	7.91	5.26	7.56	8.52	9.76	11.25	27.99	20.41	10.01	7.84	9.46	15.62	12.11	10.35	0.656	3.0625	up
mRNA	22918	CD93	23.37	22.83	46.83	24.24	25.29	31.57	20.49	38.76	23.29	33.96	28.55	35.91	76.3	51.4	73.87	51.05	60	57.05	81.25	53.99	0.6561	3.0625	up
mRNA	4493	MT1E	7.33	8.63	22.27	11.22	17.32	7.07	13.29	16.05	20.33	11.14	12.31	30.95	47.69	21.96	17.51	23.15	33.63	10.73	45.8	20.14	0.6562	3.0625	up
mRNA	51602	NOP58	5.63	5.52	8.99	6.87	4.25	4.98	3.47	6.12	4.26	3.59	9.03	3.12	12.97	6.35	6.87	5.03	16.09	15.69	22.91	7.25	0.6563	3.0625	up
mRNA	84002	B3GNT5	2.47	1.46	3.58	2.01	1.68	2.37	2.08	2.31	1.96	2.94	4.56	2.92	8.1	3.43	3.89	3.62	3.73	4.2	7.25	3.15	0.6564	3.0625	up
mRNA	60437	CDH26	0.44	0.46	2.55	0.7	0.76	1.34	0.94	0.84	1.09	1.25	2.01	2.59	1.49	3.4	2.22	2.77	1.01	1.82	0.68	2.36	0.6565	3.0625	up
mRNA	80149	ZC3H12A	2	2.44	3.89	2.53	1.35	2.38	1.62	2.36	2.08	2.55	6.19	4.99	8.35	3.49	3.21	2.75	3.1	5.12	5.8	2.55	0.6566	3.0625	up
mRNA	90701	SEC11C	4.18	2.72	4.02	7.86	2.49	5.92	2.15	3.8	3.29	3.58	17.07	8.72	3.73	2.18	6.68	7.83	9.14	9.08	8.74	5.52	0.6567	3.0625	up
mRNA	4189	DNAJB9	4.35	4.82	6.59	5.41	4.67	4.64	5.13	7.82	5.54	5.3	10.94	10.86	16.44	7.33	10.92	10.06	9.11	14	8.24	9.05	0.6568	3.0625	up
mRNA	26354	GNL3	7.8	8.99	12.35	12.17	7.66	8.44	6.94	13.21	9.84	7.2	14.22	9.13	24.48	15.25	13.85	11.97	22.22	25.97	34.54	14.97	0.6569	3.0625	up
mRNA	4839	NOP2	5.5	5.3	8.87	5.84	4.26	5.2	5.65	6.27	5.51	5.17	6.44	6.41	15.56	10.15	11.66	7.5	12.71	15.03	19.64	8.54	0.657	3.0625	up
mRNA	54968	TMEM70	4.68	4.24	10.28	5.37	6.16	4.7	6.06	7.35	5.04	6.75	5.21	8.3	18.59	10.48	12.47	8.19	11.43	11.7	16.28	17.08	0.6571	3.0625	up
mRNA	25819	NOCT	2.49	2.36	4.24	2.07	2.55	3.85	2.12	2.6	3.31	2.92	2.87	4.02	7.56	9.63	7.12	5.2	3.89	7.13	5.24	3.65	0.6572	3.0625	up
mRNA	155051	CRYGN	1.51	0.86	3.55	2.04	4.33	0.89	1.89	1.03	1.51	2.42	4.55	3.09	1.96	3.88	2.68	1.74	8.19	2.74	5.75	5.09	0.6573	3.0625	up
mRNA	102288414	C11orf98	6.67	7.32	11.6	10.25	4.8	9.41	3.57	3.43	2.96	5.1	13.86	7.15	12.48	5.82	6.86	4.84	25.88	16.95	28.96	6.21	0.6574	3.0625	up
mRNA	22948	CCT5	13.7	11.65	18.93	17.17	12.73	15.82	10.98	17.79	13.74	13.33	26.29	21.71	26.57	20.76	24.72	21.69	41.4	32.53	48.66	24.67	0.6575	3.0625	up
mRNA	8778	SIGLEC5	0.73	0.43	0.75	0.81	0.56	0.69	0.54	0.54	0.68	0.37	2.37	1.34	0.98	0.57	0.83	0.53	1.39	0.9	1.54	1.67	0.6576	3.0625	up
mRNA	10452	TOMM40	7.14	6.21	11.3	7.08	6	7.76	7.12	9.79	8.53	9.21	10.32	9.77	18.96	15.21	18.19	11.21	17.78	16.92	28.77	12.24	0.6577	3.0625	up
mRNA	84293	PRXL2A	4.15	4.87	11.46	5.44	8.4	4.38	4.18	5.12	6.02	7.8	21.66	13.48	10.36	7.41	5.57	5.42	19.41	6.17	25.7	7.96	0.6578	3.0625	up
mRNA	9379	NRXN2	1.54	1.57	3.31	1.8	1.34	1.06	0.55	1.02	1.15	1.18	4.82	4.24	3.85	1.34	0.3	0.53	6.12	2.87	3.07	1.79	0.6579	3.0625	up
mRNA	241	ALOX5AP	9.48	7.5	10.14	12.84	5.51	14.96	3.53	5.54	6.03	7.2	23.49	13.38	12.99	7.83	9.02	10.8	17.82	21.11	34.9	13.69	0.658	3.0625	up
mRNA	23541	SEC14L2	1.44	1.82	2.13	3.04	2.16	4.54	2.5	1.28	1.8	2.33	5.91	4.03	2.12	1.93	5.25	7.75	2.66	7.44	4.53	4.44	0.6581	3.0625	up
mRNA	171546	SPTSSA	3.63	3.91	6.34	5.07	3.11	4.25	2.61	3.99	3.95	3.72	11.15	7.67	9.98	4.87	5.1	5.39	11.18	8.09	12.35	5.5	0.6582	3.0625	up
mRNA	81671	VMP1	40.53	28.5	89.74	35.94	41.85	41.25	50.92	45.01	39.39	36.98	88.41	78.87	76.97	105.74	89.86	82.47	93.48	109.22	103.32	73.35	0.6583	3.0625	up
mRNA	8809	IL18R1	0.64	0.4	1.16	0.38	0.97	0.49	0.34	1.03	0.72	0.88	2	2.49	1.8	0.92	0.97	1.26	0.8	1.47	1.41	0.93	0.6584	3.0625	up
mRNA	5069	PAPPA	18.04	15.06	28.67	14.08	13.5	26.77	18.61	14.76	20.63	19.96	83.48	51.35	16.29	28.85	33.21	38.83	17.8	63.53	19.42	28.27	0.6585	3.0625	up
mRNA	85301	COL27A1	13.34	9.3	29.74	10.84	22.22	11.44	13.52	10.42	14.19	11.9	20.9	11.76	32.4	31.5	31.05	12.34	33.04	42.02	59.88	19.79	0.6586	3.0625	up
mRNA	55911	APOBR	0.35	0.58	1.18	0.87	0.9	0.71	0.21	0.73	0.95	1	2.11	1.97	1.18	1.18	1.28	1.23	1.59	1.74	1.61	1.16	0.6587	3.0625	up
mRNA	2532	ACKR1	25.03	42.02	94.43	28.92	36.07	32.99	43.96	106.78	48.18	45.15	17.18	52.49	177.49	76.28	172.91	122.83	103.55	67.45	103.53	119.58	0.6588	3.0625	up
mRNA	9945	GFPT2	13.44	12.43	24.38	14.16	11.3	9.97	13.71	17.23	10.78	10.32	9.94	8.29	50.49	33.04	29.51	18.81	28.05	45.13	28.25	25.97	0.6589	3.0625	up
mRNA	5732	PTGER2	4.36	3.44	9.17	7.73	5.63	4.64	3.63	4.25	4.33	5.47	10.94	10.26	6.05	7.84	13.19	9.45	11.11	11.73	16.26	9.31	0.659	3.0625	up
mRNA	140766	ADAMTS14	0.61	0.94	1.13	0.48	0.45	0.71	0.37	1.04	0.45	0.52	0.55	0.67	1.74	1.85	1.8	0.82	1.2	1.17	1.83	1.91	0.6591	3.0625	up
mRNA	11226	GALNT6	0.54	1.15	1.73	1.4	0.58	1.08	0.69	0.76	0.68	1.28	2.79	3.95	0.92	0.78	1.56	1.43	1.74	1.8	3.3	1.73	0.6592	3.0625	up
mRNA	24147	FJX1	1.05	1.45	2.28	0.94	0.64	2.17	0.95	0.94	1.3	1.81	1.9	2.2	4.87	3.53	3.18	2.3	1.49	3.33	2.8	1.77	0.6593	3.0625	up
mRNA	143458	LDLRAD3	2.37	2.9	5.24	3.17	2.5	3.35	1.88	2.95	2.41	2.85	5.48	4.32	9.15	4.84	4.18	4.15	7.69	5.69	10.05	4.39	0.6594	3.0625	up
mRNA	11245	GPR176	1.79	2.62	3.31	1.89	2.05	2.99	2.07	2.27	2.78	2.61	5.14	5.5	4.18	5.38	6.84	5.65	3.82	4.94	4.12	3.79	0.6595	3.0625	up
mRNA	84154	RPF2	2.25	3.28	4.18	3.3	2.14	2.26	2.2	3.7	2.41	2.93	5	2.61	7.97	4.14	6.21	4.16	6.58	7.79	9.15	4.41	0.6596	3.0625	up
mRNA	80271	ITPKC	4.77	5.74	12.74	4.33	5.26	5.77	6.43	6.84	6.51	8.16	13.64	12.73	19.65	13.06	12.3	11.83	12.97	13.87	14.44	10.29	0.6597	3.0625	up
mRNA	5226	PGD	8.65	8.95	12.87	10.14	8.61	10.39	7.4	10.04	7.34	11.83	22.88	25.42	15.41	9.42	17.01	11.3	24.63	17.12	33.13	18.57	0.6598	3.0625	up
mRNA	1717	DHCR7	1.45	1.37	1.51	1.63	2.3	1.84	1.39	1.9	1.68	2.18	2.07	3.12	8.46	3.19	3.03	2.39	2.87	3.05	3.94	2.88	0.6599	3.0625	up
mRNA	705	BYSL	2.6	2.78	5.44	3.05	2.74	3.23	3.05	3.79	2.62	2.95	3.29	4.02	8.6	6.9	7.96	3.63	7.35	7.58	11.88	4.31	0.66	3.0625	up
mRNA	284098	PIGW	0.78	0.93	1.24	0.99	0.93	1.06	1.13	1.64	0.91	0.9	1.74	1.52	2.37	1.8	1.94	1.43	2.59	2.57	3.5	1.92	0.6601	3.0625	up
mRNA	79168	LILRA6	3.59	1.43	6.97	2.99	1.23	2.44	1.22	2.18	1.81	1.54	6.49	4.72	3.45	2.77	4.37	1.99	3.9	6.95	10.15	7.12	0.6602	3.0625	up
mRNA	4326	MMP17	1.59	2.08	4.68	1.35	1.55	1.96	1.92	1.56	1.34	2.86	6.67	3.44	10.16	2.32	1.84	2.1	5.69	2.95	5.13	2.4	0.6603	3.0625	up
mRNA	56475	RPRM	7.53	6.66	12.55	10.11	6.84	9.93	7.26	10.5	5.03	5.54	3.42	5.63	27.68	16.69	7.75	9	28	25.95	26.74	16.85	0.6604	3.0625	up
mRNA	1462	VCAN	64.49	73.24	102.91	88.76	75.08	51.6	56.57	59.77	54.93	53.29	220.09	130.01	106.71	68.09	87.26	88.21	220.96	154.45	206.9	110.9	0.6605	3.0625	up
mRNA	10529	NEBL	0.44	0.55	0.72	0.68	1.03	0.6	0.46	0.42	0.82	0.61	1.41	0.87	1.02	1.04	2.71	1.53	0.58	0.97	0.82	2.01	0.6606	3.0625	up
mRNA	2687	GGT5	7.22	11.39	17.26	8.45	11.71	8.45	8.41	11.16	8.17	10.92	38.34	36.14	14.35	9.2	16.04	16.07	26.67	13.47	25.8	15.15	0.6607	3.0625	up
mRNA	80045	GPR157	1.49	1.78	2.81	2.12	1.87	2.37	2.12	2.49	2.42	3.35	3.42	4.9	10.9	4.29	3.73	2.81	3.48	3.55	6.01	3.74	0.6608	3.0625	up
mRNA	1441	CSF3R	4.98	1.69	4.32	7.54	1.89	2.62	1.82	6.23	2.93	2.01	7.48	5.93	5.01	3.19	2.54	6.33	6.36	6.58	16.49	14.06	0.6609	3.0625	up
mRNA	51726	DNAJB11	8.58	8.37	13.77	11.5	4.45	10.72	4.12	7.23	5.41	5.57	14.99	7.69	18.52	6.99	10.84	7.12	31.94	23.94	32.89	8.84	0.661	3.0625	up
mRNA	107986035	LOC107986035	0.6	0.61	1.62	0.42	0.12	1.57	0.11	0.17	0.51	1.45	1.16	0.99	2.45	1.34	0.39	1.49	2.38	1.37	3.01	0.17	0.6611	3.0625	up
mRNA	64859	NABP1	14.22	11.44	19.56	10.62	11.8	17.61	9.02	16.85	11.92	19.59	23.79	24.06	24.39	48.42	30.64	24.99	23.32	36.06	23.15	34.22	0.6612	3.0625	up
mRNA	9610	RIN1	1.42	1.3	2.39	1.55	1.7	1.82	1.72	2.22	1.57	1.78	3.42	2.84	2.29	2.88	4.14	3.24	4.09	3.13	5.53	4.35	0.6613	3.0625	up
mRNA	165	AEBP1	34.52	31.25	77.96	14.47	24.95	36.19	14.75	32.19	14.03	25.08	128.36	70.88	107.61	35.16	31.69	25.62	71.93	62.92	69.12	24.88	0.6614	3.0625	up
mRNA	2180	ACSL1	15.18	10.33	23.31	14.32	10.57	12.84	13.59	17.29	12.93	16.63	27.04	25.67	31.69	26.96	32.24	24.79	34.87	31.49	38.02	29.64	0.6615	3.0625	up
mRNA	6303	SAT1	62.15	49.55	94.47	64.46	34.45	43.76	34.06	51.84	39.49	30.22	282.26	85.69	87.64	46.71	44.65	69.37	90.8	152.23	137.51	41.31	0.6616	3.0625	up
mRNA	64170	CARD9	0.71	0.42	0.56	0.58	0.45	1.29	0.48	0.58	0.97	0.74	2.44	2.49	0.26	0.43	1.11	0.91	2.18	1.06	1.34	1.74	0.6617	3.0625	up
mRNA	128346	C1orf162	8.26	3.49	14	8.32	4.51	8.86	3.91	8.6	8.29	7.12	13.35	13.84	11.27	11.86	16.48	12.31	19.47	15.5	25.65	15.56	0.6618	3.0625	up
mRNA	84106	PRAM1	0.94	0.43	1.01	0.41	0.45	0.73	0.4	0.54	0.45	0.47	1.22	1.11	0.67	0.52	0.69	0.72	1.92	1.58	2.36	1.23	0.6619	3.0625	up
mRNA	414332	LCN10	1.55	1.48	5.52	1.51	1.47	2.29	3.76	3.08	1.35	5.08	0.86	0.72	3.46	7.47	10.31	10.6	3.62	5.59	4.87	8.45	0.662	3.0625	up
[truncated: 875 more rows]

## Sheet: mRNA count
Raw count values of all mRNAs in non-labor versus in labor myometrium
[truncated: 20,765 more rows]
