# Supplementary material for: Integrated Proteotranscriptomics of Human Myometrium in Labor Landscape Reveals the Increased Molecular Associated With Inflammation Under Hypoxia Stress
Source: Front Immunol. 2021 Oct 4;12:722816. doi: 10.3389/fimmu.2021.722816 (PMC8521035; doi:10.3389/fimmu.2021.722816)
Supplement: Supplementary file 2 [file Table_2.xlsx]

## Sheet: Sheet1
Pathways enriched by 115 differentially expressed mRNAs in non-labor versus in labor myometrium
##Databases: PANTHER, KEGG PATHWAY, Reactome, BioCyc
##Statistical test method: hypergeometric test / Fisher's exact test
#Term	Database	ID	Input number	Background number	Corrected P-Value	Input
Immune System	Reactome	R-HSA-168256	114	2096	9.71953e-35	LIF|HSPA6|TIMP1|SPRED3|C5AR1|IL24|CHI3L1|CXCL1|S100A12|IL1RL1|ASB2|HSPA5|CD177|FGR|IFITM2|MYC|FCAR|CRISPLD2|RNASE2|CTSL|MCEMP1|FPR1|FPR2|IFI30|SIGLEC12|SIGLEC10|HPSE|SOCS3|CXCL8|SLC2A5|ADAM8|TLR2|TLR3|ADGRG3|TLR7|CD300E|CCL2|BATF|CD1D|FCGR1A|MAPK13|HIF1A|TRIB3|IFIT2|IL1R1|TGFA|HMOX1|SLC11A1|OSCAR|CEACAM1|CARD9|JAK3|GCA|FCN1|LNX1|TUBB3|BTNL9|FGF9|FGF7|ITGAX|GSTO1|SDC1|TNFRSF25|ANPEP|EIF4A1|AREG|FB…
Innate Immune System	Reactome	R-HSA-168249	61	1043	8.39628e-19	FCAR|ANPEP|HSPA6|CD55|AMPD3|PLAUR|TREM2|FCGR3A|CCR2|C5AR1|TREM1|LYZ|CHI3L1|MAPK13|CXCL1|IL1B|S100A12|SERPINA1|FCER1G|SERPINA3|SLC11A1|OSCAR|PTX3|CD177|FGR|CEACAM1|CARD9|S100A9|S100A8|DUSP4|GPR84|TLR7|GCA|CRISPLD2|FCN1|NOS3|CTSL|CLEC5A|FPR1|FPR2|ITGAX|FCGR2A|PLA2G2A|RNASE2|LRG1|HPSE|MCEMP1|CASP4|RAB9B|ITK|PNP|SLC2A5|CLEC7A|FCGR1A|ADAM8|TLR2|TLR3|ADGRG3|SIGLEC9|CLEC4E|CD300E
Neutrophil degranulation	Reactome	R-HSA-6798695	42	478	1.75992e-18	FCAR|HSPA6|CD55|AMPD3|PLAUR|C5AR1|LYZ|CHI3L1|CXCL1|S100A12|SERPINA1|FCER1G|SERPINA3|SLC11A1|OSCAR|PTX3|CD177|FGR|CEACAM1|S100A9|S100A8|GPR84|ANPEP|GCA|CRISPLD2|FCN1|RNASE2|CLEC5A|FPR1|FPR2|ITGAX|FCGR2A|LRG1|HPSE|MCEMP1|RAB9B|PNP|SLC2A5|ADAM8|TLR2|ADGRG3|SIGLEC9
GPCR ligand binding	Reactome	R-HSA-500792	35	454	1.17118e-13	PTGFR|CD55|ADGRE2|CCR2|C5AR1|PTGER2|EDNRB|PTGER3|CYSLTR1|CNR1|ADM|PTHLH|ADRA2B|ADRA2C|HRH2|VIPR1|CCL21|FPR1|FPR2|PTGIR|P2RY2|PROK1|EEF1AKMT4|CXCL1|CCL13|APLNR|CX3CR1|GPR4|ACKR4|SST|AVPR2|ACKR1|CXCL8|F2RL3|P2RY1
Cytokine Signaling in Immune system	Reactome	R-HSA-1280215	46	836	2.98795e-13	CCL2|IL7R|LIF|MT2A|IL1RL1|TIMP1|BATF|HIF1A|SPRED3|FGF9|CCR2|IL24|FCGR1A|TRIB3|IL1B|S100A12|IFIT2|IL1R1|TGFA|AREG|CEBPD|CXCL1|HBEGF|OSMR|JAK3|DUSP4|MYC|TNFRSF6B|IFITM2|PIM1|FPR1|IL18R1|IFI30|TNFRSF25|FGF7|LCP1|CSF3R|ITGAX|CCL11|GSTO1|SOCS3|PLEKHG5|SDC1|HMOX1|CXCL8|EIF4A1
Signal Transduction	Reactome	R-HSA-162582	88	2689	7.12787e-13	IL1RL1|SPRED3|C5AR1|ARHGEF19|PTGER2|PTGER3|INHBA|MYC|RSPO3|FPR1|FPR2|GPR20|SNAI1|CXCL1|ESR2|SOCS3|GPR4|CXCL8|AVPR2|CDON|RUNX1|HIF1A|TRIB3|EDNRB|SERPINE1|CYSLTR1|TGFA|THBS4|CX3CR1|THBS1|COL27A1|HRH2|JAK3|CCL21|GPR161|ARHGEF37|TUBB3|FGF9|FGF7|EEF1AKMT4|PROK1|SST|HLF|GPR176|PTGFR|HDAC9|CCR2|FST|ADRA2B|MAPK13|ADRA2C|CNR1|AREG|HBEGF|S100A9|S100A8|DUSP4|GPR84|LDLR|APLNR|LEF1|ADM|RGS16|CCL13|SFRP2|SDC1|…
Signaling by Interleukins	Reactome	R-HSA-449147	37	619	1.42028e-11	CCL2|IL7R|LIF|IL1RL1|TIMP1|BATF|HIF1A|SPRED3|CCR2|IL24|TRIB3|IL1B|S100A12|IL1R1|TGFA|AREG|CEBPD|HBEGF|OSMR|JAK3|DUSP4|MYC|CXCL1|PIM1|FPR1|IL18R1|FGF9|FGF7|LCP1|CSF3R|ITGAX|CCL11|GSTO1|SOCS3|SDC1|HMOX1|CXCL8
Signaling by GPCR	Reactome	R-HSA-372790	49	1170	3.97391e-10	PTGFR|CD55|ADGRE2|CCR2|C5AR1|PTGER2|EDNRB|PTGER3|CYSLTR1|CNR1|ADM|CXCL1|PTHLH|ADRA2B|ADRA2C|HBEGF|RGS6|HRH2|RGS1|ARHGEF19|CCL21|GPR84|ARHGEF37|FPR1|FPR2|SDC1|PTGIR|LDLR|VIPR1|P2RY2|PROK1|GPR20|EEF1AKMT4|RGS16|CCL13|APLNR|CX3CR1|GPR4|ACKR4|CXCL8|GPIHBP1|ACKR1|RDH10|SST|F2RL3|PDE4B|AVPR2|P2RY1|GPR176
Cytokine-cytokine receptor interaction	KEGG PATHWAY	hsa04060	24	294	7.14493e-10	CCL2|IL7R|LIF|IL1RL1|CCR2|IL24|IL1B|IL1R1|INHBA|OSMR|CCL21|CCL23|TNFRSF6B|BMP8B|IL18R1|TNFRSF25|CSF3R|CXCL1|CCL11|CCL13|CX3CR1|PLEKHG5|ACKR4|CXCL8
Interleukin-4 and Interleukin-13 signaling	Reactome	R-HSA-6785807	15	108	7.93253e-09	CCL2|CCL11|LIF|SOCS3|TIMP1|CEBPD|CXCL8|PIM1|HMOX1|ITGAX|HIF1A|JAK3|BATF|IL1B|MYC
GPCR downstream signalling	Reactome	R-HSA-388396	44	1108	1.90065e-08	PTGFR|CCR2|C5AR1|PTGER2|EDNRB|PTGER3|CYSLTR1|CNR1|P2RY1|CXCL1|PTHLH|ADRA2B|ADRA2C|HBEGF|RGS6|HRH2|RGS1|ARHGEF19|CCL21|GPR84|ARHGEF37|FPR1|FPR2|SDC1|PTGIR|LDLR|VIPR1|P2RY2|PROK1|GPR20|ADM|RGS16|CCL13|APLNR|CX3CR1|GPR4|CXCL8|GPIHBP1|RDH10|SST|F2RL3|PDE4B|AVPR2|GPR176
Peptide ligand-binding receptors	Reactome	R-HSA-375276	18	188	2.16257e-08	CXCL1|CCL13|APLNR|CX3CR1|ACKR4|SST|AVPR2|ACKR1|CCL21|CCR2|C5AR1|FPR1|F2RL3|PROK1|EDNRB|EEF1AKMT4|FPR2|CXCL8
Metabolic pathways	KEGG PATHWAY	hsa01100	51	1433	2.27863e-08	SAT1|SPHK1|ANPEP|AMPD3|GGT5|NAMPT|DHCR7|GLUL|FBP1|GALNT6|ALDH1A3|PGD|KYNU|SMOX|PLA2G7|ACSM5|SLA|PAICS|ITPKC|ASRGL1|HSD11B1|GALNT16|NOS3|LIPG|PTGES|EXTL1|UAP1|UPP1|PLA2G2A|PIGW|HPGDS|GGCT|GK|PDE4B|HPD|HPSE|GALNT14|GSTO1|NME1|UGCG|PNP|GSTM2|ACSL1|HMOX1|GPX3|NNMT|RDH10|ADH1B|HYAL2|ALOX15B|GFPT2
Hemostasis	Reactome	R-HSA-109582	31	617	4.42272e-08	TIMP1|PLAUR|TREM1|FGR|PDPN|SRGN|ADRA2C|P2RX5|SERPINE1|MAFF|SERPINA1|FCER1G|SERPINA3|HSPA5|CD177|ADRA2B|THBS1|CEACAM1|SERPINE2|MANF|NOS3|TUBB3|PTGIR|SERPINB8|THBD|P2RY1|ITGAX|SDC1|SLC16A3|GATA5|F2RL3
Immunoregulatory interactions between a Lymphoid and a non-Lymphoid cell	Reactome	R-HSA-198933	15	128	4.42272e-08	CD1D|LILRA5|FCGR1A|CD22|TREM2|FCGR3A|TREM1|SIGLEC9|SIGLEC10|OSCAR|CD300E|SIGLEC12|SIGLEC7|CD200R1|LILRA1
Neuroactive ligand-receptor interaction	KEGG PATHWAY	hsa04080	22	338	1.64362e-07	PTGFR|C5AR1|PTGER2|EDNRB|ADRA2C|P2RX5|CYSLTR1|CNR1|P2RY1|ADRA2B|PTGER3|HRH2|VIPR1|FPR1|FPR2|PTGIR|P2RY2|ADM|APLNR|SST|AVPR2|F2RL3
Extracellular matrix organization	Reactome	R-HSA-1474244	20	298	5.12e-07	ITGAX|MMP17|CTSL|MMP12|TIMP1|COL4A6|COMP|VCAN|ADAMTS9|ADAMTS8|ADAM8|THBS1|CEACAM1|CAPN6|COL27A1|ADAMTS14|SDC1|COL24A1|FBN2|SERPINE1
G alpha (i) signalling events	Reactome	R-HSA-418594	23	405	7.26804e-07	CCR2|C5AR1|PTGER3|CNR1|ADRA2B|ADRA2C|RGS6|RGS1|CXCL8|CCL21|CXCL1|FPR1|FPR2|LDLR|RGS16|CCL13|APLNR|CX3CR1|SST|GPIHBP1|RDH10|SDC1|PDE4B
Viral protein interaction with cytokine and cytokine receptor	KEGG PATHWAY	hsa04061	12	100	1.47143e-06	CCL2|CCL11|CCL13|CX3CR1|ACKR4|CXCL8|IL18R1|CCR2|IL24|CCL21|CXCL1|CCL23
Phagosome	KEGG PATHWAY	hsa04145	14	152	2.0798e-06	FCAR|RAB7B|CTSL|CLEC7A|COMP|THBS4|FCGR3A|TUBB3|FCGR2A|TLR2|TFRC|FCGR1A|THBS1|MSR1
Interleukin-10 signaling	Reactome	R-HSA-6783783	9	47	2.0798e-06	CCL2|CXCL1|LIF|TIMP1|FPR1|CCR2|CXCL8|IL1B|IL1R1
Transport of small molecules	Reactome	R-HSA-382551	28	720	2.81105e-05	FXYD6|ANGPTL4|SLC10A6|SLC39A14|NALCN|TFRC|CASQ2|APOBR|SLCO4A1|SLC38A5|AQP3|LIPG|WNK2|SLCO2A1|AQP9|SLC39A8|GPIHBP1|LDLR|SLC16A3|SLC11A1|HMOX1|SLC2A1|RUNX1|ATP1A2|SLC22A3|SLC1A3|AVPR2|ABCC3
IL-17 signaling pathway	KEGG PATHWAY	hsa04657	10	93	3.80009e-05	CCL2|CEBPB|CXCL1|CCL11|CXCL8|S100A9|S100A8|MAPK13|FOSL1|IL1B
Adaptive Immune System	Reactome	R-HSA-1280218	28	748	5.06848e-05	CD1D|HSPA5|TRIB3|FCGR3A|TREM1|FCGR1A|TREM2|PTPN22|OSCAR|LILRA1|CD200R1|ASB2|CTSL|LNX1|CD22|TUBB3|IFI30|BTNL9|SIGLEC12|SIGLEC10|LILRA5|ITK|SOCS3|TLR2|SIGLEC9|SIGLEC7|FBXL22|CD300E
Hematopoietic cell lineage	KEGG PATHWAY	hsa04640	10	97	5.06848e-05	IL7R|CD1D|CSF3R|CD55|CD22|TFRC|ANPEP|FCGR1A|IL1B|IL1R1
Metabolism of proteins	Reactome	R-HSA-392499	53	2012	6.26049e-05	CCL2|HIF3A|SPHK1|TIMP1|CD55|PLAUR|VCAN|HIF1A|ADAMTS8|CNTN3|ADAMTS14|THBS1|TMEM132A|ASB2|SERPINA1|LYPD5|HSPA5|INHBA|TFAP2C|ADAMTS9|DNAJB11|LYZ|ADRA2C|LMCD1|PLA2G7|RGS6|ACE2|MYC|TGFA|AREG|EXTL1|UAP1|TUBB3|PAPPA|FOXL2|PIGW|P2RY2|GALNT6|NOV|GALNT16|GALNT14|RAB9B|SEMA5B|SOCS3|CXCL8|GPIHBP1|RPL22L1|ANPEP|RAB7B|HLF|GFPT2|EIF4A1|FBXL22
Ferroptosis	KEGG PATHWAY	hsa04216	7	40	8.18608e-05	SAT1|SLC39A14|ACSL1|HMOX1|SLC39A8|TFRC|MAP1LC3C
Calcium signaling pathway	KEGG PATHWAY	hsa04020	13	193	0.000111107	SPHK1|NOS3|CASQ2|PTGFR|MYLK3|PTGER3|ITPKC|HRH2|PPIF|EDNRB|CACNA1G|P2RX5|CYSLTR1
TNF signaling pathway	KEGG PATHWAY	hsa04668	10	112	0.000148832	CCL2|CEBPB|LIF|SOCS3|CXCL1|IL18R1|MAP3K5|MAPK13|IL1B|BCL3
Chemokine receptors bind chemokines	Reactome	R-HSA-380108	7	48	0.000210707	CXCL1|CCL13|CX3CR1|ACKR4|CXCL8|CCR2|CCL21
PI3K-Akt signaling pathway	KEGG PATHWAY	hsa04151	17	354	0.000246713	IL7R|AREG|NOS3|CSF3R|COMP|THBS4|PPP2R2C|THBS1|TLR2|COL4A6|OSMR|RELN|FGF9|FGF7|MYC|TGFA|JAK3
Negative regulation of the PI3K/AKT network	Reactome	R-HSA-199418	9	96	0.000273154	TGFA|AREG|ESR2|IL1RL1|IER3|HBEGF|FGF9|TRIB3|FGF7
Chemokine signaling pathway	KEGG PATHWAY	hsa04062	12	190	0.000387006	CCL2|CCL11|CCL13|ITK|CX3CR1|CXCL8|FGR|CCR2|JAK3|CCL21|CXCL1|CCL23
Platelet activation, signaling and aggregation	Reactome	R-HSA-76002	14	260	0.000412603	SERPINA1|FCER1G|SERPINA3|HSPA5|TIMP1|ADRA2B|ADRA2C|F2RL3|PDPN|MANF|SRGN|THBS1|SERPINE1|P2RY1
Glutathione metabolism	KEGG PATHWAY	hsa00480	7	56	0.000445734	GSTO1|GSTM2|GGCT|GPX3|ANPEP|GGT5|HPGDS
Complement and coagulation cascades	KEGG PATHWAY	hsa04610	8	79	0.000447839	ITGAX|SERPINA1|CD55|PLAUR|C5AR1|F2RL3|THBD|SERPINE1
Prostanoid ligand receptors	Reactome	R-HSA-391908	4	9	0.000452414	PTGFR|PTGER3|PTGER2|PTGIR
FCGR activation	Reactome	R-HSA-2029481	4	10	0.000614134	FCGR3A|FCGR1A|FGR|FCGR2A
Degradation of the extracellular matrix	Reactome	R-HSA-1474228	10	140	0.000660401	MMP17|CTSL|MMP12|TIMP1|COL4A6|ADAMTS9|FBN2|ADAMTS8|ADAM8|CAPN6
ECM-receptor interaction	KEGG PATHWAY	hsa04512	8	86	0.00072687	COMP|THBS4|THBS1|COL4A6|FREM1|RELN|SDC1|SV2A
PI5P, PP2A and IER3 Regulate PI3K/AKT Signaling	Reactome	R-HSA-6811558	8	89	0.000894954	TGFA|AREG|ESR2|IL1RL1|IER3|HBEGF|FGF9|FGF7
G alpha (q) signalling events	Reactome	R-HSA-416476	12	214	0.000971224	RGS16|PTGFR|PROK1|GPR4|FPR2|HBEGF|F2RL3|RGS1|P2RY2|EDNRB|P2RY1|CYSLTR1
Staphylococcus aureus infection	KEGG PATHWAY	hsa05150	7	68	0.00119281	FCAR|FPR1|FPR2|FCGR3A|FCGR2A|C5AR1|FCGR1A
MAPK signaling pathway	KEGG PATHWAY	hsa04010	14	295	0.00123904	TGFA|AREG|HSPA6|GADD45A|MAP3K5|FGF9|MAPK13|FGF7|DUSP4|IL1B|CACNA1G|CACNG4|MYC|IL1R1
Dissolution of Fibrin Clot	Reactome	R-HSA-75205	4	13	0.00123904	PLAUR|SERPINE1|SERPINE2|SERPINB8
Netrin-1 signaling	Reactome	R-HSA-373752	6	49	0.00158964	UNC5B|NTN1|UNC5A|MAPK13|SLIT2|ABLIM2
Metabolism of xenobiotics by cytochrome P450	KEGG PATHWAY	hsa00980	7	76	0.0020906	GSTO1|CYP1B1|GSTM2|ADH1B|ALDH1A3|HPGDS|HSD11B1
Inflammation mediated by chemokine and cytokine signaling pathway	PANTHER	P00031	11	201	0.00218045	CCL2|CCL11|CCL13|CX3CR1|FPR1|MYLK3|PLCL1|CCR2|C5AR1|CXCL8|CCL21
Cargo recognition for clathrin-mediated endocytosis	Reactome	R-HSA-8856825	8	105	0.00222216	IL7R|AREG|AVPR2|HBEGF|LDLR|TFRC|TGFA|STON1-GTF2A1L
Estrogen signaling pathway	KEGG PATHWAY	hsa04915	9	138	0.00253105	TGFA|NOS3|ESR2|HSPA6|KCNJ5|KRT34|HBEGF|KRT13|KRT18
SLC-mediated transmembrane transport	Reactome	R-HSA-425407	12	249	0.00292192	SLC38A5|SLC10A6|SLC39A14|SLC11A1|SLC16A3|SLCO2A1|SLC39A8|RUNX1|SLC2A1|SLC22A3|SLCO4A1|SLC1A3
Transport of bile salts and organic acids, metal ions and amine compounds	Reactome	R-HSA-425366	7	85	0.00331937	SLC10A6|SLC39A14|SLC11A1|SLC16A3|SLC39A8|RUNX1|SLC22A3
Defective B3GALTL causes Peters-plus syndrome (PpS)	Reactome	R-HSA-5083635	5	37	0.00339398	THBS1|ADAMTS9|SEMA5B|ADAMTS8|ADAMTS14
Axon guidance	KEGG PATHWAY	hsa04360	10	181	0.00339818	SEMA3A|SEMA5B|SEMA3G|SEMA3F|UNC5B|NTN1|UNC5A|SLIT2|ABLIM2|SEMA4B
Blood coagulation	PANTHER	P00011	5	38	0.00364818	F2RL3|SERPINA1|THBD|SERPINE1|PLAUR
Constitutive Signaling by Aberrant PI3K in Cancer	Reactome	R-HSA-2219530	6	62	0.00397848	TGFA|AREG|ESR2|HBEGF|FGF9|FGF7
Arachidonic acid metabolism	KEGG PATHWAY	hsa00590	6	63	0.00425451	PLA2G2A|GPX3|GGT5|ALOX15B|PTGES|HPGDS
Inhibition of Signaling by Overexpressed EGFR	Reactome	R-HSA-5638303	3	8	0.00489112	TGFA|AREG|HBEGF
Netrin mediated repulsion signals	Reactome	R-HSA-418886	3	8	0.00489112	UNC5B|NTN1|UNC5A
RUNX1 regulates transcription of genes involved in differentiation of keratinocytes	Reactome	R-HSA-8939242	3	8	0.00489112	RUNX1|CTSL|SOCS3
Signaling by Overexpressed Wild-Type EGFR in Cancer	Reactome	R-HSA-5638302	3	8	0.00489112	TGFA|AREG|HBEGF
Platelet activation	KEGG PATHWAY	hsa04611	8	124	0.00489112	FCER1G|NOS3|MYLK3|FCGR2A|MAPK13|F2RL3|PTGIR|P2RY1
Acute myeloid leukemia	KEGG PATHWAY	hsa05221	6	66	0.00497997	PIM1|BCL2A1|RUNX1|FCGR1A|MYC|LEF1
TGF-beta signaling pathway	KEGG PATHWAY	hsa04350	7	94	0.0049889	GREM1|BMP8B|ID2|THBS1|INHBA|FST|MYC
Platelet degranulation	Reactome	R-HSA-114608	8	128	0.00565346	SERPINA1|SERPINA3|TIMP1|HSPA5|THBS1|MANF|SRGN|SERPINE1
Jak-STAT signaling pathway	KEGG PATHWAY	hsa04630	9	162	0.00565346	IL7R|LIF|SOCS3|PIM1|OSMR|IL24|CSF3R|MYC|JAK3
EGFR interacts with phospholipase C-gamma	Reactome	R-HSA-212718	3	9	0.00596405	TGFA|AREG|HBEGF
Proteoglycans in cancer	KEGG PATHWAY	hsa05205	10	203	0.00662473	HPSE|CTSL|SDC1|MAPK13|HIF1A|THBS1|TLR2|HBEGF|PLAUR|MYC
Response to elevated platelet cytosolic Ca2+	Reactome	R-HSA-76005	8	133	0.00693001	SERPINA1|SERPINA3|TIMP1|HSPA5|THBS1|MANF|SRGN|SERPINE1
Cell surface interactions at the vascular wall	Reactome	R-HSA-202733	8	135	0.0075242	ITGAX|FCER1G|SDC1|SLC16A3|CD177|CEACAM1|TREM1|THBD
Chagas disease (American trypanosomiasis)	KEGG PATHWAY	hsa05142	7	103	0.00763417	CCL2|CXCL8|PPP2R2C|TLR2|MAPK13|IL1B|SERPINE1
C-type lectin receptor signaling pathway	KEGG PATHWAY	hsa04625	7	104	0.0078876	FCER1G|CLEC7A|CLEC4E|CARD9|MAPK13|IL1B|BCL3
Post-translational protein modification	Reactome	R-HSA-597592	34	1412	0.00810193	HIF3A|TIMP1|CD55|PLAUR|VCAN|HIF1A|CNTN3|ADAMTS14|TMEM132A|ASB2|SERPINA1|LYPD5|TFAP2C|ADAMTS9|ADAMTS8|THBS1|MYC|TGFA|AREG|UAP1|TUBB3|FOXL2|PIGW|GALNT6|GALNT16|GALNT14|RAB9B|SEMA5B|SOCS3|GPIHBP1|RAB7B|HLF|GFPT2|FBXL22
Extra-nuclear estrogen signaling	Reactome	R-HSA-9009391	6	76	0.00866222	TGFA|AREG|SPHK1|NOS3|ESR2|HBEGF
Metallothioneins bind metals	Reactome	R-HSA-5661231	3	11	0.00869252	MT1X|MT1F|MT2A
Regulation of gene expression by Hypoxia-inducible Factor	Reactome	R-HSA-1234158	3	11	0.00869252	HIF3A|HLF|HIF1A
HIF-1 signaling pathway	KEGG PATHWAY	hsa04066	7	109	0.00973303	NOS3|TIMP1|HMOX1|HIF1A|TFRC|SLC2A1|SERPINE1
GRB2 events in EGFR signaling	Reactome	R-HSA-179812	3	12	0.0104531	TGFA|AREG|HBEGF
Biological oxidations	Reactome	R-HSA-211859	10	220	0.0104531	SULT1B1|GSTO1|CYP1B1|GSTM2|ACSM5|GGCT|NNMT|ADH1B|GGT5|HPGDS
Clathrin-mediated endocytosis	Reactome	R-HSA-8856828	8	145	0.0104531	IL7R|AREG|AVPR2|HBEGF|LDLR|TFRC|TGFA|STON1-GTF2A1L
Metabolism of vitamins and cofactors	Reactome	R-HSA-196854	9	186	0.0119837	SLC52A3|NOS3|GSTO1|SDC1|GPIHBP1|NAMPT|SLC2A1|LDLR|NNMT
Transcriptional misregulation in cancer	KEGG PATHWAY	hsa05202	9	186	0.0119837	CEBPB|BCL2A1|GADD45A|ID2|RUNX2|RUNX1|FCGR1A|CXCL8|MYC
SHC1 events in EGFR signaling	Reactome	R-HSA-180336	3	13	0.0120158	TGFA|AREG|HBEGF
Trafficking and processing of endosomal TLR	Reactome	R-HSA-1679131	3	13	0.0120158	TLR3|CTSL|TLR7
Hippo signaling pathway	KEGG PATHWAY	hsa04390	8	154	0.0140576	AREG|MYC|BMP8B|ID2|PPP2R2C|LEF1|SERPINE1|TEAD4
Toll-like Receptor Cascades	Reactome	R-HSA-168898	8	154	0.0140576	CTSL|TLR2|TLR3|S100A9|TLR7|DUSP4|S100A12|S100A8
Other interleukin signaling	Reactome	R-HSA-449836	11	275	0.0146254	TGFA|AREG|CSF3R|SDC1|SPRED3|HBEGF|JAK3|FGF9|TRIB3|FGF7|DUSP4
PI3K/AKT Signaling in Cancer	Reactome	R-HSA-2219528	6	88	0.0151723	TGFA|AREG|ESR2|HBEGF|FGF9|FGF7
@@Arachidonic acid metabolism	Reactome	R-HSA-2142753	5	59	0.0152451	ALOX15B|PTGES|CYP1B1|HPGDS|GGT5
p38 MAPK pathway	PANTHER	P05918	4	34	0.0152451	GADD45A|MAPK13|IL1R1|MAP3K5
Protein digestion and absorption	KEGG PATHWAY	hsa04974	6	90	0.0164664	KCNE3|COL4A6|COL27A1|ATP1A2|COL24A1|ACE2
GAB1 signalosome	Reactome	R-HSA-180292	3	16	0.0184769	TGFA|AREG|HBEGF
Metabolism of lipids	Reactome	R-HSA-556833	20	728	0.0199534	SPHK1|DGAT2L6|CYP1B1|UGCG|ALOX15B|GK|ACSL1|TRIB3|MFSD2A|DHCR7|PLA2G2A|PLEKHA6|ANGPTL4|GGT5|DBP|PTGES|HSD11B1|SPTSSA|HPGDS|ABCC3
PIP3 activates AKT signaling	Reactome	R-HSA-1257604	10	247	0.0204453	TGFA|AREG|ESR2|IL1RL1|IER3|HBEGF|FGF9|TRIB3|FGF7|SNAI1
Metabolism of nucleotides	Reactome	R-HSA-15869	6	95	0.0204453	UPP1|NME1|AMPD3|PNP|PAICS|GLRX
Transcriptional regulation by the AP-2 (TFAP2) family of transcription factors	Reactome	R-HSA-8864260	4	38	0.0209157	TGFA|HSPD1|TFAP2C|MYC
Plasma lipoprotein assembly, remodeling, and clearance	Reactome	R-HSA-174824	5	65	0.0212265	GPIHBP1|ANGPTL4|LDLR|LIPG|APOBR
DAP12 interactions	Reactome	R-HSA-2172127	4	39	0.0224578	CLEC5A|TREM2|TREM1|CD300E
Rap1 signaling pathway	KEGG PATHWAY	hsa04015	9	210	0.0225149	CNR1|SIPA1L2|FPR1|THBS1|F2RL3|FGF9|MAPK13|FGF7|P2RY1
Potassium Channels	Reactome	R-HSA-1296071	6	99	0.0238777	KCND1|KCND2|KCNJ15|KCNJ5|HK2|KCNK3
Diseases associated with O-glycosylation of proteins	Reactome	R-HSA-3906995	5	68	0.0246463	THBS1|ADAMTS9|SEMA5B|ADAMTS8|ADAMTS14
NF-kappa B signaling pathway	KEGG PATHWAY	hsa04064	6	100	0.0246463	CCL13|BCL2A1|CXCL8|CCL21|IL1B|IL1R1
Regulation of TLR by endogenous ligand	Reactome	R-HSA-5686938	3	19	0.0258813	TLR2|S100A9|S100A8
NOD-like receptor signaling pathway	KEGG PATHWAY	hsa04621	8	178	0.0280777	CCL2|CXCL1|CASP4|CXCL8|NAMPT|CARD9|MAPK13|IL1B
Toll-like receptor signaling pathway	KEGG PATHWAY	hsa04620	6	104	0.0287419	CXCL8|TLR2|TLR3|TLR7|MAPK13|IL1B
Signaling by Nuclear Receptors	Reactome	R-HSA-9006931	10	264	0.029104	TGFA|AREG|SPHK1|NOS3|ESR2|HBEGF|RUNX1|RDH10|MYC|ALDH1A3
Bile secretion	KEGG PATHWAY	hsa04976	5	72	0.029104	LDLR|ABCC3|ATP1A2|SLC2A1|AQP9
Drug metabolism - cytochrome P450	KEGG PATHWAY	hsa00982	5	72	0.029104	GSTM2|ADH1B|HPGDS|GSTO1|ALDH1A3
p53 signaling pathway	KEGG PATHWAY	hsa04115	5	72	0.029104	GADD45A|CD82|SERPINE1|RPRM|THBS1
PTK6 Expression	Reactome	R-HSA-8849473	2	5	0.0293512	HLF|HIF1A
TFAP2 (AP-2) family regulates transcription of cell cycle factors	Reactome	R-HSA-8866911	2	5	0.0293512	TFAP2C|MYC
Th17 cell differentiation	KEGG PATHWAY	hsa04659	6	107	0.0305049	HIF1A|RUNX1|JAK3|MAPK13|IL1B|IL1R1
Signaling by Receptor Tyrosine Kinases	Reactome	R-HSA-9006934	14	458	0.0309462	TGFA|AREG|SPHK1|NOS3|THBS4|MAPK13|THBS1|HBEGF|COL27A1|FGF9|TRIB3|FGF7|DUSP4|COL24A1
Oxidative stress response	PANTHER	P00046	4	45	0.0311935	DUSP4|MYC|DUSP1|MAPK13
Insulin resistance	KEGG PATHWAY	hsa04931	6	108	0.0311935	NOS3|PPP1R3C|SOCS3|SLC2A1|TRIB3|GFPT2
Gastric acid secretion	KEGG PATHWAY	hsa04971	5	75	0.0319529	SST|HRH2|MYLK3|KCNJ15|ATP1A2
Common Pathway of Fibrin Clot Formation	Reactome	R-HSA-140875	3	22	0.0329652	THBD|CD177|SERPINE2
ECM proteoglycans	Reactome	R-HSA-3000178	5	76	0.0330185	ITGAX|COMP|VCAN|SERPINE1|COL4A6
Metabolism of amino acids and derivatives	Reactome	R-HSA-71291	12	367	0.0334384	RPL22L1|SAT1|PGD|KYNU|GLUL|NNMT|DIO2|DIO3|NOV|ASRGL1|SLA|HPD
Cellular responses to external stimuli	Reactome	R-HSA-8953897	15	516	0.0336175	HIF3A|CEBPB|MT2A|HSPA6|HSPA5|MT1F|CXCL8|TUBB3|HIF1A|MAP3K5|GPX3|MT1X|HLF|MAP1LC3C|DNAJA4
Adrenergic signaling in cardiomyocytes	KEGG PATHWAY	hsa04261	7	149	0.0344173	SCN7A|KCNE1|PPP2R2C|ATP1A2|MAPK13|SCN4B|CACNG4
PTK6 promotes HIF1A stabilization	Reactome	R-HSA-8857538	2	6	0.035007	HBEGF|HIF1A
Metal sequestration by antimicrobial proteins	Reactome	R-HSA-6799990	2	6	0.035007	S100A9|S100A8
RUNX1 regulates transcription of genes involved in WNT signaling	Reactome	R-HSA-8939256	2	6	0.035007	RSPO3|RUNX1
Nucleotide salvage	Reactome	R-HSA-8956321	3	23	0.035007	AMPD3|PNP|UPP1
Interleukin-6 family signaling	Reactome	R-HSA-6783589	3	24	0.0380289	LIF|OSMR|SOCS3
Estrogen-dependent nuclear events downstream of ESR-membrane signaling	Reactome	R-HSA-9634638	3	24	0.0380289	TGFA|AREG|HBEGF
Role of phospholipids in phagocytosis	Reactome	R-HSA-2029485	3	24	0.0380289	FCGR3A|FCGR1A|FCGR2A
Signaling by EGFR in Cancer	Reactome	R-HSA-1643713	3	24	0.0380289	TGFA|AREG|HBEGF
Heterotrimeric G-protein signaling pathway-Gi alpha and Gs alpha mediated pathway	PANTHER	P00026	7	154	0.038532	RGS16|KCNJ5|ADRA2B|ADRA2C|RGS6|HRH2|RGS1
Formyl peptide receptors bind formyl peptides and many other ligands	Reactome	R-HSA-444473	2	7	0.0423197	FPR1|FPR2
Phase 1 - inactivation of fast Na+ channels	Reactome	R-HSA-5576894	2	7	0.0423197	KCND1|KCND2
Intracellular signaling by second messengers	Reactome	R-HSA-9006925	10	288	0.0423197	TGFA|AREG|ESR2|IL1RL1|IER3|HBEGF|FGF9|TRIB3|FGF7|SNAI1
Salmonella infection	KEGG PATHWAY	hsa05132	5	83	0.0423197	CXCL1|CXCL8|IL1B|RAB7B|MAPK13
Sphingolipid signaling pathway	KEGG PATHWAY	hsa04071	6	119	0.0423197	SPHK1|NOS3|FCER1G|PPP2R2C|MAP3K5|MAPK13
Thyroid hormone signaling pathway	KEGG PATHWAY	hsa04919	6	119	0.0423197	SLC2A1|ATP1A2|DIO2|DIO3|HIF1A|MYC
Signaling by Non-Receptor Tyrosine Kinases	Reactome	R-HSA-9006927	4	52	0.0429278	HLF|SOCS3|HIF1A|HBEGF
Signaling by PTK6	Reactome	R-HSA-8848021	4	52	0.0429278	HLF|SOCS3|HIF1A|HBEGF
Metal ion SLC transporters	Reactome	R-HSA-425410	3	26	0.0438549	SLC39A8|SLC39A14|SLC11A1
Phase 2 - plateau phase	Reactome	R-HSA-5576893	3	27	0.0471892	KCNE3|KCNE1|CACNG4
Glycosaminoglycan metabolism	Reactome	R-HSA-1630316	6	123	0.0471892	CHST11|HPSE|SDC1|VCAN|HS3ST3B1|HYAL2
Binding of TCF/LEF:CTNNB1 to target gene promoters	Reactome	R-HSA-4411364	2	8	0.0478734	LEF1|MYC
Phase 3 - rapid repolarisation	Reactome	R-HSA-5576890	2	8	0.0478734	KCNE3|KCNE1
RUNX3 regulates WNT signaling	Reactome	R-HSA-8951430	2	8	0.0478734	LEF1|MYC
Synthesis of UDP-N-acetyl-glucosamine	Reactome	R-HSA-446210	2	8	0.0478734	GFPT2|UAP1
Vitamin C (ascorbate) metabolism	Reactome	R-HSA-196836	2	8	0.0478734	GSTO1|SLC2A1
Heparan sulfate/heparin (HS-GAG) metabolism	Reactome	R-HSA-1638091	4	55	0.0481646	HPSE|SDC1|VCAN|HS3ST3B1
FLT3 Signaling	Reactome	R-HSA-9607240	9	252	0.0481646	TGFA|AREG|SPRED3|HBEGF|JAK3|FGF9|TRIB3|FGF7|DUSP4
Plasma lipoprotein remodeling	Reactome	R-HSA-8963899	3	28	0.0491538	GPIHBP1|ANGPTL4|LIPG
Collagen formation	Reactome	R-HSA-1474290	5	89	0.0494287	COL24A1|COL27A1|CTSL|ADAMTS14|COL4A6
PD-L1 expression and PD-1 checkpoint pathway in cancer	KEGG PATHWAY	hsa05235	5	89	0.0494287	BATF|BATF3|TLR2|HIF1A|MAPK13
Transcriptional regulation of granulopoiesis	Reactome	R-HSA-9616222	5	89	0.0494287	CEBPB|LEF1|RUNX1|MYC|CSF3R
