# Supplementary material for: Integrated Proteotranscriptomics of Human Myometrium in Labor Landscape Reveals the Increased Molecular Associated With Inflammation Under Hypoxia Stress
Source: Front Immunol. 2021 Oct 4;12:722816. doi: 10.3389/fimmu.2021.722816 (PMC8521035; doi:10.3389/fimmu.2021.722816)
Supplement: Supplementary file 3 [file Table_3.xlsx]

## Sheet: up-regulated mRNAs GO term
GO terms enriched by 1101 up-regulated mRNAs in non-labor versus in labor myometrium
BP represent biological processes; CC represent cellular components; MF represent molecular functions
Category	Term	Count	%	PValue	Genes
GOTERM_BP_DIRECT	GO:0006364~rRNA processing	49	4.57516	6.56685e-16	WDR3, RPLP0, EIF4A3, RPL6, WDR43, RRP9, RPL7, RPS17, NOB1, RPS19, RPL35, RPL39, RPS13, RPL21, UTP11, RPS7, RPL23, RPS6, RPSA, UTP18, EBNA1BP2, DKC1, MRTO4, RPL24, CCDC86, RPL26, NOLC1, DDX21, NOL6, EMG1, EXOSC5, EXOSC8, DHX37, UTP20, RPS2, EXOSC2, RPL17, DCAF13, RPL19, NOP56, NOP58, PNO1, RPP40, RPL23A, WDR12, NPM3, BYSL, RCL1, MPHOSPH6
GOTERM_BP_DIRECT	GO:0006954~inflammatory response	63	5.88235	2.69918e-13	SERPINA3, TNFRSF6B, CXCL8, IL24, CXCL1, F11R, ADGRE2, ZC3H12A, CASP4, CCRL2, NFKBIZ, BDKRB1, CCR5, CCR2, HAVCR2, IL10, PTGIR, IL15, IGFBP4, SLC11A1, SPHK1, TPST1, HCK, IL1B, CHI3L1, ADAM8, S100A9, S100A8, CHST2, TLR2, CCL13, CEBPB, CCL11, LXN, PTGER2, C5AR1, PTAFR, FPR1, NOD1, TNFRSF11B, FPR2, NLRC4, MEFV, THBS1, HRH1, IFI16, CLEC7A, S100A12, CCL2, RELT, CCR1, GGT5, CCL23, CCL21, TNFRSF10A, LYZ, …
GOTERM_BP_DIRECT	GO:0001525~angiogenesis	41	3.8282	2.95741e-10	COL18A1, FLT1, CALCRL, CXCL8, SHC1, EPAS1, SH2D2A, SERPINE1, ECSCR, TGFA, FGF1, HIF1A, SAT1, HS6ST1, TYMP, TMEM100, MYDGF, ADGRG1, SRPX2, ANPEP, ZC3H12A, S1PR1, CYP1B1, CCL2, HMOX1, EPHB2, PROK1, VAV3, ANGPT2, WARS, NOS3, UNC5B, RHOB, VEGFA, EFNA1, CEACAM1, NOV, ID1, ADAM8, ANGPTL4, FGFR2
GOTERM_BP_DIRECT	GO:0043066~negative regulation of apoptotic process	59	5.50887	3.01445e-08	ANKLE2, TNFRSF6B, FLT4, FHL2, YBX3, CYR61, COMP, MYDGF, EDNRB, MYC, CLEC5A, RPS6KA1, PIM1, CTSH, PIM3, TIMP1, TGM2, IER3, IL10, MSX2, DUSP1, SPHK1, RPS6, PLAUR, NME2, ATAD3A, GREM1, HCK, DAD1, PPIF, ANGPTL4, HDAC2, BCL2A1, LEF1, TWIST2, TGFA, THBS1, HSPD1, HSP90B1, FAM129B, SOCS3, CHST11, CD59, MCL1, HSPA9, PLK3, NPM1, PRELID1, HSPA5, STAT3, DHCR24, SOD2, TNFRSF10D, VEGFA, DNAJA1, KRT18, ID1, BCL…
GOTERM_BP_DIRECT	GO:0050729~positive regulation of inflammatory response	20	1.86741	3.19154e-08	CCL13, CCL23, CCL11, IL15, PLA2G2A, SERPINE1, PLA2G7, AGT, HSPD1, MAPK13, IL1RL1, HYAL2, S100A12, CCL2, S100A9, LDLR, S100A8, CCR2, TGM2, TLR2
GOTERM_BP_DIRECT	GO:1904874~positive regulation of telomerase RNA localization to Cajal body	10	0.933707	3.229e-08	CCT3, CCT6A, CCT2, DKC1, TCP1, RUVBL1, NHP2, CCT8, NOP10, CCT5
GOTERM_BP_DIRECT	GO:0006935~chemotaxis	26	2.42764	4.30646e-08	CCL13, CCL11, CXCL8, C5AR1, PTAFR, ECSCR, FPR1, CXCL1, FPR2, CYR61, CXCL16, TYMP, PLAU, CCRL2, S1PR1, ENPP2, RAC2, CCL2, CCR5, CCR2, CCR1, CCL23, PLAUR, RNASE2, FOSL1, ACKR2
GOTERM_BP_DIRECT	GO:0045766~positive regulation of angiogenesis	25	2.33427	5.5337e-08	FLT1, CCL11, CXCL8, C5AR1, SERPINE1, ADM, FGF1, THBS1, HIF1A, MYDGF, ZC3H12A, CYP1B1, HMOX1, CTSH, ANGPT2, NOS3, SPHK1, RHOB, RUNX1, VEGFA, GREM1, LRG1, IL1B, CHI3L1, ANGPTL4
GOTERM_BP_DIRECT	GO:0006614~SRP-dependent cotranslational protein targeting to membrane	21	1.96078	5.0502e-07	RPL21, RPS7, RPL23, RPS6, RPLP0, RPL23A, RPSA, RPL6, RPL7, SEC61A1, RPS17, RPS19, RPL24, SRPRB, RPL35, RPL26, RPS2, RPL39, RPL17, RPS13, RPL19
GOTERM_BP_DIRECT	GO:0006412~translation	37	3.45472	9.75832e-07	MRPS36, RPLP0, MRPS12, MRPL17, MRPL36, MRPL32, RPL6, RPL7, MRPL3, RPS17, RPS19, RPL35, RPS2, SLC25A22, RPL39, RPL17, SLC25A25, RPS13, RPL19, WARS, RPL21, RPL36A-HNRNPH2, RPS7, RPL23, RPS6, MRPL27, MRPS2, RPL23A, RPSA, GTF2H2, MRPL52, SLC25A19, NACA, NHP2, RPL24, RPL22L1, RPL26
GOTERM_BP_DIRECT	GO:0019083~viral transcription	22	2.05415	2.35519e-06	SEH1L, RPL21, RPS7, RPL23, RPS6, RPLP0, RPL23A, RPSA, RPL6, RPL7, RPS17, RPS19, RPL24, NUP35, RPL35, NUP88, RPL26, RPS2, RPL39, RPL17, RPS13, RPL19
GOTERM_BP_DIRECT	GO:0006457~protein folding	29	2.70775	2.70158e-06	HSP90AB1, TXN, HSP90B1, LMAN1, GRPEL1, CCT8, QSOX2, CCT5, MPDU1, CCT3, PDIA3, HSPA9, CCT2, HSPA8, HSP90AA1, PPIL1, SPHK1, HSPE1, PDIA6, PDIA4, CCT6A, DNAJA1, DNAJA4, DNAJB11, TCP1, PPIF, CALR, FKBP4, PPIA
GOTERM_BP_DIRECT	GO:0007267~cell-cell signaling	36	3.36134	2.87774e-06	CCL13, ADM, TXN, AREG, WISP1, CYR61, PTHLH, GJA1, ADGRG1, NAMPT, NTF3, CCR5, FADS1, IL10, CCR1, CCL23, PTGIR, TFAP2C, CCL21, IL15, INHBA, LILRB2, ADRA2C, MERTK, ESR2, AGT, EFNA1, GREM1, NOV, SST, IL1B, TNFSF8, GRAP, S100A9, FJX1, FGFR2
GOTERM_BP_DIRECT	GO:0006955~immune response	50	4.66853	5.06692e-06	IFITM3, TNFRSF6B, IFITM2, CXCL8, GPR65, IL24, AQP9, CXCL1, FCAR, FCGR3A, PNP, RGS1, C1QBP, ENPP2, CCR5, CCR2, IL10, IL4R, IL15, IL1R1, SLC11A1, ILF2, IL1B, TLR2, CCL13, CEBPB, CCL11, C5AR1, PTAFR, TNFRSF11B, THBS1, IL1RL1, NFIL3, HRH2, CCL2, FCGR1A, RELT, CCR1, PRELID1, CCL23, CCL21, LIF, OSM, TNFRSF10A, LILRB2, TNFRSF10D, TNFSF8, ACKR2, IL7R, IL18R1
GOTERM_BP_DIRECT	GO:0050900~leukocyte migration	22	2.05415	9.58829e-06	B4GALT1, ANGPT2, FCER1G, ITGA4, SHC1, C5AR1, FPR1, ATP1B3, FPR2, F11R, MERTK, TREM1, SLC7A5, THBD, CEACAM1, SELL, ITGAX, PDE4B, CD48, SLC16A3, PPIA, CD177
GOTERM_BP_DIRECT	GO:0032496~response to lipopolysaccharide	26	2.42764	1.30841e-05	HDAC2, TNFRSF6B, PTGER2, C5AR1, ADM, PTPN22, CXCL1, TNFRSF11B, HSPD1, IL18BP, THBD, CNR1, NOCT, BDKRB1, JUNB, RELT, PTGIR, VCAM1, SLC11A1, TNFRSF10A, SOD2, TNFRSF10D, TRIB1, S100A8, PTGES, TLR2
GOTERM_BP_DIRECT	GO:0006413~translational initiation	23	2.14753	1.85816e-05	EIF4A1, RPL21, RPS7, RPL23, RPS6, RPLP0, RPL23A, RPSA, EIF2S2, RPL6, RPL7, RPS17, RPS19, EIF3I, RPL24, RPL35, RPL26, RPS2, ABCE1, RPL39, RPL17, RPS13, RPL19
GOTERM_BP_DIRECT	GO:0008285~negative regulation of cell proliferation	46	4.29505	2.21938e-05	COL18A1, PTPRU, CXCL8, B4GALT1, SERPINE2, IL24, PINX1, ADM, CXCL1, FGFRL1, PTHLH, ADGRG1, CYP1B1, UTP20, ADAMTS8, SOX7, SOX4, IL10, NPM1, CCL23, WARS, MSX2, NOS3, VDR, RARRES1, STAT3, LIF, OSM, HMGA1, DHCR24, INHBA, PROX1, SOD2, ALOX15B, GTPBP4, NME1, FOSL1, AIMP2, RGCC, BCL6, SST, IL1B, PEMT, EEF1E1, PTGES, TLR2
GOTERM_BP_DIRECT	GO:0000184~nuclear-transcribed mRNA catabolic process, nonsense-mediated decay	21	1.96078	2.23123e-05	RPL21, RPS7, RPL23, EIF4A3, RPS6, RPLP0, RPL23A, RPSA, RPL6, RPL7, RPS17, RPS19, MAGOH, RPL24, RPL35, RPL26, RPS2, RPL39, RPL17, RPS13, RPL19
GOTERM_BP_DIRECT	GO:0006986~response to unfolded protein	12	1.12045	2.40639e-05	DNAJA1, HSPA8, HSP90AA1, HSPH1, HSP90AB1, HSPA6, SERPINH1, HSPE1, THBS1, HSPD1, MANF, HERPUD1
GOTERM_BP_DIRECT	GO:0030593~neutrophil chemotaxis	15	1.40056	2.65649e-05	VAV3, CCL13, CCL23, CSF3R, CCL11, CXCL8, FCER1G, C5AR1, TREM1, IL1B, PDE4B, S100A12, CCL2, S100A9, S100A8
GOTERM_BP_DIRECT	GO:1904871~positive regulation of protein localization to Cajal body	6	0.560224	3.53561e-05	CCT3, CCT6A, CCT2, TCP1, CCT8, CCT5
GOTERM_BP_DIRECT	GO:0042273~ribosomal large subunit biogenesis	9	0.840336	6.59732e-05	EBNA1BP2, NOP16, NIP7, WDR74, RRS1, RPL26, WDR12, NLE1, RPL7
GOTERM_BP_DIRECT	GO:0008284~positive regulation of cell proliferation	50	4.66853	7.321e-05	COL18A1, SLC35F6, FLT1, FLT4, IL24, HILPDA, ADM, FGF1, AREG, FGF7, EDNRB, MYC, NAMPT, RAC2, CTSH, TIMP1, SOX4, PROK1, EIF5A, IL15, PROX1, OSMR, RUNX2, GREM1, HCK, HCLS1, HBEGF, HDAC2, SHC1, SHMT2, NOP2, LEF1, TGFA, THBS1, NTN1, PTHLH, SERTAD1, ZNF703, NTF3, NPM1, MARCKSL1, STAT3, LIF, OSM, CDC7, VEGFA, FOSL1, CLCF1, CALR, FGFR2
GOTERM_BP_DIRECT	GO:1904851~positive regulation of establishment of protein localization to telomere	6	0.560224	7.56469e-05	CCT6A, CCT2, DKC1, TCP1, CCT8, CCT5
GOTERM_BP_DIRECT	GO:0002544~chronic inflammatory response	6	0.560224	7.56469e-05	GJA1, CCL11, VCAM1, THBS1, S100A8, PTGES
GOTERM_BP_DIRECT	GO:0030335~positive regulation of cell migration	26	2.42764	9.29145e-05	COL18A1, FLT1, CCL11, LEF1, SEMA3F, FGF1, CORO1A, THBS1, CYR61, CXCL16, PLAU, ZNF703, NTF3, S1PR1, CTSH, SEMA6B, CCR1, TCAF2, HSPA5, SEMA4B, SPHK1, VEGFA, FGR, SNAI1, HBEGF, FERMT3
GOTERM_BP_DIRECT	GO:0000027~ribosomal large subunit assembly	8	0.746965	0.000142692	MRTO4, PPAN, RPL24, BRIX1, RPL23A, RPF2, RPL6, NLE1
GOTERM_BP_DIRECT	GO:0036498~IRE1-mediated unfolded protein response	13	1.21382	0.000151615	HSPA5, SHC1, EDEM1, PDIA6, ERN1, MYDGF, SEC61A1, SEC61G, DNAJB11, SRPRB, DNAJB9, HYOU1, SEC61B
GOTERM_BP_DIRECT	GO:0071353~cellular response to interleukin-4	8	0.746965	0.000363012	HSP90AB1, HSPA5, NFIL3, IMPDH2, IL24, LEF1, RPLP0, CORO1A
GOTERM_BP_DIRECT	GO:0043032~positive regulation of macrophage activation	6	0.560224	0.000409052	IL10, IL1RL1, IL4R, THBS1, HSPD1, HAVCR2
GOTERM_BP_DIRECT	GO:0042493~response to drug	34	3.1746	0.000605097	COL18A1, HDAC2, NNMT, SLC1A3, TGFA, TNFRSF11B, ATP1A1, THBS1, LRP8, HSPD1, LDHA, CDH3, PNP, MYC, JUNB, IL10, TGIF1, VAV3, ABCC4, HSP90AA1, ACSL1, CARD9, STAT3, SORD, INHBA, SOD2, DHODH, FOSL1, NPC1, DAD1, SST, PEMT, CALR, KCNK3
GOTERM_BP_DIRECT	GO:0007155~cell adhesion	46	4.29505	0.000662293	COL18A1, PTPRU, CCL11, CSF3R, SIGLEC9, B4GALT1, LAMA1, ICAM2, FPR2, THBS2, F11R, RND3, NID2, THBS1, WISP1, CYR61, PCDH17, COMP, ADGRE2, ADGRG1, RELN, CDH3, ITGAX, S1PR1, CYP1B1, CCL2, PLXNC1, CCR1, VCAM1, ITGA4, SIGLEC12, SIGLEC10, NME2, RPSA, BYSL, RHOB, AJAP1, HCK, VCAN, CEACAM1, THEMIS2, SELL, MMRN1, CD226, SIGLEC7, SIGLEC5
GOTERM_BP_DIRECT	GO:0048661~positive regulation of smooth muscle cell proliferation	12	1.12045	0.000722363	ABCC4, CALCRL, MYC, ID2, NAMPT, PTAFR, S1PR1, HMOX1, THBS1, FGFR2, TGM2, HBEGF
GOTERM_BP_DIRECT	GO:0050679~positive regulation of epithelial cell proliferation	12	1.12045	0.000722363	FGF7, MYC, ID1, C5AR1, NME2, TGFA, NOD2, FGF1, GLUL, FGFR2, NME1, VEGFA
GOTERM_BP_DIRECT	GO:0042102~positive regulation of T cell proliferation	12	1.12045	0.000722363	SASH3, VCAM1, PNP, TFRC, IL15, IL1B, CD59, LILRB2, CD1D, JAK3, CORO1A, HAVCR2
GOTERM_BP_DIRECT	GO:0009615~response to virus	17	1.5873	0.000770485	IFITM3, BATF3, CCL11, IFITM2, IFNGR1, IFNGR2, HMGA1, DDX21, LILRB1, ENO1, FGR, FOSL1, PSMA2, HYAL2, BCL3, CCT5, LAMTOR5
GOTERM_BP_DIRECT	GO:0072574~hepatocyte proliferation	4	0.373483	0.000800146	CEBPB, RPS6KA1, TGFA, PROX1
GOTERM_BP_DIRECT	GO:0001558~regulation of cell growth	14	1.30719	0.000820174	CISH, TFRC, IGFBP4, FAM107A, TMEM97, CYR61, WISP1, AGT, MAD2L2, CEACAM1, NOV, EPB41L3, SGK1, CD320
GOTERM_BP_DIRECT	GO:0070098~chemokine-mediated signaling pathway	13	1.21382	0.00089963	CCR1, CCL13, CCL23, CCL11, CXCL8, CCL21, CXCL1, CCRL2, CCL2, ACKR2, ACKR1, CCR5, CCR2
GOTERM_BP_DIRECT	GO:0071222~cellular response to lipopolysaccharide	17	1.5873	0.00103604	IL10, CEBPB, CXCL8, IL24, SERPINE1, LILRB1, LILRB2, LITAF, CXCL16, SBNO2, EDNRB, SELENOS, ZC3H12A, PDE4B, CCL2, CCR5, HAVCR2
GOTERM_BP_DIRECT	GO:0007165~signal transduction	95	8.87021	0.00122071	ITK, CSF3R, CXCL8, ADM, CXCL1, FGF1, LITAF, WISP1, PITPNC1, THBD, TMEM101, GJA1, FGF7, PLAU, RGS1, NKRF, NAMPT, CLEC5A, RPS6KA1, PDE4B, RAC2, CD53, PDIA3, IL15RA, HSP90AA1, IL4R, UNC5A, IFNGR1, IL15, IGFBP4, UNC5B, SPHK1, FST, ARRDC3, PLAUR, ZDHHC13, RUNX1, GREM1, PLPP5, GPRC5A, NPC1, IL1B, CD226, CD48, PGAM5, CD300C, RIN1, S100A9, HBEGF, TLR2, PTGES, CDC42SE1, CCL13, CCL11, GRP, SDC4, SLC20A1, S…
GOTERM_BP_DIRECT	GO:0006915~apoptotic process	53	4.94865	0.00122361	CSRNP1, GPR65, IL24, LITAF, COMP, MYDGF, GJA1, EVA1A, C1QBP, ZC3H12A, RPS6KA1, CASP4, PIM1, CTSH, PIM3, PHLDA2, IER3, EIF5A, UNC5A, UNC5B, RHOB, GREM1, DAD1, PTRH2, IL1B, CHI3L1, VDAC1, SGK1, S100A9, S100A8, TLR2, MTFP1, SEMA3A, C5AR1, ECSCR, NOD1, BCL10, NLRC4, EFNA5, NTN1, DRAM1, EPB41L3, PLK3, PRELID1, GADD45B, GADD45A, DHCR24, TNFRSF10A, SULF1, ALOX15B, AIMP2, TNFSF8, FGFR2
GOTERM_BP_DIRECT	GO:0000463~maturation of LSU-rRNA from tricistronic rRNA transcript (SSU-rRNA, 5.8S rRNA, LSU-rRNA)	5	0.466853	0.0012277	RPL35, RPF2, WDR12, GTPBP4, RPL7
GOTERM_BP_DIRECT	GO:0032729~positive regulation of interferon-gamma production	10	0.933707	0.00134019	SASH3, IL1B, SLC11A1, BCL3, PDE4B, CD226, IL18R1, HSPD1, CCR2, HAVCR2
GOTERM_BP_DIRECT	GO:0060326~cell chemotaxis	12	1.12045	0.00143906	CCL13, VCAM1, NOV, CCL21, C5AR1, LEF1, FPR1, LPAR1, CCL2, CXCL1, FPR2, HBEGF
GOTERM_BP_DIRECT	GO:0042517~positive regulation of tyrosine phosphorylation of Stat3 protein	9	0.840336	0.00149872	SOCS3, HDAC2, IL15, CLCF1, IL24, STAT3, OSM, LIF, VEGFA
GOTERM_BP_DIRECT	GO:0098609~cell-cell adhesion	30	2.80112	0.00156739	LRRC59, HSP90AB1, TACSTD2, ENO1, F11R, BZW1, RPL6, FAM129B, LDHA, PPME1, PRDX1, RUVBL1, CCT8, RPS2, NOP56, RANBP1, HSPA8, LYPLA2, HSPA5, AHSA1, RPL23A, PAICS, CEACAM1, GPRC5A, KRT18, RPL24, PLIN3, TAGLN2, PHLDB2, RAN
GOTERM_BP_DIRECT	GO:0042274~ribosomal small subunit biogenesis	6	0.560224	0.00184783	EMG1, RPS17, RPS7, UTP11, RPS19, RPS6
GOTERM_BP_DIRECT	GO:1900745~positive regulation of p38MAPK cascade	6	0.560224	0.00184783	GADD45B, PRMT1, GADD45A, ZC3H12A, MAP3K5, VEGFA
GOTERM_BP_DIRECT	GO:0007166~cell surface receptor signaling pathway	30	2.80112	0.0018511	CALCRL, SIGLEC9, CD82, LAMA1, TACSTD2, LILRA1, ADGRG3, ADGRE2, ADGRG1, EDNRB, CCL2, CD59, CCR5, IL13RA1, GPR157, CD53, CCR1, PRMT1, IL1R1, IFNGR2, TNFRSF10A, INHBA, LILRB2, MERTK, AGT, IL17RA, TSPAN13, SST, CLCF1, IL7R
GOTERM_BP_DIRECT	GO:0034341~response to interferon-gamma	7	0.653595	0.00231559	IFITM3, SEC61A1, IFITM2, SLC11A1, KYNU, MEFV, CXCL16
GOTERM_BP_DIRECT	GO:0048514~blood vessel morphogenesis	6	0.560224	0.00249086	GJA1, FLT1, COL4A1, FLT4, ID1, CYP1B1
GOTERM_BP_DIRECT	GO:0046718~viral entry into host cell	13	1.21382	0.00259464	TFRC, SLC52A2, RPSA, F11R, VAMP8, ACE2, NPC1, ANPEP, HYAL2, CLEC5A, LDLR, CD55, CTSB
GOTERM_BP_DIRECT	GO:0002181~cytoplasmic translation	7	0.653595	0.00289572	MRTO4, RPLP0, RPL22L1, RPL26, FTSJ1, RPL6, RPL7
GOTERM_BP_DIRECT	GO:0006950~response to stress	11	1.02708	0.00297715	STIP1, NPM1, HSP90AA1, HSP90AB1, GADD45B, GADD45A, HILPDA, AHSA1, SGK1, HSP90B1, MAPK13
GOTERM_BP_DIRECT	GO:0071347~cellular response to interleukin-1	12	1.12045	0.00297758	CCL13, CCL23, CEBPB, CCL11, CXCL8, CCL21, MYC, HYAL2, ZC3H12A, CCL2, CHI3L1, HIF1A
GOTERM_BP_DIRECT	GO:0050731~positive regulation of peptidyl-tyrosine phosphorylation	13	1.21382	0.00320123	LIF, OSM, TREM2, EFNA5, LRP8, AGT, VEGFA, EFNA1, FGF7, RELN, NTF3, ENPP2, HCLS1
GOTERM_BP_DIRECT	GO:0051170~nuclear import	6	0.560224	0.00328198	SNRPD2, SNRPD1, SNRPG, SNRPE, SNRPF, SNRPB
GOTERM_BP_DIRECT	GO:0006970~response to osmotic stress	6	0.560224	0.00328198	PLK3, AQP9, SLC2A1, SORD, MAP7, MAPK13
GOTERM_BP_DIRECT	GO:0001649~osteoblast differentiation	15	1.40056	0.00335454	MSX2, H3F3B, CCDC47, LEF1, FHL2, DDX21, HSPE1, CYR61, GTPBP4, RUNX2, GJA1, VCAN, MYBBP1A, SNAI1, JUNB
GOTERM_BP_DIRECT	GO:0010628~positive regulation of gene expression	28	2.61438	0.00377681	LEF1, PTPN22, PRDM1, LRRC32, HIF1A, GJA1, C1QTNF1, CDH3, NFIL3, MYC, ZC3H12A, CTSH, LDLR, VDR, SLC11A1, STAT3, RAB27A, LILRB1, INHBA, VEGFA, RGCC, ID2, IL1B, ID1, CALR, IL7R, ZPR1, TLR2
GOTERM_BP_DIRECT	GO:0042981~regulation of apoptotic process	24	2.2409	0.00409752	PRELID1, SDF2L1, DUSP1, CARD9, BMP8B, INHBB, TNFRSF11B, NOD1, TNFRSF10A, BCL10, NLRC4, NOD2, RABGGTB, TNFRSF10D, NME1, BCL6, CASP4, NTF3, BCL3, CALR, SGK1, RELT, CTSB, MCL1
GOTERM_BP_DIRECT	GO:0030334~regulation of cell migration	12	1.12045	0.00413556	ADGRG3, CEACAM1, SERPINE2, LAMA1, SST, LMO4, ENPP2, PLXNC1, SGK1, PHLDA2, NTN1, RHOB
GOTERM_BP_DIRECT	GO:0032695~negative regulation of interleukin-12 production	5	0.466853	0.00417747	IL10, C1QBP, MEFV, THBS1, JAK3
GOTERM_BP_DIRECT	GO:0060707~trophoblast giant cell differentiation	5	0.466853	0.00417747	SOCS3, SNAI1, LIF, PRDM1, MDFI
GOTERM_BP_DIRECT	GO:0042832~defense response to protozoan	6	0.560224	0.00423891	IL10, IL4R, CLEC7A, SLC11A1, BCL3, BATF
GOTERM_BP_DIRECT	GO:0045926~negative regulation of growth	6	0.560224	0.00423891	MT2A, MT1F, MT1X, HIF1A, ALOX15B, MT1E
GOTERM_BP_DIRECT	GO:0010575~positive regulation of vascular endothelial growth factor production	7	0.653595	0.00437269	IL1B, FLT4, C5AR1, CYP1B1, HPSE, SULF1, HIF1A
GOTERM_BP_DIRECT	GO:0032755~positive regulation of interleukin-6 production	9	0.840336	0.00457478	FCER1G, IL1B, CARD9, NOD1, LILRB2, NOD2, HSPD1, MAPK13, TLR2
GOTERM_BP_DIRECT	GO:0034976~response to endoplasmic reticulum stress	12	1.12045	0.00459261	ERN1, PDIA3, CEBPB, CXCL8, TRIB3, HYOU1, THBS1, PDIA6, HSP90B1, PDIA4, MAP3K5, HERPUD1
GOTERM_BP_DIRECT	GO:1901998~toxin transport	8	0.746965	0.00469518	CCT3, DNAJA1, CCT2, HSPA5, HRH2, TCP1, CCT8, CCT5
GOTERM_BP_DIRECT	GO:0030324~lung development	12	1.12045	0.00508885	HSD11B1, EPAS1, CRISPLD2, NOS3, PDPN, CHI3L1, DHCR7, PROX1, FGF1, FGFR2, FSTL3, VEGFA
GOTERM_BP_DIRECT	GO:0051591~response to cAMP	9	0.840336	0.00525575	FOSL1, THBD, LDHA, DUSP1, SDC1, PLA2G5, AREG, JUNB, NME1
GOTERM_BP_DIRECT	GO:0000387~spliceosomal snRNP assembly	7	0.653595	0.00529031	PRMT5, SNRPD2, SNRPD1, SNRPG, SNRPE, SNRPF, SNRPB
GOTERM_BP_DIRECT	GO:0045454~cell redox homeostasis	12	1.12045	0.00562653	PDIA3, SELENOS, NOS3, SLC11A1, PRDX1, DIO2, TXNDC12, GLRX, QSOX2, TXN, PDIA6, PDIA4
GOTERM_BP_DIRECT	GO:0001522~pseudouridine synthesis	5	0.466853	0.0057531	PUS3, DKC1, PUS1, PUS7, NOP10
GOTERM_BP_DIRECT	GO:0007204~positive regulation of cytosolic calcium ion concentration	17	1.5873	0.00596044	CCR1, PTGIR, PTGER2, C5AR1, LPAR1, FPR1, ADM, FPR2, AGT, GJA1, GNA15, C1QTNF1, EDNRB, BDKRB1, CCR5, CD55, CCR2
GOTERM_BP_DIRECT	GO:0032760~positive regulation of tumor necrosis factor production	9	0.840336	0.00601145	SASH3, HDAC2, FCER1G, CARD9, PTAFR, CCL2, NOD1, NOD2, TLR2
GOTERM_BP_DIRECT	GO:0031100~organ regeneration	9	0.840336	0.00601145	PTPRU, PRPS1, NNMT, ANGPT2, PPAT, C5AR1, CCL2, ADM, LCP1
GOTERM_BP_DIRECT	GO:0002606~positive regulation of dendritic cell antigen processing and presentation	4	0.373483	0.00611381	CCL21, SLC11A1, NOD1, NOD2
GOTERM_BP_DIRECT	GO:0050766~positive regulation of phagocytosis	7	0.653595	0.00634132	FCER1G, IL1B, SLC11A1, RAB27A, PTX3, CALR, MERTK
GOTERM_BP_DIRECT	GO:0030198~extracellular matrix organization	22	2.05415	0.00646066	FBN2, COL18A1, VCAM1, COL27A1, B4GALT1, ITGA4, LAMA1, SERPINE1, ICAM2, FURIN, TNFRSF11B, F11R, NID2, THBS1, CYR61, COMP, VCAN, COL4A1, CRISPLD2, BCL3, ITGAX, HPSE
GOTERM_BP_DIRECT	GO:0016337~single organismal cell-cell adhesion	14	1.30719	0.00675525	PTPRU, CSTA, VCAM1, CD93, SHC1, ICAM2, RPSA, NTN1, VMP1, CDH3, SRPX2, PDPN, ADAM8, MPZL2
GOTERM_BP_DIRECT	GO:0043065~positive regulation of apoptotic process	30	2.80112	0.00677151	BCL2A1, LPAR1, ADM, NLRC4, HSPD1, LDHA, CNR1, C1QBP, CYP1B1, HMOX1, SOX4, TGM2, MAP3K5, VAV3, GADD45B, UTP11, GADD45A, DUSP1, RPS6, FOXL2, LILRB1, PNMA3, RHOB, DHODH, DNAJA1, FOSL1, ALDH1A3, BCL6, ID3, EEF1E1
GOTERM_BP_DIRECT	GO:0042127~regulation of cell proliferation	21	1.96078	0.00702709	ITK, TFAP2C, TNFRSF6B, IL4R, TFRC, PTGER2, TNFRSF11B, TNFRSF10A, SAT1, AGT, GNL3, TNFRSF10D, FGR, ACE2, CHST11, BCL6, PLAU, DHCR7, SGK1, JUNB, RELT
GOTERM_BP_DIRECT	GO:0035690~cellular response to drug	11	1.02708	0.00732603	RANBP1, MT2A, HSP90AB1, TFRC, MYC, IL1B, PPAT, PDE4B, CCL2, FBP1, NME1
GOTERM_BP_DIRECT	GO:0055072~iron ion homeostasis	7	0.653595	0.00753613	STEAP4, EPAS1, SLC11A1, HMOX1, STEAP1, SOD2, STEAP2
GOTERM_BP_DIRECT	GO:0030194~positive regulation of blood coagulation	5	0.466853	0.00768009	DMTN, SERPINE1, HPSE, THBS1, S100A9
GOTERM_BP_DIRECT	GO:0030855~epithelial cell differentiation	11	1.02708	0.00810443	SULT1B1, COL4A1, PGK1, ID3, RPSA, TAGLN2, VDAC1, F11R, FGFR2, CTSB, VEGFA
GOTERM_BP_DIRECT	GO:0043410~positive regulation of MAPK cascade	12	1.12045	0.00823867	MYDGF, C1QTNF1, FLT1, TNFRSF6B, IGFBP4, FLT4, OSM, LIF, LPAR1, TNFRSF11B, RELT, FGFR2
GOTERM_BP_DIRECT	GO:0090023~positive regulation of neutrophil chemotaxis	6	0.560224	0.00827881	CXCL8, CCL21, C1QBP, C5AR1, RAC2, CXCL1
GOTERM_BP_DIRECT	GO:0018279~protein N-linked glycosylation via asparagine	8	0.746965	0.00853488	DPM2, LMAN1, DAD1, OSTC, RPN1, ST6GALNAC3, ST3GAL1, ST6GALNAC4
GOTERM_BP_DIRECT	GO:0043433~negative regulation of sequence-specific DNA binding transcription factor activity	10	0.933707	0.00856776	MAD2L2, HDAC2, ID2, ID1, BHLHE40, PIM1, ID3, HMOX1, PROX1, TRIB1
GOTERM_BP_DIRECT	GO:0040036~regulation of fibroblast growth factor receptor signaling pathway	4	0.373483	0.00935269	FAM20C, SULF1, FGFR2, RUNX2
GOTERM_BP_DIRECT	GO:0001504~neurotransmitter uptake	4	0.373483	0.00935269	SV2B, SV2A, SLC1A3, GLUL
GOTERM_BP_DIRECT	GO:0000447~endonucleolytic cleavage in ITS1 to separate SSU-rRNA from 5.8S rRNA and LSU-rRNA from tricistronic rRNA transcript (SSU-rRNA, 5.8S rRNA, LSU-rRNA)	4	0.373483	0.00935269	RCL1, RRS1, RPSA, UTP20
GOTERM_BP_DIRECT	GO:0050776~regulation of immune response	20	1.86741	0.00964194	SIGLEC9, VCAM1, ITGA4, ICAM2, TREM2, LILRB1, LILRB2, LILRA1, CD1D, TREM1, OSCAR, FCGR3A, SELL, BCL6, NCR3LG1, CD300E, CD226, CD300C, FCGR1A, SIGLEC7
GOTERM_BP_DIRECT	GO:0042542~response to hydrogen peroxide	9	0.840336	0.00988249	FOSL1, LDHA, DUSP1, HP, HMOX1, SDC1, SOD2, AREG, HSPD1
GOTERM_BP_DIRECT	GO:0042026~protein refolding	5	0.466853	0.00998731	HSPA8, HSP90AA1, DNAJA4, HSPA6, HSPD1
GOTERM_BP_DIRECT	GO:0002063~chondrocyte development	5	0.466853	0.00998731	CHST11, CHSY1, MSX2, SULF1, RUNX2
GOTERM_BP_DIRECT	GO:0002374~cytokine secretion involved in immune response	3	0.280112	0.0101682	NOD2, TREM1, TLR2
GOTERM_BP_DIRECT	GO:0031120~snRNA pseudouridine synthesis	3	0.280112	0.0101682	DKC1, NHP2, NOP10
GOTERM_BP_DIRECT	GO:0000462~maturation of SSU-rRNA from tricistronic rRNA transcript (SSU-rRNA, 5.8S rRNA, LSU-rRNA)	7	0.653595	0.0103982	EMG1, RPS19, WDR3, UTP20, UTP18, DCAF13, BYSL
GOTERM_BP_DIRECT	GO:0048705~skeletal system morphogenesis	7	0.653595	0.0103982	CSRNP1, TIPARP, HYAL2, RFLNB, FMN1, FGFR2, NLE1
GOTERM_BP_DIRECT	GO:0032212~positive regulation of telomere maintenance via telomerase	7	0.653595	0.0103982	CCT3, CCT6A, CCT2, DKC1, TCP1, CCT8, CCT5
GOTERM_BP_DIRECT	GO:0031663~lipopolysaccharide-mediated signaling pathway	7	0.653595	0.0103982	HCK, NOS3, IL1B, PTAFR, CCL2, PTPN22, TLR2
GOTERM_BP_DIRECT	GO:0016525~negative regulation of angiogenesis	10	0.933707	0.0105832	RGCC, ANGPT2, ECSCR, CCL2, GPR4, THBS2, SULF1, THBS1, AGT, CCR2
GOTERM_BP_DIRECT	GO:0055085~transmembrane transport	25	2.33427	0.0106719	TOMM40, BCL2A1, SLC43A3, SLC35B1, SEC61A1, SLC22A15, SLC17A9, SV2B, SV2A, SLC16A6, MFSD1, SLC25A22, SLC25A25, MFSD2A, ABCC3, ABCC4, SLC10A6, DMTN, EIF2S2, SLC16A14, SLC5A6, SLC25A19, NUP35, ABCE1, STEAP1
GOTERM_BP_DIRECT	GO:0019221~cytokine-mediated signaling pathway	16	1.49393	0.0110307	CCR1, IL15RA, CSF3R, CISH, STAT3, LRP8, IL17RA, HCK, SOCS3, IL1B, CLCF1, CCL2, SH2B2, CCR2, TGM2, IL13RA1
GOTERM_BP_DIRECT	GO:0002548~monocyte chemotaxis	8	0.746965	0.0111463	CCL13, CCL23, FLT1, CCL11, CCL21, RPS19, S100A12, CCL2
GOTERM_BP_DIRECT	GO:0007595~lactation	8	0.746965	0.0111463	VDR, PPAT, RPLP0, HIF1A, HK2, APRT, DHODH, VEGFA
GOTERM_BP_DIRECT	GO:0055114~oxidation-reduction process	50	4.66853	0.0116992	DHRS13, STEAP4, MSMO1, PLOD2, TXNDC12, IFI30, FADS3, CYP1B1, QSOX2, FADS1, PDIA3, ABCC4, GPX3, GSTO1, DCXR, DIO2, SORD, DIO3, PGD, UGDH, ALDH1A3, MTHFD2, ALDH1A1, STEAP1, STEAP2, DUS3L, MRPS36, GLRX, TXN, HSD17B7, HSD11B1, LDHA, MTHFD1L, RDH11, PRDX1, RDH10, ALOX5, VCAM1, SMOX, NOS3, CYP51A1, DHCR24, SOD2, ALOX15B, DHRS3, DHODH, SQLE, SCCPDH, IMPDH2, DHCR7
GOTERM_BP_DIRECT	GO:0050830~defense response to Gram-positive bacterium	12	1.12045	0.0117059	FGR, SEH1L, C5AR1, PLA2G2A, CARD9, TNFSF8, ADM, NOD1, LYZ, RPL39, HAVCR2, TLR2
GOTERM_BP_DIRECT	GO:0007584~response to nutrient	11	1.02708	0.0118694	LDHA, VCAM1, DAD1, ACSL1, CNR1, SST, HAT1, LIPG, ACSL4, TNFRSF11B, NOD2
GOTERM_BP_DIRECT	GO:0090026~positive regulation of monocyte chemotaxis	5	0.466853	0.0127005	CCR1, SERPINE1, CCL2, PLA2G7, CCR2
GOTERM_BP_DIRECT	GO:0060670~branching involved in labyrinthine layer morphogenesis	4	0.373483	0.0134152	IL10, SOCS3, ADM, FGFR2
GOTERM_BP_DIRECT	GO:0034101~erythrocyte homeostasis	4	0.373483	0.0134152	RPS17, PRDX1, HMOX1, AMPD3
GOTERM_BP_DIRECT	GO:0002237~response to molecule of bacterial origin	4	0.373483	0.0134152	IL10, CXCL8, BCL10, TLR2
GOTERM_BP_DIRECT	GO:0090331~negative regulation of platelet aggregation	4	0.373483	0.0134152	CEACAM1, C1QTNF1, SERPINE2, UBASH3B
GOTERM_BP_DIRECT	GO:0071356~cellular response to tumor necrosis factor	14	1.30719	0.0134841	CCL13, CCL23, CCL11, VCAM1, CXCL8, CCL21, THBS1, YBX3, IL18BP, HYAL2, ZC3H12A, CCL2, CHI3L1, MAP3K5
GOTERM_BP_DIRECT	GO:0060135~maternal process involved in female pregnancy	6	0.560224	0.0144157	ANGPT2, CNR1, PPAT, CCL2, APOL2, HAVCR2
GOTERM_BP_DIRECT	GO:0001816~cytokine production	6	0.560224	0.0144157	ITK, PTAFR, CD226, S100A9, S100A8, BATF
GOTERM_BP_DIRECT	GO:0070374~positive regulation of ERK1 and ERK2 cascade	19	1.77404	0.0164211	CCR1, CCL13, CCL23, CCL11, CCL21, FLT4, PLA2G2A, C5AR1, TREM2, PTPN22, NOD1, PLA2G5, NOD2, FGF1, VEGFA, CCL2, CHI3L1, FGFR2, HAVCR2
GOTERM_BP_DIRECT	GO:0061621~canonical glycolysis	6	0.560224	0.0169961	HK3, PFKFB4, TPI1, PGK1, ENO1, HK2
GOTERM_BP_DIRECT	GO:0010595~positive regulation of endothelial cell migration	8	0.746965	0.0180258	FLT4, ZC3H12A, PROX1, FGF1, THBS1, AGT, RHOB, VEGFA
GOTERM_BP_DIRECT	GO:0051085~chaperone mediated protein folding requiring cofactor	4	0.373483	0.0183287	HSPA8, HSPH1, HSPE1, HSPD1
GOTERM_BP_DIRECT	GO:0002675~positive regulation of acute inflammatory response	4	0.373483	0.0183287	ALOX5AP, OSM, ADAM8, OSMR
GOTERM_BP_DIRECT	GO:0051272~positive regulation of cellular component movement	4	0.373483	0.0183287	BCL6, RPS19, PDPN, VEGFA
GOTERM_BP_DIRECT	GO:0048048~embryonic eye morphogenesis	4	0.373483	0.0183287	FBN2, ALDH1A3, EFEMP1, FOXL2
GOTERM_BP_DIRECT	GO:0046653~tetrahydrofolate metabolic process	4	0.373483	0.0183287	MTHFD1L, SHMT2, MTHFD2, MTHFS
GOTERM_BP_DIRECT	GO:0046655~folic acid metabolic process	5	0.466853	0.0194304	MTHFD1L, SHMT2, MTHFD2, MTHFS, SLC19A1
GOTERM_BP_DIRECT	GO:0010638~positive regulation of organelle organization	3	0.280112	0.0195362	LMAN1, TMED9, SURF4
GOTERM_BP_DIRECT	GO:0031118~rRNA pseudouridine synthesis	3	0.280112	0.0195362	DKC1, NHP2, NOP10
GOTERM_BP_DIRECT	GO:0051781~positive regulation of cell division	8	0.746965	0.0201283	FGF7, IL1B, OSM, TGFA, FGF1, PROK1, FGFR2, VEGFA
GOTERM_BP_DIRECT	GO:0009408~response to heat	8	0.746965	0.0223958	DNAJA1, HSP90AA1, DNAJA4, SST, NOS3, OSM, CCL2, HSPD1
GOTERM_BP_DIRECT	GO:0009612~response to mechanical stimulus	9	0.840336	0.0227408	FOSL1, ANGPT2, PIEZO2, CCL2, CHI3L1, BDKRB1, INHBB, THBS1, JUNB
GOTERM_BP_DIRECT	GO:0071407~cellular response to organic cyclic compound	9	0.840336	0.0227408	MSR1, CEBPB, HSP90AB1, TIPARP, IL1B, STAT3, CYP1B1, CCL2, NOD2
GOTERM_BP_DIRECT	GO:0009314~response to radiation	6	0.560224	0.0230335	PLK3, CCL11, ANGPT2, TXN, F11R, JUNB
GOTERM_BP_DIRECT	GO:0000060~protein import into nucleus, translocation	6	0.560224	0.0230335	BCL6, SLC11A1, BCL3, SEC61B, RAN, IPO4
GOTERM_BP_DIRECT	GO:0048247~lymphocyte chemotaxis	6	0.560224	0.0230335	CCL13, CCL23, CCL11, CCL21, CCL2, ADAM8
GOTERM_BP_DIRECT	GO:0043392~negative regulation of DNA binding	6	0.560224	0.0230335	HDAC2, IFI16, ID2, LEF1, HMOX1, MDFI
GOTERM_BP_DIRECT	GO:0051482~positive regulation of cytosolic calcium ion concentration involved in phospholipase C-activating G-protein coupled signaling pathway	6	0.560224	0.0230335	GPR65, S1PR1, LPAR1, GPR4, F2RL3, TGM2
GOTERM_BP_DIRECT	GO:0009116~nucleoside metabolic process	5	0.466853	0.0234815	PRPS1, PNP, PPAT, UPP1, APRT
GOTERM_BP_DIRECT	GO:0007263~nitric oxide mediated signal transduction	5	0.466853	0.0234815	RASD1, NOS3, FPR1, MT1X, AGT
GOTERM_BP_DIRECT	GO:0071294~cellular response to zinc ion	5	0.466853	0.0234815	MT2A, MT1F, MT1X, KCNK3, MT1E
GOTERM_BP_DIRECT	GO:0048711~positive regulation of astrocyte differentiation	4	0.373483	0.0241065	SERPINE2, ID2, CLCF1, LIF
GOTERM_BP_DIRECT	GO:0002523~leukocyte migration involved in inflammatory response	4	0.373483	0.0241065	CCL2, ADAM8, S100A9, S100A8
GOTERM_BP_DIRECT	GO:0014070~response to organic cyclic compound	8	0.746965	0.0248339	ABCC4, EDNRB, ANGPT2, ACSL1, NAMPT, EIF4A3, FADS1, PTGES
GOTERM_BP_DIRECT	GO:0045669~positive regulation of osteoblast differentiation	9	0.840336	0.0249213	FBN2, GJA1, CEBPB, MSX2, CEBPD, FAM20C, CYR61, RUNX2, CTHRC1
GOTERM_BP_DIRECT	GO:0051289~protein homotetramerization	9	0.840336	0.0249213	SHMT2, GPX3, DCXR, PPAT, IMPDH2, HPRT1, SOD2, DCTPP1, FBP1
GOTERM_BP_DIRECT	GO:0000187~activation of MAPK activity	13	1.21382	0.0249495	SHC1, C5AR1, LPAR1, FPR1, TGFA, NOD1, NOD2, FGF1, THBS1, EFNA1, IL1B, NTF3, PROK1
GOTERM_BP_DIRECT	GO:0000302~response to reactive oxygen species	7	0.653595	0.0263668	PLK3, GPX3, TRA2B, HYAL2, PRDX1, TXN, SOD2
GOTERM_BP_DIRECT	GO:0006953~acute-phase response	7	0.653595	0.0263668	SERPINA3, CD163, CEBPB, SERPINA1, STAT3, HP, APOL2
GOTERM_BP_DIRECT	GO:0045909~positive regulation of vasodilation	6	0.560224	0.0265111	GJA1, NOS3, PTAFR, HMOX1, ADM, AGT
GOTERM_BP_DIRECT	GO:0042149~cellular response to glucose starvation	6	0.560224	0.0265111	MYBBP1A, IFI16, HSPA5, ZC3H12A, SLC2A1, UPP1
GOTERM_BP_DIRECT	GO:0097421~liver regeneration	6	0.560224	0.0265111	IL10, PRMT5, CEBPB, MYC, HMOX1, RPL19
GOTERM_BP_DIRECT	GO:0051897~positive regulation of protein kinase B signaling	11	1.02708	0.0269112	MYDGF, C1QTNF1, CCL21, C1QBP, HCLS1, CHI3L1, ADAM8, HPSE, TXN, THBS1, HBEGF
GOTERM_BP_DIRECT	GO:0001666~response to hypoxia	18	1.68067	0.0272846	VCAM1, ANGPT2, EPAS1, AGTRAP, ADM, PLOD2, SOD2, THBS1, HIF1A, HSPD1, HSP90B1, VEGFA, LDHA, PLAU, CCL2, HMOX1, ANGPTL4, TLR2
GOTERM_BP_DIRECT	GO:0019229~regulation of vasoconstriction	5	0.466853	0.0280071	ACE2, HRH1, ECE1, ADRA2C, AGT
GOTERM_BP_DIRECT	GO:0008283~cell proliferation	32	2.98786	0.0294479	SH2D2A, PAK1IP1, TACSTD2, TGFA, CXCL1, FURIN, TXN, FGF1, AREG, CYR61, IFI16, MYC, PRDX1, PDPN, LIPG, PIM1, GLUL, IL15RA, PRMT5, H3F3B, IGFBP4, STAT3, OSM, RPL23A, WDR12, BYSL, GNL3, DKC1, PEMT, TNFSF8, MXD1, ZPR1
GOTERM_BP_DIRECT	GO:0008654~phospholipid biosynthetic process	7	0.653595	0.0295136	PGS1, AGPAT5, LPCAT3, PEMT, ABHD5, FADS1, PISD
GOTERM_BP_DIRECT	GO:0043280~positive regulation of cysteine-type endopeptidase activity involved in apoptotic process	7	0.653595	0.0295136	MYC, NOD1, FOXL2, BCL10, SOX7, CYR61, MAP3K5
GOTERM_BP_DIRECT	GO:0006968~cellular defense response	9	0.840336	0.0297119	FOSL1, ITK, CLEC5A, C5AR1, LILRB2, BCL10, CD300C, CCR5, CCR2
GOTERM_BP_DIRECT	GO:0045815~positive regulation of gene expression, epigenetic	9	0.840336	0.0297119	TAF1D, ZNRD1, MYBBP1A, H3F3B, POLR1B, POLR1C, CD3EAP, DDX21, SLC50A1
GOTERM_BP_DIRECT	GO:0006362~transcription elongation from RNA polymerase I promoter	6	0.560224	0.0303061	TAF1D, ZNRD1, POLR1B, POLR1C, CD3EAP, GTF2H2
GOTERM_BP_DIRECT	GO:0042572~retinol metabolic process	6	0.560224	0.0303061	ALDH1A3, RDH11, RDH10, ALDH1A1, CYP1B1, DHRS3
GOTERM_BP_DIRECT	GO:0006611~protein export from nucleus	6	0.560224	0.0303061	EIF5A, HSPA9, NXT1, NUP88, CALR, RAN
GOTERM_BP_DIRECT	GO:0008334~histone mRNA metabolic process	4	0.373483	0.0307495	SNRPG, SNRPE, SNRPF, SNRPB
GOTERM_BP_DIRECT	GO:0006164~purine nucleotide biosynthetic process	4	0.373483	0.0307495	PRPS1, PPAT, IMPDH2, HPRT1
GOTERM_BP_DIRECT	GO:0042574~retinal metabolic process	4	0.373483	0.0307495	ALDH1A3, RDH11, RDH10, CYP1B1
GOTERM_BP_DIRECT	GO:0036499~PERK-mediated unfolded protein response	4	0.373483	0.0307495	CXCL8, HSPA5, CCL2, HERPUD1
GOTERM_BP_DIRECT	GO:0009303~rRNA transcription	4	0.373483	0.0307495	NIFK, POLR1B, CD3EAP, NPM3
GOTERM_BP_DIRECT	GO:0001822~kidney development	11	1.02708	0.0310719	SALL1, TIPARP, HYAL2, PPAT, MMP17, PROX1, SULF1, AGT, NLE1, FSTL3, VEGFA
GOTERM_BP_DIRECT	GO:0002309~T cell proliferation involved in immune response	3	0.280112	0.0312859	SLC11A1, RPS6, LILRB1
GOTERM_BP_DIRECT	GO:0090074~negative regulation of protein homodimerization activity	3	0.280112	0.0312859	ITGA4, HSPA5, ID1
GOTERM_BP_DIRECT	GO:0071225~cellular response to muramyl dipeptide	3	0.280112	0.0312859	NOD1, PTPN22, NOD2
GOTERM_BP_DIRECT	GO:0010757~negative regulation of plasminogen activation	3	0.280112	0.0312859	SERPINE2, SERPINE1, THBS1
GOTERM_BP_DIRECT	GO:0090027~negative regulation of monocyte chemotaxis	3	0.280112	0.0312859	GREM1, NOV, NBL1
GOTERM_BP_DIRECT	GO:0097461~ferric iron import into cell	3	0.280112	0.0312859	STEAP4, STEAP1, STEAP2
GOTERM_BP_DIRECT	GO:0001915~negative regulation of T cell mediated cytotoxicity	3	0.280112	0.0312859	CEACAM1, LILRB1, IL7R
GOTERM_BP_DIRECT	GO:0033564~anterior/posterior axon guidance	3	0.280112	0.0312859	UNC5A, UNC5B, NTN1
GOTERM_BP_DIRECT	GO:0050821~protein stabilization	15	1.40056	0.0315443	CCT3, CCT2, HSP90AA1, HSP90AB1, ATP1B3, IFI30, GTPBP4, HSPD1, CCT6A, TCP1, CCT8, CALR, PPIB, SOX4, CCT5
GOTERM_BP_DIRECT	GO:0009611~response to wounding	9	0.840336	0.0323296	CCR1, FGF7, MYC, ID3, CCL2, SLC1A3, ADM, CCR2, F2RL3
GOTERM_BP_DIRECT	GO:0042346~positive regulation of NF-kappaB import into nucleus	5	0.466853	0.0330157	GREM1, IL1B, SPHK1, IL18R1, TLR2
GOTERM_BP_DIRECT	GO:0034097~response to cytokine	8	0.746965	0.0332219	FOSL1, TIMP1, PLA2G5, OSMR, JUNB, PTGES, MCL1, CXCL16
GOTERM_BP_DIRECT	GO:0016032~viral process	27	2.52101	0.0334676	EIF4A1, SEH1L, SHC1, CD1D, HSPD1, PSMB3, C1QBP, RCC1, NUP88, CCR2, MAP3K5, RANBP1, HSPA8, NPM1, VCAM1, CD93, STAT3, KRT8, RBX1, HCK, KRT18, NACA, CCDC86, NUP35, VDAC1, ABCE1, RAN
GOTERM_BP_DIRECT	GO:0045765~regulation of angiogenesis	6	0.560224	0.0344255	EFNA1, WARS, ID1, ENPP2, HMOX1, PROK1
GOTERM_BP_DIRECT	GO:0006363~termination of RNA polymerase I transcription	6	0.560224	0.0344255	TAF1D, ZNRD1, POLR1B, POLR1C, CD3EAP, GTF2H2
GOTERM_BP_DIRECT	GO:0006369~termination of RNA polymerase II transcription	9	0.840336	0.0351003	DDX39A, MAGOH, EIF4A3, SRSF2, SNRPG, SNRPE, SNRPF, SRSF7, SNRPB
GOTERM_BP_DIRECT	GO:0006024~glycosaminoglycan biosynthetic process	7	0.653595	0.0365221	HS3ST3B1, UGDH, HS3ST3A1, SDC4, SDC1, HS6ST1, HS2ST1
GOTERM_BP_DIRECT	GO:0009725~response to hormone	7	0.653595	0.0365221	H3F3B, FHL2, SORD, HCLS1, DHCR24, TIMP1, STEAP2
GOTERM_BP_DIRECT	GO:0046330~positive regulation of JNK cascade	9	0.840336	0.0380271	GADD45B, CCL21, GADD45A, IL1B, FLT4, CARD9, NOD1, NOD2, MAP3K5
GOTERM_BP_DIRECT	GO:0051770~positive regulation of nitric-oxide synthase biosynthetic process	4	0.373483	0.0382484	NAMPT, CCL2, NOD2, TLR2
GOTERM_BP_DIRECT	GO:0002526~acute inflammatory response	4	0.373483	0.0382484	VCAM1, B4GALT1, S100A8, PTGES
GOTERM_BP_DIRECT	GO:0060334~regulation of interferon-gamma-mediated signaling pathway	4	0.373483	0.0382484	SOCS3, HSP90AB1, IFNGR1, IFNGR2
GOTERM_BP_DIRECT	GO:0016045~detection of bacterium	4	0.373483	0.0382484	NOD1, CD1D, NLRC4, NOD2
GOTERM_BP_DIRECT	GO:0034975~protein folding in endoplasmic reticulum	4	0.373483	0.0382484	PDIA3, HSPA5, CALR, HSP90B1
GOTERM_BP_DIRECT	GO:0045651~positive regulation of macrophage differentiation	4	0.373483	0.0382484	ID2, LIF, HCLS1, TRIB1
GOTERM_BP_DIRECT	GO:0032869~cellular response to insulin stimulus	10	0.933707	0.0384673	CEACAM1, SELENOS, MYC, PPAT, CCL2, TRIB3, INHBB, RHOQ, YWHAG, APRT
GOTERM_BP_DIRECT	GO:0001974~blood vessel remodeling	6	0.560224	0.038875	EPAS1, NOS3, LIF, AGT, CCR2, TGM2
GOTERM_BP_DIRECT	GO:0007259~JAK-STAT cascade	6	0.560224	0.038875	IL15RA, SOCS3, CLCF1, STAT3, CCL2, CCR2
GOTERM_BP_DIRECT	GO:0008360~regulation of cell shape	15	1.40056	0.0389632	CDC42SE1, CCL13, CCL11, DMTN, LPAR1, CDC7, CORO1A, VEGFA, FGR, HCK, FMNL1, EPB41L3, PDPN, CCL2, RHOQ
GOTERM_BP_DIRECT	GO:0007200~phospholipase C-activating G-protein coupled receptor signaling pathway	9	0.840336	0.0411129	HRH1, EDNRB, P2RY2, C5AR1, FPR1, FPR2, GPR84, AGT, F2RL3
GOTERM_BP_DIRECT	GO:0006361~transcription initiation from RNA polymerase I promoter	6	0.560224	0.0436588	TAF1D, ZNRD1, POLR1B, POLR1C, CD3EAP, GTF2H2
GOTERM_BP_DIRECT	GO:0006952~defense response	9	0.840336	0.0443606	CSF3R, HP, CD48, NOD1, INHBB, LILRA1, ACKR1, INHBA, NOD2
GOTERM_BP_DIRECT	GO:0035924~cellular response to vascular endothelial growth factor stimulus	5	0.466853	0.0445006	ERN1, FLT1, VCAM1, FLT4, VEGFA
GOTERM_BP_DIRECT	GO:0032733~positive regulation of interleukin-10 production	5	0.466853	0.0445006	SASH3, FCER1G, NOD2, HSPD1, TLR2
GOTERM_BP_DIRECT	GO:0032527~protein exit from endoplasmic reticulum	3	0.280112	0.0451016	LMAN1, TMED9, SURF4
GOTERM_BP_DIRECT	GO:0009396~folic acid-containing compound biosynthetic process	3	0.280112	0.0451016	MTHFD1L, MTHFD2, MTHFS
GOTERM_BP_DIRECT	GO:0038084~vascular endothelial growth factor signaling pathway	3	0.280112	0.0451016	FLT1, FLT4, VEGFA
GOTERM_BP_DIRECT	GO:0000055~ribosomal large subunit export from nucleus	3	0.280112	0.0451016	RRS1, NUP88, RAN
GOTERM_BP_DIRECT	GO:0042536~negative regulation of tumor necrosis factor biosynthetic process	3	0.280112	0.0451016	IL10, BCL3, LILRB1
GOTERM_BP_DIRECT	GO:2000107~negative regulation of leukocyte apoptotic process	3	0.280112	0.0451016	CCL21, HCLS1, MERTK
GOTERM_BP_DIRECT	GO:0043619~regulation of transcription from RNA polymerase II promoter in response to oxidative stress	3	0.280112	0.0451016	EPAS1, HMOX1, HIF1A
GOTERM_BP_DIRECT	GO:0046881~positive regulation of follicle-stimulating hormone secretion	3	0.280112	0.0451016	INHBB, FOXL2, INHBA
GOTERM_BP_DIRECT	GO:0009143~nucleoside triphosphate catabolic process	3	0.280112	0.0451016	DCTPP1, SMPDL3A, ITPA
GOTERM_BP_DIRECT	GO:2000353~positive regulation of endothelial cell apoptotic process	4	0.373483	0.0465853	COL18A1, RGCC, ECSCR, THBS1
GOTERM_BP_DIRECT	GO:1901224~positive regulation of NIK/NF-kappaB signaling	4	0.373483	0.0465853	NOD1, CALR, NOD2, HAVCR2
GOTERM_BP_DIRECT	GO:0043101~purine-containing compound salvage	4	0.373483	0.0465853	PNP, AMPD3, HPRT1, APRT
GOTERM_BP_DIRECT	GO:0030970~retrograde protein transport, ER to cytosol	4	0.373483	0.0465853	SELENOS, SEC61B, HSP90B1, HERPUD1
GOTERM_BP_DIRECT	GO:0032743~positive regulation of interleukin-2 production	4	0.373483	0.0465853	SASH3, PDE4B, CCR2, RUNX1
GOTERM_BP_DIRECT	GO:0007596~blood coagulation	18	1.68067	0.0472187	HDAC2, SERPINA1, FCER1G, H3F3B, SERPINE2, TFPI2, PLAUR, RAB27A, THBD, LMAN1, P2RX5, MMRN1, PLAU, MAFF, CD59, SH2B2, CD177, F2RL3
GOTERM_BP_DIRECT	GO:0042060~wound healing	10	0.933707	0.0473478	CDH3, SDC4, SLC11A1, IL24, ARHGEF19, SDC1, TGFA, TIMP1, S100A8, MAP3K5
GOTERM_BP_DIRECT	GO:0001837~epithelial to mesenchymal transition	6	0.560224	0.04878	LEF1, RFLNB, SNAI1, HIF1A, HNRNPAB, FGFR2
GOTERM_BP_DIRECT	GO:0006096~glycolytic process	6	0.560224	0.04878	HK3, LDHA, TPI1, PGK1, ENO1, HK2
GOTERM_BP_DIRECT	GO:0001755~neural crest cell migration	7	0.653595	0.0488888	SEMA6B, EDNRB, SEMA3A, SEMA4B, LEF1, SEMA3F, HIF1A
GOTERM_CC_DIRECT	GO:0016020~membrane	212	19.7946	2.25094e-15	EIF4A1, ANKLE2, TFRC, EIF4A3, ICAM2, CISD2, ENO1, RPL6, RPL7, RPS17, RPS19, RPL35, RPS13, RPL21, ACSL1, IL1R1, RPL23, SLC11A1, ALG2, ACSL5, ACSL4, GTPBP4, SYTL2, SLC5A6, DDX39A, RPL24, PSME2, VDAC1, RPL26, PTGES, SPTBN5, RPN1, HSD11B1, UGCG, LDHA, CHST11, HMOX1, ST3GAL1, MSR1, EDEM1, ALOX15B, PAICS, AIMP2, HNRNPF, SDC1, HYOU1, FXYD5, CALR, FARSA, CD320, FERMT3, DHRS13, RPLP0, HERPUD1, C1QBP, SEC6…
GOTERM_CC_DIRECT	GO:0070062~extracellular exosome	246	22.9692	4.53161e-13	IFITM3, EIF4A1, TFRC, SERPINE1, ICAM2, ENO1, F11R, RPL7, PSMD8, RPS17, GJA1, PNP, RPS19, SNRPD2, ANPEP, NAMPT, GLUL, RPS13, ATP6V1G1, RPL23, KRT8, ACSL4, RNASE2, ACE2, CARHSP1, CRISPLD2, PPA1, RPL24, PSME2, TAGLN2, VDAC1, RPL26, HPRT1, PLA1A, SPTBN5, LXN, SDC4, SHMT2, STXBP2, TXN, SEC14L2, LDHA, HSPH1, SYNGR2, PCBP3, PRDX1, SERPINH1, ST3GAL1, NR2C2AP, H3F3B, NEBL, RAB27A, LYZ, ALOX15B, PAICS, CCT…
GOTERM_CC_DIRECT	GO:0005730~nucleolus	101	9.43044	3.21843e-12	ZNF330, MIDN, RASL11A, PPAN, FGF1, RRP9, RPL7, RPS19, MYC, RPL35, RPS13, RPL21, RPS7, METTL1, DIMT1, RPL23, RPS6, WDR74, CD3EAP, ACSL5, ILF2, GTPBP4, EBNA1BP2, DKC1, GRWD1, MRTO4, NHP2, CCDC86, TRIB3, S100A3, NOP2, NOLC1, RPF2, EMG1, DHX37, RRS1, HMOX1, BRIX1, UTP20, HSPA9, PLK3, HSPA8, NOP16, PNO1, PUM3, RCL1, BHLHE40, WDR3, PAK1IP1, PINX1, KRI1, WDR43, PTBP1, ZNRD1, SNAPC1, NKRF, C1QBP, ENC1, R…
GOTERM_CC_DIRECT	GO:0031012~extracellular matrix	45	4.20168	4.22382e-09	FBN2, COL18A1, EIF4A1, CSTA, SERPINE2, LAMA1, RPN1, SERPINE1, AEBP1, THBS2, NID2, THBS1, CYR61, HSPD1, HSP90B1, COMP, RPS17, EFEMP1, RPS19, PRDX1, EMILIN3, ADAMTS8, ADAMTS9, LMCD1, RPS13, TGM2, HSPA9, CCT2, HSPA8, HSP90AA1, CD93, HSPA5, RPS7, RPL23, TFPI2, CCT6A, VCAN, MMRN1, NOV, COL4A1, MMP17, CALR, S100A9, RAN, FGFR2
GOTERM_CC_DIRECT	GO:0005887~integral component of plasma membrane	130	12.1382	3.46241e-08	TNFRSF6B, STEAP4, CSF3R, TFRC, CD82, GPR65, AQP9, ICAM2, AQP3, HS6ST1, BEST1, GJA1, GPR176, EDNRB, ANPEP, CLEC5A, CCRL2, ENPP2, SLC16A6, SLC39A6, SLC39A8, PLXNC1, EPHB2, SLC16A3, MFSD2A, SEMA6B, IL4R, IL1R1, SLC11A1, SLC5A6, PLPP5, SLCO2A1, ADAM8, CD226, CD300C, STEAP1, STEAP2, SLC22A4, CALCRL, SDC4, SLC1A1, C5AR1, FPR1, LPAR1, TACSTD2, TGFA, TNFRSF11B, FPR2, GPR84, CD1D, ADGRG1, HRH1, HRH2, SLC3…
GOTERM_CC_DIRECT	GO:0005615~extracellular space	124	11.578	6.82681e-08	TNFRSF6B, TFRC, SERPINE2, SERPINE1, HP, ENO1, METRNL, FGF1, CXCL16, COMP, EFEMP1, PLAU, ANPEP, NAMPT, LIPG, ENPP2, RPL39, IL15RA, IL4R, IGFBP4, ACE2, MTHFD2, PAPPA, NBL1, PPIA, S100A9, S100A8, TACSTD2, TGFA, TNFRSF11B, AEBP1, APOO, PRDX1, SERPINH1, HMOX1, HSPA8, VCAM1, LIF, INHBB, LYZ, MANF, TNFSF8, CALR, SERPINA3, CPM, COL18A1, FLT1, B4GALT1, SERPINA1, CXCL8, IL24, HILPDA, CXCL1, ADM, AREG, WISP…
GOTERM_CC_DIRECT	GO:0042470~melanosome	21	1.96078	8.12978e-07	PDIA3, HSPA8, HSP90AA1, HSP90AB1, HSPA5, TFRC, RPN1, SLC2A1, RAB27A, ATP1B3, ATP1A1, PDIA6, PDIA4, HSP90B1, SYTL2, PRDX1, ATP6V1B2, STOM, PPIB, RAN, CTSB
GOTERM_CC_DIRECT	GO:0005829~cytosol	249	23.2493	8.51832e-07	EIF4A1, SERPINE2, EIF4A3, ENO1, RPL6, RPL7, PSMD8, RPS17, GJA1, MT2A, PNP, RPS19, SNRPD2, SNRPD1, MYC, ANPEP, PPAT, MAGOH, RPS6KA1, NAMPT, RPL35, EPHB2, RPL39, GLUL, RPS13, IER3, ATP6V1G1, RPL21, RPL23, ASRGL1, CARHSP1, MTHFD2, PPA1, HMBS, RPL24, PSME2, TRIB3, RPL26, HPRT1, DUS3L, SPTBN5, SEH1L, EPAS1, SH2D2A, STXBP2, TXN, BCL10, MEFV, HIF1A, SAMSN1, LDHA, HSPH1, PCBP3, DPH2, PRDX1, HMOX1, S100A1…
GOTERM_CC_DIRECT	GO:0034709~methylosome	8	0.746965	1.13504e-06	PRMT5, SNRPD2, SNRPD1, PRMT1, SNRPG, SNRPE, SNRPF, SNRPB
GOTERM_CC_DIRECT	GO:0022625~cytosolic large ribosomal subunit	16	1.49393	4.72221e-06	RPL21, RPL36A-HNRNPH2, RPL23, RPLP0, RPL23A, RPL6, RPL7, MRTO4, NHP2, RPL24, RPL35, RPL22L1, RPL26, RPL39, RPL17, RPL19
GOTERM_CC_DIRECT	GO:0005783~endoplasmic reticulum	79	7.37628	6.61883e-06	SERPINA1, CCDC47, CISD2, MSMO1, SNX10, PLOD2, HERPUD1, EEF1B2, TMEM100, NKRF, HYAL2, CASP4, DSE, SLC39A6, BDKRB1, SEC61B, ADAMTS9, TGM2, PDIA3, IKBIP, ELOVL1, TMED9, IFNGR1, IFNGR2, AHSA1, ZDHHC13, ACSL5, PDIA6, SLC39A14, ERN1, FNDC4, NPC1, SELENOS, DNAJB11, CHI3L1, FAM20A, PPIB, MCTP2, EMID1, LRRC59, CALCRL, POMP, FURIN, ATP1A1, HSD17B7, THBS1, HSP90B1, PGS1, SV2A, ORMDL2, RRS1, SERPINH1, HMOX1,…
GOTERM_CC_DIRECT	GO:0009986~cell surface	57	5.32213	1.01573e-05	CPM, HSP90AB1, TFRC, HILPDA, AREG, THBD, PLAU, C1QBP, HYAL2, LIPG, CLEC5A, SLC39A6, ITGAX, CCR5, ADAMTS9, HAVCR2, CD53, PDIA3, HSP90AA1, FCER1G, CD93, ITGA4, IL15, IL1R1, PDIA4, GREM1, ACE2, CEACAM1, KCNQ3, CD226, ADAM8, HBEGF, TLR2, KCNE1, SDC4, C5AR1, LPAR1, SLC1A3, TGFA, FURIN, CD1D, NOD2, THBS1, HSPD1, SRPX2, CD59, LDLR, CD55, VCAM1, HSPA5, TNFRSF10A, LILRB2, SULF1, VEGFA, SDC1, CALR, FGFR2
GOTERM_CC_DIRECT	GO:0034663~endoplasmic reticulum chaperone complex	7	0.653595	1.1806e-05	SDF2L1, HSPA5, DNAJB11, HYOU1, PPIB, PDIA6, HSP90B1
GOTERM_CC_DIRECT	GO:0005789~endoplasmic reticulum membrane	80	7.46965	1.50517e-05	ANKLE2, CISD2, MSMO1, PLOD2, PIGW, AREG, HERPUD1, FADS3, GJA1, TMEM147, EVA1A, SEC61G, CASP4, CYP1B1, SEC61B, SLC39A1, FADS1, MFSD2A, EIF5A, IKBIP, IL15RA, ELOVL1, ALG8, TMED9, ACSL1, IFNGR2, PLAUR, ALG2, ACSL5, AGTRAP, ACSL4, PDIA6, ERN1, DPM2, PITPNM1, DAD1, SGK1, FKBP4, PTGES, AGPAT5, LRRC59, RPN1, TGFA, CD1D, HSD17B7, HSP90B1, HSD11B1, APOO, LMAN1, NCLN, RDH11, ORMDL2, RDH10, TMEM208, HMOX1, …
GOTERM_CC_DIRECT	GO:0032040~small-subunit processome	11	1.02708	1.63849e-05	NOP56, NOP58, EMG1, RPS7, UTP11, WDR3, UTP20, UTP18, DCAF13, RRP9, NOL6
GOTERM_CC_DIRECT	GO:0030687~preribosome, large subunit precursor	10	0.933707	2.08322e-05	EBNA1BP2, NIP7, MRTO4, MAK16, RPLP0, PPAN, WDR74, RRS1, CCDC86, WDR12
GOTERM_CC_DIRECT	GO:0005578~proteinaceous extracellular matrix	34	3.1746	2.30401e-05	FBN2, COL18A1, SERPINA1, LAMA1, TNFRSF11B, FGF1, WISP1, CYR61, COMP, IL1RL1, ADAMTS14, RELN, EFEMP1, ADAMTSL3, EMILIN3, TIMP1, ADAMTS8, ADAMTS9, ADAMTS6, CTHRC1, COL24A1, CCL21, TFPI2, VEGFA, MMP12, VCAN, NOV, CRISPLD2, MMP17, CHI3L1, HPSE, CALR, ANGPTL4, EMID1
GOTERM_CC_DIRECT	GO:0005576~extracellular region	130	12.1382	3.05786e-05	FCN1, TNFRSF6B, CSF3R, TFRC, SERPINE2, SERPINE1, HP, IFI30, FGF1, ISM2, CXCL16, COMP, FGF7, EFEMP1, PNP, PLAU, LIPG, EPHB2, FAM19A5, PROK1, COL27A1, IGFBP4, IL1R1, FST, RNASE2, OSCAR, ACE2, COL4A1, CRISPLD2, PAPPA, PPIA, S100A9, S100A8, PLA1A, FBN2, TNFRSF11B, PLA2G5, EFNA5, PLA2G7, NID2, HSP90B1, SCUBE2, APOO, IGSF21, ADAMTS14, HSPH1, LCN10, S100A12, NPTX2, CD163, COL24A1, H3F3B, SIGLEC10, LIF, …
GOTERM_CC_DIRECT	GO:0005732~small nucleolar ribonucleoprotein complex	7	0.653595	3.97384e-05	NOP56, NOP58, NHP2, SNRPG, SNRPF, NOP10, SNRPB
GOTERM_CC_DIRECT	GO:0005886~plasma membrane	287	26.7974	4.9936e-05	IFITM3, IFITM2, TFRC, AQP9, SERPINE1, ICAM2, LDLRAD3, TMEM97, ENO1, F11R, IFI30, AQP3, FGFRL1, GJA1, GPR176, EDNRB, EVA1A, ZC3H12A, EPHB2, MFSD2A, ARRDC4, IL15RA, ATP6V1G1, UNC5A, UNC5B, ACSL1, IL1R1, SLC11A1, ARRDC3, SYTL2, SLC5A6, ACE2, PLPP5, FNDC4, KCNQ3, VDAC1, TRIB3, CD226, RIN1, CDC42SE1, SLC22A4, SDC4, STXBP2, FPR1, LPAR1, TGFA, PLA2G5, BCL10, FPR2, CD1D, LYPD5, PCDH17, EPB41L3, HMOX1, S1…
GOTERM_CC_DIRECT	GO:0005925~focal adhesion	43	4.01494	5.336e-05	FLT1, SDC4, ARPC1B, RPLP0, FHL2, RND3, RPL6, HSP90B1, RPL7, GJA1, RPS17, CSRP2, RPS19, PLAU, RAC2, CD59, RPS2, YWHAG, RPS13, TGM2, RPL19, PDIA3, HSPA9, HSPA8, NPM1, ITGA4, HSPA5, RPS7, RPL23, PLAUR, HMGA1, NME2, RHOB, HCK, ARPC3, SDC1, HYOU1, LCP1, CALR, PPIB, PPIA, PHLDB2, SNTB1
GOTERM_CC_DIRECT	GO:0005832~chaperonin-containing T-complex	6	0.560224	6.02826e-05	CCT3, CCT6A, CCT2, TCP1, CCT8, CCT5
GOTERM_CC_DIRECT	GO:0005686~U2 snRNP	8	0.746965	7.43619e-05	SF3B5, SNRPD2, SNRPD1, SNRPG, SNRPA1, SNRPB2, SNRPE, SNRPB
GOTERM_CC_DIRECT	GO:0045121~membrane raft	27	2.52101	0.000109097	KCNE1, SDC4, FURIN, BCL10, HSPD1, GJA1, ADGRG1, EDNRB, CNR1, HYAL2, SERPINH1, S1PR1, PGK1, STOM, CD55, UNC5A, UNC5B, SULF1, LAT2, ACE2, NPC1, CD48, CD226, VDAC1, HPSE, RHOQ, TLR2
GOTERM_CC_DIRECT	GO:0005840~ribosome	23	2.14753	0.00017772	RPL21, RPL36A-HNRNPH2, RPS7, RPL23, RPS6, RPLP0, MRPL27, MRPL17, MRPS2, RPL23A, NLE1, RPL6, MRPL32, RPL7, MRPL3, RPS17, RPS19, RPL24, RPL35, RPL22L1, RPS2, RPS13, RPL19
GOTERM_CC_DIRECT	GO:0005687~U4 snRNP	6	0.560224	0.000200862	SNRPD2, SNRPD1, SNRPG, SNRPE, SNRPF, SNRPB
GOTERM_CC_DIRECT	GO:0030532~small nuclear ribonucleoprotein complex	7	0.653595	0.000235518	SNRPD2, SNRPD1, SNRPG, SNRPA1, SNRPE, SNRPF, SNRPB
GOTERM_CC_DIRECT	GO:0016021~integral component of membrane	340	31.746	0.000646721	IFITM3, IFITM2, TFRC, SLC35B1, AQP9, ICAM2, CISD2, LDLRAD3, TMEM97, F11R, HS6ST1, AQP3, FGFRL1, RNF112, GPR176, EDNRB, EVA1A, ANPEP, PPAT, PIEZO2, CYP1B1, EPHB2, FAM19A5, IER3, MFSD2A, IL15RA, ALG8, UNC5A, UNC5B, ACSL1, IL1R1, SLC11A1, ALG2, ACSL5, ACSL4, MCEMP1, MFSD12, RUNX1, SLC5A6, ACE2, PLPP5, FNDC4, PAPPA, TMEM126A, VDAC1, CD226, PTGES, SMIM3, SLC22A4, HS3ST3A1, SDC4, FICD, RPN1, STXBP2, FP…
GOTERM_CC_DIRECT	GO:0005654~nucleoplasm	196	18.3007	0.000733612	EIF4A3, ELK1, RRP9, PSMD8, ALKBH2, RPS17, RPS19, SNRPD2, SNRPD1, MYC, MAGOH, RPS6KA1, ZC3H12A, NAMPT, RCC1, SOX7, JUNB, SOX4, RPS13, METTL1, KRT8, CD3EAP, RUNX2, RUNX1, DDX39A, PSME2, TRIB3, ALPK2, EPAS1, NOLC1, TXN, HIF1A, HSPH1, DHX37, NUP88, HIVEP2, NR2C2AP, PLK3, PRELID1, PHC2, H3F3B, PNO1, GADD45A, CDC7, ELL2, PUM3, FOSL2, HNRNPF, ID2, ID1, ID3, GTF2IRD1, PSMG1, PAK1IP1, LITAF, WDR43, NKRF, …
GOTERM_CC_DIRECT	GO:0034362~low-density lipoprotein particle	6	0.560224	0.000754404	MSR1, APOO, SELENOS, APOBR, PLA2G7, LDLR
GOTERM_CC_DIRECT	GO:0043209~myelin sheath	20	1.86741	0.000987466	CCT3, PDIA3, HSPA9, CCT2, HSPA8, HSP90AA1, HSPA5, NME2, ATP1A1, SOD2, SYN1, HSPD1, STIP1, PRDX1, TCP1, ATP6V1B2, VDAC1, GLUL, CCT5, YWHAG
GOTERM_CC_DIRECT	GO:0002199~zona pellucida receptor complex	5	0.466853	0.00102759	CCT3, CCT2, TCP1, CCT8, CCT5
GOTERM_CC_DIRECT	GO:0071682~endocytic vesicle lumen	6	0.560224	0.00149682	HSP90AA1, HSPH1, HP, HYOU1, CALR, HSP90B1
GOTERM_CC_DIRECT	GO:0034719~SMN-Sm protein complex	6	0.560224	0.00202236	SNRPD2, SNRPD1, SNRPG, SNRPE, SNRPF, SNRPB
GOTERM_CC_DIRECT	GO:0005689~U12-type spliceosomal complex	7	0.653595	0.00282656	SF3B5, SNRPD2, SNRPD1, SNRPG, SNRPE, SNRPF, SNRPB
GOTERM_CC_DIRECT	GO:0005913~cell-cell adherens junction	32	2.98786	0.00296693	LRRC59, HSP90AB1, ENO1, F11R, BZW1, RPL6, FAM129B, LDHA, CDH3, PPME1, PRDX1, RUVBL1, CCT8, RPS2, NOP56, RANBP1, HSPA8, LYPLA2, HSPA5, SMAGP, SHROOM2, AHSA1, RPL23A, PAICS, GPRC5A, KRT18, RPL24, PLIN3, TAGLN2, CD226, PHLDB2, RAN
GOTERM_CC_DIRECT	GO:0005788~endoplasmic reticulum lumen	22	2.05415	0.00298143	PDIA3, COL18A1, SDF2L1, SERPINA1, COL27A1, COL24A1, HSPA5, PLAUR, SELENOF, TXNDC12, THBS1, PDIA6, PDIA4, HSP90B1, MYDGF, COL4A1, DNAJB11, SERPINH1, DNAJB9, HYOU1, CALR, PPIB
GOTERM_CC_DIRECT	GO:0034715~pICln-Sm protein complex	4	0.373483	0.00319106	SNRPD2, SNRPD1, SNRPE, SNRPF
GOTERM_CC_DIRECT	GO:0005884~actin filament	11	1.02708	0.00341888	TMOD1, HCK, DMTN, TPM3, RAC2, ACKR2, FMN1, LCP1, CORO1A, RHOQ, SH2B2
GOTERM_CC_DIRECT	GO:0005685~U1 snRNP	6	0.560224	0.00345744	SNRPD2, SNRPD1, SNRPG, SNRPE, SNRPF, SNRPB
GOTERM_CC_DIRECT	GO:0009897~external side of plasma membrane	23	2.14753	0.00482596	CCR1, VCAM1, B4GALT1, FCER1G, TFRC, ECE1, LILRB1, THBS1, IL1RL1, FCGR3A, SELL, ANPEP, PDPN, ITGAX, S1PR1, SDC1, CD48, CD226, CALR, CCR5, IL7R, LDLR, MAP3K5
GOTERM_CC_DIRECT	GO:0005683~U7 snRNP	4	0.373483	0.00534969	SNRPG, SNRPE, SNRPF, SNRPB
GOTERM_CC_DIRECT	GO:0048471~perinuclear region of cytoplasm	51	4.7619	0.00787669	TFRC, MT1X, PTPN22, ECE1, YBX3, TMEM100, MT2A, CAPN6, HYAL2, CCR2, CTSB, HSP90AA1, RPS6, NME2, ALG2, GTPBP4, NME1, VAMP8, NPC1, MT1F, CHI3L1, PPIB, FKBP4, MT1E, PTGES, REP15, TGFA, PLA2G5, BCL10, HSP90B1, RASD1, TRA2B, NOCT, MAP7, CCL2, HMOX1, STOM, SEC23B, GALNT6, DMTN, PLA2G2A, INHBB, INHBA, TARBP2, MANF, DNAJA1, KRT18, BCL3, CALR, SLIRP, ZPR1
GOTERM_CC_DIRECT	GO:0000139~Golgi membrane	49	4.57516	0.00790242	B4GALT3, GALNT14, SERPINA1, STEAP4, B4GALT1, SLC2A1, RND3, HS6ST1, AREG, HS2ST1, GJA1, HYAL2, DSE, GNPNAT1, SRGN, HS3ST3B1, IL15RA, TMED9, IFNGR2, ZDHHC13, AGTRAP, TPST1, B3GNT5, ST6GALNAC3, ST6GALNAC4, CHST2, B4GALT5, HS3ST3A1, GCNT1, TGFA, FURIN, APOO, LMAN1, UGCG, CHSY1, CHST11, CHST15, ST8SIA4, CD59, ST3GAL1, SEC23B, CD55, GALNT6, RNF24, NOS3, SURF4, TMEM132A, DHCR24, SLC50A1
GOTERM_CC_DIRECT	GO:0044297~cell body	10	0.933707	0.00875613	CCT3, CCT2, RDH10, RPS6, TCP1, CACYBP, CCT8, LZTS1, CCT5, TLR2
GOTERM_CC_DIRECT	GO:0005764~lysosome	23	2.14753	0.00951549	KCNE1, CALCRL, SLC11A1, ARRDC3, LAPTM5, RAB27A, TMEM97, BCL10, IFI30, RNASE2, HCK, GJA1, DRAM1, NPC1, CTSL, IL1B, HYAL2, CTSH, HPSE, LDLR, GLA, CTSB, LAMTOR5
GOTERM_CC_DIRECT	GO:0033116~endoplasmic reticulum-Golgi intermediate compartment membrane	10	0.933707	0.00969083	VMP1, LMAN1, TMED9, SERPINA1, SURF4, TGFA, CD59, SEC23B, AREG, CD55
GOTERM_CC_DIRECT	GO:0030529~intracellular ribonucleoprotein complex	16	1.49393	0.0102315	HSPA8, NPM1, RPS7, EIF4A3, RPS6, RPLP0, HNRNPAB, ILF2, RPL7, PCBP3, SNRPD1, HNRNPF, SNRPA1, SNRPB2, SLIRP, SNRPB
GOTERM_CC_DIRECT	GO:0005682~U5 snRNP	5	0.466853	0.0134959	SNRPD2, SNRPD1, SNRPG, SNRPE, SNRPB
GOTERM_CC_DIRECT	GO:0016323~basolateral plasma membrane	19	1.77404	0.013851	ABCC4, HSP90AA1, B4GALT1, HSP90AB1, TFRC, AQP9, C5AR1, SLC2A1, TGFA, NOD1, CD1D, ATP1A1, NOD2, AQP3, BEST1, AJAP1, MAP7, LDLR, SLC19A1
GOTERM_CC_DIRECT	GO:0071013~catalytic step 2 spliceosome	12	1.12045	0.0148101	PPIL1, SNRPD2, SNRPD1, HNRNPF, MAGOH, EIF4A3, SNRPG, SNRPA1, SNRPB2, SNRPE, SNRPF, SNRPB
GOTERM_CC_DIRECT	GO:0043231~intracellular membrane-bounded organelle	45	4.20168	0.0167287	TFRC, SLC35B1, MAK16, PINX1, PTAFR, AQP9, CISD2, TREM2, ABHD5, ATP1A1, IFI30, LITAF, RAB20, SNAPC1, EVA1A, CLEC7A, CNR1, RDH10, RUVBL1, CYP1B1, SEC23B, FADS1, SLC25A25, CTSB, NOP16, CYP51A1, ZDHHC13, AGTRAP, BYSL, RUNX1, SLC7A5, SQLE, VCAN, GPRC5A, MYBBP1A, NOV, PITPNM2, HAT1, ATP6V1B2, PLIN3, NUP35, HPSE, DHCR7, STEAP2, FGFR2
GOTERM_CC_DIRECT	GO:0005762~mitochondrial large ribosomal subunit	8	0.746965	0.0177533	MRPL52, MRPL3, MRPL27, MPV17L2, MRPL17, MRPL36, MRPL12, MRPL32
GOTERM_CC_DIRECT	GO:0090661~box H/ACA telomerase RNP complex	3	0.280112	0.0178383	DKC1, NHP2, NOP10
GOTERM_CC_DIRECT	GO:0072589~box H/ACA scaRNP complex	3	0.280112	0.0178383	DKC1, NHP2, NOP10
GOTERM_CC_DIRECT	GO:0031429~box H/ACA snoRNP complex	3	0.280112	0.0178383	DKC1, NHP2, NOP10
GOTERM_CC_DIRECT	GO:0005741~mitochondrial outer membrane	16	1.49393	0.022043	AGPAT5, TOMM40, BCL2A1, GK, ACSL1, TOMM34, CISD2, ACSL5, ACSL4, HK2, NME1, GJA1, PGAM5, VDAC1, TOMM5, MCL1
GOTERM_CC_DIRECT	GO:0005791~rough endoplasmic reticulum	8	0.746965	0.0241371	SEC61A1, CCDC47, ZC3H12A, RPN1, CCL2, TMEM97, GLUL, HSPD1
GOTERM_CC_DIRECT	GO:0005697~telomerase holoenzyme complex	5	0.466853	0.0283682	DKC1, NHP2, SNRPE, NOP10, SNRPB
GOTERM_CC_DIRECT	GO:0005737~cytoplasm	324	30.2521	0.0312561	EIF4A1, EIF4A3, STMN3, MT1X, ENO1, IFI30, AQP3, CAPN15, RPL7, RNF112, MT2A, PNP, RPS19, UBASH3B, RPS6KA1, ZC3H12A, NAMPT, RCC1, RPL35, KIF21B, SOX7, GLUL, SOX4, MFSD2A, RPL21, METTL1, DNAAF2, RPL23, KRT8, ALG2, CD3EAP, ACSL4, GTPBP4, ASRGL1, RUNX2, SYTL2, RUNX1, ACE2, PLPP5, DDX39A, PPA1, GRWD1, HMBS, MT1F, RPL24, PSME2, HPRT1, ALPK2, RIN1, TRIB1, MT1E, CDC42SE1, SPTBN5, LXN, SHMT2, EPAS1, SH2D2A…
GOTERM_CC_DIRECT	GO:0000177~cytoplasmic exosome (RNase complex)	4	0.373483	0.0338833	EXOSC5, CARHSP1, EXOSC8, EXOSC2
GOTERM_CC_DIRECT	GO:0005736~DNA-directed RNA polymerase I complex	4	0.373483	0.0338833	ZNRD1, POLR1B, POLR1C, CD3EAP
GOTERM_CC_DIRECT	GO:0031093~platelet alpha granule lumen	8	0.746965	0.0348791	SRGN, SERPINA3, SERPINA1, MMRN1, SERPINE1, TIMP1, THBS1, VEGFA
GOTERM_CC_DIRECT	GO:0090575~RNA polymerase II transcription factor complex	6	0.560224	0.0367353	VDR, HYAL2, STAT3, HMGA1, HIF1A, HNRNPAB
GOTERM_CC_DIRECT	GO:0005793~endoplasmic reticulum-Golgi intermediate compartment	9	0.840336	0.0378361	MYDGF, LMAN1, TMED9, HSPA5, ANPEP, SURF4, SERPINH1, GNPNAT1, PDIA6
GOTERM_CC_DIRECT	GO:0005681~spliceosomal complex	11	1.02708	0.0400528	HSPA8, HELB, DDX39A, SNRPD2, SRSF2, SNRPG, SNRPA1, SNRPB2, SNRPE, SNRPF, SNRPB
GOTERM_CC_DIRECT	GO:0042645~mitochondrial nucleoid	7	0.653595	0.0403202	HSPA9, LRRC59, TRMT10C, SHMT2, VDAC1, SOD2, ATAD3A
GOTERM_CC_DIRECT	GO:0031428~box C/D snoRNP complex	3	0.280112	0.0413345	NOP56, NOP58, RRP9
GOTERM_CC_DIRECT	GO:0005794~Golgi apparatus	62	5.78898	0.0443169	B4GALT3, SERPINA1, B4GALT1, STMN3, LITAF, FGFRL1, RPGR, GJA1, FGF7, RUVBL1, LIPG, DSE, GNPNAT1, SRGN, PRMT5, TMED9, IL15, MMD, ZDHHC13, AP3B2, SLC39A14, GTPBP4, SYN1, TPST1, HCK, NPC1, TCP1, TMBIM1, FAM20C, PLIN3, FAM20A, ST6GALNAC3, ST6GALNAC4, EMID1, TLR2, GLIS3, PLA2G5, ATP1A1, STX11, PTHLH, HSPD1, FSTL3, LMAN1, STIP1, RAB20, PSMB3, ST3GAL1, LDLR, SEC23B, GALNT6, VCAM1, TMEM132A, RAB27A, SLC50…
GOTERM_CC_DIRECT	GO:0008180~COP9 signalosome	6	0.560224	0.0458346	TMOD1, HSP90AB1, HSPA5, BASP1, HSPA6, NOD2
GOTERM_CC_DIRECT	GO:0000176~nuclear exosome (RNase complex)	4	0.373483	0.0495715	EXOSC5, EXOSC8, EXOSC2, MPHOSPH6
GOTERM_MF_DIRECT	GO:0044822~poly(A) RNA binding	141	13.1653	2.0091e-18	EIF4A1, TFRC, EIF4A3, PPAN, CISD2, MSI1, ENO1, BZW1, RPL6, RRP9, RPL7, RPS17, HELB, RPS19, SNRPD2, SNRPD1, MAGOH, RPL35, SLC16A3, RPS13, PDIA3, RPL21, RPS7, DIMT1, RPL23, PUS1, RPS6, CD3EAP, RPSA, PUS7, ILF2, GTPBP4, PDIA4, EBNA1BP2, DDX39A, DKC1, GRWD1, MRTO4, SRSF2, NHP2, SNRPG, RPL24, CCDC86, RPL26, PPIB, FKBP4, SRSF7, DUS3L, PPIA, SNRPB, LRRC59, RPN1, NOP2, NOLC1, TXN, RPF2, SAMSN1, CORO1A, S…
GOTERM_MF_DIRECT	GO:0051082~unfolded protein binding	25	2.33427	1.50881e-08	HSP90AB1, HSPD1, HSP90B1, LMAN1, GRPEL1, SERPINH1, CCT8, CCT5, CCT3, HSPA9, CCT2, HSPA8, NPM1, HSP90AA1, HSPA5, HSPA6, HSPE1, CCT6A, DNAJA1, DNAJA4, DNAJB11, TCP1, CALR, PPIB, PPIA
GOTERM_MF_DIRECT	GO:0003735~structural constituent of ribosome	35	3.26797	2.15595e-07	MRPS36, RPLP0, MRPS12, MRPL17, MRPL36, MRPL12, MRPL32, RPL6, RPL7, MRPL3, RPS17, RPS19, RPL35, RPS2, SLC25A22, RPL39, RPL17, SLC25A25, RPS13, RPL19, RPL21, RPL36A-HNRNPH2, RPS7, RPL23, RPS6, MRPL27, MRPS2, RPL23A, RPSA, MRPL52, SLC25A19, MRTO4, RPL24, RPL22L1, RPL26
GOTERM_MF_DIRECT	GO:0004872~receptor activity	29	2.70775	6.42844e-05	TNFRSF6B, CSF3R, SLC20A1, TACSTD2, TREM2, TNFRSF11B, CD1D, TREM1, THBD, SV2A, ANPEP, P2RY2, ITGAX, LDLR, CD93, SMAGP, MMD, PLAUR, TNFRSF10A, LILRB2, NPC1, SELENOS, CD48, CD226, ACKR1, CLEC4E, SIGLEC7, IL18R1, TLR2
GOTERM_MF_DIRECT	GO:0008083~growth factor activity	24	2.2409	6.54253e-05	IL10, GMFG, LIF, OSM, BMP8B, TGFA, CXCL1, INHBB, INHBA, FGF1, AREG, AGT, MANF, TYMP, VEGFA, FGF7, EFEMP1, NOV, CLCF1, NTF3, TIMP1, PROK1, HBEGF, CD320
GOTERM_MF_DIRECT	GO:0008201~heparin binding	22	2.05415	0.000402414	CCL23, LXN, SERPINE2, PLA2G5, FGF1, THBS2, THBS1, CYR61, WISP1, FGFRL1, VEGFA, COMP, ADGRG1, FGF7, SELL, NOV, CRISPLD2, LIPG, CCL2, ADAMTS8, FGFR2, HBEGF
GOTERM_MF_DIRECT	GO:0005515~protein binding	562	52.4743	0.000628523	ANKLE2, SERPINE2, TFRC, SERPINE1, TMEM97, ENO1, F11R, ELK1, RPL7, GJA1, UBASH3B, MYC, ZC3H12A, NAMPT, JUNB, IER3, RPL21, UNC5B, DNAAF2, RPL23, WDR74, GTPBP4, SYTL2, ACE2, DDX39A, RPL24, PSME2, RPL26, HPRT1, SEH1L, LXN, SHMT2, RPN1, FPR1, NOLC1, BCL10, MRPL12, MEFV, HIF1A, KIAA0040, LDHA, HSPH1, FAM124A, PRDX1, EPB41L3, RRS1, HMOX1, S100A12, SLC19A2, NR2C2AP, PLK3, STARD13, PRELID1, PHC2, HOMER1, …
GOTERM_MF_DIRECT	GO:0001948~glycoprotein binding	12	1.12045	0.00122083	ACE2, HSP90AA1, SERPINA1, HSP90AB1, TFRC, HSPA5, EDEM1, SDC1, TGFA, CALR, THBS1, LDLR
GOTERM_MF_DIRECT	GO:0001618~virus receptor activity	12	1.12045	0.00226525	ACE2, NPC1, TFRC, ANPEP, HYAL2, SLC52A2, CLEC5A, RPSA, F11R, CCR5, LDLR, CD55
GOTERM_MF_DIRECT	GO:0019957~C-C chemokine binding	4	0.373483	0.00344679	CCR1, ACKR2, ACKR1, CCR5
GOTERM_MF_DIRECT	GO:0008134~transcription factor binding	29	2.70775	0.00453418	CEBPB, HDAC2, EPAS1, LEF1, FHL2, BCL10, HIF1A, IFI16, MYC, C1QBP, PIM1, ENPP2, E2F5, JUNB, MSX2, LMO4, GPX3, STAT3, HMGA1, TNFRSF10A, PPRC1, RUNX1, MAFB, MYBBP1A, ID1, BCL3, ID3, TRIB1, MDFI
GOTERM_MF_DIRECT	GO:0070180~large ribosomal subunit rRNA binding	4	0.373483	0.00577158	RPL23, MRTO4, RPLP0, RPL19
GOTERM_MF_DIRECT	GO:0051087~chaperone binding	12	1.12045	0.00711125	DNAJA1, STIP1, SDF2L1, GRPEL1, HSPA5, DNAJA4, AHSA1, HYOU1, CALR, ATP1A1, HSPE1, HSPD1
GOTERM_MF_DIRECT	GO:0031072~heat shock protein binding	8	0.746965	0.0100259	HSPA8, HDAC2, HSP90AB1, DNAJA4, HSPA6, TOMM34, PDXP, FKBP4
GOTERM_MF_DIRECT	GO:0030246~carbohydrate binding	21	1.96078	0.0104866	FCN1, GALNT6, PRPS1, GALNT14, SIGLEC9, CD93, SIGLEC12, GFPT2, SIGLEC10, SORD, UAP1, VCAN, SELL, CLEC7A, CLEC5A, CHI3L1, CALR, CLEC4E, NPTX2, SIGLEC7, SIGLEC5
GOTERM_MF_DIRECT	GO:0098641~cadherin binding involved in cell-cell adhesion	28	2.61438	0.0109373	LRRC59, HSP90AB1, ENO1, F11R, BZW1, RPL6, FAM129B, LDHA, PPME1, PRDX1, RUVBL1, CCT8, RPS2, NOP56, RANBP1, HSPA8, LYPLA2, HSPA5, AHSA1, RPL23A, PAICS, GPRC5A, KRT18, RPL24, PLIN3, TAGLN2, PHLDB2, RAN
GOTERM_MF_DIRECT	GO:0070034~telomerase RNA binding	5	0.466853	0.0118417	DKC1, PINX1, NHP2, NOP10, SNRPB
GOTERM_MF_DIRECT	GO:0036002~pre-mRNA binding	4	0.373483	0.0126874	PTBP1, TRA2B, SRSF2, TARBP2
GOTERM_MF_DIRECT	GO:0001849~complement component C1q binding	4	0.373483	0.0126874	CD93, C1QBP, PTX3, CALR
GOTERM_MF_DIRECT	GO:0004950~chemokine receptor activity	5	0.466853	0.0147847	CCR1, CCRL2, ACKR2, CCR5, CCR2
GOTERM_MF_DIRECT	GO:0003714~transcription corepressor activity	21	1.96078	0.0150019	TGIF1, PRMT5, ZNF593, BATF3, GMNN, AEBP1, PROX1, YBX3, RUNX1, NFIL3, MYBBP1A, BASP1, C1QBP, BHLHE40, SRSF2, ID3, TRIB3, MXD1, MSC, LMCD1, JUNB
GOTERM_MF_DIRECT	GO:0001968~fibronectin binding	6	0.560224	0.0156745	SDC4, ITGA4, CTSL, THBS1, FSTL3, VEGFA
GOTERM_MF_DIRECT	GO:0004896~cytokine receptor activity	7	0.653595	0.0166852	IL15RA, IL1RL1, CSF3R, IL4R, IL7R, OSMR, IL13RA1
GOTERM_MF_DIRECT	GO:0003723~RNA binding	45	4.20168	0.0186721	NIP7, MSI1, MRPL12, RPL6, HSP90B1, RPL7, MRPL3, PTBP1, EMG1, EXOSC5, PCBP3, SNRPD1, ZC3H12A, BRIX1, RPS2, JUNB, RPL39, EXOSC2, RPL19, EIF5A, PUS3, NOP56, NPM1, RPL21, NIFK, RPS7, PUS1, PUS7, EIF2S2, ILF2, HNRNPAB, RCL1, DKC1, IMPDH2, HNRNPF, NHP2, SNRPG, RPL24, NABP1, RBMS1, SNRPE, RPL26, SNRPF, MPHOSPH6, SNRPB
GOTERM_MF_DIRECT	GO:0030229~very-low-density lipoprotein particle receptor activity	3	0.280112	0.0187849	APOBR, LRP8, LDLR
GOTERM_MF_DIRECT	GO:0034513~box H/ACA snoRNA binding	3	0.280112	0.0187849	DKC1, NHP2, NOP10
GOTERM_MF_DIRECT	GO:0005518~collagen binding	9	0.840336	0.0223706	SRGN, COMP, ADGRG1, C1QTNF1, CTSL, SERPINH1, PPIB, NID2, CTSB
GOTERM_MF_DIRECT	GO:0008009~chemokine activity	8	0.746965	0.0224962	CCL13, CCL23, CCL11, CXCL8, CCL21, CCL2, CXCL1, CXCL16
GOTERM_MF_DIRECT	GO:0050786~RAGE receptor binding	4	0.373483	0.0228399	FPR1, S100A12, S100A9, S100A8
GOTERM_MF_DIRECT	GO:0019864~IgG binding	4	0.373483	0.0228399	FCGR3A, FCGR2A, FCER1G, FCGR1A
GOTERM_MF_DIRECT	GO:0035259~glucocorticoid receptor binding	4	0.373483	0.0228399	CEBPB, STAT3, FKBP4, ETS2
GOTERM_MF_DIRECT	GO:0046873~metal ion transmembrane transporter activity	4	0.373483	0.0228399	SLC39A6, SLC39A8, SLC39A1, SLC39A14
GOTERM_MF_DIRECT	GO:0005102~receptor binding	31	2.89449	0.0244052	CCL13, ITK, SERPINE2, GRP, LAMA1, HILPDA, SERPINE1, ADM, CXCL1, GJA1, SRPX2, NTF3, MAP7, CCL2, PLXNC1, EPHB2, JAK3, SLC39A1, APOL2, ANGPT2, DMTN, SMAGP, IGFBP4, LIF, PLAUR, IL17RA, EFNA1, HCK, CLCF1, TNFSF8, GLA
GOTERM_MF_DIRECT	GO:0050839~cell adhesion molecule binding	9	0.840336	0.0267247	VCAM1, SELL, ITGA4, SMAGP, NRXN2, ADAM8, CD226, LILRB2, CD1D
GOTERM_MF_DIRECT	GO:0015293~symporter activity	8	0.746965	0.0274501	SLC22A4, SLC1A1, SLC16A6, SLC1A3, SLC16A3, SLC25A22, SLC16A14, MFSD2A
GOTERM_MF_DIRECT	GO:0042834~peptidoglycan binding	4	0.373483	0.0291599	TREM2, NOD1, NOD2, TLR2
GOTERM_MF_DIRECT	GO:0051787~misfolded protein binding	4	0.373483	0.0291599	SDF2L1, HSPA5, EDEM1, DNAJB9
GOTERM_MF_DIRECT	GO:0016493~C-C chemokine receptor activity	4	0.373483	0.0291599	CCR1, ACKR2, CCR5, CCR2
GOTERM_MF_DIRECT	GO:0047429~nucleoside-triphosphate diphosphatase activity	3	0.280112	0.0301073	NUDT15, DCTPP1, ITPA
GOTERM_MF_DIRECT	GO:0050544~arachidonic acid binding	3	0.280112	0.0301073	ALOX5AP, S100A9, S100A8
GOTERM_MF_DIRECT	GO:0008823~cupric reductase activity	3	0.280112	0.0301073	STEAP4, STEAP1, STEAP2
GOTERM_MF_DIRECT	GO:0052851~ferric-chelate reductase (NADPH) activity	3	0.280112	0.0301073	STEAP4, STEAP1, STEAP2
GOTERM_MF_DIRECT	GO:0003729~mRNA binding	14	1.30719	0.0301888	EIF4A1, HSP90AA1, EIF4A3, HNRNPAB, PUM3, RPL7, TRA2B, C1QBP, NOCT, ZC3H12A, RPL35, RPS2, CALR, RPS13
GOTERM_MF_DIRECT	GO:0030515~snoRNA binding	5	0.466853	0.0309285	NOP56, NOP58, WDR3, NHP2, DDX21
GOTERM_MF_DIRECT	GO:0005154~epidermal growth factor receptor binding	6	0.560224	0.0319022	VAV3, EFEMP1, SHC1, TGFA, AREG, HBEGF
GOTERM_MF_DIRECT	GO:0009982~pseudouridine synthase activity	4	0.373483	0.0363033	PUS3, DKC1, PUS1, PUS7
GOTERM_MF_DIRECT	GO:0043024~ribosomal small subunit binding	4	0.373483	0.0363033	NPM1, PIM1, ABCE1, NME1
GOTERM_MF_DIRECT	GO:0005201~extracellular matrix structural constituent	9	0.840336	0.0401002	FBN2, COMP, VCAN, COL27A1, COL24A1, COL4A1, LAMA1, TFPI2, CHI3L1
GOTERM_MF_DIRECT	GO:0030544~Hsp70 protein binding	6	0.560224	0.0405357	ERN1, DNAJA1, STIP1, DNAJC2, NOD2, FGF1
GOTERM_MF_DIRECT	GO:0017134~fibroblast growth factor binding	5	0.466853	0.0417644	RPS19, RPS2, THBS1, FGFR2, FGFRL1
GOTERM_MF_DIRECT	GO:0015288~porin activity	3	0.280112	0.0434375	TOMM40, AQP9, VDAC1
GOTERM_MF_DIRECT	GO:0004532~exoribonuclease activity	4	0.373483	0.044255	EXOSC5, ZC3H12A, EXOSC8, EXOSC2
GOTERM_MF_DIRECT	GO:0044183~protein binding involved in protein folding	4	0.373483	0.044255	CCT3, CCT6A, CCT2, CALR
GOTERM_MF_DIRECT	GO:0008237~metallopeptidase activity	10	0.933707	0.0454595	ACE2, ADAM28, ANPEP, ADAMTSL3, PAPPA, ADAM8, ADAMTS8, ADAMTS9, ADAMTS6, CNDP2
GOTERM_MF_DIRECT	GO:0005031~tumor necrosis factor-activated receptor activity	5	0.466853	0.0478877	TNFRSF6B, TNFRSF11B, TNFRSF10A, RELT, TNFRSF10D

## Sheet: down-regulated mRNAs GO terms
GO terms enriched by 525 down-regulated mRNAs in non-labor versus in labor myometrium
BP represent biological processes; CC represent cellular components; MF represent molecular functions
Category	Term	Count	%	PValue	Genes
GOTERM_BP_DIRECT	GO:1903779~regulation of cardiac conduction	12	2.48447	8.70367e-08	RYR1, DMPK, FXYD1, ITPR1, ATP2B4, CASQ2, FXYD6, ATP1A2, FPGT-TNNI3K, ATP1B1, RYR3, SLC8A2
GOTERM_BP_DIRECT	GO:0006936~muscle contraction	14	2.89855	1.99898e-06	RYR1, MYOM1, VIPR1, TMOD2, LMOD1, TACR2, SORBS1, GJC1, GNAO1, SGCA, FXYD1, SCN7A, MYH11, MYL9
GOTERM_BP_DIRECT	GO:0006874~cellular calcium ion homeostasis	10	2.07039	0.000436928	CXCL12, SLC24A3, DMPK, PRKCB, EPHX2, ATP2B4, ANK2, SYPL2, ATP1B1, SLC8A2
GOTERM_BP_DIRECT	GO:0030336~negative regulation of cell migration	10	2.07039	0.00051149	RAP2C, CX3CR1, SFRP2, RRAS, MAGI2, PLXNB3, EPPK1, SLIT2, SRGAP3, CX3CL1
GOTERM_BP_DIRECT	GO:0071313~cellular response to caffeine	4	0.828157	0.000733308	RYR1, GSTM2, CASQ2, RYR3
GOTERM_BP_DIRECT	GO:0035556~intracellular signal transduction	22	4.55487	0.000930088	GUCY1A2, PRKCB, TUFT1, PLCL1, ARHGEF28, PLA2G4C, ADRA1B, ADRA1A, DCLK1, SOCS2, RPS6KA5, RASA4, WNK2, AKT3, RGS11, MYZAP, ASB2, LAT, RAPGEF3, RGS6, TNS1, GCOM1
GOTERM_BP_DIRECT	GO:0086091~regulation of heart rate by cardiac conduction	6	1.24224	0.00148697	KCNH2, KCNJ5, KCNE3, GJA5, ANK2, SCN4B
GOTERM_BP_DIRECT	GO:0055117~regulation of cardiac muscle contraction	5	1.0352	0.001494	GJA5, ANK2, FPGT-TNNI3K, ADRA1B, ADRA1A
GOTERM_BP_DIRECT	GO:0006954~inflammatory response	20	4.14079	0.00247403	PTGFR, AFAP1L2, CAMK1D, IL34, EPHX2, PTGER3, PLA2G4C, TACR1, HDAC9, PTGS1, RPS6KA5, CXCL12, SCN9A, TNFRSF25, TLR7, TSPAN2, FOLR2, LAT, CCL16, TLR3
GOTERM_BP_DIRECT	GO:0060048~cardiac muscle contraction	6	1.24224	0.00458866	KCNH2, CASQ2, ATP1A2, ATP1B1, SCN4B, MAP2K6
GOTERM_BP_DIRECT	GO:0007200~phospholipase C-activating G-protein coupled receptor signaling pathway	7	1.44928	0.00533937	CYSLTR1, P2RY1, PTGER3, AGTR1, TACR1, ADRA1B, ADRA1A
GOTERM_BP_DIRECT	GO:0006940~regulation of smooth muscle contraction	4	0.828157	0.00634383	CNN1, ATP1A2, ADRB2, ADRA2B
GOTERM_BP_DIRECT	GO:0060307~regulation of ventricular cardiac muscle cell membrane repolarization	4	0.828157	0.00756572	KCNH2, GJA5, ANK2, SCN4B
GOTERM_BP_DIRECT	GO:0071799~cellular response to prostaglandin D stimulus	3	0.621118	0.00831915	PTGFR, AKR1C3, AKR1C2
GOTERM_BP_DIRECT	GO:0071880~adenylate cyclase-activating adrenergic receptor signaling pathway	4	0.828157	0.0104004	ADRB2, ADRA1B, ADRA1A, ADRA2B
GOTERM_BP_DIRECT	GO:0010881~regulation of cardiac muscle contraction by regulation of the release of sequestered calcium ion	4	0.828157	0.0104004	GSTM2, CASQ2, ATP1A2, ANK2
GOTERM_BP_DIRECT	GO:0019229~regulation of vasoconstriction	4	0.828157	0.0120182	AGTR1, ATP1A2, ADRA1A, ADRA2B
GOTERM_BP_DIRECT	GO:0007154~cell communication	5	1.0352	0.0133203	GJC1, GJA5, FREM1, CCL16, SLC8A2
GOTERM_BP_DIRECT	GO:0045987~positive regulation of smooth muscle contraction	4	0.828157	0.0137722	TACR2, TACR1, ADRA1B, ADRA1A
GOTERM_BP_DIRECT	GO:0043410~positive regulation of MAPK cascade	7	1.44928	0.0140953	GPR37, FGF9, TNFRSF25, ADRB2, ADRA1B, ADRA1A, CDON
GOTERM_BP_DIRECT	GO:0021952~central nervous system projection neuron axonogenesis	3	0.621118	0.0150357	SPTBN4, DCLK1, EPHB3
GOTERM_BP_DIRECT	GO:0007411~axon guidance	10	2.07039	0.0160209	SPTBN4, CXCL12, RPS6KA5, FLRT3, NRXN3, NCAM1, ANK3, SLIT2, GLI3, EPHB3
GOTERM_BP_DIRECT	GO:0007166~cell surface receptor signaling pathway	14	2.89855	0.0171028	VIPR1, CTF1, TACR2, TACR1, ADRB2, TSPAN32, TSPAN15, CYSLTR1, ADGRB2, TSPAN18, P2RY1, ADGRG6, TNFRSF25, TSPAN2
GOTERM_BP_DIRECT	GO:0051965~positive regulation of synapse assembly	6	1.24224	0.0173953	LINGO2, ADGRB2, FLRT3, AMIGO1, NRXN3, EPHB3
GOTERM_BP_DIRECT	GO:1990573~potassium ion import across plasma membrane	3	0.621118	0.019023	KCNJ5, ATP1A2, ATP1B1
GOTERM_BP_DIRECT	GO:0043547~positive regulation of GTPase activity	23	4.7619	0.0212448	SPTBN4, ARHGEF37, ANGPT1, DENND5B, PLEKHG5, ARHGEF28, IQSEC3, AGAP11, ARHGAP6, CX3CL1, STXBP5L, GNAO1, RASGEF1A, FGF9, RASA4, NCAM1, SRGAP3, RGS11, CAMK2G, LAT, RAPGEF3, CCL16, RGS6
GOTERM_BP_DIRECT	GO:0048709~oligodendrocyte differentiation	4	0.828157	0.0221746	DUSP10, MYRF, TSPAN2, GLI3
GOTERM_BP_DIRECT	GO:0050790~regulation of catalytic activity	6	1.24224	0.022219	GPSM2, DMPK, PPP2R2C, PPP1R3C, RCAN2, PPP2R3A
GOTERM_BP_DIRECT	GO:0045766~positive regulation of angiogenesis	8	1.65631	0.0224356	CX3CR1, SFRP2, RRAS, PRKCB, GATA6, CD34, CX3CL1, RAPGEF3
GOTERM_BP_DIRECT	GO:0019371~cyclooxygenase pathway	3	0.621118	0.0234	HPGDS, AKR1C3, PTGS1
GOTERM_BP_DIRECT	GO:0007015~actin filament organization	6	1.24224	0.0309533	CARMIL1, PDLIM3, TMOD2, LMOD1, SORBS1, ARHGAP6
GOTERM_BP_DIRECT	GO:0035725~sodium ion transmembrane transport	6	1.24224	0.0325907	SLC24A3, SCN9A, SCN7A, SCN4B, SLC4A5, SLC8A2
GOTERM_BP_DIRECT	GO:0060306~regulation of membrane repolarization	3	0.621118	0.0332386	KCNH2, KCNE3, CASQ2
GOTERM_BP_DIRECT	GO:0042312~regulation of vasodilation	3	0.621118	0.0332386	P2RY1, AGTR1, ADRB2
GOTERM_BP_DIRECT	GO:0007171~activation of transmembrane receptor protein tyrosine kinase activity	3	0.621118	0.0332386	ANGPT1, PDGFC, ADRB2
GOTERM_BP_DIRECT	GO:0055119~relaxation of cardiac muscle	3	0.621118	0.0332386	GSTM2, ATP1A2, ATP1B1
GOTERM_BP_DIRECT	GO:0007507~heart development	10	2.07039	0.0355261	EDNRA, PDLIM3, CXADR, FLRT3, GAB1, APLNR, GATA5, HDAC9, GLI3, HOPX
GOTERM_BP_DIRECT	GO:0006816~calcium ion transport	6	1.24224	0.0378227	RYR1, CYSLTR1, PRKCB, ITPR1, CAMK2G, RYR3
GOTERM_BP_DIRECT	GO:0006693~prostaglandin metabolic process	3	0.621118	0.0386601	HPGDS, AKR1C3, AKR1C2
GOTERM_BP_DIRECT	GO:0086064~cell communication by electrical coupling involved in cardiac conduction	3	0.621118	0.0386601	GJA5, ATP1A2, ATP1B1
GOTERM_BP_DIRECT	GO:0007628~adult walking behavior	4	0.828157	0.0389613	SPTBN4, EPHA4, UCHL1, DAB1
GOTERM_BP_DIRECT	GO:0008016~regulation of heart contraction	4	0.828157	0.0389613	GNAO1, DMPK, FXYD1, HOPX
GOTERM_BP_DIRECT	GO:0045907~positive regulation of vasoconstriction	4	0.828157	0.0422395	GJA5, AVPR2, ADRA1B, ADRA1A
GOTERM_BP_DIRECT	GO:1902230~negative regulation of intrinsic apoptotic signaling pathway in response to DNA damage	3	0.621118	0.0443909	CXCL12, SFRP2, CLU
GOTERM_BP_DIRECT	GO:0060402~calcium ion transport into cytosol	3	0.621118	0.0443909	JPH2, JPH1, ADRA1A
GOTERM_BP_DIRECT	GO:0061053~somite development	3	0.621118	0.0443909	RAD51B, PPP2R3A, MEOX1
GOTERM_BP_DIRECT	GO:0006937~regulation of muscle contraction	3	0.621118	0.0443909	HSPB6, PPP1R12B, MYL9
GOTERM_BP_DIRECT	GO:0007204~positive regulation of cytosolic calcium ion concentration	8	1.65631	0.0457591	PTGFR, CYSLTR1, EDNRA, P2RY1, PTGER3, AGTR1, ADRA1B, ADRA1A
GOTERM_BP_DIRECT	GO:0086021~SA node cell to atrial cardiac muscle cell communication by electrical coupling	2	0.414079	0.0481218	GJC1, GJA5
GOTERM_BP_DIRECT	GO:0050919~negative chemotaxis	4	0.828157	0.0491956	SEMA5B, FLRT3, SEMA3G, SLIT2
GOTERM_CC_DIRECT	GO:0030018~Z disc	19	3.93375	5.43049e-10	RYR1, AHNAK2, ATP2B4, LDB3, ANK2, ANK3, JPH1, ADRA1A, KY, RYR3, FBXL22, JPH2, PDLIM3, CASQ2, PGM5, MYZAP, PPP1R12B, MYL9, GCOM1
GOTERM_CC_DIRECT	GO:0030315~T-tubule	10	2.07039	2.42848e-07	RYR1, RTN2, KCNJ5, AHNAK, AHNAK2, ATP2B4, ATP1A2, ANK2, ANK3, ADRA1A
GOTERM_CC_DIRECT	GO:0043034~costamere	7	1.44928	4.19047e-06	SVIL, SYNM, AHNAK, AHNAK2, PGM5, ANK2, ANK3
GOTERM_CC_DIRECT	GO:0014704~intercalated disc	9	1.86335	1.13895e-05	GJC1, CXADR, GJA5, PGM5, ATP1A2, ANK2, ANK3, ATP1B1, SCN4B
GOTERM_CC_DIRECT	GO:0005886~plasma membrane	138	28.5714	3.03955e-05	EPHB6, VIPR1, TES, SLC4A5, SLC8A2, CYSLTR1, EDNRA, AKT3, SLC16A9, RGS6, EPHB3, PCDHAC1, PRIMA1, CDON, KCNH2, GUCY1A2, EPHA4, CXADR, PRKCB, MAGI2, ADAM11, ANK2, ANK3, ATP1B1, FNDC5, CLIP3, ADGRB2, DAAM1, MAP1B, CD109, AGTR1, APLNR, ROR1, PTGFR, SPTBN4, SLC22A3, PARM1, KCNE3, ARHGEF28, ITPR1, ADRB2, GJC1, DPP6, RRAS, FLRT3, CPAMD8, ADGRG6, PDGFC, B4GALNT1, TRPM3, CARMIL1, FZD3, AFAP1L2, DMPK, MICAL…
GOTERM_CC_DIRECT	GO:0005887~integral component of plasma membrane	60	12.4224	3.37005e-05	EPHB6, RYR1, VIPR1, GPR20, SLC6A1, ADRA1B, ADRA1A, PHEX, SLC4A5, SLC8A2, CYSLTR1, EDNRA, GJA5, SCN9A, CD34, EPHB3, PCDHAC1, CDON, EPHA4, GPR37, CXADR, SLC6A16, AVPR2, SLC2A12, TACR2, TACR1, IL17RD, ADRA2B, SLC7A4, AGTR1, APLNR, TNFRSF25, ROR1, TLR7, TLR3, CX3CR1, SLC22A3, PTGFR, SLC24A3, PTGER3, NRXN3, ADRB2, TSPAN32, FLRT3, P2RY1, GPC5, TSPAN2, GPC4, CACNG4, JAM2, MPP2, PCDH7, ATP2B4, PILRA, DCL…
GOTERM_CC_DIRECT	GO:0042383~sarcolemma	11	2.27743	4.07614e-05	RYR1, SYNM, AHNAK, SGCA, FXYD1, AHNAK2, PGM5, ANK2, ANK3, ATP1B1, RYR3
GOTERM_CC_DIRECT	GO:0016529~sarcoplasmic reticulum	7	1.44928	0.000152386	RYR1, GSTM2, ITPR1, CASQ2, ANK3, THBS4, RYR3
GOTERM_CC_DIRECT	GO:0030314~junctional membrane complex	4	0.828157	0.00046736	RYR1, JPH2, CASQ2, JPH1
GOTERM_CC_DIRECT	GO:0043235~receptor complex	11	2.27743	0.00110213	CD200R1, VIPR1, GPR37, NT5DC3, LOXL4, GPR20, TLR7, ROR1, ADRB2, PLXDC1, NR3C2
GOTERM_CC_DIRECT	GO:0005622~intracellular	51	10.559	0.00149159	CLU, RERG, UCHL1, RASGEF1A, CCND1, HEPH, AKT3, ZNF846, TNS1, KCNH2, ZNF561, SLC6A16, PRKCB, VPS13A, ANK2, MYRIP, ANO4, ATP1B1, RAP2C, RNF125, TRIM17, ZNF519, RASA4, MMP23B, PITPNM3, AGTR1, CASQ2, MYZAP, RAB7B, RAPGEF3, TLR3, TUFT1, TSPAN32, ARL17B, ARVCF, RRAS, ADGRG6, TRIM46, BCO2, RAB6B, TRIM45, GPIHBP1, MAP2K6, ANGPT1, PLCL1, AKR1C3, PLXDC1, CIDEC, DCLK1, RCAN2, RGS11
GOTERM_CC_DIRECT	GO:0014701~junctional sarcoplasmic reticulum membrane	4	0.828157	0.0015172	RYR1, JPH2, CASQ2, JPH1
GOTERM_CC_DIRECT	GO:0005923~bicellular tight junction	9	1.86335	0.00643955	RAP2C, CLDN11, CXADR, CCND1, MAGI2, EPPK1, ANK3, PLXDC1, JAM2
GOTERM_CC_DIRECT	GO:0033017~sarcoplasmic reticulum membrane	5	1.0352	0.00904377	RYR1, DMPK, CASQ2, CAMK2G, RYR3
GOTERM_CC_DIRECT	GO:0031594~neuromuscular junction	6	1.24224	0.0107501	EPHA4, CXADR, COL4A5, ANK3, PDZRN3, COLQ
GOTERM_CC_DIRECT	GO:0030864~cortical actin cytoskeleton	5	1.0352	0.020293	PLEKHH2, MYRIP, MYZAP, RAPGEF3, GCOM1
GOTERM_CC_DIRECT	GO:0005890~sodium:potassium-exchanging ATPase complex	3	0.621118	0.0281633	FXYD1, ATP1A2, ATP1B1
GOTERM_CC_DIRECT	GO:0043209~myelin sheath	9	1.86335	0.0328836	CLDN11, GNAO1, UCHL1, TSPAN2, ATP1A2, TPPP, ATP1B1, SEPT4, DNM1
GOTERM_CC_DIRECT	GO:0043197~dendritic spine	7	1.44928	0.0355059	EPHA4, PALMD, MAP1B, LRRC4, ATP1A2, ANKS1B, SLC8A2
GOTERM_CC_DIRECT	GO:0030425~dendrite	15	3.10559	0.0358941	EPHA4, FZD3, KCND1, KCNE3, AMIGO1, MAGI2, ANK3, PLXDC1, GNAO1, TTLL7, TRIM9, GRK4, P2RY1, IGSF9B, EPHB3
GOTERM_CC_DIRECT	GO:0014069~postsynaptic density	10	2.07039	0.0367084	EPHA4, DAB1, MAP1B, P2RY1, MAGI2, ITPR1, IGSF9B, CAMK2G, DCLK1, ANKS1B
GOTERM_CC_DIRECT	GO:0009986~cell surface	21	4.34783	0.0438884	EPHB6, KCNH2, EPHA4, FZD3, CXADR, EPO, ANK3, SLC6A1, CLU, CX3CL1, TSPAN32, TSPAN15, CD109, PDGFC, P2RY1, PLXNB3, NCAM1, SLIT2, FOLR2, TLR3, TNS1
GOTERM_CC_DIRECT	GO:0001518~voltage-gated sodium channel complex	3	0.621118	0.0444181	SCN9A, SCN7A, SCN4B
GOTERM_MF_DIRECT	GO:0004364~glutathione transferase activity	6	1.24224	0.00140629	GSTM3, CLIC5, GSTM2, HPGDS, CLIC3, LTC4S
GOTERM_MF_DIRECT	GO:0015278~calcium-release channel activity	4	0.828157	0.00197337	RYR1, JPH2, ITPR1, RYR3
GOTERM_MF_DIRECT	GO:0031402~sodium ion binding	4	0.828157	0.00258449	SLC24A3, SCN9A, ATP1A2, ATP1B1
GOTERM_MF_DIRECT	GO:0008307~structural constituent of muscle	6	1.24224	0.00321213	MYOM1, SYNM, PDLIM3, MYH11, JPH1, MYL9
GOTERM_MF_DIRECT	GO:0005216~ion channel activity	6	1.24224	0.00356433	GJC1, KCNH2, FXYD6-FXYD2, FXYD1, ITPR1, FXYD6
GOTERM_MF_DIRECT	GO:0004683~calmodulin-dependent protein kinase activity	4	0.828157	0.0151454	PNCK, CAMK1D, CAMK2G, MYLK3
GOTERM_MF_DIRECT	GO:0030507~spectrin binding	4	0.828157	0.0238305	SPTBN4, ANK2, ANK3, DYNC1I1
GOTERM_MF_DIRECT	GO:0005003~ephrin receptor activity	3	0.621118	0.0274921	EPHB6, EPHA4, EPHB3
GOTERM_MF_DIRECT	GO:0001077~transcriptional activator activity, RNA polymerase II core promoter proximal region sequence-specific binding	12	2.48447	0.0279616	HLF, DBP, NFIA, NFIB, CREB3L1, EBF2, EBF3, POU2F2, MEOX2, MYBL1, MEOX1, GLI3
GOTERM_MF_DIRECT	GO:0008017~microtubule binding	11	2.27743	0.0292909	CLIP3, REEP1, MAP1LC3C, MAP1B, MAP1A, STARD9, TPPP, DYNC1I1, JAKMIP3, FTCD, DNM1
GOTERM_MF_DIRECT	GO:0005516~calmodulin binding	10	2.07039	0.0394826	RYR1, CNN1, PNCK, CAMK1D, PDE1C, ATP2B4, MYH11, CAMK2G, RYR3, SLC8A2
GOTERM_MF_DIRECT	GO:0030955~potassium ion binding	3	0.621118	0.0433865	SLC24A3, ATP1A2, ATP1B1
GOTERM_MF_DIRECT	GO:0005070~SH3/SH2 adaptor activity	5	1.0352	0.0454917	SOCS2, GAB1, SORBS1, ARHGAP6, LAT
GOTERM_MF_DIRECT	GO:0005525~GTP binding	16	3.31263	0.0459321	GUCY1A2, ACSM5, TUBG2, SEPT4, RERG, DNM1, RAP2C, GNAO1, ARL17B, ARL4D, RRAS, RAB7B, RAB6B, GBP4, RAB9B, TUBA8
GOTERM_MF_DIRECT	GO:0086020~gap junction channel activity involved in SA node cell-atrial cardiac muscle cell electrical coupling	2	0.414079	0.0475244	GJC1, GJA5
