# Supplementary material for: Integrated Proteotranscriptomics of Human Myometrium in Labor Landscape Reveals the Increased Molecular Associated With Inflammation Under Hypoxia Stress
Source: Front Immunol. 2021 Oct 4;12:722816. doi: 10.3389/fimmu.2021.722816 (PMC8521035; doi:10.3389/fimmu.2021.722816)
Supplement: Supplementary file 4 [file Table_4.xls]

## Sheet: All proteins
Abundance of all proteins in non-labor versus in labor myometrium
NL represent non-labor myometrium, IL represent in labor myometrium
Log2 (FC) = Log2 (Fold Change, non-labor myometrium versus in labor myometrium)
Type	Accession	Gene Symbol	NL1	NL2	NL3	NL4	NL5	NL6	NL7	NL8	NL9	NL10	IL1	IL2	IL3	IL4	IL5	IL6	IL7	IL8	IL9	IL10	NL_mean	IL_mean	Log2 (FC)	-1*log10（p-value）
protein	P62829	RPL23	-5.29702	-5.29702	-5.29702	-0.815487	-5.29702	-5.29702	-5.29702	-5.29702	-5.29702	-5.29702	-5.29702	1.36073	-0.396085	1.58884	0.662999	1.42905	1.3614	-5.29702	-5.29702	2.57168	-4.84887	-0.731245	-4.11762	0.00115139
protein	P08729	KRT7	-0.450811	-2.37283	-0.572314	-2.19389	-1.95715	-1.62009	-1.81136	-1.61845	0.60872	-3.23379	-1.96493	-1.49607	0.790661	1.71028	0.721386	0.433195	1.18589	1.38924	-0.382652	0.119408	-1.52219	0.250642	-1.77284	0.00231083
protein	P17661	DES	-1.53754	-2.14577	0.0426817	-2.03772	-0.989195	-0.729292	-1.03409	-0.488597	-1.21696	-2.4598	-0.608267	-1.01737	-1.02256	0.00736443	-1.01068	1.66961	-0.349252	1.6832	0.575105	1.77605	-1.25963	0.170321	-1.42995	0.00397901
protein	Q96KP1	EXOC2	-4.62596	0.0831849	0.534577	-4.62596	0.154747	-0.541553	-4.62596	-0.172949	-4.62596	-4.62596	-0.365718	-0.0561167	-0.961584	1.51018	0.747404	-0.166029	-0.335668	1.07114	0.684337	1.28211	-2.30718	0.341005	-2.64819	0.00343602
protein	O14531	DPYSL4	-8.76426	-8.76426	-3.65712	-3.19283	-8.76426	-8.76426	-2.25471	-3.1764	1.20387	-3.35685	1.16187	1.51443	0.655799	1.1959	0.769767	1.33869	1.39758	-2.75437	-8.76426	0.138606	-4.94911	-0.334598	-4.61451	0.00518846
protein	Q13310	PABPC4	-10.169	-2.84948	-10.169	-5.36369	-10.169	0.964913	-10.169	-5.07474	0.247998	-10.169	0.655657	0.793957	1.02558	1.45805	-5.31223	1.90145	0.993011	0.62078	-10.169	0.357472	-6.29201	-0.767531	-5.52448	0.00672407
protein	O15075	DCLK1	-0.00425049	0.732224	-0.0424591	-4.41785	-0.78158	0.409223	-4.41785	-4.41785	-4.41785	-4.41785	0.550454	-0.0220834	1.11854	0.780451	0.843165	0.545459	0.915449	-0.0812378	-4.41785	0.813269	-2.17761	0.104561	-2.28217	0.0184746
protein	P0CG38	POTEI	-4.06689	-4.03474	-1.46413	-3.35	-0.0782113	-0.355361	0.327539	0.242137	-3.27526	-3.93944	1.0881	0.621101	-0.00737206	-3.3106	-0.177579	1.8484	-0.322776	-0.359474	1.9952	-1.87176	-1.99944	-0.0496764	-1.94976	0.0197703
protein	P30041	PRDX6	-0.588767	-0.7444	-0.407275	-0.511889	-0.20505	-0.330906	0.0201478	-0.0817032	-0.91958	-0.609131	-0.347032	0.226581	0.738804	0.277457	0.204335	0.778938	0.440839	0.600248	-0.456458	0.226193	-0.437855	0.268991	-0.706846	0.000534899
protein	P23946	CMA1	-5.89055	-5.89055	-1.52365	-0.480154	-5.89055	-0.0035905	-5.89055	-5.89055	0.417846	0.411053	0.413236	0.422671	1.2825	1.04703	1.21152	-0.254975	1.44328	-5.89055	-0.40508	0.455973	-3.06313	-0.0274398	-3.03569	0.0149442
protein	P35580	MYH10	-2.30119	-2.40648	-2.39025	0.0848067	-1.97848	-0.399659	-0.208645	0.506431	0.188258	-0.0982143	0.107969	1.11994	-0.265928	-0.012381	-0.713869	0.324095	1.45994	0.416341	0.00528661	-0.0574075	-0.900343	0.238399	-1.13874	0.0143106
protein	O14979	HNRNPDL	0.324295	0.930112	-0.0239083	0.000319938	0.583334	0.43111	0.201149	0.686779	0.345804	-0.424363	-0.5177	-1.36481	-0.870843	0.071412	0.553024	-1.3091	0.132121	-1.23224	-0.904569	-0.675748	0.305463	-0.611844	0.917307	0.00138829
protein	P52294	KPNA1	0.278379	-0.244096	0.736176	-3.22113	-0.0619224	-0.109624	-3.22113	-3.22113	-0.18688	-3.22113	-0.587996	-0.620112	0.285849	0.867857	0.0972804	0.601527	1.01355	1.17578	0.441159	-0.994131	-1.24725	0.228077	-1.47532	0.0191031
protein	Q12768	WASHC5	-3.02952	-3.02952	-3.02952	-3.02952	-3.02952	-3.02952	-3.02952	-3.02952	-3.02952	-3.02952	-3.02952	-3.02952	-3.02952	-3.02952	-3.02952	1.35835	-3.02952	2.36905	1.64835	2.84315	-3.02952	-0.995824	-2.0337	0.0215079
protein	Q9BZQ8	NIBAN1	0.279113	-0.155954	-0.461098	-0.593511	-0.561153	-0.415268	-0.291205	-0.488272	-0.612167	-0.659771	0.126557	-0.449029	-0.289519	0.376564	-0.159216	0.31537	0.323974	0.74157	0.962303	0.381009	-0.395929	0.232958	-0.628887	0.00190416
protein	Q12791	KCNMA1	1.01865	0.357088	-5.71255	-5.71255	-5.71255	0.98803	-5.71255	-5.71255	-5.71255	-5.71255	-0.144686	0.551502	-0.119951	0.124395	0.832316	1.37183	-5.71255	1.69619	1.34971	-5.71255	-3.76241	-0.576378	-3.18603	0.02233
protein	P09972	ALDOC	0.319868	-1.0871	-0.291831	-0.511718	-0.803553	-0.267796	-0.671315	0.184056	-0.0954201	-0.43648	-0.107872	0.195449	0.486028	0.284104	-0.0934935	0.749354	0.381496	0.262969	0.214617	-0.0774019	-0.366129	0.229525	-0.595654	0.0025602
protein	Q9H7D7	WDR26	-5.89619	-0.659584	-1.25072	-5.89619	-0.563567	-0.766058	0.306596	0.0368824	-1.11322	-1.15932	-1.20343	-1.71481	1.61745	-0.55569	1.30143	0.390591	-0.581984	0.98248	0.838462	0.832326	-1.69614	0.190683	-1.88682	0.0250526
protein	Q96HN2	AHCYL2	-1.95195	-0.0684727	-0.696907	-0.254359	-1.37986	-1.65117	-0.755773	-2.38829	-0.488158	-1.56901	-0.474728	1.4731	-1.34083	-1.81786	-0.624865	1.00423	-0.060936	2.26002	-1.01547	0.786524	-1.1204	0.0189196	-1.13931	0.0259471
protein	O15260	SURF4	-0.502839	-0.0474437	0.00134214	-0.542092	-0.373805	-0.0348123	-0.320937	-0.545784	-0.206724	-0.410057	0.364132	-0.0193303	0.114568	-0.0407451	-0.699878	0.396172	0.505811	0.701622	0.358201	0.260681	-0.298315	0.194123	-0.492439	0.00447445
protein	O95479	H6PD	-0.0645226	0.369252	0.563566	0.319202	0.0774291	-0.101627	0.129128	0.161789	0.115644	0.139544	-0.0401259	-0.0150451	-0.441712	-0.383351	-0.286789	-0.268646	-0.65809	-0.0230996	0.255925	-0.483601	0.170941	-0.234454	0.405394	0.00445377
protein	Q9Y3L5	RAP2C	-1.26612	0.276585	-0.934511	-4.87675	-0.550118	-0.149667	-0.405219	-0.187581	0.448544	-4.87675	1.00042	-0.514661	-0.341565	0.788603	0.399082	0.412749	0.608311	-1.01367	0.844913	0.600647	-1.25216	0.278483	-1.53064	0.0272444
protein	P02679	FGG	1.42018	-0.690007	-0.658245	-1.79654	-0.940563	-1.55436	-1.18096	-1.16799	-1.624	-1.847	-0.93481	-1.56876	0.780502	-0.387221	0.250418	0.0496111	0.130646	1.6218	1.68681	-1.07843	-1.00395	0.0550567	-1.059	0.0289112
protein	P42025	ACTR1B	-0.525599	-0.669788	-0.570304	-0.08025	-0.582627	-0.336366	-0.284955	-0.222248	0.769672	-0.812086	0.17388	0.102908	-0.0836061	0.572837	0.0437865	0.307929	0.00375506	0.290967	0.346738	0.316709	-0.331455	0.20759	-0.539046	0.00399257
protein	Q13418	ILK	-0.406481	-0.441133	-0.247179	-0.682825	-0.494695	-0.202525	0.0103999	-0.137609	-0.240255	-0.593856	0.118562	-0.0522162	-0.0326688	0.0307492	0.193266	0.936879	0.479832	-0.0270406	-0.480943	0.879565	-0.343616	0.204598	-0.548214	0.00368806
protein	Q15124	PGM5	-0.460661	-1.086	-0.5191	-0.562393	-0.729653	-0.126224	-0.0156014	0.128516	-0.265989	-0.582219	0.437283	-0.0220116	0.101987	0.0635395	-0.102794	1.09818	0.0694872	0.260807	-0.592356	0.915361	-0.421933	0.222948	-0.64488	0.00432926
protein	Q16643	DBN1	-0.465792	-0.396055	-0.120498	-0.179792	-0.115077	0.114344	-0.171511	0.068763	-0.238109	-0.721044	0.311164	-0.153733	0.0855506	0.0612585	0.212717	0.409179	0.0205501	0.439934	0.247059	0.0393667	-0.222477	0.167305	-0.389782	0.00398974
protein	P02675	FGB	1.37143	-0.632754	-0.62403	-2.1709	-1.0914	-1.55749	-1.18715	-1.20728	-1.93338	-1.92305	-1.05347	-1.87826	0.783743	-0.488561	0.0435477	-0.270091	0.0766075	1.8012	1.88439	-1.28487	-1.0956	-0.0385773	-1.05702	0.0461846
protein	P49023	PXN	-6.10366	-6.10366	-0.0413829	-2.0046	-1.82198	0.173787	1.13744	-1.456	-0.956239	-0.725863	-0.451414	0.0925947	1.63506	0.46706	-0.587451	-2.29273	-0.70704	0.836971	1.61269	0.0594721	-1.79021	0.0665217	-1.85674	0.0385961
protein	Q13885	TUBB2A	-0.985619	-0.339572	0.204767	-0.417849	-0.524121	-0.193331	-0.354661	0.123529	-0.566347	-0.676821	0.41693	0.0522825	-0.525111	-0.0153142	-0.201731	0.611264	0.42111	0.434007	0.0242986	0.926782	-0.373002	0.214452	-0.587454	0.00469554
protein	P49406	MRPL19	0.954578	1.23595	0.034507	0.709116	1.09163	0.823899	0.880392	0.566486	0.86233	0.857613	-5.19896	0.128592	-5.19896	-5.19896	-0.178757	-5.19896	-5.19896	-5.19896	-5.19896	-5.19896	0.80165	-4.16419	4.96584	5.36107e-07
protein	P68032	ACTC1	-0.23639	-1.23541	0.148802	-0.749908	-0.3272	0.149294	-0.100183	-0.14994	-0.396712	-0.82423	0.417249	0.0933487	-0.0993696	0.240304	0.00146562	0.739593	0.18761	0.0627975	-0.308324	0.831772	-0.372188	0.216645	-0.588832	0.0054621
protein	P26572	MGAT1	0.261867	1.89232	0.536696	-0.340287	0.621248	0.204488	1.0681	-0.252293	0.475646	0.628604	-3.47416	-1.61164	-3.47416	-1.12548	-3.47416	-3.47416	-3.47416	-0.0139123	-3.47416	0.977393	0.509639	-2.26186	2.7715	8.43593e-05
protein	P52888	THOP1	0.928024	-0.400292	0.602678	-0.520869	0.198632	1.27746	0.92686	1.08772	0.774279	0.843967	-0.319888	0.950702	-5.19676	-5.19676	0.131976	-5.19676	-5.19676	-5.19676	-5.19676	-5.19676	0.571845	-3.56145	4.1333	8.28559e-05
protein	P60903	S100A10	-0.54918	-0.702994	-0.85306	-1.56196	-1.61984	-0.231839	0.376044	0.846461	-1.25014	-1.49205	0.420015	-0.171364	-0.561478	-0.704046	0.627494	0.33281	0.765161	0.781476	0.681354	0.50331	-0.703856	0.267473	-0.971329	0.0059277
protein	Q8NBX0	SCCPDH	1.20631	0.84277	0.617099	0.129514	0.231324	1.28803	1.05082	1.21173	-1.43364	0.27113	-6.66296	-6.66296	-6.66296	-6.66296	-6.66296	0.11149	-6.66296	0.317287	-6.66296	0.373254	0.541508	-4.58387	5.12537	0.00010346
protein	P07711	CTSL	-2.47348	2.42992	2.26852	1.60291	1.95169	-3.82239	-2.08209	0.324755	-4.45876	-1.03298	-4.45876	-4.45876	-3.90645	-4.45876	-4.45876	-4.45876	-4.45876	-2.44845	-4.45876	-4.45876	-0.52919	-4.2025	3.67331	0.000245787
protein	Q9Y547	HSPB11	0.310716	-0.0291604	-0.723269	1.56969	0.796437	-0.511461	0.495062	0.653451	0.794905	1.06528	0.581777	0.750141	-5.58735	-5.58735	0.707648	-5.58735	-5.58735	-5.58735	-5.58735	-5.58735	0.442165	-3.70719	4.14935	0.000323413
protein	P17936	IGFBP3	0.974245	0.924788	1.2665	0.408308	0.777148	0.84467	0.956495	0.664688	-6.49791	-0.0463257	-6.49791	0.270699	-6.49791	-6.49791	-6.49791	-6.49791	-6.49791	-6.49791	1.62961	-6.49791	0.02726	-5.0083	5.03556	0.000464626
protein	P62341	SELENOT	0.674443	-0.0258617	0.0113475	0.143863	1.25306	0.303884	1.2604	0.0752153	0.129394	-0.0732948	-0.0513556	-6.43775	-6.43775	1.65786	-6.43775	-6.43775	-6.43775	-6.43775	0.997401	-6.43775	0.375245	-4.24604	4.62128	0.000457791
protein	Q15043	SLC39A14	0.769237	1.58095	0.858051	-0.778182	-0.517558	0.483181	0.289244	0.803029	-1.32897	-0.785015	-1.93966	-5.60452	-5.60452	-5.60452	-5.60452	-5.60452	-5.60452	1.2569	2.02587	-5.60452	0.137397	-3.78885	3.92625	0.00078106
protein	P84103	SRSF3	-0.203225	0.539949	-0.102123	0.0811469	0.251857	0.348255	0.189997	0.561676	0.136003	0.0345761	0.325547	-0.414325	-0.343425	-0.27668	-0.540589	-0.606914	0.00260691	-0.925333	-0.0585403	0.0489021	0.183811	-0.278875	0.462686	0.00703652
protein	Q14696	MESD	0.680146	0.879961	0.0994745	0.886966	0.615454	0.746647	1.18042	0.976608	-5.50701	0.864299	0.179191	0.930458	-5.50701	-5.50701	-5.50701	-5.50701	-5.50701	-5.50701	-5.50701	0.211656	0.142297	-3.72277	3.86507	0.0018598
protein	Q9BS40	LXN	0.0930402	-0.198545	-0.550621	-0.270594	-0.186753	-0.0014906	-0.510832	-0.494656	0.0775768	-0.483893	-0.0492959	-0.256311	0.432598	0.162641	-0.0669578	-0.16818	0.251817	0.75801	0.436302	0.187297	-0.252677	0.168792	-0.421469	0.00783928
protein	Q6ZMP0	THSD4	-0.247013	0.192467	1.49189	0.585469	1.34465	-0.796408	-0.359709	-0.238604	-1.55821	0.866762	-5.42864	-2.81894	-5.42864	-5.42864	-5.42864	-5.42864	-5.42864	-0.550164	2.02378	0.820157	0.12813	-3.3097	3.43783	0.0019507
protein	P08294	SOD3	0.326869	0.561116	-0.059923	0.692736	0.776607	0.434743	-0.599106	0.0870143	-0.258511	-0.00176726	0.114425	-0.362986	-0.228093	-0.74517	0.0961213	-0.513974	-0.0936868	-0.825073	-0.20971	-0.673734	0.195978	-0.344188	0.540166	0.00833534
protein	P40855	PEX19	-3.17874	1.00823	0.75887	2.09963	1.18112	0.706585	-3.17874	-0.715114	0.662879	1.11387	-3.17874	-3.17874	-3.17874	-3.17874	0.36626	0.444618	-3.17874	-3.17874	-3.17874	-3.17874	0.0458579	-2.46191	2.50776	0.00268142
protein	P01112	HRAS	-0.102589	-0.266768	-0.223066	-0.25013	0.0200019	-0.405718	0.00861635	-0.197469	-0.302116	-0.259316	-0.353549	0.465223	-0.0289648	-0.0248201	0.22257	0.268246	0.563004	0.318316	-0.140357	0.160331	-0.197855	0.145	-0.342855	0.0096001
protein	P49407	ARRB1	-0.323971	0.0475302	0.889795	0.878313	0.606963	-0.492474	0.0965485	0.00325656	0.0272521	0.138232	0.239125	0.0410981	-0.661712	-0.478712	-0.217229	-0.34297	-0.244941	-0.819813	-0.495358	-0.46545	0.187145	-0.344596	0.531741	0.00998517
protein	Q16706	MAN2A1	0.50799	0.446532	0.0816589	0.148697	-0.0665957	0.0298859	0.601749	-0.310272	0.0342396	0.201611	0.135246	-0.366807	-0.466068	-0.11337	-0.349143	-0.613864	-0.11097	-0.66357	0.354901	-0.362719	0.167549	-0.255636	0.423186	0.0102824
protein	P48723	HSPA13	1.23535	0.973366	1.31398	0.315444	0.231893	0.348087	0.171588	1.40455	-4.89409	0.0212212	0.886099	-4.89409	-4.89409	-4.89409	0.56665	-4.89409	-4.89409	0.160308	-4.89409	-4.89409	0.112139	-3.26456	3.3767	0.00267757
protein	P12004	PCNA	0.844983	1.26492	-0.0519501	0.997055	1.10793	-4.92648	1.4712	0.848287	-4.92648	0.82102	1.1718	-4.92648	-4.92648	-4.92648	0.818353	-4.92648	-4.92648	-4.92648	-4.92648	-4.92648	-0.254951	-3.74217	3.48722	0.00433123
protein	Q9H4M9	EHD1	-0.187835	-0.218162	-0.33003	-0.384281	-0.130123	0.0977059	-0.194355	-0.0937703	-0.231421	-0.626002	0.0360994	-0.172005	-0.100635	-0.00935202	-0.147207	0.28467	-0.0104687	0.745696	0.540752	0.402279	-0.229827	0.156983	-0.38681	0.00924291
protein	A0A0A0MS15	IGHV3-49	0.15971	-0.417353	-0.511141	-0.792886	-0.502449	-0.0393141	-0.869714	-0.263514	-0.660597	0.265324	-0.15627	0.346188	0.247225	0.710259	-0.471478	-0.634865	0.410026	0.895983	0.577286	-0.115577	-0.363193	0.180878	-0.544071	0.0167729
protein	O00232	PSMD12	-0.469166	0.0986183	-0.221886	-0.0469527	-0.347071	-0.652243	-0.145698	0.0962231	-0.525859	-0.46481	-0.0561871	0.0265291	-0.251882	0.0395442	-0.279727	0.756576	0.0795586	0.926354	-0.0799706	0.38133	-0.267884	0.154212	-0.422097	0.0188909
protein	O00584	RNASET2	1.907	-0.417406	1.56278	-0.950364	-0.100529	1.17745	-0.851985	0.597693	-1.24531	-0.667094	-1.42505	-0.439193	-1.22102	-1.56608	-1.31653	-1.29537	-0.694554	-0.417259	-0.101566	-0.45107	0.101224	-0.89277	0.993994	0.0187254
protein	Q9UNK0	STX8	0.513767	0.455095	0.310471	-0.130672	0.245714	0.814748	0.354653	1.15253	-0.440654	0.611911	0.870549	0.624344	0.473902	-0.00238758	-1.0493	-5.70133	-5.70133	-5.70133	-5.70133	-5.70133	0.388756	-2.75895	3.14771	0.004231
protein	Q96C86	DCPS	0.56853	1.17093	-0.926375	0.732439	0.244757	-0.539166	0.0498927	0.0828403	0.108413	0.868674	-4.92505	0.472792	0.547376	-4.92505	1.07207	-4.92505	-4.92505	-4.92505	1.04073	-4.92505	0.236093	-2.64173	2.87783	0.00565231
protein	Q9BUR5	APOO	0.357195	0.559657	0.353863	0.05769	0.458081	0.105921	0.594702	0.814742	0.400247	0.279031	-6.61329	0.395251	0.493447	0.727801	0.448673	-6.61329	-6.61329	-6.61329	-0.185614	-6.61329	0.398113	-3.11869	3.5168	0.00566832
protein	Q01844	EWSR1	-4.07554	-4.07554	2.12757	0.883377	-4.07554	2.14026	-4.07554	2.10924	2.06101	-4.07554	-4.07554	-4.07554	-4.07554	-4.07554	-4.07554	-4.07554	-4.07554	-4.07554	-4.07554	-4.07554	-1.10563	-4.07554	2.96992	0.00608073
protein	Q9UKV3	ACIN1	0.671817	1.14092	-0.269774	0.411197	0.502487	0.653695	-0.200496	0.987644	-0.12835	0.477204	-5.42878	0.0642836	-0.240879	-0.303746	-0.16622	-5.42878	-5.42878	0.179314	-5.42878	0.103245	0.424634	-2.20791	2.63255	0.00648807
protein	P01033	TIMP1	0.649381	0.492794	-0.266796	0.484059	0.908903	0.609642	-0.189969	-0.429203	-0.579484	0.495619	-1.21127	0.0931328	-0.985575	-1.20565	-1.73262	-1.28882	-0.557648	0.808858	0.60481	-0.753391	0.217494	-0.622818	0.840312	0.0149804
protein	P02766	TTR	-0.18476	-0.201564	-0.772659	-0.641833	-0.0646332	-0.201992	-0.738924	-0.346567	-0.568485	-0.623335	-0.00622272	-0.431241	0.0161046	-0.736045	-0.516593	0.523475	0.564002	1.40514	0.857969	0.0909256	-0.434475	0.176751	-0.611226	0.015325
protein	P02790	HPX	0.0987061	0.21783	-0.304416	-0.858324	-0.483522	-0.22981	-0.288932	-0.0570143	-0.47632	-0.399246	0.561063	0.127789	0.275311	-0.353386	0.498951	-0.197458	0.659141	-0.156318	0.597241	-0.425612	-0.278105	0.158672	-0.436777	0.0211716
protein	O14653	GOSR2	1.27727	-0.179116	-0.595849	0.629947	0.203311	0.821401	0.801053	-0.327405	0.565749	0.606282	-0.144056	-0.362608	-3.93853	1.08125	0.0665422	-6.48973	-6.48973	-6.48973	-1.19695	-0.637352	0.380265	-2.46009	2.84035	0.00768084
protein	P07996	THBS1	0.0987908	0.191591	0.10699	0.560422	0.776026	0.492437	0.0815248	0.265246	-0.775003	0.129155	-0.361203	0.299508	-1.17614	-1.32882	-1.16789	-0.41633	-0.684434	0.896825	-0.0675118	-0.524055	0.192718	-0.453005	0.645724	0.0214756
protein	P08253	MMP2	0.0750608	0.391813	0.435021	0.122584	-0.0547717	0.620768	0.0348879	0.00137988	-0.254782	0.0314909	-0.456906	-0.130797	-0.00806809	-0.573516	-0.12411	-0.557783	0.000783538	0.306809	-0.108386	-0.439171	0.140345	-0.209114	0.349459	0.0206254
protein	P09382	LGALS1	0.0682747	-0.205922	0.00428619	-0.293653	-0.552208	0.0988195	-0.6941	-0.0634032	0.0599213	-0.484526	0.19438	0.297863	0.290615	0.541668	0.18561	-0.0822205	0.198986	0.0769668	0.00600783	-0.252401	-0.206251	0.145748	-0.351999	0.0150346
protein	O95861	BPNT1	-1.337	1.37444	0.110428	0.45049	0.57436	-1.74547	1.0793	1.05865	0.5273	0.392943	1.09681	0.676003	-5.88109	-1.17709	-1.02735	-0.701106	-1.0723	-5.88109	-5.88109	-5.88109	0.248543	-2.57294	2.82148	0.00791586
protein	P23497	SP100	-2.18651	-0.0726377	0.482757	1.8818	-1.28312	-0.113923	0.0606817	-0.0324252	2.05094	0.217012	-1.29059	-6.07874	-1.87589	-0.409036	-6.07874	-6.07874	-1.51538	0.151153	1.09157	-6.07874	0.100457	-2.81631	2.91677	0.00748925
protein	Q7Z2K6	ERMP1	-0.291893	0.912642	-0.028348	-0.0632126	0.638927	0.0829678	1.61019	0.0792093	-0.112415	0.345521	0.157681	-0.330085	-4.59782	-0.507928	-0.518043	-4.59782	-4.59782	-4.59782	1.21978	-0.65562	0.317359	-1.90255	2.21991	0.00799915
protein	P11234	RALB	-0.524653	-0.883382	-0.275968	-0.339681	-0.613811	-1.1033	-0.388719	-0.673064	0.770494	-0.595242	0.551753	0.00765342	-0.769308	0.156861	0.832659	0.992247	-0.220652	-0.465986	-0.127924	0.870813	-0.462733	0.182812	-0.645545	0.0181742
protein	Q9C005	DPY30	0.304206	0.843725	0.730637	0.327267	0.631407	0.225812	-0.26795	0.229635	0.204143	0.707781	0.0545463	0.589262	-0.0382139	0.0470372	-4.33473	-0.886794	-4.33473	-4.33473	0.334204	-4.33473	0.393666	-1.72389	2.11755	0.00728222
protein	O00182	LGALS9	0.698625	1.46466	1.29566	0.273167	-0.0330395	0.546178	-4.84126	0.764764	0.54599	-4.84126	-4.84126	-4.84126	-4.84126	1.24805	-4.84126	-4.84126	-4.84126	-4.84126	1.86115	-4.84126	-0.412652	-3.56209	3.14944	0.00981116
protein	P27338	MAOB	-0.0446871	0.440688	0.515507	0.26584	0.166978	0.0992114	0.200789	0.0938866	-0.139957	-0.0546786	-0.0579319	-0.0905152	-0.249913	-0.47321	-0.405986	-0.237205	-0.823225	0.0234639	0.496275	-0.505907	0.154358	-0.232415	0.386773	0.0155773
protein	Q99719	SEPTIN5	-0.23067	1.13615	0.815819	-0.833214	0.830669	0.551208	-1.21457	-0.0292098	0.982902	0.449928	-4.37568	0.301915	0.251633	-4.37568	0.644377	-4.37568	-0.456087	-4.37568	0.744111	-4.37568	0.245901	-2.03924	2.28515	0.00990211
protein	Q99983	OMD	1.61473	2.35583	-5.13188	-5.13188	1.63474	1.00431	0.590636	-5.13188	-5.13188	1.70771	-5.13188	-5.13188	-5.13188	-5.13188	-5.13188	-5.13188	-5.13188	-5.13188	-5.13188	0.645373	-1.16195	-4.55415	3.3922	0.0102478
protein	O00592	PODXL	-2.80716	2.66291	2.25471	1.6877	1.76004	-2.80716	-2.80716	-2.80716	-2.80716	-2.80716	-2.80716	-2.80716	-2.80716	-2.80716	-2.80716	-2.80716	-2.80716	-2.80716	-2.80716	-2.80716	-0.847757	-2.80716	1.9594	0.0209244
protein	O15371	EIF3D	0.622813	0.573907	0.629437	0.170259	0.91701	0.330118	0.537592	-0.00895496	0.0932261	-0.293111	-0.917081	-1.67732	-1.405	-0.0725975	-0.956995	0.616972	-1.28286	-5.74449	-0.680706	0.634808	0.35723	-1.14853	1.50576	0.0152716
protein	P38919	EIF4A3	0.531638	0.439173	0.374545	-0.528916	0.390301	0.574648	0.129077	0.480898	-0.0348422	-0.413447	-1.25803	-1.06696	-1.12975	-0.90124	1.0945	-1.19952	-0.888037	-0.405958	-0.678887	0.859606	0.194307	-0.557427	0.751734	0.019424
protein	P46940	IQGAP1	-0.189147	-0.0714116	-0.0937723	-0.267868	-0.137413	-0.146532	-0.198728	-0.0361058	-0.24026	-0.417755	0.0294996	0.0346457	-0.0609143	-0.0463174	-0.108752	0.0646055	-0.00337078	0.551292	0.751771	0.080066	-0.179899	0.129253	-0.309152	0.0163572
protein	O60739	EIF1B	-4.80894	1.83054	-4.80894	0.411002	-4.80894	2.09148	0.864955	1.11455	0.271337	0.586418	0.195863	1.38901	-4.80894	-4.80894	-4.80894	-4.80894	-4.80894	-4.80894	-4.80894	-4.80894	-0.725653	-3.68866	2.96301	0.0175353
protein	P50991	CCT4	-0.166148	0.0460677	-0.211664	-0.441552	-0.180481	0.209143	-0.0375548	-0.269142	-0.364144	-0.552803	-0.0761222	-0.154759	-0.0802631	0.259315	-0.183302	0.174182	0.0963299	0.698782	0.421855	0.195062	-0.196828	0.135108	-0.331936	0.020156
protein	O76061	STC2	0.0304083	-0.185912	-0.657221	1.26748	1.13455	-0.851067	0.0242442	0.0142515	0.0391591	1.4065	-0.575852	0.364938	-0.55421	-0.244759	-2.08686	-0.4758	-0.842003	-4.00751	-4.00751	0.56805	0.22224	-1.18615	1.40839	0.0213469
protein	P53004	BLVRA	-0.524495	-0.538752	-0.209307	0.228665	0.0902781	-0.41617	-0.298346	-0.108553	-0.547053	-0.415352	-0.184212	0.105656	-0.283521	-0.0315265	-0.16251	0.601789	-0.0519016	0.919945	-0.0917492	0.703585	-0.273908	0.152555	-0.426464	0.0211535
protein	P53621	COPA	-0.157317	-0.0394617	-0.0987427	-0.567417	0.0547034	-0.396157	-0.215077	-0.763074	-0.963912	-0.426752	-0.103439	-0.324504	-0.171324	-0.147028	-0.310936	0.337396	0.157053	1.25867	0.318934	0.740256	-0.357321	0.175508	-0.532829	0.0144552
protein	P54577	YARS1	-0.369467	0.218546	-0.528964	-0.548061	-0.238058	0.13541	0.0833912	-0.533366	-0.222229	-0.4021	-0.203855	-0.241482	-0.00328545	0.366061	0.00416231	-0.0845867	0.204247	0.619154	0.219671	0.655826	-0.24049	0.153591	-0.394081	0.0162224
protein	P05121	SERPINE1	-0.273052	-0.179307	0.367764	0.528641	0.695106	-0.0573779	0.683113	0.294911	0.486956	0.915769	-0.807289	0.293828	-6.68486	-6.68486	-6.68486	0.40792	-6.68486	0.38327	0.343244	0.163509	0.346252	-2.5955	2.94175	0.0139623
protein	P60709	ACTB	-0.170611	-0.707374	0.0312422	-0.627285	-0.115936	0.0541583	-0.139686	-0.0757942	-0.2941	-0.617831	0.0110584	-0.0157705	-0.127722	0.235954	-0.0138095	0.839767	0.14153	0.358596	-0.459278	0.643756	-0.266322	0.161408	-0.42773	0.0154742
protein	P09601	HMOX1	-6.14924	1.04385	0.8818	1.22859	1.90087	0.37746	1.52988	-6.14924	-6.14924	0.563418	-6.14924	-6.14924	-6.14924	-6.14924	-6.14924	-6.14924	-6.14924	1.49859	0.457069	-6.14924	-1.09218	-4.72382	3.63164	0.0187385
protein	P10606	COX5B	-0.0295672	0.612692	0.0964704	0.307381	0.138071	0.523076	0.357453	1.00266	0.246324	0.570089	-0.112337	0.0794289	-5.99203	-5.99203	-0.0535471	-5.99203	-0.0963311	-0.430526	0.445769	-0.600248	0.382465	-1.87439	2.25685	0.0186748
protein	P24310	COX7A1	0.221655	0.509621	0.398079	-0.594921	0.160688	0.327509	0.676246	0.637127	0.310243	0.282849	0.711726	0.594223	-0.0773681	-6.35746	0.270555	0.142017	-6.35746	-6.35746	-6.35746	-0.00820431	0.29291	-2.37969	2.6726	0.0201154
protein	P27482	CALML3	-8.69364	-1.13623	-0.262475	2.50379	1.53603	1.38314	-8.69364	-8.69364	0.116828	-0.366332	-8.69364	-8.69364	-1.75376	-8.69364	-8.69364	-8.69364	2.41904	-8.69364	-8.69364	-8.69364	-2.23062	-6.88838	4.65777	0.0203962
protein	Q16204	CCDC6	0.0175511	-0.736838	0.0245682	-0.155504	-0.540362	-0.508224	0.0505604	-0.138477	0.220993	-0.604333	0.154415	0.0321595	-0.118731	0.143328	0.15363	0.489897	0.546951	-0.0322629	-0.174426	0.391661	-0.237007	0.158662	-0.395669	0.0133525
protein	P28799	GRN	-0.830099	0.573464	1.43628	1.32384	0.129453	-5.67574	0.549755	-0.020186	0.649121	0.514814	1.01882	0.44186	-5.67574	-5.67574	-5.67574	-5.67574	-5.67574	-5.67574	-0.947982	1.11044	-0.13493	-3.24313	3.1082	0.0146083
protein	Q8N5K1	CISD2	0.0980718	0.285457	-0.0847249	0.155615	0.0212142	0.240115	0.304553	0.158158	0.141602	-0.00869027	0.467635	-0.00875512	-0.12307	-0.150141	-0.192127	-0.380282	-0.449521	-0.592837	-0.0120215	-0.352422	0.131137	-0.179354	0.310491	0.0193994
protein	Q99961	SH3GL1	-1.77826	-0.589876	-2.14501	-0.380968	-0.618103	-0.138799	-0.415094	-0.0622717	0.577875	-0.551661	-0.0991893	-0.102757	0.230892	0.309691	0.00944784	-0.489196	0.20496	1.52991	0.843582	-0.365862	-0.610217	0.207148	-0.817365	0.0169016
protein	P30533	LRPAP1	0.348809	0.883132	1.25274	0.571696	-0.0252049	-0.75273	0.157245	0.251653	0.15886	0.745534	0.233095	-0.170527	-0.190606	-0.581808	-0.257031	-1.61523	-1.37014	-6.16714	-0.41859	-1.25964	0.359173	-1.17976	1.53893	0.0178003
protein	Q9H3N1	TMX1	0.200672	0.385447	-0.178519	0.328246	0.0232354	0.344355	0.1409	0.0549016	0.0260857	0.28097	0.174161	-0.250095	0.18905	-0.11996	-0.286909	-0.755998	-0.844271	-0.254126	0.374363	-0.708337	0.160629	-0.248212	0.408841	0.0173162
protein	Q9H8H3	METTL7A	0.199428	0.208707	-0.326609	-1.01128	-0.311197	-0.112705	-0.604818	-0.445399	-0.36347	-0.92755	-0.609781	-0.257376	0.0348364	0.313941	0.173278	0.135491	-0.19305	0.848127	1.17137	0.0896112	-0.369489	0.170645	-0.540134	0.0206355
protein	Q9HB71	CACYBP	-0.0710583	0.324874	-0.276753	0.176555	0.277068	-0.105014	0.240955	0.314689	0.138801	0.394669	-0.453787	0.174793	-0.338153	-0.360665	-0.349404	-0.40377	0.29281	-0.335419	0.0103525	-0.21282	0.141479	-0.197606	0.339085	0.0147369
protein	P49913	CAMP	0.0530175	0.00419153	1.68703	-2.83966	0.170747	-0.64567	-2.42228	-0.466173	-2.92722	-1.89295	-7.94647	-7.94647	-3.32182	-3.19228	-2.42262	-7.94647	-7.94647	1.54446	3.03402	-7.94647	-0.927897	-4.40906	3.48116	0.0197886
protein	P60602	ROMO1	1.09263	0.746699	1.11444	0.456061	-0.478682	-0.477975	-0.000367446	-0.377305	0.39114	1.14314	0.0472996	-0.331882	-0.31588	-0.139122	0.106925	-0.586319	-6.19398	-6.19398	-6.19398	-0.727248	0.360977	-2.05282	2.41379	0.0147277
protein	Q9UHX1	PUF60	-0.733458	0.985015	0.208133	-0.656414	0.151643	0.176835	-1.07965	1.71255	0.180345	0.871365	-0.16892	-0.236212	-1.08344	-0.480377	-0.269554	-1.45631	-0.56694	-0.277691	-0.702478	-1.18578	0.181636	-0.64277	0.824406	0.0137148
protein	P63218	GNG5	0.0568383	1.07534	1.15853	1.03596	0.960772	-0.355947	-0.285777	0.493413	-2.06506	-0.24044	-0.932245	-1.84689	0.165561	-0.993794	-7.94711	-7.94711	-2.1607	0.491303	1.2994	-7.94711	0.183363	-2.78187	2.96523	0.0204915
protein	Q10713	PMPCA	-0.151632	2.16611	-0.305111	0.173812	0.17287	-0.60479	0.413829	0.277495	0.156302	-0.322485	1.09069	-0.618639	-0.240245	-0.667443	-0.292826	-2.61348	-1.28574	-5.10336	-5.10336	-0.462676	0.19764	-1.52971	1.72735	0.0204793
protein	P53985	SLC16A1	-0.0753502	-1.22336	-0.497766	-0.306865	-0.284308	0.153584	-0.0417334	-0.450096	-0.235622	-0.615481	-0.151446	-0.440973	0.325851	0.470137	-0.136509	0.425313	-0.384296	0.715726	-0.281055	1.14233	-0.3577	0.168507	-0.526208	0.0218592
protein	P11216	PYGB	-0.320936	-0.58495	-0.00506719	-0.430826	-0.231143	-0.400248	-0.0642985	-0.0655134	-0.760046	-0.899712	-0.246671	0.0718192	-0.37499	0.0426411	-0.514887	1.19251	0.433607	0.519307	-0.482301	0.975432	-0.376274	0.161647	-0.53792	0.0230851
protein	P12109	COL6A1	-0.418064	0.0421322	-0.236726	-0.797251	-0.628982	0.130177	-0.774164	-0.397648	-0.23238	-0.599758	-0.24528	-0.891566	-0.197519	0.628476	-0.371075	0.717347	-0.0816466	0.676288	0.313912	1.13603	-0.391266	0.168496	-0.559763	0.022493
protein	P46109	CRKL	0.467734	0.264163	-0.226559	0.305843	0.0951806	0.299163	0.164282	0.222714	-0.135917	0.350952	0.199114	0.0524292	-1.02793	-1.15477	0.000146451	-1.10544	0.303642	-0.650431	-0.217214	0.301786	0.180756	-0.329867	0.510623	0.0230481
protein	Q15369	ELOC	0.693938	-0.35082	0.815084	0.77038	-1.89866	0.487568	-1.76777	0.959985	1.18966	0.655582	-1.5848	-1.55423	0.0142129	0.344351	0.967532	-2.07233	-1.76295	-1.38122	-1.59576	-2.24083	0.155495	-1.0866	1.2421	0.0193148
protein	Q5T440	IBA57	0.602544	0.578395	0.452073	0.683564	0.50104	0.071062	0.296021	0.158614	0.0695959	0.36266	0.0378112	-0.494283	0.118678	-0.161438	-0.091606	-4.97839	0.0264664	-1.06223	-4.97839	-0.613212	0.377557	-1.21966	1.59722	0.0187173
protein	Q86SU0	ILDR1	-0.613349	-1.45737	-0.2061	-0.938793	-0.426446	0.00359664	-0.0423286	-0.0350489	-0.273271	-0.90253	0.58961	0.300992	-0.0458111	0.274358	-0.157471	1.13424	0.242218	-0.0441745	-1.44123	1.00719	-0.489164	0.185992	-0.675157	0.0230493
protein	Q9BUH6	PAXX	-2.62635	-2.62635	2.37325	3.08826	-2.62635	-2.62635	-0.66653	0.67122	-2.62635	0.733344	-2.62635	-2.62635	-2.62635	-2.62635	-2.62635	-2.62635	-2.62635	-2.62635	-2.62635	-2.62635	-0.693221	-2.62635	1.93313	0.0118309
protein	Q9NP77	SSU72	0.479575	0.785091	0.814026	0.923967	0.697002	0.189747	0.44123	-3.48749	0.251562	0.873281	-0.0683327	0.315674	-3.48749	-3.48749	0.555809	0.164587	-3.48749	-3.48749	-3.48749	-0.393781	0.1968	-1.68635	1.88315	0.0159546
protein	Q9NPY3	CD93	0.274397	0.753615	0.248214	-0.41024	-1.15519	0.766639	0.479459	0.66165	0.279946	0.105398	0.620191	-6.40509	-6.40509	-6.40509	0.32714	-6.40509	-0.318392	0.987753	1.07878	-6.40509	0.200388	-2.933	3.13338	0.0125956
protein	Q9Y2R0	COA3	0.836118	0.585806	0.873895	-0.14058	-1.36749	0.490828	0.31733	0.199025	0.694831	0.383015	0.347558	-0.927065	0.489563	-4.92745	0.345318	-4.92745	-4.92745	-0.4114	0.593096	-4.92745	0.287278	-1.92727	2.21455	0.0148022
protein	P10301	RRAS	-0.578413	-0.515731	0.211739	-0.710066	-0.413578	-0.174114	0.0488923	0.326401	-0.264519	-0.850154	0.668903	0.436701	-0.417176	-0.161156	0.0821244	0.773866	0.0167258	0.147459	-0.340399	0.361513	-0.291954	0.156856	-0.44881	0.0261953
protein	P20042	EIF2S2	0.139617	0.461033	-0.316524	0.593387	-0.142691	0.938662	0.133166	0.155653	-0.178251	-0.332284	-0.455153	0.0452573	-0.278749	-0.20925	-0.38676	-0.288974	0.119783	-0.742083	-0.399433	0.0318122	0.145177	-0.256355	0.401532	0.02608
protein	P51991	HNRNPA3	-0.340801	0.588612	0.170866	0.0812395	0.272602	0.44293	-0.221436	0.586239	-0.15232	0.0655836	-0.286552	-0.0625308	0.0858379	-0.900625	-0.616022	-0.525798	0.159958	-0.162559	0.183153	-0.353389	0.149351	-0.247853	0.397204	0.0258006
protein	Q9Y3B7	MRPL11	0.451591	-4.37427	1.20441	0.962646	1.85182	-4.37427	0.659575	-4.37427	1.18354	0.928814	0.713582	-4.37427	1.50825	-4.37427	-4.37427	-4.37427	-4.37427	-4.37427	-4.37427	-4.37427	-0.588041	-3.27723	2.68919	0.0214405
protein	Q9Y678	COPG1	-0.126287	0.0801118	-0.235949	-0.205676	0.0192322	0.0166403	-0.00819665	-0.26086	-0.658984	-0.746567	-0.368328	0.425621	0.0791962	0.149305	-0.162399	0.128775	0.452606	0.537723	-0.172186	0.321098	-0.212654	0.139141	-0.351795	0.0255192
protein	P01011	SERPINA3	-0.450035	0.597874	-2.44509	-0.770855	-1.82548	-0.517887	-0.0160028	-0.924022	0.063595	0.396892	0.0540731	0.53262	0.0914943	0.1149	1.0995	0.365432	0.510947	-0.579884	-0.321326	0.224008	-0.5891	0.209176	-0.798277	0.0268681
protein	Q13247	SRSF6	-0.190867	0.372727	0.155634	0.0545541	0.3954	0.00853879	-0.158846	-0.313697	0.185146	0.394704	0.1409	-6.80621	-1.82576	0.621317	0.418157	-6.80621	-6.80621	-1.39891	-6.80621	2.17931	0.0903293	-2.70898	2.79931	0.0227171
protein	Q86VB7	CD163	-0.125156	-0.419101	0.863259	0.665826	0.0211685	-0.242231	0.129602	0.66486	-0.581336	0.664402	-0.039533	0.227606	-0.435162	-0.118954	-0.201427	-1.18431	-0.570482	0.053786	-0.651814	-0.56747	0.164129	-0.348776	0.512905	0.0272871
protein	Q96HE7	ERO1A	0.00750953	-0.131388	0.1668	0.175452	-0.0462871	-0.089306	0.603614	0.567944	-0.224557	0.754058	-0.199769	0.123225	-1.61658	-0.351822	-0.725505	-0.968521	0.128868	0.394906	-0.188975	-0.141884	0.178384	-0.354606	0.53299	0.026986
protein	Q12959	DLG1	0.919594	0.0826406	-0.673607	1.18827	0.862279	-5.0109	0.339618	1.40833	0.149259	0.726434	0.677398	0.000746905	0.00166236	0.107604	-0.361976	-5.0109	-5.0109	-5.0109	-5.0109	-5.0109	-0.00080762	-2.46291	2.4621	0.0237004
protein	P08833	IGFBP1	1.65676	1.12414	0.793025	0.824751	-5.80763	-5.80763	1.82039	-5.80763	-5.80763	0.494448	-5.80763	-5.80763	-5.80763	-5.80763	-5.80763	-5.80763	-5.80763	-5.80763	2.58271	-5.80763	-1.6517	-4.96859	3.3169	0.0250858
protein	P13284	IFI30	-0.326153	0.126791	1.29783	0.523041	0.474607	-0.161843	0.133836	0.872015	-0.403336	0.631901	-0.406244	-0.476871	-1.67439	-0.208909	-6.21346	-6.21346	-1.92458	0.258523	0.672825	-0.0500296	0.316869	-1.62366	1.94053	0.0248225
protein	P04179	SOD2	-0.0379803	0.499869	1.13657	0.354929	0.207508	-0.299012	0.0365326	0.694209	-1.06344	0.162178	-0.753014	-0.152159	-0.762341	-0.424301	-0.351799	-1.12023	-0.98388	0.543641	0.373281	-0.747594	0.169136	-0.437839	0.606976	0.02925
protein	P14868	DARS1	0.162094	-0.36769	-0.859494	-0.087839	-0.279234	-0.330589	-0.258299	-0.410029	-0.392616	-0.65628	-0.0514018	-0.428323	-0.210794	-0.370466	-0.554073	0.0616219	0.396583	0.540581	1.01239	1.10512	-0.347998	0.150124	-0.498121	0.02957
protein	Q3LXA3	TKFC	-1.37701	-0.471724	0.320112	0.020845	0.671947	2.25944	0.778654	-1.03485	-1.63851	1.10569	-0.778008	0.992184	-0.935189	-1.03631	-1.1553	-0.854423	-0.93372	-5.16032	-5.16032	-1.29193	0.0634599	-1.63133	1.69479	0.0271708
protein	P01742	IGHV1-69	1.11411	0.923436	-6.40488	0.914736	-6.40488	0.669458	-6.40488	1.07424	0.855234	1.04756	-6.40488	-6.40488	1.62329	-6.40488	-6.40488	-6.40488	-6.40488	-6.40488	1.70964	-6.40488	-1.26159	-4.79061	3.52902	0.0296157
protein	P82979	SARNP	0.637661	1.06264	1.20767	0.384551	1.07519	-0.612162	-0.0770375	0.238713	-5.88212	0.994225	0.436158	-0.122682	0.320117	-5.88212	0.534951	-5.88212	-5.88212	-5.88212	-5.88212	-0.342553	-0.0970669	-2.85846	2.7614	0.0291295
protein	Q6P9B6	MEAK7	-0.854726	0.337301	0.122563	0.836162	0.982933	-0.303124	0.383795	0.318857	0.907137	0.20297	0.486491	0.201305	-0.61703	-0.0682248	-1.272	-5.61172	-0.475778	-1.83752	-0.258044	-0.949051	0.293387	-1.04016	1.33354	0.0289719
protein	Q6UXH1	CRELD2	0.660103	0.589939	1.21653	0.447397	0.740004	-3.59268	0.625797	0.486993	-3.59268	0.60961	0.474285	1.90305	-3.59268	-3.59268	-3.59268	-3.59268	-3.59268	0.276581	-3.59268	-3.59268	-0.180898	-2.24948	2.06858	0.028354
protein	P01593	IGKV1D-33	-0.110323	-0.360851	-0.239663	0.0151684	-0.431395	0.176537	-0.551218	-0.15056	-0.327076	-0.706879	0.27362	0.754487	-0.0335167	0.0806035	0.20547	-0.228605	0.795275	0.00349824	0.399046	-0.787881	-0.268626	0.1462	-0.414826	0.0308401
protein	P04275	VWF	-0.187038	0.115315	-0.216615	-1.16505	-0.429572	-0.177957	-0.378812	-0.185497	-2.0394	-0.518262	-0.414853	-1.52603	0.564932	-0.008635	0.236972	0.322521	0.535171	1.06541	0.898351	0.150556	-0.518289	0.18244	-0.700729	0.0328051
protein	P07195	LDHB	-0.219624	-0.0892089	-0.239623	-0.256967	0.10918	-0.253316	-0.00981262	-0.215206	-0.577706	-0.56696	-0.16618	0.193908	0.0980514	-0.220827	0.143795	0.85937	0.327236	-0.0944495	-0.473916	0.683753	-0.231924	0.135074	-0.366999	0.0314728
protein	P07437	TUBB	-0.834838	-0.0419211	-0.238076	-0.869095	0.0955723	0.156811	-0.49542	-0.832146	-1.161	-0.776135	0.216457	-0.808652	-0.525624	0.0123552	-0.544307	1.20756	0.355549	0.795241	-0.530729	1.29211	-0.499625	0.146996	-0.64662	0.0328908
protein	P08670	VIM	-1.05153	-0.334021	0.246215	-1.47025	-0.493783	-0.181866	-0.507341	-0.421144	-0.990328	-1.9045	-0.694505	-0.806952	-0.784435	-0.27847	-0.577931	0.931102	-0.540514	1.52226	1.27985	1.14103	-0.710855	0.119144	-0.829999	0.0330228
protein	P11217	PYGM	-0.32072	-0.657432	0.0210762	-0.267214	-0.189273	-0.00703815	0.150273	-0.208939	-0.843039	-0.666693	-0.357682	0.0412792	0.0245063	0.461647	-0.373563	0.938024	0.681098	-0.111282	-0.404426	0.5936	-0.2989	0.14932	-0.44822	0.0311608
protein	P32455	GBP1	0.109144	-1.06963	-0.24781	-0.107781	-0.325965	-0.601654	-0.0549661	0.431994	-0.209668	-0.087888	0.117623	0.162964	0.18343	0.466719	-0.063502	0.346197	0.124736	-0.220099	0.0432333	0.228006	-0.216422	0.138931	-0.355353	0.03261
protein	P51858	HDGF	0.111072	0.292121	0.0891466	0.425864	0.338	-0.0928195	0.102917	0.168387	-0.150168	0.435571	0.228559	0.183467	-0.249523	-0.282049	0.166413	-0.932289	0.55621	-1.5074	-0.897101	-0.601402	0.172009	-0.333511	0.50552	0.0318934
protein	Q9H8Y8	GORASP2	0.16746	0.508401	1.41147	-0.0907139	0.385425	-0.728542	0.152258	0.0118625	0.394184	0.302488	0.418825	0.926131	-0.472161	-5.89789	-0.141557	-5.89789	0.411023	-1.0674	-5.89789	-0.844346	0.251429	-1.84632	2.09775	0.0291921
protein	Q7Z7L8	C11orf96	-0.0702229	0.0659128	-0.543926	1.62386	-0.124774	0.0478467	-0.692782	0.131416	-1.47216	2.35554	-0.27971	-0.682733	-0.277843	-1.59778	-0.607882	-0.574719	-7.22408	-7.22408	-1.00177	-0.627305	0.132072	-2.00979	2.14186	0.0299318
protein	P55008	AIF1	-0.466249	0.377614	0.26486	0.392921	0.353371	0.12127	0.22594	1.01954	0.289052	0.180503	0.0575839	-0.355426	-0.0209269	-5.99804	-0.228485	-5.99804	-5.99804	0.309344	1.003	-0.752672	0.275882	-1.79817	2.07405	0.0332419
protein	Q8N6L1	KRTCAP2	0.405721	0.840126	0.0332411	0.0919833	0.419658	0.531406	0.551208	-0.298779	0.00685535	0.358886	-0.0345522	-0.459857	-0.177655	0.055416	0.0258427	-5.48276	-5.48276	-5.48276	0.130994	0.714224	0.294031	-1.61939	1.91342	0.0319615
protein	Q96S97	MYADM	-0.922273	-0.00690796	-0.675359	-0.311017	-0.209706	0.491567	-0.270824	-0.789354	0.00499073	-0.614507	-0.111761	-0.703788	-0.115627	0.109465	-0.131108	0.908434	-0.0384937	0.803433	0.351462	0.468806	-0.330339	0.154082	-0.484421	0.0328351
protein	Q99643	SDHC	-0.0132953	0.416668	0.512887	0.504145	-0.403539	-0.0889023	0.354131	-0.445886	0.518192	0.190925	0.34336	-0.6429	-0.298723	-0.0908359	0.0271776	-0.879463	-0.823306	-0.470433	0.416485	-0.511136	0.154533	-0.292977	0.44751	0.0319791
protein	Q9P035	HACD3	0.0147363	0.424529	-0.399085	-0.883458	-0.507944	0.101761	-0.0942658	-0.516564	-0.709982	-1.00243	-0.496916	-0.578104	0.299938	-0.191437	0.261344	0.505485	0.161658	1.19308	0.413419	-0.0227933	-0.35727	0.154567	-0.511837	0.0330034
protein	O00401	WASL	1.09433	1.27198	-5.57503	0.207311	1.20679	1.1789	1.0495	-2.30427	0.811716	-2.0427	0.581225	-2.19078	-5.57503	-1.9209	0.178943	-5.57503	0.73299	-5.57503	-5.57503	-0.799451	-0.310146	-2.57181	2.26166	0.0524351
protein	O00469	PLOD2	0.181469	0.0934688	0.120563	-0.0559318	0.250995	-0.0735513	0.531418	-0.233859	0.00583517	0.365251	-0.129919	-0.00466056	-0.0399083	-0.819885	0.236485	-0.539151	-0.771374	0.318374	-0.318198	0.0985525	0.118566	-0.196968	0.315534	0.0597972
protein	O00487	PSMD14	0.0894338	-0.240572	-0.0757393	-0.243419	-0.283209	-0.304035	-0.035901	0.235981	-0.990218	-0.455614	-0.267499	-0.0482702	-0.0771118	-0.354818	0.0485164	0.479679	0.526788	0.697066	-0.101436	0.409394	-0.230329	0.131231	-0.36156	0.0438622
protein	Q8TD55	PLEKHO2	-0.0600345	0.486893	-0.258178	0.339162	0.785969	-0.0512943	0.213577	0.14498	0.320819	0.838046	-0.401367	0.850852	-4.82986	-0.501258	0.208935	-0.179261	0.0529639	-4.82986	-4.82986	0.134672	0.275994	-1.4324	1.7084	0.031318
protein	O14617	AP3D1	-2.17287	-0.653118	-2.55423	-7.79838	-0.488041	0.618193	0.516168	0.305276	-7.79838	-0.0640668	-0.528157	-1.04326	-1.0083	1.07967	0.449781	0.58477	1.44349	0.920015	0.406468	-0.99874	-2.00894	0.130574	-2.13952	0.0512264
protein	O14929	HAT1	1.3881	1.94247	-3.99714	-3.99714	1.93144	1.13551	-3.99714	-3.99714	-3.99714	1.57713	-3.99714	-3.99714	-3.99714	-3.99714	-3.99714	-3.99714	-3.99714	-3.99714	1.87469	-3.99714	-1.20111	-3.40996	2.20885	0.0521997
protein	O15061	SYNM	-0.980338	-2.67766	-0.311333	-0.79486	-0.619612	-0.0287025	-0.273435	0.294775	0.216663	-0.555603	0.700032	0.0491942	-0.360735	0.619886	-0.477358	0.637541	0.601635	0.564115	-1.30969	0.83099	-0.573011	0.185561	-0.758572	0.0390823
protein	O15162	PLSCR1	0.086134	0.445158	0.642248	-0.511553	-0.021887	0.0201042	-0.55522	0.737875	0.0446142	-0.354312	0.453559	-5.04729	-5.04729	0.351904	0.0128155	-5.04729	-5.04729	0.843295	1.27952	0.20992	0.0533161	-1.70381	1.75713	0.0649316
protein	Q92783	STAM	-4.27009	0.785889	0.412911	0.921205	0.101201	-4.27009	0.589209	0.674581	0.282826	0.352585	2.61788	-4.27009	-4.27009	-4.27009	-0.293326	-4.27009	-4.27009	-4.27009	-4.27009	-0.0540874	-0.441978	-2.76202	2.32004	0.0308665
protein	O15511	ARPC5	-0.0413248	0.0218243	0.0662002	0.291582	0.135371	-0.634883	0.220946	0.956142	0.443089	-0.192168	-0.360315	-0.398771	-0.161543	-0.138274	-0.188859	-0.566038	-0.256165	-0.31628	0.598535	-0.709083	0.126678	-0.249679	0.376357	0.0500694
protein	O43290	SART1	1.02974	2.87054	-1.97597	-1.97597	1.11621	1.85003	-1.97597	-1.97597	-1.97597	-1.97597	0.0828799	-1.97597	-1.97597	-1.97597	-1.97597	-1.97597	-1.97597	-1.97597	-1.97597	-1.97597	-0.498932	-1.77009	1.27116	0.0602437
protein	O43294	TGFB1I1	-0.251438	-0.788771	-0.302837	-0.0904008	-0.332083	-0.114868	-0.212815	0.216154	0.0935885	-0.340466	0.344464	-0.199213	-0.0617841	-0.290048	-0.143999	0.647389	0.608029	0.0494601	-0.285322	0.55034	-0.212394	0.121932	-0.334325	0.0495279
protein	O43324	EEF1E1	1.07182	0.531611	0.359926	-6.86126	0.730853	0.465003	0.398687	0.333882	-0.0986102	0.0140694	-6.86126	-6.86126	0.282775	-6.86126	0.402286	-6.86126	0.62385	1.00168	0.559323	-6.86126	-0.305401	-3.14364	2.83824	0.0556211
protein	O43598	DNPH1	0.615484	0.430145	-0.808602	-0.141019	0.0366379	0.890468	0.813657	0.863278	-6.48989	0.398347	-6.48989	0.768582	0.357046	-6.48989	0.491546	0.767431	-6.48989	-6.48989	-6.48989	0.773223	-0.339149	-2.92916	2.59001	0.0668974
protein	O43617	TRAPPC3	-0.0417973	0.208462	-1.60431	-0.0473857	-1.11228	-1.0574	-1.06246	-1.03563	0.395803	0.141262	0.268449	-1.05864	0.254895	0.93373	0.362206	0.165428	0.302032	0.47143	0.927107	-0.909055	-0.521574	0.171759	-0.693333	0.0357384
protein	O43676	NDUFB3	0.0413075	0.409141	0.555833	0.199533	0.184887	0.316688	0.072659	-0.225265	0.138737	0.346046	0.396113	0.236596	0.213386	-0.523371	-0.149908	-2.22853	-1.79007	0.236065	-0.0821897	-1.03547	0.203957	-0.472738	0.676694	0.034441
protein	O43760	SYNGR2	-0.716834	0.126491	0.593401	0.400499	-0.152989	-0.0890177	0.316255	0.248086	-0.118094	0.631834	-0.537069	-0.537278	-0.608731	-0.578007	-0.726595	-0.590969	-1.49145	0.723253	1.14769	-0.905931	0.123963	-0.410509	0.534472	0.0672758
protein	O60313	OPA1	-0.221808	0.0102922	-0.275733	-1.43563	-0.781878	-0.196401	-0.11352	0.227982	-1.03144	-0.34915	0.341773	-0.309296	-0.205494	0.0627937	-0.726735	-0.0613659	0.128468	1.46591	-0.236173	0.89708	-0.416729	0.135697	-0.552425	0.0458216
protein	O60568	PLOD3	0.381671	0.165809	-0.362309	-0.484061	2.01349	-0.396197	0.519165	-0.235533	-0.502458	-0.341046	-0.295854	-0.0866353	-0.452058	-0.372914	-0.937165	-0.913477	-0.853734	-0.0486778	-0.471614	-0.0692267	0.0758531	-0.450136	0.525989	0.0645818
protein	O75369	FLNB	-0.327112	-1.59591	-0.847473	-0.0277661	-1.30895	-0.755094	-0.884944	0.0382652	1.01266	-1.03661	-0.0494816	0.791361	0.35382	0.929514	-0.333504	0.582617	1.15587	-0.283022	-1.16776	-0.737321	-0.573294	0.124209	-0.697503	0.052173
protein	O75594	PGLYRP1	-1.1287	-0.200847	1.3856	-5.75986	0.128998	-0.161799	-2.51978	-0.284923	-5.75986	-1.94379	-5.75986	-5.75986	-5.75986	-5.75986	-5.75986	-5.75986	-5.75986	1.44724	3.30829	-5.75986	-1.6245	-4.13234	2.50784	0.0671823
protein	O76024	WFS1	0.105152	-0.590975	-0.243361	-0.485679	-0.658615	0.456924	-0.0520434	-0.00596655	-0.334875	-0.647726	1.11686	-0.146859	0.259247	0.170466	-0.184748	0.0111961	-0.425952	-0.0273396	0.139537	0.256919	-0.245717	0.116933	-0.362649	0.0624478
protein	O95297	MPZL1	0.288027	0.351349	0.37021	0.39188	0.467053	0.403856	-0.0837125	-0.360504	0.370067	0.165406	-0.102097	0.301341	0.00259119	-0.313878	-0.0879403	-5.03158	-0.496922	-5.03158	0.587389	-0.195114	0.236363	-1.03678	1.27314	0.0677262
protein	O95777	LSM8	0.0375593	0.489746	0.511019	-0.692982	-0.346031	0.456856	0.139949	0.097236	0.553357	0.279302	0.0283061	0.208522	0.408943	0.140216	-0.376411	-7.10989	0.772167	-7.10989	-7.10989	0.494474	0.152601	-1.96535	2.11795	0.0682125
protein	P00387	CYB5R3	0.199499	0.180706	-0.421071	0.148764	-0.0726053	0.440227	0.397953	0.0836368	0.153774	-0.0323349	0.240784	-0.0424187	-0.0249197	0.0294552	-0.0258602	-0.46093	-0.37889	-0.502596	-0.0266567	-0.384716	0.107855	-0.157675	0.26553	0.0532473
protein	P00568	AK1	-0.259685	-0.433509	-0.545786	-0.770123	-0.670964	0.183673	-0.232832	0.433537	-0.72091	-0.439959	-0.322907	0.369051	-0.423356	-0.0502107	-0.0881276	0.448869	1.18199	0.740919	-0.896701	0.33141	-0.345656	0.129094	-0.47475	0.054684
protein	P00750	PLAT	-1.93874	-1.93874	-1.93874	-1.93874	-1.93874	-1.93874	-1.93874	-1.93874	-1.93874	-1.93874	-1.93874	-1.93874	-1.93874	-1.93874	2.05171	-1.93874	-1.93874	1.83403	2.97349	-1.93874	-1.93874	-0.671194	-1.26755	0.0594097
protein	P01857	IGHG1	-0.111676	-0.00357503	-0.311225	-0.237916	-0.848571	-0.676863	-0.775907	-0.141336	-0.128659	-0.992176	0.441354	0.639971	0.244069	0.126181	0.0465792	-0.882935	0.701009	0.487412	1.15507	-1.67772	-0.42279	0.128099	-0.55089	0.0679636
protein	P01861	IGHG4	0.112944	-2.58956	-5.77634	0.451548	-1.77475	-1.88787	-0.0335027	0.844383	-2.04254	0.43838	-1.11696	0.569939	-1.33846	0.253932	0.590649	0.228402	1.33204	0.392952	0.588979	-0.171131	-1.22573	0.133035	-1.35877	0.0568626
protein	P02671	FGA	1.54166	-0.544745	-0.340994	-1.9834	-0.987989	-1.21954	-1.17863	-0.826827	-1.18659	-1.48429	-0.780275	-0.969764	0.537654	-0.413965	-0.244676	-0.235437	0.0680946	1.92798	1.17033	-0.909721	-0.821135	0.0150217	-0.836157	0.0581456
protein	O14548	COX7A2L	1.12847	0.833858	0.550621	0.0624967	0.31094	0.601979	0.147205	0.605114	-4.47761	0.0822252	0.318151	0.301396	0.395486	0.497323	0.679379	-4.47761	-4.47761	-4.47761	-4.47761	-4.47761	-0.0154701	-2.01963	2.00416	0.0446262
protein	O15347	HMGB3	-4.92405	1.64718	-4.92405	2.01776	1.27767	-4.92405	1.83465	-4.92405	-4.92405	1.82451	-4.92405	-4.92405	-4.92405	-4.92405	-4.92405	-4.92405	-4.92405	-4.92405	-4.92405	1.4977	-1.60185	-4.28187	2.68003	0.0432007
protein	P06737	PYGL	-0.356792	0.110482	-0.108768	-0.752302	0.0502157	-0.0398307	-0.204478	0.157786	-1.80156	-0.860404	-0.664494	0.0228538	-0.158175	-0.138329	-0.0367064	0.96687	-0.113646	0.503999	0.539196	0.689361	-0.380565	0.161093	-0.541658	0.04253
protein	P07197	NEFM	-4.43971	-4.43971	-4.43971	-4.43971	-4.43971	-4.43971	-4.43971	-4.43971	-4.43971	-4.43971	-4.43971	-4.43971	-4.43971	-4.43971	-4.43971	1.57203	-4.43971	3.728	1.58146	-4.43971	-4.43971	-2.41965	-2.02006	0.0599622
protein	P07451	CA3	-1.35466	-5.8486	0.711459	-5.8486	-5.8486	-0.0377901	-2.59131	0.367683	1.63373	-2.6859	1.23859	1.14711	-2.74831	-0.914184	0.125979	0.431668	-0.758611	1.48794	-1.97117	-0.175166	-2.15026	-0.213616	-1.93664	0.0636233
protein	P08174	CD55	-0.422425	0.68724	0.518968	0.511678	0.928839	0.728192	0.178671	-0.608925	-1.33976	0.287792	-0.89706	-0.74983	-1.25466	-1.66909	-1.19242	0.00819389	-1.66138	-0.149825	1.22925	-0.0726297	0.147027	-0.640946	0.787972	0.0406699
protein	P05067	APP	1.48939	-2.852	1.62152	0.61333	0.675547	1.36276	-2.852	-2.852	1.57482	-2.852	-0.484067	-2.852	-2.852	-2.852	-2.852	-2.852	-2.852	-2.852	1.6138	-2.852	-0.407064	-2.16863	1.76156	0.0405818
protein	P09661	SNRPA1	-0.217987	0.849384	0.645984	-0.515605	0.201229	0.0412433	0.597038	0.348442	0.113711	0.473875	0.252412	0.020754	0.0729266	-0.313316	-0.356328	-6.33189	-1.46861	-1.34776	0.229139	-0.223259	0.253731	-0.946593	1.20032	0.0689953
protein	P09758	TACSTD2	0.345966	0.31137	-5.2014	1.53507	0.917742	-5.2014	1.22423	-5.2014	0.625876	1.47617	-5.2014	1.60981	-5.2014	0.778391	-5.2014	-5.2014	-5.2014	-5.2014	0.000358728	-5.2014	-0.916776	-3.40212	2.48535	0.0662606
protein	P0C0S8	H2AC11	0.218407	0.877735	-0.135842	0.27237	-0.82304	-0.453281	-0.017267	0.130852	0.769992	0.278486	1.57948	-1.38088	-0.32849	0.331585	0.406816	-6.33006	-6.33006	-0.914457	0.33722	-6.33006	0.111841	-1.89589	2.00773	0.0543296
protein	P10253	GAA	0.212323	-0.245923	0.298229	0.675414	0.638331	-0.427482	0.197158	0.530348	0.225963	0.295284	0.262907	0.659168	0.188225	-1.70873	0.274045	-6.71214	-1.18563	-1.72789	-1.63072	0.460961	0.239965	-1.11198	1.35195	0.0622102
protein	P12110	COL6A2	-0.523511	0.102938	-0.113781	-1.00141	-0.589121	0.110368	-0.705123	-0.492541	-0.00350392	-0.434562	-0.396716	-0.808914	-0.305981	0.703782	-0.409391	0.700141	-0.249499	1.06534	0.133644	0.86727	-0.365024	0.129967	-0.494992	0.0535852
protein	P13611	VCAN	0.039106	0.363006	0.165885	0.125131	0.321394	0.405336	-0.097882	-0.194999	0.155466	-0.00220368	0.420297	0.174925	0.0873449	-0.380926	0.242819	-0.996364	-0.807847	-0.756336	0.32601	-0.783418	0.128024	-0.24735	0.375373	0.0660765
protein	P13674	P4HA1	-0.0218227	0.35509	0.288791	-0.0632633	0.278075	-0.102527	0.565205	-0.111104	0.371026	0.596639	0.185596	0.564973	-1.04289	-0.447713	-0.787615	-0.0865265	-1.44542	-3.60698	-0.444282	0.732765	0.215611	-0.63781	0.85342	0.044161
protein	P14317	HCLS1	-4.8488	-4.8488	0.617015	1.56019	1.18218	-4.8488	0.910711	1.52192	-4.8488	1.89329	-4.8488	1.40012	-4.8488	-4.8488	-4.8488	-4.8488	-4.8488	-4.8488	-4.8488	0.787428	-1.17099	-3.66028	2.48929	0.0587478
protein	P15848	ARSB	0.413577	0.438456	-0.377588	0.520092	0.315937	0.18044	0.683582	0.462894	-0.841664	0.0975611	0.831149	0.101188	-0.033917	-0.961766	0.483989	-2.39111	-1.17738	-5.68643	0.544296	-1.90195	0.189329	-1.01919	1.20852	0.0662995
protein	P15927	RPA2	0.739331	0.956768	1.17057	0.828829	-0.0223049	-5.84312	-5.84312	0.758018	0.719963	0.534386	0.577476	-5.84312	0.538911	-5.84312	0.695786	-5.84312	-5.84312	-5.84312	0.915992	-5.84312	-0.600068	-3.23305	2.63299	0.0631052
protein	P08195	SLC3A2	0.639427	0.87396	0.52015	-0.391535	-0.318256	0.00710812	0.405998	-0.244399	-0.836916	0.401649	0.705292	0.074623	-6.1645	0.361467	-6.1645	-6.1645	-6.1645	0.564772	0.749518	0.455999	0.105719	-2.17463	2.28035	0.0451725
protein	P17302	GJA1	-0.514978	0.593036	0.875358	0.601918	0.104269	-0.0792946	0.718988	-0.832946	-0.122564	0.472315	-0.838941	-1.01038	-1.54756	-1.15868	-0.925562	-1.69361	-5.03703	0.947146	1.23057	-0.122488	0.18161	-1.01565	1.19726	0.0446315
protein	P22061	PCMT1	-0.451545	-0.601469	-0.144013	0.188949	-0.353347	-0.0206255	-0.244384	0.350399	-0.541414	-0.055831	0.249391	0.206345	0.1406	-0.316909	-0.139451	0.326218	0.375617	0.427517	0.0963524	-0.140277	-0.187328	0.12254	-0.309868	0.040327
protein	P28288	ABCD3	-3.67946	-3.67946	-3.67946	-3.67946	-3.67946	-3.67946	-3.67946	-3.67946	-3.67946	-3.67946	-3.67946	-3.67946	-3.67946	-3.67946	-3.67946	2.01376	-3.67946	3.46194	-3.67946	1.85427	-3.67946	-1.84263	-1.83684	0.0586832
protein	P30559	OXTR	-2.8011	-2.8011	-2.8011	2.83376	-2.8011	-2.8011	2.75548	-2.8011	1.87925	-2.8011	-2.8011	-2.8011	-2.8011	-2.8011	-2.8011	-2.8011	-2.8011	-2.8011	-2.8011	-2.8011	-1.21392	-2.8011	1.58718	0.0577587
protein	P33176	KIF5B	-0.198838	-0.286467	-0.121676	-0.079983	-0.0453413	-0.407498	-0.0854138	0.0114522	-0.189612	-0.329949	-0.30253	-0.128793	-0.0942681	0.486036	-0.303434	0.343148	-0.0206334	0.261522	0.402548	0.535837	-0.173333	0.117943	-0.291276	0.0351142
protein	P36542	ATP5F1C	-0.593849	0.117556	-0.202403	-0.852951	0.158549	-0.265799	-0.0501957	-0.331243	-1.19457	-0.97251	-0.00867645	-0.607667	-0.735975	-0.283776	0.509372	0.716739	-0.0860392	0.91866	-0.434031	1.30043	-0.418742	0.128904	-0.547645	0.0523718
protein	P40616	ARL1	-2.67231	-2.67231	-2.67231	-2.67231	-2.67231	-2.67231	-2.67231	-2.67231	-2.67231	-2.67231	-2.67231	-2.67231	-2.67231	-2.67231	-2.67231	2.19749	-2.67231	2.06779	-2.67231	3.09658	-2.67231	-1.13443	-1.53788	0.0580238
protein	P43304	GPD2	-0.323901	0.0310194	-0.0243764	0.50292	0.203943	-0.101694	0.72367	0.688647	-0.248554	0.374282	-0.309218	-6.41756	-2.10205	-6.41756	0.119762	0.884492	-3.03296	0.835149	0.676769	-0.334013	0.182596	-1.60972	1.79232	0.054347
protein	P18859	ATP5PF	0.369126	-0.145011	-5.5326	0.611977	0.637272	0.991209	0.468462	0.500417	0.241179	0.632625	-5.5326	0.762768	0.707967	-5.5326	-5.5326	-5.5326	0.638657	0.0526426	-5.5326	0.199077	-0.122534	-2.53019	2.40765	0.0469105
protein	P46937	YAP1	0.0807896	0.644184	-0.259164	0.635874	0.467934	0.377778	0.0345707	-2.17718	1.05322	0.347188	0.58928	-2.04643	0.681432	-6.31881	0.907021	-1.61394	0.82835	-6.31881	-6.31881	-1.51618	0.12052	-2.11269	2.23321	0.0353239
protein	P47914	RPL29	0.639754	0.595263	0.0527687	0.642097	1.00784	0.764997	0.133249	-0.0683815	-0.342284	-0.158557	-0.749396	-0.326126	-0.156217	0.101734	-0.910072	-0.216073	-0.353706	-7.38496	-7.38496	0.41935	0.326675	-1.69604	2.02272	0.0432975
protein	P49368	CCT3	-0.283672	-0.286106	-0.671997	-0.407403	-0.312882	-0.118237	-0.575181	-0.513956	-0.174499	-0.532865	-0.789496	-0.28526	-0.253156	-0.132206	0.0922409	0.0924589	0.208521	0.197827	1.87897	0.0541439	-0.38768	0.106404	-0.494084	0.0442632
protein	P49721	PSMB2	-0.12356	-0.154906	-0.225134	0.0598926	-0.0947994	-0.512825	-0.147105	0.122354	-0.151592	-0.0535312	0.073077	0.166651	0.141017	0.0559198	0.00184029	0.377444	0.213608	-0.130005	-0.297836	0.366837	-0.128121	0.0968553	-0.224976	0.0525661
protein	P49747	COMP	-3.32122	-3.32122	-3.32122	2.13471	2.30987	-3.32122	0.564898	0.383938	-3.32122	1.61278	1.76844	-3.32122	-3.32122	-3.32122	-3.32122	-3.32122	-3.32122	-3.32122	-3.32122	-3.32122	-0.959988	-2.81225	1.85226	0.0594588
protein	P53618	COPB1	-0.412739	-0.201047	0.217102	-0.888731	-0.141572	0.107718	-0.17621	0.0256707	-0.892348	-0.777261	-0.261373	-0.118036	-0.309159	-0.461917	-0.296479	0.277652	0.353175	1.22341	0.466036	0.441673	-0.313942	0.131498	-0.44544	0.0511168
protein	P55056	APOC4	0.257637	0.158033	-5.60618	-5.60618	-5.60618	-0.0996973	-5.60618	-5.60618	-5.60618	-5.60618	-5.60618	-1.18995	0.080343	-2.181	-5.60618	-5.60618	0.158021	1.53348	1.57703	2.97085	-3.89273	-1.38698	-2.50575	0.0692259
protein	P55209	NAP1L1	-0.396239	-0.766798	-0.944912	-0.0490165	-0.588323	-0.535608	-0.355028	1.12694	-0.0510891	-0.425868	0.178339	0.816791	-0.00124531	-0.0139459	-0.0430827	-0.0662781	0.489158	-0.411996	0.172117	0.0646381	-0.298594	0.11845	-0.417044	0.0669731
protein	P57721	PCBP3	-0.145687	0.775537	-0.295266	0.380885	0.520264	0.263954	0.314378	-0.145289	0.25107	0.186507	-0.24726	-0.352791	0.12075	0.162369	-0.331211	0.63554	-6.17261	-6.17261	-6.17261	0.951922	0.210635	-1.75785	1.96849	0.0509814
protein	P58335	ANTXR2	-0.656189	-0.66777	0.0511705	-0.0384669	-0.524619	0.200439	-0.314663	0.17923	-0.498199	-0.369562	-0.249266	0.575653	0.0611078	-0.0187482	0.0261242	-0.658254	0.596335	0.248726	0.961573	-0.317877	-0.263863	0.122537	-0.3864	0.0605485
protein	P60520	GABARAPL2	-3.9142	-3.9142	-0.742639	2.59672	-0.455589	1.86107	-3.9142	0.317492	-0.0659068	0.600322	-3.9142	0.944288	-3.9142	1.38948	-3.9142	-3.9142	-3.9142	-3.9142	-3.9142	-3.9142	-0.763112	-2.89798	2.13487	0.0425745
protein	P61803	DAD1	-0.16931	-0.118562	0.0771089	-0.663086	-0.465298	-0.0749492	-0.682514	0.237	-0.122989	-0.605433	0.344754	0.108904	0.166168	0.124366	-0.148047	-0.190137	-0.0738754	0.365646	1.09198	-0.429178	-0.258803	0.136058	-0.394861	0.0369054
protein	P62081	RPS7	0.189425	0.424586	-0.460483	-0.981342	-0.0420094	-0.409122	0.174351	-0.986633	-0.0137532	-0.288717	0.248916	-0.0211874	-0.110007	0.225319	0.0640798	0.252078	-0.000200728	0.395327	-0.157293	0.485546	-0.23937	0.138258	-0.377628	0.0445382
protein	P62195	PSMC5	-0.0979876	-0.325572	-0.424327	-0.255924	-0.0780608	-0.0547621	0.162521	-0.232725	-0.0992099	-0.196026	-0.135745	0.00251535	-0.0925236	0.154985	-0.288733	0.549317	0.197187	0.488806	-0.26243	0.453675	-0.160207	0.106705	-0.266913	0.0522552
protein	P62310	LSM3	-0.0948312	0.392738	-0.239999	0.370673	0.301852	-0.0493847	0.00407854	0.132728	0.130847	0.291912	-0.0938975	-0.00867558	0.043899	-0.332048	0.186141	-0.337132	0.213337	-0.976229	-0.0908263	-0.511934	0.124061	-0.190737	0.314798	0.0449957
protein	P62851	RPS25	0.225619	0.431621	0.188627	0.289034	0.138277	-0.172722	-0.086586	-0.0315975	0.0237627	0.134575	0.216385	-0.248283	0.0394204	-0.61655	0.198914	-0.731936	-0.0449831	-0.110298	0.287055	-0.865561	0.114061	-0.187584	0.301645	0.0680404
protein	P62888	RPL30	0.206088	0.664838	-0.0220434	-0.0306692	0.33675	-0.101221	0.0311361	0.389093	0.104174	0.138272	0.736698	0.567682	-0.484914	-0.0372524	-0.185552	-0.638635	-0.340443	-2.0296	-1.07482	-0.460737	0.171642	-0.394757	0.566399	0.0425581
protein	P62910	RPL32	1.24879	1.4293	0.526052	-5.67081	0.973133	-5.67081	0.617207	2.30922	-5.67081	-5.67081	-5.67081	-5.67081	-5.67081	-5.67081	-5.67081	1.00692	-5.67081	-5.67081	-5.67081	1.48135	-1.55795	-4.28782	2.72987	0.0675098
protein	P63261	ACTG1	-4.92662	1.13394	0.0861316	-0.451812	0.587692	1.79464	-4.92662	1.00739	1.17429	-0.096962	-4.92662	0.722783	-0.95716	0.579914	0.937583	-4.92662	-4.92662	-4.92662	-4.92662	-4.92662	-0.461793	-2.82766	2.36587	0.0490816
protein	P67936	TPM4	-0.582715	-0.848711	-0.125322	0.0471701	-0.775627	-0.589634	-0.135118	-0.122884	0.267433	-0.0901806	0.582357	0.100564	-0.192869	0.192049	0.00238043	-0.756425	-0.395137	0.643265	0.534291	0.727234	-0.295559	0.143771	-0.43933	0.0419617
protein	P68363	TUBA1B	-0.832935	-0.552023	-0.273987	-0.67155	-0.0738112	-0.205074	-0.135509	-0.0431665	-0.771016	-0.49987	-0.44764	-0.3675	-0.547507	-0.167396	-0.554323	1.19477	0.135244	0.477776	-0.287836	1.55922	-0.405894	0.0994807	-0.505375	0.0629515
protein	P68371	TUBB4B	-0.829745	-0.238077	-0.261597	-0.767698	0.149998	-0.374127	-0.578072	-0.415475	-0.935856	-0.595707	-0.419006	-0.510892	-0.289796	0.016862	-0.60735	1.36601	-0.25239	0.603655	-0.331387	1.59237	-0.484636	0.116808	-0.601443	0.03911
protein	Q00888	PSG4	0.404537	0.317829	0.643549	-0.784848	-0.793523	-0.455054	-7.61534	-7.61534	-1.87013	0.371372	-0.358619	0.172227	0.475389	0.141132	0.182351	-0.448563	0.804785	1.29056	0.298272	-0.487028	-1.73969	0.207051	-1.94675	0.0638915
protein	Q06481	APLP2	-5.81709	1.81277	0.429765	0.803508	0.280213	-0.100019	0.80934	-5.81709	0.890238	0.34552	0.600152	0.768063	-5.81709	0.492008	0.68116	-5.81709	-5.81709	-5.81709	-5.81709	-5.81709	-0.636284	-3.23612	2.59983	0.0644135
protein	Q07021	C1QBP	-0.35536	-0.608016	-0.0861175	-0.738834	0.453525	-0.0865405	-0.299452	0.161386	-0.417622	-0.77871	0.802774	-0.0738311	-0.154721	-0.180963	-0.269472	0.260793	0.236356	0.805006	-0.677757	0.479515	-0.275574	0.12277	-0.398344	0.0642377
protein	Q12846	STX4	0.0024774	0.177746	0.302834	0.0793204	0.214827	0.149343	-0.0696809	0.7097	-0.0771345	0.405739	-0.213261	0.480315	0.201854	0.299765	-0.274142	-6.09652	0.556934	-6.09652	0.551646	-6.09652	0.189517	-1.66865	1.85816	0.0630058
protein	Q12882	DPYD	-4.9623	0.163916	0.168008	0.21537	1.94617	2.12867	-4.9623	0.388834	-4.9623	-4.9623	-4.9623	-4.9623	-4.9623	-4.9623	-4.9623	-4.9623	-4.9623	-4.9623	2.68294	-1.9847	-1.48382	-3.90002	2.41619	0.0601582
protein	Q12929	EPS8	0.408663	1.15204	0.368431	-0.197796	0.274912	-0.529782	-0.213357	0.20419	0.235051	0.0103097	0.622018	0.183129	-0.114379	0.262466	-0.196814	0.0706882	-5.82028	-5.82028	-5.82028	0.498469	0.171266	-1.61353	1.78479	0.0624391
protein	Q13144	EIF2B5	-2.66253	2.47723	2.20944	-2.66253	2.83223	-2.66253	-2.66253	-2.66253	-2.66253	-2.66253	-2.66253	-2.66253	-2.66253	-2.66253	-2.66253	-2.66253	-2.66253	-2.66253	-2.66253	-2.66253	-1.11188	-2.66253	1.55065	0.0571239
protein	Q13231	CHIT1	-3.33979	-3.33979	-3.33979	-3.33979	-3.33979	-3.33979	-3.33979	-3.33979	-3.33979	-3.33979	-3.33979	-3.33979	-3.33979	1.04775	-3.33979	-3.33979	-3.33979	3.02483	3.02054	-3.33979	-3.33979	-1.62854	-1.71125	0.0608275
protein	Q13308	PTK7	0.635252	0.385472	0.105692	0.301839	0.476877	0.286783	-0.480378	-0.309578	0.0606133	-0.0863083	-0.52603	-0.131996	-0.369319	-0.159891	-0.769162	-0.860887	-0.608364	0.308252	0.686744	-0.332443	0.137626	-0.27631	0.413936	0.0469547
protein	Q13442	PDAP1	0.290902	0.0842019	-0.702436	0.935742	0.635032	-0.523533	0.174237	-0.0173915	0.423025	0.426462	0.427093	0.417038	-1.90991	-0.610062	-0.0657792	0.127566	-0.0654975	-3.43044	-4.34116	0.478011	0.172624	-0.897313	1.06994	0.0693009
protein	Q13509	TUBB3	-4.59444	-4.59444	-4.59444	-4.59444	-4.59444	-4.59444	-4.59444	-4.59444	-4.59444	-4.59444	-4.59444	-4.59444	-4.59444	-4.59444	-4.59444	2.78464	-4.59444	2.1215	-4.59444	3.00974	-4.59444	-2.42452	-2.16992	0.056689
protein	Q13596	SNX1	-0.497784	-0.0832514	-0.108074	-0.176541	-0.224669	-0.425733	-0.010026	-0.109365	0.005448	-0.40752	0.0128155	0.0294604	-0.0547712	-0.0735371	0.0400187	-0.328503	0.232378	0.4539	1.07437	-0.25187	-0.203752	0.113426	-0.317177	0.0513054
protein	Q14204	DYNC1H1	-0.441657	-0.363633	-0.0763102	-0.161009	-0.525508	-0.211666	-0.319468	-0.337217	-0.0608551	-0.293799	-0.363249	-0.473722	-0.350209	-0.00961429	-0.349671	0.883272	-0.317176	0.827527	0.42507	0.920991	-0.279112	0.119322	-0.398434	0.0572223
protein	Q14677	CLINT1	-0.222122	0.33885	0.644582	-0.232604	0.232931	0.127377	-0.163694	0.628226	0.507145	-0.5952	0.58675	-0.0638893	0.112651	-0.309202	-0.0991891	-0.807267	-0.0485768	-0.801815	-0.761833	-0.53048	0.126549	-0.272285	0.398834	0.0630736
protein	Q15003	NCAPH	0.0297702	-0.101911	-2.16614	-0.0868131	-0.246515	0.0157553	-0.337996	-0.103252	0.33694	-0.298514	0.224264	-0.145624	0.487414	0.378907	-0.138832	0.147364	0.289707	-0.0746079	0.148221	0.214563	-0.295868	0.153138	-0.449006	0.0660316
protein	Q15029	EFTUD2	-0.800032	-0.30645	0.0411528	-0.631058	-0.052441	-0.79759	-0.655117	-0.347369	-0.574103	-0.349934	-0.510217	0.216953	-0.137967	-1.08363	0.398594	1.50532	1.30504	0.349097	-0.76635	-0.33874	-0.447294	0.0938091	-0.541103	0.068962
protein	Q15293	RCN1	0.288603	0.0931963	0.114211	0.36515	0.0211977	-0.221047	0.100129	0.435605	-0.162775	0.11657	0.122496	0.106058	-0.345728	0.114631	-0.115104	-0.529737	-0.615591	-0.236342	-0.624862	0.340639	0.115084	-0.178354	0.293438	0.0532455
protein	Q15370	ELOB	-0.149117	-0.58994	-0.313886	0.2662	-0.0841393	-0.62174	-0.308573	-0.00442843	-0.200716	-0.0329271	0.0115814	0.200863	-0.157374	-0.364098	-0.203418	0.787544	0.4864	0.549079	-0.284018	0.0982571	-0.203927	0.112482	-0.316408	0.0640291
protein	Q15599	SLC9A3R2	-0.160267	1.25258	1.90739	-0.0649899	0.587941	0.0823526	-2.19958	-2.19958	-0.928812	-0.248431	2.21258	-2.19958	0.0616251	-1.1575	-2.19958	-2.19958	-2.19958	-2.19958	-2.19958	-2.19958	-0.19714	-1.42804	1.2309	0.057825
protein	Q15637	SF1	-2.60654	2.65655	-2.60654	-2.60654	-2.60654	2.39247	-2.60654	-2.60654	-2.60654	2.49901	-2.60654	-2.60654	-2.60654	-2.60654	-2.60654	-2.60654	-2.60654	-2.60654	-2.60654	-2.60654	-1.06978	-2.60654	1.53676	0.0568246
protein	Q16134	ETFDH	-1.87698	-1.72092	-1.81415	-2.04647	-2.53824	-1.81361	-1.49028	-2.12549	-1.24721	-0.265989	-1.59996	1.13359	2.03847	-1.80099	-2.07373	-2.51746	2.91576	-0.857306	-1.39539	-0.333275	-1.69393	-0.449029	-1.2449	0.0522563
protein	Q16270	IGFBP7	-0.16594	-0.38581	0.261347	0.784217	-0.0178373	-0.237738	0.182135	0.198841	0.62373	0.157596	0.696271	0.147654	-0.225246	-0.0453643	-0.509495	-0.541789	-0.298732	-1.91094	-0.144454	-0.468774	0.140054	-0.330087	0.470141	0.0677077
protein	Q5BJH7	YIF1B	0.38503	0.847819	0.688671	-0.00387746	-0.121655	-0.337491	0.22893	-0.137819	0.100093	0.0690877	-0.657191	-5.21474	0.210011	0.344193	0.107593	-0.485681	-5.21474	0.907827	-5.21474	0.645312	0.171879	-1.45721	1.62909	0.0598338
protein	Q5KU26	COLEC12	1.07724	1.73936	0.655801	-0.747195	0.760927	0.0422362	-0.388053	-4.40193	-0.50168	0.259732	-0.403436	-0.19108	-4.40193	-4.40193	-0.155431	-4.40193	-4.40193	0.661153	1.37455	-4.40193	-0.150356	-2.07239	1.92203	0.050827
protein	Q5RI15	COX20	0.627147	-5.23361	0.80944	0.320032	0.0062462	0.608975	0.342956	0.796835	0.376257	0.633273	1.07842	0.438438	-5.23361	0.706641	0.305205	-5.23361	-0.794674	-5.23361	-5.23361	-5.23361	-0.0712451	-2.4434	2.37216	0.0386495
protein	Q6DD88	ATL3	-0.0855461	-0.21507	-0.142681	-0.232664	-0.252127	0.140305	0.124068	-0.079769	-0.0394118	-0.354721	0.290117	-0.170905	0.122038	0.321764	0.18877	0.0172605	-0.0653151	0.223803	-0.0113534	-0.0150775	-0.113762	0.0901102	-0.203872	0.0551902
protein	Q6PIU2	NCEH1	2.74338	-0.440614	-0.0624828	-5.23991	-5.23991	-0.705687	0.9379	0.5953	-0.0788903	1.31199	0.033342	-0.768152	-5.23991	-0.117841	-5.23991	-0.895195	-5.23991	-5.23991	-5.23991	-0.176423	-0.617893	-2.81238	2.19449	0.0658047
protein	Q6UX06	OLFM4	0.0299315	0.161775	0.92613	-6.99257	0.0112528	0.132802	-6.99257	0.378586	-6.99257	-1.1583	-6.99257	-6.99257	-6.99257	-6.99257	-6.99257	-6.99257	-6.99257	0.968883	3.33115	-6.99257	-2.04955	-5.16405	3.1145	0.064578
protein	Q7Z5R6	APBB1IP	-3.47412	0.781339	1.26389	-0.416508	0.474885	0.180451	-3.47412	1.94346	-0.0208977	-3.47412	-3.47412	-3.47412	-3.47412	-3.47412	-3.47412	-3.47412	-3.47412	1.46211	2.01103	-3.47412	-0.621574	-2.43198	1.81041	0.0651286
protein	Q7Z7G0	ABI3BP	-0.115849	0.661042	-0.0147878	-0.299076	-0.489829	0.888028	0.787399	0.087834	-0.135174	-0.148081	0.436107	0.186072	0.136973	-0.32138	-0.0587152	-0.952329	-0.732958	-0.848555	-0.300725	-0.529941	0.122151	-0.298545	0.420696	0.067902
protein	Q8IUX7	AEBP1	0.951253	0.982145	-0.0658554	-0.0102177	0.406144	0.640708	-0.707334	-0.686922	-0.17031	0.0684182	-0.310604	-0.355868	-0.355558	-0.526431	-0.0090928	-0.344887	-0.640426	-0.278391	0.167731	-0.613311	0.140803	-0.326684	0.467487	0.0392439
protein	Q8IWT0	ZBTB8OS	-3.3556	-3.3556	0.92671	1.222	1.17366	-3.3556	1.52161	-3.3556	1.30002	1.29243	1.45962	-3.3556	-3.3556	-3.3556	0.852018	-3.3556	-3.3556	-3.3556	-3.3556	-3.3556	-0.598597	-2.45331	1.85472	0.061115
protein	Q8IX05	CD302	0.827771	0.125028	0.382534	-0.466191	0.67478	0.019521	-0.226946	0.124792	0.890869	-1.44082	0.560504	0.242177	0.11684	0.76807	0.962618	-5.82931	-5.82931	-5.82931	-0.208381	-5.82931	0.0911338	-2.08754	2.17868	0.044315
protein	Q8IXJ6	SIRT2	0.138487	0.238675	0.0338699	0.464644	0.164712	-0.287945	0.169823	0.539849	0.144353	0.391963	-0.171961	0.660727	0.379348	-0.273514	0.512585	-0.122274	0.44827	-5.35838	-5.35838	-5.35838	0.199843	-1.4642	1.66404	0.059639
protein	Q8IYI6	EXOC8	-0.0031187	-0.421327	-0.984542	-1.38257	-0.0094026	-0.0907216	0.309606	-0.244782	-1.12372	-0.549687	-0.778169	-0.766083	-0.407779	0.87215	0.711027	0.754666	-0.412913	0.375021	0.407122	0.811513	-0.450026	0.156656	-0.606682	0.0400145
protein	Q8N5G0	SMIM20	0.462975	0.722327	-0.472854	0.167264	0.449901	0.321167	0.507058	-0.00533772	0.393967	0.0971761	-0.109387	-0.364862	0.561826	0.0261872	0.349084	-6.53115	-0.0134376	-6.53115	0.283321	-6.53115	0.264364	-1.88607	2.15044	0.0423093
protein	Q8N6Q3	CD177	1.03504	0.529786	1.18478	-6.80111	0.0860498	-0.16735	0.529092	-0.0519277	-6.80111	-6.80111	-6.80111	-6.80111	-6.80111	-6.80111	-6.80111	-6.80111	-6.80111	1.2791	2.87749	-6.80111	-1.72579	-5.02523	3.29944	0.0496577
protein	Q8WXF7	ATL1	-0.513179	-0.00922833	0.201591	0.0539021	-0.91756	0.0186478	-0.441548	-0.118551	0.162359	-0.855105	-0.384095	0.0114656	0.274194	0.249734	0.167647	0.802238	0.0708612	0.434017	-0.592703	0.191371	-0.241867	0.122473	-0.36434	0.0671939
protein	Q92692	NECTIN2	0.159874	0.454903	-0.132205	0.253229	0.376778	-0.189694	0.0421625	0.819322	0.638659	0.143677	0.336515	0.248943	0.130973	-0.771262	0.2673	-6.16571	-0.213146	-6.16571	0.619911	-6.16571	0.25667	-1.78779	2.04446	0.0415796
protein	Q92930	RAB8B	-0.138925	0.572761	0.678433	0.251343	-0.459118	-0.0840025	-0.128721	0.540574	-0.00598454	-0.282647	-7.06271	0.22287	-0.118391	-7.06271	-0.118922	-7.06271	-7.06271	1.37153	1.33649	-0.314998	0.0943712	-2.58722	2.6816	0.0368915
protein	Q93009	USP7	-5.36798	1.51021	0.125081	-5.36798	1.36834	0.527994	0.597511	0.74276	-0.248089	0.84926	-5.36798	-5.36798	-5.36798	-5.36798	-5.36798	0.0994772	0.570825	0.840207	0.736741	-5.36798	-0.52629	-2.99606	2.46977	0.0588002
protein	Q969E8	TSR2	0.0188124	-0.076161	0.71571	0.52507	0.105163	-0.146179	-0.208675	0.15848	0.734933	0.432004	0.526207	0.369584	0.168288	0.239819	0.0418414	-5.56247	0.195169	-5.56247	-5.56247	-0.497319	0.225916	-1.56438	1.7903	0.0497848
protein	Q969H8	MYDGF	0.0698751	0.13685	0.761433	0.468497	0.0890933	-1.11332	0.568888	0.268268	-0.37445	0.657512	-0.491677	0.530535	-0.111033	-0.930767	-0.352001	-0.508399	-0.308235	-0.603832	-0.30481	-0.248535	0.153265	-0.332875	0.48614	0.0376508
protein	Q969X5	ERGIC1	0.0294909	0.645085	0.43765	-0.180866	0.102862	0.0605989	0.506022	-0.215942	-0.13404	-0.187193	-0.133321	-0.0840463	-0.31764	-0.172624	-0.199082	-0.513617	-0.629095	-0.135267	0.284632	0.137434	0.106367	-0.176263	0.282629	0.0671896
protein	Q96A57	TMEM230	0.42192	1.24994	0.838992	0.396984	-6.60283	0.931006	-0.411361	-0.516849	0.701056	0.414322	0.397558	-0.163714	1.19586	-6.60283	0.627058	-6.60283	-6.60283	-6.60283	-6.60283	-0.407966	-0.257683	-3.13654	2.87885	0.0424697
protein	Q96KP4	CNDP2	-0.520374	0.220099	0.220581	0.207199	0.439913	-0.367238	0.245669	0.474021	-0.50682	0.850674	-0.0465406	0.361324	-0.405325	-0.418696	-0.321184	-0.406637	-0.146618	-0.344997	-0.273723	-0.365592	0.126373	-0.236799	0.363171	0.0482217
protein	Q96SU4	OSBPL9	-6.28459	0.388832	-0.145212	-0.391435	0.466409	0.553948	0.514441	0.719236	0.68438	0.369078	0.90312	1.04565	-6.28459	-6.28459	0.444374	-6.28459	0.723723	0.235691	-6.28459	-6.28459	-0.312491	-2.80704	2.49455	0.0693034
protein	Q99459	CDC5L	0.649203	1.31303	-0.159413	-0.675652	0.715054	0.818735	-0.421492	-0.134512	0.0163695	0.293906	-0.25117	-0.930483	-0.00964973	0.0384488	-0.165792	-1.24031	-4.89789	-4.89789	0.477398	-0.0499678	0.241523	-1.19273	1.43425	0.0388488
protein	Q99623	PHB2	-0.660398	-0.17008	-0.106256	-1.08122	-0.0629695	-0.0110961	-0.365607	0.304766	-0.829398	-1.087	-0.40487	-0.320732	-0.280457	-0.0712622	0.0555442	0.41156	-0.0289773	0.708125	-0.399433	1.58974	-0.406926	0.125924	-0.53285	0.0476351
protein	Q99627	COPS8	-0.0504813	-0.356835	-0.820613	0.170371	0.256791	-0.232664	-0.231213	0.0882114	-0.27189	-0.275813	0.0432665	-0.0423799	-0.058981	-0.00439401	0.0905832	-0.0414433	0.357703	0.708734	0.0415768	0.0100937	-0.172414	0.110476	-0.282889	0.0568794
protein	Q9BQE5	APOL2	-0.321212	0.431636	0.432513	0.782907	0.246993	0.124755	-0.223167	0.00883325	-0.532727	0.430919	-0.0822713	-0.211964	-0.474976	-0.202061	-0.40242	-0.926482	-0.892411	0.266505	0.253007	-0.0163789	0.138145	-0.268945	0.40709	0.0463142
protein	Q9BR39	JPH2	-0.477379	-0.776401	-0.438175	0.0719476	-0.524093	-0.0636428	-0.0888048	0.00192801	0.488935	-0.0853776	0.264411	0.0368616	0.163873	0.12751	-0.0389986	0.16886	0.15667	0.518948	0.0477352	-0.233813	-0.189106	0.121206	-0.310312	0.0458671
protein	Q9BRT3	MIEN1	-0.238846	0.318982	0.0961125	0.468447	0.205809	-0.28514	0.411704	0.159749	-0.00453558	0.0556528	-0.178941	0.188484	-0.245081	-0.131163	-0.409831	0.0403424	0.384973	-1.16757	-0.0161347	-0.526264	0.118794	-0.206119	0.324912	0.0683842
protein	Q9BRX8	PRXL2A	0.0366415	0.632354	0.971149	0.0249932	-0.0207332	0.107671	0.500645	0.0615403	-1.04136	0.203547	-0.217203	-0.679456	-0.481586	-1.57569	-0.267827	-0.556596	-1.92498	0.569378	0.823052	-0.465704	0.147645	-0.477661	0.625305	0.057419
protein	Q9GZP4	PITHD1	0.148794	-0.28306	0.591421	-0.579155	-0.883223	-0.660175	-0.416134	0.480301	-0.659024	-0.933053	0.00479005	-0.202911	0.295939	0.306278	0.109089	-0.168213	0.569364	0.812613	0.261384	-0.570781	-0.319331	0.141755	-0.461086	0.0483168
protein	Q9H0B8	CRISPLD2	0.849177	0.651747	1.27428	-5.64357	-1.17169	0.418272	1.06256	-2.19454	-5.64357	-5.64357	-5.64357	-5.64357	-5.64357	-5.64357	-5.64357	-5.64357	-5.64357	-0.0264774	3.15696	-5.64357	-1.60409	-4.20181	2.59772	0.0638438
protein	Q9H3H3	C11orf68	1.13629	-0.21146	-0.956107	0.999736	-0.12542	-0.394935	-0.0815456	0.287513	1.1982	-0.102834	-0.672923	-0.179166	-0.842492	-0.586583	-0.213178	-0.589075	-0.0966119	-6.54858	-6.54858	1.09524	0.174944	-1.51819	1.69314	0.0626567
protein	Q9H4X1	RGCC	-3.88482	-3.88482	0.300394	1.72955	-3.88482	-3.88482	1.83769	-3.88482	1.32337	1.80063	2.30567	-3.88482	-3.88482	-3.88482	-3.88482	-3.88482	-3.88482	-3.88482	-3.88482	-3.88482	-1.24325	-3.26577	2.02252	0.0687505
protein	Q9HCU5	PREB	-0.145218	0.458622	0.33571	0.5485	-0.205734	-0.469519	0.0232892	-0.59429	1.0488	0.575043	0.220149	-6.86832	-0.134578	-0.267121	1.17138	-0.18551	-6.86832	-0.1374	-6.86832	0.259751	0.157521	-1.96783	2.12535	0.0578391
protein	Q9NP79	VTA1	-0.440868	0.719177	0.199573	0.332781	0.382381	-0.683006	-0.0825491	0.442277	0.336631	0.482414	0.336826	0.377653	-0.802937	-0.496838	0.593447	-1.90593	0.487606	-3.17284	-0.949346	-0.579296	0.168881	-0.611165	0.780046	0.0634446
protein	Q9NTK5	OLA1	-0.35296	-0.107411	-0.760482	0.742069	-0.0226445	-0.0105112	0.528632	0.484392	0.515094	0.514138	-0.433391	-0.127312	-0.0138746	-0.556282	-0.744525	-0.1754	0.551971	-1.55704	-0.683419	0.153678	0.153032	-0.358559	0.511591	0.0466579
protein	Q9NUP9	LIN7C	-0.407353	0.74827	0.0148568	0.774653	0.917049	-0.240479	0.579626	0.244549	-0.314235	0.17361	0.0546586	0.171273	-0.281799	-6.0538	-0.329702	-0.746181	0.385313	-1.52983	-0.451822	-0.471344	0.249055	-0.925324	1.17438	0.0635067
protein	Q9NVA2	SEPTIN11	-0.0880342	-0.246776	-0.410916	-0.316678	-0.590637	-0.475667	0.148203	0.0879246	-0.00152019	-0.125952	0.498989	0.0928699	0.623745	0.177432	0.642565	-0.367577	0.203349	-0.258513	0.0418877	-0.540811	-0.202005	0.111394	-0.313399	0.0683444
protein	Q9NZN3	EHD3	-0.188742	-0.111336	-0.494016	-0.0169975	-0.35454	-0.00209421	-0.0211271	-0.583269	0.131903	-0.227748	-0.260487	-0.0370821	0.151808	0.352893	0.216177	0.677108	0.149037	-0.31441	-0.127276	0.409927	-0.186797	0.12177	-0.308566	0.0377827
protein	Q9NZN4	EHD2	-0.23139	-0.315816	-0.146607	-0.208761	-0.40855	0.0380888	-0.00208547	0.227252	-0.0021793	-0.452734	0.52707	0.221251	0.145101	0.125249	0.146807	0.250883	0.0771537	-0.0769875	-0.465349	0.0977908	-0.150278	0.104897	-0.255175	0.0533257
protein	Q9P2E9	RRBP1	0.0672523	0.29138	0.421033	-0.0703906	0.294426	-0.0579919	-0.0763573	-0.0319259	0.117724	0.087954	0.0768515	0.054145	-0.157941	-0.106496	0.00017451	-0.938506	-0.0223634	0.0538518	-0.0988104	-0.359728	0.10431	-0.149882	0.254193	0.0639657
protein	Q9P2R3	ANKFY1	0.0870254	0.108432	-0.39692	-4.94062	0.380849	-4.94062	-0.156944	-0.133517	-1.29963	-0.487913	-1.00675	-1.17599	0.114162	-0.225055	1.5309	0.180759	-0.0286476	1.01158	0.559884	0.519375	-1.17799	0.148022	-1.32601	0.0637675
protein	Q9UEY8	ADD3	0.263491	1.02077	-0.115754	-0.607145	0.700938	0.449981	0.247582	-0.361704	0.211839	-0.256679	0.25487	-0.124336	0.12621	-0.0883754	0.25085	-6.38141	-6.38141	-6.38141	0.961614	-0.115643	0.155332	-1.7879	1.94323	0.063325
protein	Q9UGM3	DMBT1	0.780766	1.19882	-0.310987	0.399522	0.274983	-0.134067	-7.13207	0.0712517	-1.25544	0.910881	-7.13207	-0.385363	-7.13207	-7.13207	-1.51481	-7.13207	-7.13207	1.72521	0.806461	1.12223	-0.519633	-3.39066	2.87103	0.0603147
protein	Q9UM00	TMCO1	0.195764	0.451917	0.403676	0.179774	0.182876	0.350008	0.151753	-0.308296	0.2171	0.107706	0.346156	-0.722302	0.11389	-0.0660542	-0.154914	-6.57045	-6.57045	-6.57045	1.4363	-0.132273	0.193228	-1.88905	2.08228	0.0517176
protein	Q9UNF0	PACSIN2	-0.448014	-0.172783	-0.301474	-0.597139	-0.0400177	-0.137098	-0.197413	0.369613	0.0451995	-0.236251	0.0690895	-0.263301	0.359371	0.27104	-0.0376316	-0.247455	0.156066	0.575815	0.437224	-0.263132	-0.171538	0.105709	-0.277246	0.0671076
protein	Q9Y279	VSIG4	-5.45583	-5.45583	0.561376	1.58511	-5.45583	0.606298	1.2559	2.1445	-5.45583	1.72187	-5.45583	1.17052	-5.45583	-5.45583	-5.45583	-5.45583	-5.45583	-5.45583	-5.45583	0.453253	-1.39483	-4.20229	2.80746	0.0507317
protein	Q9Y295	DRG1	-0.319412	0.427214	1.31501	-0.427702	0.358149	0.346552	-0.0634022	0.138378	-0.123094	-0.0187291	-4.18745	-4.18745	-0.104007	-0.255949	0.393485	0.875134	0.581595	-4.18745	-4.18745	0.560259	0.163296	-1.46993	1.63323	0.0395165
protein	Q9Y3A6	TMED5	-0.0101361	0.645097	0.190736	-0.104039	0.00734548	0.476235	0.0230751	0.243661	-0.0113158	-0.112758	-0.191209	-0.0904485	-0.573871	-0.501951	-0.534449	-1.26714	-0.455002	0.632231	0.656013	-0.506578	0.13479	-0.283241	0.418031	0.0559
protein	Q9Y3E5	PTRH2	0.141978	0.501362	-0.150752	0.127684	0.119453	-0.14239	0.461857	0.135863	0.294259	0.343845	0.419532	0.460228	-0.404546	-0.0502925	-0.885804	0.00579829	-0.645375	-1.45667	-1.89506	0.346779	0.183316	-0.410541	0.593857	0.0376138
protein	Q9Y4K0	LOXL2	-4.07474	-4.07474	1.81389	1.21346	0.62637	0.171551	0.565593	-0.141061	1.27783	0.830466	0.845092	-1.35075	-4.07474	-0.437722	-2.503	-4.07474	-4.07474	-0.934284	-4.07474	-0.115867	-0.179138	-2.07955	1.90041	0.0428371
protein	Q9Y680	FKBP7	0.402324	1.12821	-0.816182	-0.663676	0.471909	0.256601	0.570349	0.320366	0.301028	0.0921677	0.729596	0.165221	0.181825	0.32165	0.174961	-4.5011	-4.5011	-4.5011	-0.627044	-0.718697	0.20631	-1.32758	1.53389	0.0425035
protein	Q9Y6A9	SPCS1	0.0720886	0.477819	0.553258	0.00633283	0.136794	0.149808	0.303014	-0.130762	0.0583787	-0.00852962	-0.359028	-5.56581	-0.250628	-0.13022	-0.34655	-5.56581	-5.56581	0.873696	1.07584	0.453098	0.16182	-1.53812	1.69994	0.0644722
protein	Q8WUM4	PDCD6IP	-0.00812533	-0.205014	0.292863	-0.578236	-0.0601506	-0.304644	-0.00741595	0.159744	-0.751836	-0.656591	-0.379304	-0.307293	-0.0657045	0.0630064	-0.216981	0.544062	0.108986	0.433085	0.652644	0.308116	-0.21194	0.114062	-0.326002	0.070525
protein	Q86VP6	CAND1	0.0936714	-0.0129036	-0.0667775	-0.164783	0.105974	-0.0818648	-0.126409	-0.171521	-0.507266	-0.414932	-0.213705	-0.104401	-0.0937161	0.00303933	-0.1099	0.497453	0.0784428	0.374035	0.13269	0.376321	-0.134681	0.0940259	-0.228707	0.0711195
protein	Q9NQP4	PFDN4	0.0630725	-0.0738345	0.390811	-0.538628	0.0527919	0.257939	0.129315	0.97455	0.105878	0.0247863	-7.08062	0.885236	-7.08062	-0.213768	0.401518	-7.08062	0.0548617	0.452266	0.361112	-0.190087	0.138668	-1.94907	2.08774	0.0711853
protein	P11413	G6PD	-0.336387	-0.439606	0.24936	-3.13602	0.0704266	-0.269121	-0.150587	-0.0813559	-0.360514	-0.395487	-0.305812	-0.223456	-0.416247	-0.221033	-0.210212	0.463043	0.26636	1.12465	0.771118	0.375907	-0.484929	0.162432	-0.647361	0.0718448
protein	Q99685	MGLL	2.2183	0.865624	0.366028	-0.649151	0.512775	0.236729	-0.250771	-2.391	-0.514505	-0.652887	0.10906	-4.0357	-6.49706	-0.381839	-0.204284	-6.49706	0.230432	0.0553199	-0.050351	-0.619985	-0.0258857	-1.78915	1.76326	0.0718121
protein	O95299	NDUFA10	-5.08563	-5.08563	-0.984226	-5.08563	1.6487	-5.08563	-5.08563	-0.419939	-5.08563	-5.08563	-1.20864	-5.08563	-5.08563	-0.500584	-2.45603	1.71176	-5.08563	1.9422	1.82873	1.73315	-3.53549	-1.22063	-2.31486	0.0728253
protein	P05976	MYL1	0.232292	0.946887	0.612994	-5.07013	-0.0354833	0.307322	0.1482	-5.07013	2.53279	-1.4818	-5.07013	0.222523	-5.07013	-0.0444852	-5.07013	-5.07013	-5.07013	-5.07013	1.32099	0.0412623	-0.687707	-2.88805	2.20034	0.0726752
protein	P55058	PLTP	-0.645945	-0.36707	-0.16766	1.15052	0.376748	-0.156563	-0.390012	1.4849	-0.710831	0.758077	0.203509	0.93076	-0.949577	-0.90183	-0.56799	-0.487819	-6.07174	-1.90599	-1.44055	0.341329	0.133216	-1.08499	1.21821	0.0730719
protein	Q15642	TRIP10	0.0393593	0.580418	0.0157515	0.304978	0.0291431	-0.427949	0.217767	0.000620263	0.154918	0.587272	0.477446	0.174925	-0.459565	6.58053e-06	0.322542	0.0367932	0.0296801	-1.76552	-0.777943	-1.91606	0.150228	-0.38777	0.537998	0.0727009
protein	Q92629	SGCD	0.316666	-0.117171	-0.316018	-0.415075	-0.349955	0.275288	0.0239011	-0.299761	-0.318462	-0.438844	-0.224221	-0.149591	0.0489334	-0.310339	0.422247	0.364302	0.0565497	0.471674	0.315797	0.0264833	-0.163943	0.102184	-0.266127	0.0724761
protein	Q9BRP8	PYM1	0.0900745	0.475703	0.75766	0.391827	0.18872	-0.462965	0.184882	-0.100271	0.104697	0.503927	-0.42617	0.534321	-0.186427	-0.222168	0.0193366	-4.66096	0.25274	-4.66096	-0.314243	0.13379	0.213426	-0.953074	1.1665	0.0732484
protein	P13693	TPT1	-0.134454	-0.142704	0.510948	0.5849	-0.0378431	-0.075402	-0.108449	0.422747	-0.154321	0.265312	-0.293599	0.157932	0.252279	-0.910022	0.0130716	-0.0909784	0.338734	-0.531317	-0.561647	-0.454738	0.113073	-0.208028	0.321102	0.0741295
protein	P52815	MRPL12	0.157555	0.372584	0.100546	0.292808	0.15894	0.381313	0.200427	0.238113	0.230659	0.265097	0.820171	0.287116	-0.0906018	-0.177332	-0.155056	-0.815995	0.0531196	-0.27348	-6.06171	-6.06171	0.239804	-1.24755	1.48735	0.0742714
protein	P78371	CCT2	-0.105464	0.289245	-0.0110443	-0.406633	-0.293118	-0.331078	-0.0886208	-0.0820634	-0.40436	-0.342418	-0.242856	-0.0514205	-0.0497314	-0.17147	-0.211134	0.461611	-0.0010292	0.902845	0.0436539	0.329339	-0.177555	0.100981	-0.278536	0.0740836
protein	O60841	EIF5B	-0.0260865	0.633126	0.19616	0.865855	0.617956	-5.42147	0.493712	-1.37219	0.248085	0.698245	-5.42147	-5.42147	1.69099	-5.42147	-5.42147	-5.42147	-0.367489	0.221529	0.300888	0.862299	-0.306661	-2.43991	2.13325	0.0753065
protein	Q14232	EIF2B1	-0.481977	0.026053	0.371327	-0.793443	-0.636219	-0.216019	0.293333	0.362486	-1.08814	-0.945458	-0.67981	0.341494	0.239546	-0.0653451	0.305141	0.804493	-0.356497	0.00511251	-0.0827944	0.723899	-0.310806	0.123524	-0.43433	0.0752839
protein	Q53H12	AGK	0.585051	0.334474	0.267543	0.152095	0.0530353	0.0773696	0.317485	0.35169	0.248811	0.211552	0.0833682	0.166778	-1.40212	-0.315904	0.157588	-0.644559	0.590586	-6.49153	-1.42024	-0.0684611	0.25991	-0.93445	1.19436	0.0753043
protein	Q9UBV8	PEF1	-0.216836	-0.163177	0.205852	-0.316359	-0.391299	0.160302	-0.0141518	-0.120231	-0.264682	-0.701744	0.272935	0.151541	0.0382693	0.339962	0.259155	0.0278905	-0.534168	0.341597	0.616671	-0.446916	-0.182233	0.106694	-0.288926	0.0752735
protein	A0A075B6R2	IGHV4-4	0.9174	1.03713	-0.639257	-0.456721	-0.456044	0.297486	0.341277	-0.031589	-0.209746	-0.317679	0.58727	0.208047	-7.16389	-7.16389	0.119324	-0.604188	0.0181239	0.16567	1.1772	-7.16389	0.0482254	-1.98202	2.03025	0.0844427
protein	A0A0B4J1U7	IGHV6-1	-0.249123	-0.3188	-0.814217	-1.10072	-8.81315	-1.00222	0.546468	0.834535	-1.24037	-1.38719	0.446156	0.613886	-0.318734	-0.324745	1.14896	-1.25521	-0.24078	0.76521	0.0667221	1.03445	-1.35448	0.193592	-1.54807	0.0892138
protein	A0A0B4J1Y9	IGHV3-72	0.392905	-0.0154522	0.589579	-1.02426	-0.111382	-0.577471	-0.677627	-0.24927	-1.7102	-1.70269	-0.0387331	-0.225137	0.114892	-0.490661	0.913204	-0.809666	0.660028	0.274653	1.3911	-0.899688	-0.508587	0.0889997	-0.597587	0.0939015
protein	A0A0C4DH29	IGHV1-3	-0.17337	-0.421946	-0.153452	-0.754068	0.1414	-0.344242	-0.0877026	0.0394417	-1.15537	-0.0531164	0.222032	0.0214706	0.435291	-0.731653	0.235932	-0.571847	0.923759	0.564899	0.652493	-0.58176	-0.296243	0.117062	-0.413304	0.0806097
protein	O00154	ACOT7	-0.496128	-1.23594	-0.840872	0.965407	1.03648	-1.02943	0.838395	1.23884	-0.79975	-0.373959	-0.412414	-0.261967	-7.19333	0.487255	-1.27982	-0.80106	0.881558	-7.19333	-7.19333	1.3129	-0.0696958	-2.16535	2.09566	0.0780582
protein	O14498	ISLR	0.266171	0.583567	-0.310139	0.136613	0.746642	0.322573	0.426515	-0.593026	-0.379421	-0.0693305	-0.457126	0.264707	-0.0604711	-0.78957	0.0497091	-0.637842	-0.82717	-0.594922	0.0544635	0.407668	0.113016	-0.259055	0.372072	0.0859395
protein	O14579	COPE	-0.173148	-0.381286	0.218726	-0.333245	-0.15494	0.148551	-0.0876925	-0.128832	-0.417396	-0.506241	-0.167531	-0.186112	0.233698	-0.156637	0.054161	-0.139262	0.218673	0.985469	0.324417	-0.170519	-0.181551	0.0996357	-0.281186	0.078616
protein	O15230	LAMA5	-0.0659464	-0.269871	0.101468	-0.227277	-0.681077	-0.168302	-0.315119	0.0361659	0.23168	-0.268908	0.0243447	-0.331596	-0.170925	0.268314	-0.0149294	-0.118608	0.126518	0.528574	0.686349	-0.0250619	-0.162719	0.0972978	-0.260016	0.0850982
protein	O43674	NDUFB5	-2.52854	-2.52854	-2.52854	1.37422	1.51089	-0.184224	-2.52854	-2.52854	2.58092	0.355306	-2.52854	-2.52854	-2.52854	-2.52854	-2.52854	-2.52854	-2.52854	-2.52854	-2.52854	1.99597	-0.700558	-2.07609	1.37553	0.0888381
protein	O43759	SYNGR1	0.305007	0.567311	0.282221	-0.257108	0.110302	-0.0701075	0.0388322	-0.146973	-0.0222815	-0.24563	0.199429	-0.314452	-0.196988	-0.372581	0.282892	-7.59318	-7.59318	0.43424	1.70438	-7.59318	0.0561573	-2.10426	2.16042	0.0812183
protein	O43896	KIF1C	-2.39806	-2.39806	0.619875	-2.39806	-2.39806	-0.295594	0.564772	0.338688	-2.39806	-2.39806	-2.39806	-2.39806	0.360357	0.411402	0.488045	1.61882	0.445131	0.935211	-2.39806	1.50395	-1.31606	-0.143127	-1.17294	0.091331
protein	O60749	SNX2	-1.26949	0.0366601	-0.20966	-0.276913	-0.0697823	-0.18485	-0.0619846	-0.151034	-0.0822041	-0.472946	-0.551848	-0.170325	0.0553521	0.0343652	-0.111867	0.0229908	0.167333	1.33426	0.499404	-0.185003	-0.27422	0.109467	-0.383687	0.0775005
protein	O60832	DKC1	0.00677269	1.23067	0.65404	-0.113223	0.607028	-0.0845076	-0.554344	0.533568	-0.590747	-0.216714	0.229381	-0.435814	-1.29579	-0.255438	-0.0968405	-5.36243	-0.308668	-0.574331	1.05786	-1.49674	0.147255	-0.853881	1.00114	0.0920833
protein	O75312	ZPR1	0.0854134	-1.00977	0.103136	0.735207	-0.108578	-0.66746	0.665689	1.02062	0.122757	0.37683	0.336741	1.09953	-0.941506	-0.589204	-0.267215	-0.581688	0.36457	-0.528805	-4.77142	-4.77142	0.132384	-1.06504	1.19743	0.0833193
protein	O75531	BANF1	-0.159536	0.518364	0.867589	0.0958964	-0.352797	0.393386	-0.482708	0.483402	-0.258099	-0.00663667	0.23497	-0.407768	0.143703	-0.716685	0.238732	-0.849811	-0.380589	0.0242879	0.126049	-1.05261	0.109886	-0.263972	0.373859	0.093741
protein	O75923	DYSF	-0.313535	0.189234	-0.100001	-0.105279	-0.149988	-1.39509	-0.328874	0.0906889	0.161155	-0.387689	0.0392723	-0.0707158	-0.293277	-0.00931677	-0.480337	0.0772619	0.300267	0.476396	0.818187	0.28741	-0.233938	0.114515	-0.348452	0.0877641
protein	O95758	PTBP3	-0.0372919	0.566565	0.359391	-0.221603	0.408247	0.0719631	-0.0253612	0.650822	0.201997	0.219071	0.525245	0.0914083	-0.597063	-0.134653	0.139734	-0.693697	-7.76761	-7.76761	0.529583	-0.136592	0.21938	-1.58113	1.80051	0.089928
protein	P01700	IGLV1-47	-0.0744024	-0.40485	-0.0998043	-0.706603	-1.05594	-0.342976	-0.43258	0.633956	-0.642427	-0.464446	-0.113639	0.592557	0.135736	-0.562232	0.164852	-0.312449	1.01465	-0.327587	1.18454	-0.744423	-0.359007	0.1032	-0.462208	0.0821861
protein	P02533	KRT14	0.145487	0.531548	-0.118275	-0.523002	-0.267708	-0.331983	-0.6623	-0.265563	0.607053	-0.252812	-3.42485	-6.24139	-6.24139	1.17826	-6.24139	-1.54532	1.51951	1.4118	0.288	-0.163287	-0.113756	-1.94601	1.83225	0.0887066
protein	P02549	SPTA1	0.392649	-0.125243	-0.835288	-1.59977	-0.695926	0.615757	-1.00733	-0.667134	-1.43925	-1.18423	-0.762439	-1.22179	0.322994	-0.0290791	-1.0633	-0.494063	0.0949601	2.01323	0.734305	0.667176	-0.654576	0.0261994	-0.680775	0.0895922
protein	P02747	C1QC	0.16157	-0.612748	-0.691969	-1.56108	-0.523254	0.224312	-0.835598	-0.00451708	0.00809258	-0.85882	-0.872176	-0.851275	0.113656	0.975418	-0.966247	-0.190777	-0.0830602	1.34759	0.415234	0.950223	-0.469401	0.0838584	-0.553259	0.095219
protein	P08575	PTPRC	0.505325	0.321864	0.5464	-1.46815	0.198882	0.286243	-0.66782	-0.0112305	-0.744799	0.182834	-1.68356	-0.420044	-0.403932	-0.221485	-6.33506	-6.33506	-6.33506	1.32464	1.88842	-0.198378	-0.0850448	-1.87195	1.78691	0.0922062
protein	P12532	CKMT1A	-0.325157	-0.615131	-0.094711	0.60907	0.221114	-0.736486	1.03137	0.718302	-0.497785	0.309936	-0.36735	1.14076	-0.117572	-7.1053	-0.587554	0.225615	0.601783	-7.1053	-7.1053	0.493909	0.0620523	-1.99263	2.05468	0.078261
protein	P14735	IDE	-0.361089	-0.31524	0.351134	0.0593497	0.985199	0.0353913	0.193948	0.344918	0.0817979	-0.196043	0.814974	0.449342	-0.319171	-5.8708	-0.12685	-5.8708	0.226487	0.233739	-5.8708	0.595798	0.117937	-1.57381	1.69175	0.0815955
protein	P14780	MMP9	-0.116233	0.574273	1.47065	-6.97405	-0.213193	-0.0731618	-1.89328	-0.504024	-6.97405	-1.75137	-6.97405	-6.97405	-2.3804	-6.97405	-4.76313	-6.97405	-6.97405	1.66257	3.04861	-6.97405	-1.64544	-4.42767	2.78222	0.0782133
protein	P17948	FLT1	-2.16548	0.448756	-1.36595	-0.217479	0.98991	0.469586	0.64424	0.0434612	0.280755	0.715312	-0.287838	-0.0693672	-7.12496	-2.20308	-7.12496	0.0548939	-3.60168	0.4668	0.681644	1.15859	-0.0156881	-1.80499	1.78931	0.0918989
protein	P20231	TPSB2	-0.780671	0.114022	-0.377588	-1.22572	-0.546845	-0.342298	-0.269906	-0.167233	0.36288	-0.277427	0.310426	-0.819913	0.260412	0.142191	1.17463	-0.0771923	0.605458	-1.0238	0.642721	-0.0795938	-0.351079	0.113534	-0.464613	0.08203
protein	P26368	U2AF2	-0.0993566	0.862002	0.356623	-0.611213	0.707198	0.347282	0.00206912	0.622976	-0.197366	-0.335743	0.162731	-0.522208	-6.31303	-6.31303	-0.385077	-1.42159	-0.0387294	0.687253	0.912508	-0.401287	0.165447	-1.36325	1.52869	0.0832203
protein	P27797	CALR	0.138722	0.0559208	0.610088	0.0814318	-0.0872329	-0.0932464	0.20708	0.28762	-0.327137	0.218967	-0.0165729	0.191554	-0.12697	-0.13633	-0.0920369	-1.11728	-0.0570591	0.201175	0.0172382	-0.780392	0.109221	-0.191667	0.300889	0.0866453
protein	P35222	CTNNB1	-0.0230566	0.23163	-0.0175274	0.229602	0.211887	0.260321	-0.452659	0.325687	0.326995	-0.0854351	-0.0261593	-0.395987	-0.815488	-0.392688	-0.244767	-0.296976	-0.328319	0.378413	0.363235	0.0453596	0.100744	-0.171338	0.272082	0.0903964
protein	P35556	FBN2	-0.240118	0.0229837	0.586418	-0.929612	-1.05717	-1.33375	1.32932	-0.207022	-0.232623	-0.587319	-0.188171	-6.79762	-6.79762	-0.455153	-6.79762	0.195	-6.79762	0.753894	2.08996	0.683548	-0.264888	-2.41114	2.14625	0.0886743
protein	P35579	MYH9	-0.429764	-0.299039	0.116022	-0.529052	-0.341538	0.029642	-0.49205	-0.0953	-0.381112	-0.65248	-0.159367	-0.885673	-0.0270993	0.280745	-0.604048	0.570877	-0.241462	1.39076	0.449097	0.260078	-0.307467	0.103391	-0.410858	0.0802979
protein	P35754	GLRX	-5.59938	-0.0438644	0.347529	0.450473	0.010618	-0.217151	1.40618	1.11019	-5.59938	1.4561	-5.59938	0.986135	-5.59938	-5.59938	-5.59938	-5.59938	1.09457	0.378203	-5.59938	0.474674	-0.667869	-3.06627	2.3984	0.0784736
protein	P40227	CCT6A	-0.123094	0.0845265	0.0416803	-0.446336	-0.0210585	-0.203305	-0.273194	-0.225742	-0.467643	-0.570966	-0.414955	-0.363328	-0.281814	0.192681	-0.586648	0.29196	0.221928	0.987589	0.506103	0.457117	-0.220513	0.101063	-0.321577	0.0919589
protein	P42766	RPL35	0.664419	0.842412	-8.18211	0.866863	0.470937	0.153684	0.497448	-0.162249	0.751619	0.316154	0.4306	0.402727	0.209708	-8.18211	0.619565	-0.908011	-8.18211	-8.18211	-8.18211	0.205496	-0.378082	-3.17683	2.79875	0.089941
protein	P48643	CCT5	0.0981221	-0.0315778	-0.0431857	-0.109601	-0.158524	-0.148627	-0.048867	-0.103018	-0.385534	-0.377983	-0.085323	-0.217877	-0.166338	-0.195478	-0.0511318	0.382577	0.164633	0.669462	0.207058	0.165756	-0.13088	0.0873337	-0.218213	0.0891269
protein	P49441	INPP1	-3.03348	0.824176	2.00577	-3.03348	-3.03348	-3.03348	-3.03348	-3.03348	-3.03348	-3.03348	-3.03348	1.66583	-3.03348	0.143234	0.808509	1.28536	1.31948	0.836657	-3.03348	-3.03348	-2.14379	-0.607483	-1.5363	0.0939306
protein	P51665	PSMD7	-0.172877	-0.071556	-0.0719157	-0.319041	-0.117639	-0.0674335	-0.359805	0.0826648	-0.338137	-0.289144	-0.255891	0.633497	0.0865562	-0.189399	-0.211247	0.294768	0.920797	-0.257834	0.0646878	-0.166203	-0.172488	0.0919733	-0.264462	0.094949
protein	P53999	SUB1	0.477204	0.678252	-0.837913	0.185599	0.472329	0.156869	0.351725	0.450925	0.0339435	0.387418	-0.21532	-0.23417	-0.871707	-6.69605	-0.123485	0.870028	-0.725782	-1.53391	0.36579	-0.780885	0.235635	-0.994549	1.23018	0.0781896
protein	P54289	CACNA2D1	0.0855672	-0.00751986	-0.490963	0.0317334	-0.171317	0.124857	-0.199007	-0.720873	0.10702	-0.358997	0.260426	-0.243703	0.11819	0.0976125	-0.225297	0.150316	-0.169559	0.590407	0.407524	0.0187456	-0.15995	0.100466	-0.260416	0.0783716
protein	P55084	HADHB	-0.032198	-0.03521	-0.19286	-0.147416	-0.205471	-0.534324	0.135026	-0.0206038	-0.180117	-0.115223	-0.0678882	-0.14345	-0.0593604	-0.146827	-0.0835703	0.353017	0.00881213	0.505238	-0.112286	0.610738	-0.13284	0.0864425	-0.219282	0.0959563
protein	P55769	SNU13	0.227742	0.68942	-4.92682	0.269562	0.494298	0.50672	0.276897	0.695266	0.271877	0.369469	-0.958574	0.2682	-0.0772945	-4.92682	-4.92682	-4.92682	0.476597	1.02473	-4.92682	0.672952	-0.112557	-1.83007	1.71751	0.0955315
protein	P60059	SEC61G	-0.121677	0.552683	0.0286886	-0.0736637	-0.144101	0.177938	0.10281	0.231799	0.241709	0.104096	0.824935	0.186953	-0.0438168	-0.305517	-0.110766	-0.94703	-0.596594	-0.492916	-0.181268	-0.484977	0.110028	-0.2151	0.325128	0.0807123
protein	P61011	SRP54	-0.578011	-0.186758	0.82791	-0.074118	0.688358	0.897816	0.137053	0.601566	-0.166451	-0.279149	0.570175	0.0330358	-0.224098	-0.198283	-0.287876	-0.697556	0.292599	-5.70511	-5.70511	-0.0215227	0.186822	-1.19437	1.3812	0.0822185
protein	P62304	SNRPE	0.11761	1.21442	0.12731	-0.430574	0.854817	0.406062	0.1555	0.195568	-0.312635	0.0979353	-0.0917727	-0.273162	-0.305482	-0.883489	-0.25158	-0.661745	0.153672	-7.60954	-0.820261	0.286083	0.242602	-1.04573	1.28833	0.0944304
protein	P62424	RPL7A	-0.162824	0.296879	-0.119798	-0.802785	-0.355563	0.168804	-0.00938478	-0.176001	-0.463244	0.00439486	-0.0256129	0.11948	-0.137414	0.142757	0.0550486	0.0561735	-0.215137	-0.0776846	0.46532	0.60573	-0.161952	0.098866	-0.260818	0.0855527
protein	P62805	H4C1	0.540215	0.821779	0.396022	-0.320087	0.243114	0.433666	-0.52997	-0.0384158	-0.357036	0.00376768	-0.139257	-0.921914	0.0993713	-0.373794	-0.0267171	-1.38177	-0.662999	-0.101852	0.893796	-0.709009	0.119306	-0.332415	0.45172	0.0807697
protein	Q00059	TFAM	-0.17335	0.152467	-1.97447	0.279766	1.12044	0.247046	-0.357556	-0.0586311	1.01259	0.164669	0.363975	0.310742	0.567479	-0.0959215	0.484439	-0.341548	-6.24155	-6.24155	-6.24155	0.164128	0.0412961	-1.72714	1.76843	0.0901317
protein	Q00610	CLTC	-0.659446	-0.215839	0.0732504	-1.18244	0.149605	-0.229504	-0.119516	-0.0973213	-1.03047	-0.758932	-0.557304	-0.592708	-0.388545	-0.249159	-0.537249	0.673339	-0.0158474	1.29557	0.0980655	1.24443	-0.407061	0.0970593	-0.504121	0.0804199
protein	Q06830	PRDX1	-0.324956	-0.677685	-0.655822	-0.0380776	-0.515021	-0.0899668	9.24604e-05	0.736681	-0.745511	-0.0802147	-0.259508	0.534282	0.114982	-0.216956	-0.026523	-0.0454192	0.81674	0.418317	-0.386848	0.110266	-0.239048	0.105933	-0.344981	0.0896631
protein	Q07157	TJP1	-0.03304	2.02551	-0.88079	0.0964597	0.0728113	0.257936	0.0639654	-0.116007	0.0276447	-0.725946	-0.074827	-1.16267	0.171295	-0.0461412	-0.265117	0.10373	0.254036	-5.86535	-5.86535	-0.192213	0.0788542	-1.29426	1.37312	0.0961048
protein	Q07666	KHDRBS1	0.581348	0.297153	0.563796	0.115354	0.378832	0.246667	0.292993	0.30059	-0.428742	-0.696491	-1.55544	-1.21203	0.405315	0.253993	-0.448211	-6.22384	0.862737	-0.131306	0.704971	-6.22384	0.16515	-1.35677	1.52192	0.0823139
protein	Q08211	DHX9	-0.929011	0.147351	-0.07451	-1.45557	0.41103	0.0991563	-0.44102	-0.12875	0.216973	-0.961558	0.309375	-0.043164	-0.209998	0.154424	-0.30182	-0.291547	-0.0736233	0.922526	0.706643	0.0454633	-0.311591	0.121828	-0.433419	0.0832676
protein	Q12874	SF3A3	-0.0444256	0.374309	0.248596	0.207242	0.454485	0.429281	-0.416389	-0.0481337	-0.0270698	0.0388488	0.604934	-0.154297	-0.179569	-0.325081	-0.0192475	-1.46969	-0.707754	0.0819655	0.21436	-0.577542	0.121674	-0.253193	0.374867	0.0840496
protein	Q12907	LMAN2	-0.046212	0.404866	0.000242808	0.0565008	0.0441078	0.0287366	0.321541	-0.112444	0.0426589	0.22737	0.267108	-0.102821	-0.00196869	-0.338501	0.0359049	-0.778711	-0.44443	-0.244803	0.416059	-0.329851	0.0967368	-0.152201	0.248938	0.0877752
protein	Q13219	PAPPA	-0.840408	1.42638	0.651123	0.637326	0.74212	-0.0471541	-0.187526	-1.2611	-1.46259	0.619377	-0.914099	-0.187876	-1.60428	-1.19731	-2.75112	-1.27806	-0.67543	-1.91341	0.843426	1.24656	0.0277546	-0.843161	0.870916	0.0841253
protein	Q13425	SNTB2	-0.0715743	-0.371092	-0.292105	-0.166371	-0.193441	-0.118458	-0.106289	0.239362	-0.484713	-0.150067	0.209888	-0.0339311	-0.548354	0.0158822	-0.0425892	0.691615	-0.0541282	0.29016	-0.165045	0.636314	-0.171475	0.0999812	-0.271456	0.0794121
protein	Q14157	UBAP2L	-0.555148	0.419666	0.328898	0.30233	0.0282326	0.163007	-0.614828	0.629688	0.203995	0.2126	0.604446	0.296591	-0.859914	-0.671878	-0.325842	-0.563603	0.660455	-0.984233	-1.03504	-0.206723	0.111844	-0.308575	0.420419	0.0958636
protein	Q14847	LASP1	-0.408068	-0.358716	-0.472775	-0.333898	-0.146785	0.0808634	-0.086381	0.077386	0.215159	-0.0990076	0.191616	0.131106	0.199517	-0.201126	-0.0768228	-0.0788625	0.742182	-0.272721	0.110499	0.226222	-0.153222	0.097161	-0.250383	0.0761707
protein	Q15393	SF3B3	-0.115883	0.940845	0.691009	-0.484432	0.279269	0.610231	-0.838606	-5.46483e-05	0.0457251	-0.0958558	-0.29181	-0.510762	-0.537984	-0.800062	-0.378794	-2.1326	-1.40053	0.536834	1.13788	-0.410952	0.103225	-0.478878	0.582102	0.09386
protein	Q15814	TBCC	1.2655	1.44888	-5.64027	1.3946	-5.64027	-5.64027	-5.64027	0.979684	0.80034	0.714799	-5.64027	1.10748	-5.64027	-5.64027	-5.64027	-5.64027	-5.64027	-5.64027	2.16565	-5.64027	-1.59573	-4.1849	2.58917	0.0840496
protein	Q16798	ME3	-6.44428	-0.226007	0.0322854	1.1127	0.271808	0.464536	0.188241	0.717348	-0.0108991	-0.145757	0.641408	1.6111	-6.44428	0.330269	0.101059	-6.44428	0.747902	-6.44428	-6.44428	-6.44428	-0.404002	-2.87897	2.47496	0.0780393
protein	Q2M389	WASHC4	-3.96867	-3.96867	-3.96867	-3.96867	-3.96867	-3.96867	-3.96867	0.965442	-3.96867	-3.96867	-3.96867	-3.96867	-3.96867	-3.96867	-3.96867	2.44572	-3.96867	2.13045	2.47636	0.763661	-3.47526	-1.59958	-1.87568	0.0925041
protein	Q3SY69	ALDH1L2	-5.1999	-5.1999	-5.1999	-5.1999	1.0482	-0.922183	-5.1999	-5.1999	-5.1999	0.301009	-5.1999	1.42956	-5.1999	0.989396	2.14021	0.68964	-5.1999	1.57761	-5.1999	1.12973	-3.59723	-1.28435	-2.31288	0.0932831
protein	Q3ZAQ7	VMA21	-5.77745	0.946185	-0.130016	0.854938	0.233408	1.37553	0.75709	-5.77745	0.411968	0.370031	1.19003	-5.77745	-5.77745	0.797037	0.867844	-5.77745	-5.77745	-5.77745	0.353499	-5.77745	-0.673576	-3.14563	2.47205	0.0787254
protein	Q5JSH3	WDR44	0.643024	-1.2121	1.43645	0.637347	0.362524	0.95582	-5.33739	-0.272962	-0.0221823	0.648877	-0.806202	1.15605	-5.33739	-0.667961	0.587746	-5.33739	-0.176271	0.260394	-5.33739	-5.33739	-0.21606	-2.09958	1.88352	0.0893029
protein	Q5TAQ9	DCAF8	-0.71832	0.190149	-1.1848	0.717552	0.926391	-0.773483	-0.223741	1.34735	-0.434944	-0.6722	0.933732	-0.562445	-0.946651	-0.811211	1.54604	0.873339	-5.59009	-5.59009	-5.59009	-1.24113	-0.0826052	-1.69786	1.61525	0.0900769
protein	Q7L9L4	MOB1B	0.287427	-0.247567	-0.248433	-0.379984	-0.42301	-0.556819	0.106881	0.00183111	-0.269216	-0.0641395	0.535912	-0.0100074	-0.367406	-0.22143	-0.211459	-0.265549	0.0637224	0.487684	0.668205	0.297507	-0.179303	0.097718	-0.277021	0.09239
protein	Q86U42	PABPN1	0.624325	0.376389	-0.140329	0.0364341	0.616223	-1.0148	0.00878174	0.20576	0.195326	0.0693009	0.489572	-0.0724868	0.86752	0.528643	0.47691	-0.0192908	-6.56354	-6.56354	-6.56354	-0.297124	0.0977411	-1.77169	1.86943	0.0841437
protein	Q86UP2	KTN1	-0.0444584	-0.0334185	0.128971	0.324155	0.0537876	0.0103305	-0.138308	0.33974	0.142362	0.0966717	0.453172	0.126694	-0.186621	-0.0181357	-0.115713	-0.5501	-0.0122859	-0.49877	-0.207574	-0.290932	0.0879833	-0.130027	0.21801	0.0946506
protein	Q8NBF2	NHLRC2	0.169693	-0.332721	0.16856	0.408951	-0.175089	-1.59951	-2.00392	0.208035	-5.40674	0.138673	0.118072	0.167449	0.51721	-0.714989	0.482192	0.783426	0.255196	0.451784	-0.213904	0.130443	-0.842408	0.197688	-1.0401	0.0827792
protein	Q8NCA5	FAM98A	0.96599	-2.71428	0.862189	0.209238	-0.0441921	0.512007	-0.162534	1.04924	0.0864483	0.685125	0.129104	-0.233656	-0.829637	0.316446	-0.418091	-1.42921	-2.05144	-7.38734	-0.956187	0.330665	0.144923	-1.25293	1.39786	0.0878029
protein	Q96DA0	ZG16B	-0.0357441	2.05802	0.397225	-7.03782	0.510838	-1.12989	-1.78622	-2.98886	-0.518948	0.458851	-7.03782	-7.03782	-7.03782	-1.07569	-2.79194	-7.03782	-7.03782	2.62955	0.754415	-0.658528	-1.00726	-3.63313	2.62588	0.0769473
protein	Q96IZ0	PAWR	0.225257	-0.281263	-0.223223	0.933819	-0.398028	-0.0227731	0.0625338	-0.0149994	0.707333	0.284836	0.499091	0.208373	-0.395221	0.249755	-1.9529	-0.211295	-0.132295	-1.21866	-0.825416	0.0927517	0.127349	-0.368582	0.495931	0.0873379
protein	Q96Q06	PLIN4	-0.0290355	-0.530273	0.078467	-0.0270373	-0.160303	-0.284633	-0.16896	0.121429	-0.0793086	-0.322437	0.125497	0.0863559	-0.027846	-0.312075	0.0907875	-0.0732611	0.68929	0.492571	-0.0298001	-0.15603	-0.140209	0.0885489	-0.228758	0.0953219
protein	Q99732	LITAF	-0.0458788	0.337734	0.654417	-0.257854	-0.0326201	0.0183373	-0.475041	-0.515937	-0.380648	-0.520943	-0.39168	-0.672931	-0.53901	-3.802	-3.36769	-6.83336	-6.83336	0.993827	2.35619	0.147353	-0.121843	-1.89427	1.77242	0.0857679
protein	Q9BRF8	CPPED1	-0.793896	-1.01754	-0.82412	0.644542	-0.889881	-0.676168	-0.12332	0.238437	-0.267647	-0.000146556	0.712075	0.399669	-0.43266	-0.498093	0.732267	0.863842	0.578999	0.0255233	-0.92857	-0.35314	-0.370974	0.109991	-0.480965	0.0865157
protein	Q9BW30	TPPP3	0.0380293	0.0420239	-0.0671753	0.503329	-0.324506	-0.148813	0.827984	1.10062	-0.646543	-0.105163	0.641938	0.808904	0.41455	-0.832055	-0.595661	0.400621	-0.114737	-6.17872	-6.17872	-2.0403	0.121978	-1.36742	1.4894	0.0900429
protein	Q9HBL0	TNS1	-0.700711	-0.66105	-0.15566	-0.0262838	-0.390058	-0.129033	-0.279545	-0.168003	0.168648	-0.559333	0.0430025	-0.27191	-0.348149	0.0368589	-0.493981	1.11484	0.0848463	0.143667	-0.547558	1.19117	-0.290103	0.0952784	-0.385381	0.0918015
protein	Q9HCU0	CD248	0.974246	-0.063254	0.269535	-0.260009	0.779914	-0.161474	0.295304	-0.365972	-0.400491	0.240862	-0.727268	-0.264243	0.210277	0.144657	0.376848	-0.449077	-0.715927	-2.41798	-0.227264	0.142734	0.130866	-0.392724	0.52359	0.0911813
protein	Q9NRF8	CTPS2	-3.34224	0.122181	-5.87865	0.635056	0.266617	-5.87865	1.3448	1.65789	1.08973	1.03603	-5.87865	1.31857	-3.10849	-5.87865	1.2382	-3.05015	-5.87865	-5.87865	-5.87865	-0.0383648	-0.894723	-3.30335	2.40862	0.081474
protein	Q9NRN5	OLFML3	-6.98333	0.662502	1.23319	-6.98333	0.925234	-0.344052	-6.98333	-6.98333	-0.519338	-6.98333	0.631032	-0.665761	-0.0974253	-2.86307	-0.107379	-0.529526	-0.0707083	-6.98333	1.82886	1.70373	-3.29591	-0.715358	-2.58055	0.087094
protein	Q9NVD7	PARVA	-0.357426	-0.829262	-0.00925989	-0.257951	-0.450101	-0.152519	0.0344895	0.183595	0.253901	-0.305968	0.748115	0.356321	-0.252931	0.222014	-0.103289	0.146887	0.452359	-0.376712	-0.316354	0.122867	-0.18905	0.0999276	-0.288978	0.0956397
protein	Q9NZL4	HSPBP1	0.904976	-6.90071	-1.21045	-1.3456	-6.90071	0.525871	-0.331169	-0.253037	1.73034	-6.90071	0.641045	-0.420161	0.522877	-2.86133	-0.882954	0.730494	0.357217	0.378324	-0.0809948	0.351619	-2.06812	-0.126386	-1.94173	0.0956079
protein	Q9UFN0	NIPSNAP3A	0.878015	0.346877	0.53376	-6.2318	0.393797	0.1663	1.12087	0.0495564	0.36274	0.520152	-6.2318	-0.094591	-3.18441	0.492294	0.0436406	-2.78939	-6.2318	0.490059	0.993223	-6.2318	-0.185974	-2.27446	2.08848	0.0830282
protein	Q9UKY7	CDV3	-1.87426	-5.22405	1.99257	1.33856	-2.23494	-5.22405	1.04133	2.11307	-1.52078	1.50567	-0.642221	-0.69529	-2.07777	-2.96786	0.479336	-5.22405	-1.9633	-5.22405	-5.22405	-5.22405	-0.808689	-2.87633	2.06764	0.0758923
protein	Q9Y266	NUDC	-0.077886	0.101305	0.0542417	0.388116	0.143672	-0.281368	0.14281	0.314609	-0.0890525	0.321694	0.018344	0.439937	-0.397083	-0.362201	0.0940963	-0.371754	0.418374	-0.789368	-0.435528	-0.384137	0.101814	-0.176932	0.278746	0.0889723
protein	Q9Y305	ACOT9	0.08095	0.182553	0.0583927	-0.67551	-0.0383394	-0.214672	0.00699876	-0.169802	-0.788677	-1.12047	-0.558086	-0.372127	-0.216832	0.140966	0.0210357	0.489323	-0.229227	0.974966	0.10975	0.714287	-0.267858	0.107406	-0.375263	0.0942516
protein	Q9Y333	LSM2	-0.726252	-0.529254	-5.81165	-0.345946	1.06825	-0.657496	-0.881995	3.25564	-1.22513	-0.312127	-5.81165	-1.34769	-0.510362	-1.07978	-1.42086	-0.90596	-5.81165	-5.81165	-0.752173	-0.477825	-0.616596	-2.39296	1.77636	0.0917542
protein	Q9Y5S2	CDC42BPB	0.370116	-0.537871	-0.316599	1.39313	0.842139	0.976645	-6.01724	0.845032	-6.01724	1.68952	-6.01724	-6.01724	-1.59234	-6.01724	-6.01724	0.0470559	-6.01724	1.01956	-0.27962	0.568471	-0.677236	-3.03231	2.35507	0.0906885
protein	Q15006	EMC2	0.419242	0.547785	-0.71059	0.319277	-0.0820526	0.350279	0.0743415	0.116687	0.535842	-0.0256202	0.658197	0.213586	0.125418	0.438516	0.347916	0.269885	-1.14522	-5.63857	-5.63857	-1.32582	0.154519	-1.16947	1.32399	0.0968252
protein	O95881	TXNDC12	0.510704	0.899491	-0.414215	0.0241744	-0.0681663	-0.0305306	0.124591	0.213646	-0.520709	0.268876	-0.330536	-0.0732016	0.0381022	0.134228	-0.713803	-0.504703	-0.445547	-0.115526	0.409214	-0.539444	0.100786	-0.214122	0.314908	0.0971276
protein	Q9H1E3	NUCKS1	0.383587	0.808238	-0.025669	2.18839	1.17958	-5.27624	0.517828	-0.883626	-5.27624	0.580942	-5.27624	-0.0754359	0.900645	-0.208389	-5.27624	-0.72129	0.263821	-5.27624	-5.27624	-5.27624	-0.580321	-2.62218	2.04186	0.097689
protein	O14880	MGST3	-0.134322	-0.757822	-0.810459	0.276368	-0.326425	-0.271479	0.143829	-0.318504	-0.119545	0.0521364	0.777608	0.705421	0.465447	0.255836	-0.387157	-0.155024	-0.238693	-0.550603	0.195415	-0.0462548	-0.226622	0.1022	-0.328822	0.0989394
protein	P09466	PAEP	0.324693	0.57188	0.545352	-0.548936	0.599142	-7.27027	0.498022	0.682123	-7.27027	0.168712	-7.27027	1.12634	-7.27027	-7.27027	-7.27027	0.272813	-7.27027	-7.27027	2.35271	-0.133284	-1.16995	-4.0003	2.83035	0.0995221
protein	P15170	GSPT1	-0.177857	-0.351757	0.209015	-0.0471568	-0.114479	-0.312864	-0.537693	-0.385048	-0.0819609	-0.230723	-0.519164	0.0713294	0.387379	-0.0825005	-0.0488802	-0.106792	1.17529	0.34681	-0.222131	-0.0822352	-0.203052	0.0919105	-0.294963	0.0994744
protein	P20851	C4BPB	0.690022	0.0244914	0.922555	1.08805	-1.34844	0.727551	0.890803	-6.0512	-6.0512	0.752902	-6.0512	-6.0512	-6.0512	0.749721	-6.0512	-6.0512	-6.0512	1.16774	0.725109	1.04165	-0.835448	-3.2623	2.42685	0.0991989
protein	P28161	GSTM2	-0.619791	-0.305504	-0.791952	-0.904584	-0.108391	-0.455124	0.813941	-0.321756	-0.43095	-0.33056	0.470946	0.214806	0.680615	-0.0499238	0.373768	0.636502	0.809068	-1.38684	-0.505325	-0.198417	-0.345467	0.10452	-0.449987	0.0996598
protein	P61916	NPC2	-0.0907937	0.198986	0.743361	0.285275	-0.0757183	0.0210407	0.0343563	0.458859	-0.0182606	0.362151	0.253185	-0.0056279	-0.499982	-0.431672	-0.266442	-6.66546	0.0990002	0.351842	0.632975	-6.66546	0.191926	-1.31976	1.51169	0.0993366
protein	Q9HD45	TM9SF3	-1.14265	1.08293	0.844624	-0.889889	-0.14763	-0.686571	0.803246	-0.948413	0.625511	0.363059	-0.55971	-0.79721	-5.96129	-1.0233	-0.647793	-1.0124	-5.96129	1.88774	-0.246365	0.030776	-0.00957861	-1.42909	1.41951	0.0987731
protein	O76054	SEC14L2	-5.39666	-5.39666	1.32664	1.51522	-5.39666	-5.39666	1.75388	1.31808	0.688246	1.53724	0.125303	1.09982	-5.39666	-5.39666	-5.39666	-5.39666	-5.39666	-5.39666	-5.39666	-0.398643	-1.34473	-3.69502	2.35028	0.100382
protein	P02452	COL1A1	-0.703902	0.269694	-0.0760729	-0.774892	-0.912787	0.249709	-1.56872	-1.19602	-0.288788	-0.528573	-0.172803	-0.993876	0.063849	-0.0593845	0.0705785	-0.537951	0.176675	0.889381	2.02284	-1.11284	-0.553035	0.0346473	-0.587682	0.100465
protein	Q8IUE6	H2AC21	0.452094	1.29396	0.80671	-0.448035	0.173304	0.0890305	-0.778351	-0.188069	-0.291088	-0.22309	-0.178234	-1.19223	0.255174	-0.305707	0.336732	-2.1578	-0.824802	-0.537901	0.976223	-1.55626	0.0886464	-0.51848	0.607127	0.100763
protein	O14732	IMPA2	-0.210589	0.0496386	0.169876	0.528934	0.533149	-0.363203	1.52156	-0.251142	-1.4788	-0.148565	-1.25527	0.31701	-0.895529	-1.03935	-0.481836	1.35467	-6.88346	-6.88346	0.127326	0.338986	0.0350861	-1.53009	1.56518	0.107162
protein	O15069	NACAD	0.016969	0.290767	-0.347773	0.444832	0.20904	-0.107444	-0.112668	0.375528	0.508886	0.518125	0.384091	0.463485	-0.147006	-0.110609	0.0866414	-0.435416	0.409149	-8.40952	-8.40952	-0.307293	0.179626	-1.6476	1.82723	0.112097
protein	O15116	LSM1	-0.209844	-0.166266	0.0540487	0.910582	0.183547	-0.333698	0.206299	0.0246368	-0.0371875	0.303582	0.410266	0.0474098	0.102717	-0.127289	-0.155712	-0.174265	-0.0932485	-1.07821	-0.46079	-0.426309	0.0935699	-0.195543	0.289113	0.118397
protein	O43196	MSH5	0.1706	0.0651673	0.996444	0.452367	0.083548	-0.736958	0.0115437	-0.597514	0.251186	0.288917	-0.518939	0.351754	-0.0848744	0.0397883	0.371267	-0.0785953	-0.152768	-1.36967	-0.881341	-0.494532	0.0985301	-0.281791	0.380321	0.122252
protein	O75521	ECI2	0.357949	0.330456	-7.04497	-1.96115	-2.82238	0.418734	0.0401193	-0.980399	0.508801	1.65701	-7.04497	-3.16387	-2.22798	-2.50682	0.449306	-1.92864	2.85796	-7.04497	-7.04497	-2.28436	-0.949582	-2.99393	2.04435	0.122778
protein	O75964	ATP5MG	-0.00452113	0.043043	-0.210686	-0.905787	-0.00328228	0.0710565	-0.439171	-0.4448	-8.21234	-0.560838	0.764701	-0.748023	0.188944	0.4735	0.0838477	-0.22974	0.852196	0.636877	-0.203381	0.494724	-1.06673	0.231365	-1.2981	0.116947
protein	O95425	SVIL	-0.00781593	-1.09978	-0.164484	0.00164581	-0.532291	-0.0819255	-0.00805443	0.193129	0.286391	-0.513605	0.514044	0.192751	-0.420745	0.0666764	-0.21061	0.412571	0.0767619	-0.16987	-0.0303557	0.553989	-0.192679	0.0985213	-0.2912	0.113023
protein	O95858	TSPAN15	-5.38144	-5.38144	-5.38144	1.11518	-3.69706	-5.38144	0.782854	-5.38144	1.17241	0.624646	0.649591	0.898609	1.21988	0.275579	0.697735	-5.38144	-0.21278	-5.38144	-0.0541448	0.724021	-2.69092	-0.656438	-2.03448	0.115877
protein	P00338	LDHA	-0.64487	-0.681219	0.143871	-0.357674	0.117218	-0.755464	-0.117817	-0.116182	-0.340932	-0.101222	-0.108633	0.393279	-0.617233	-0.298416	-0.296167	0.82713	0.302248	0.0131813	-0.708401	1.29856	-0.285429	0.0805548	-0.365984	0.126175
protein	P01116	KRAS	-4.58177	-4.58177	-4.58177	-4.58177	-4.58177	1.95815	-0.653593	-4.58177	-4.58177	-4.58177	-4.58177	-4.58177	1.98364	-4.58177	1.81293	0.847069	-4.58177	1.37006	-4.58177	1.62467	-3.53496	-1.52705	-2.00791	0.113535
protein	P02741	CRP	1.69386	-5.29872	0.66971	-5.29872	-5.29872	2.43326	-5.29872	0.430317	-5.29872	1.91065	-5.29872	-0.399597	-5.29872	-5.29872	-5.29872	-5.29872	-5.29872	1.83886	-5.29872	-5.29872	-1.93558	-4.09505	2.15947	0.126683
protein	P04632	CAPNS1	-0.371354	-0.350206	-0.537524	0.321383	-0.518828	-0.0401886	-0.0280331	0.287388	0.13091	-0.429227	0.570915	0.186807	-0.162663	-0.00584114	0.4304	-0.0297262	-0.0499142	0.278507	-0.0563758	-0.297198	-0.153568	0.0864912	-0.240059	0.122476
protein	P05109	S100A8	-0.0216957	0.409405	1.22847	-2.23462	0.300853	0.49406	-1.68662	0.893534	-2.72564	-1.06289	-3.21214	-2.35539	-2.33336	-2.00147	-2.87957	-2.60326	-2.11734	1.82157	2.26021	-3.55732	-0.440515	-1.69781	1.25729	0.111317
protein	P05783	KRT18	-0.327499	-1.24368	0.0734353	-0.570477	0.0253014	-0.980981	1.21371	0.705277	-1.31693	-0.0445097	0.175301	-1.11926	-7.64538	-1.43093	-7.64538	0.50089	-7.64538	0.1451	0.161534	2.20015	-0.246635	-2.23033	1.9837	0.116198
protein	P06702	S100A9	0.467983	0.729293	0.63787	-2.16455	0.676672	0.621789	-1.58977	0.0715799	-2.66657	-1.13374	-3.65156	-2.01419	-2.42498	-1.80073	-2.60286	-2.67017	-1.84871	1.78717	2.3514	-3.44118	-0.434945	-1.63158	1.19663	0.12558
protein	P07237	P4HB	0.0878572	-0.018364	0.30996	0.231187	-0.249862	-0.610436	0.543367	0.191517	-0.163611	0.615843	0.0980124	0.263298	-0.329531	-0.400776	0.0103586	-0.739893	-0.226313	-0.00633368	0.00330255	-0.447417	0.0937457	-0.177529	0.271275	0.112123
protein	P08123	COL1A2	-0.823311	0.140374	-0.0553785	-0.535708	-0.33722	0.252581	-1.83189	-1.06239	-0.00357185	-0.234934	0.0164597	-1.00315	0.625139	0.265169	0.268144	-0.346744	0.241475	0.484431	1.50728	-1.24637	-0.449144	0.0811838	-0.530328	0.113501
protein	P08571	CD14	-1.03402	0.337981	1.2375	-0.596615	0.997327	-0.681022	-0.339866	-0.000199996	-0.94168	1.36148	-0.127518	0.0416997	-1.78832	-0.709736	-1.07907	-1.66633	-1.12212	0.661841	0.280081	-0.254106	0.0340892	-0.576358	0.610447	0.125492
protein	P08637	FCGR3A	0.10467	0.370498	-0.457772	-7.17688e-05	0.79178	1.40275	-0.507695	-7.53473	-7.53473	-0.0598269	-7.53473	-7.53473	-7.53473	-7.53473	1.54528	-7.53473	-7.53473	1.80227	1.34506	-0.190906	-1.34251	-4.07067	2.72815	0.126197
protein	P09669	COX6C	-0.0938567	-0.229773	-0.172615	-0.369492	-0.147501	-0.382146	0.0378029	-0.0135676	0.156409	-0.392676	0.00647008	0.755862	0.241666	-0.499817	-0.430611	-0.0829317	0.434843	0.252919	0.214364	0.018721	-0.160742	0.0911485	-0.25189	0.10334
protein	P12111	COL6A3	-0.500122	-0.0901265	0.396849	-0.889094	-0.467735	0.437054	-1.0471	-0.275832	0.192752	-0.857762	-0.159858	-0.76527	-0.302025	0.57086	-0.503919	0.188292	-0.255356	0.74453	0.95928	0.414895	-0.310112	0.089143	-0.399255	0.126508
protein	P12956	XRCC6	0.470448	0.612264	-0.151275	-0.140677	0.394629	0.196098	-0.212511	0.052446	0.0577787	-0.294114	0.103349	-0.477555	0.148948	-0.038486	0.0272448	-0.986758	-0.290999	-0.420884	0.611897	-0.809889	0.0985086	-0.213313	0.311822	0.114508
protein	P16219	ACADS	0.206957	0.849544	0.197322	-0.60481	0.077279	0.377675	0.249992	-0.454346	0.114605	0.5969	-0.00848149	-0.0841349	0.0451322	-0.0853446	-0.30763	-0.157162	0.547448	-6.41782	-6.41782	0.34456	0.161112	-1.25413	1.41524	0.110964
protein	P16949	STMN1	1.11093	0.396164	0.703814	0.666127	0.102155	-7.48867	0.122933	0.0518935	-0.297489	0.271959	-0.0260791	0.116394	-7.48867	0.983833	0.627466	-7.48867	0.73817	-7.48867	-7.48867	-0.314899	-0.436019	-2.78298	2.34696	0.124184
protein	P16989	YBX3	-0.169874	0.65172	0.0634	0.214099	0.258866	0.671131	-0.672242	-0.0528122	0.20485	0.190656	0.496308	0.678638	0.0637213	0.191028	-0.233119	-0.022826	0.0142916	-5.97234	-5.97234	-0.771095	0.135979	-1.15277	1.28875	0.12181
protein	P21333	FLNA	-0.0689392	-1.01554	-0.00394371	0.0263395	-0.36803	-0.109465	-0.158845	0.227098	0.271958	-0.414388	0.273701	0.349947	-0.14213	0.191612	0.00146967	0.427691	0.271455	-0.0176722	-0.461433	0.0167799	-0.161376	0.0911419	-0.252518	0.123779
protein	P21964	COMT	-0.221339	0.147099	-0.584728	0.42556	-0.373478	0.111171	0.2988	0.547596	0.294724	0.279846	-0.038648	0.206373	-0.300223	-0.0945782	-0.271684	-0.598188	-0.388795	-0.108864	0.0571953	-0.0830978	0.0925251	-0.162051	0.254576	0.106997
protein	P26196	DDX6	-0.0343724	-0.000470927	-0.0829909	-0.946922	0.251474	-0.116154	-0.047388	0.256705	-0.292672	-0.470808	0.291682	-0.0156154	-0.265127	0.170256	0.0833455	0.380201	0.347712	-0.199868	-0.0341331	0.132399	-0.14836	0.0890851	-0.237445	0.12051
protein	P26440	IVD	0.651409	-2.10913	0.675746	0.0385226	0.364973	0.265517	0.385358	0.465894	0.319935	0.16537	0.849689	-0.945393	-1.78459	-1.51101	-0.0868691	-0.560822	-6.45761	0.851515	-0.936516	0.14502	0.122359	-1.04366	1.16602	0.107785
protein	P29536	LMOD1	-0.0744869	-0.519371	-0.188392	-0.0364209	-0.155532	-0.129054	-0.150186	-0.0391113	0.131557	-0.354172	0.256457	-0.189427	-0.11367	0.256515	-0.275184	0.649647	0.221645	0.0675836	-0.531622	0.5304	-0.151517	0.0872344	-0.238751	0.113296
protein	P30566	ADSL	-1.04577	-0.222308	0.361509	-0.475013	0.0247255	-0.414807	0.178128	-0.12713	-0.709219	-0.207599	-0.284972	0.386902	-0.548866	-0.266728	0.406655	0.529767	-0.536699	0.88335	-0.241637	0.650675	-0.263749	0.0978447	-0.361593	0.112319
protein	P31153	MAT2A	0.13373	0.248289	-0.36156	0.550394	0.128569	-0.416973	0.180721	0.263576	-0.0671327	0.205639	-0.569522	0.271532	-0.17175	-0.313337	-0.172991	-0.272566	0.0393583	-0.192948	-0.118028	0.10594	0.0865252	-0.139431	0.225957	0.111045
protein	P35442	THBS2	-0.0563019	-0.506076	-0.322285	-0.440283	0.345875	-0.638541	-0.876412	0.128162	-7.0434	-0.497861	-7.0434	-7.0434	-0.923208	-7.0434	-7.0434	0.0709221	-7.0434	3.08246	0.809718	-0.531964	-0.990712	-3.2709	2.28019	0.124398
protein	P35858	IGFALS	0.0939008	0.648781	-0.709061	-1.88446	0.57131	0.11573	-0.880263	-1.31218	-6.47065	-0.917455	-1.8219	-0.804068	0.100705	0.175549	0.0740225	0.114711	0.209815	1.4578	1.34214	-0.331211	-1.07444	0.0517559	-1.12619	0.122716
protein	P36776	LONP1	0.211159	-0.0241214	0.542914	0.404546	0.109	-0.126375	0.0324444	0.595481	-0.159096	-0.335355	-1.32402	-7.02558	0.344921	0.0522211	0.126646	0.20547	-7.02558	0.589982	0.6404	-0.266456	0.12506	-1.3682	1.49326	0.125655
protein	P36969	GPX4	-0.404242	-0.187972	-0.406485	0.155446	-0.199373	-0.152783	0.00404589	-0.134743	0.120711	-0.21082	-0.0993168	-0.0798075	0.334284	-0.250492	-0.264025	0.070571	-0.317757	0.338264	0.39435	0.694292	-0.141622	0.0820363	-0.223658	0.124181
protein	P38159	RBMX	-0.565426	1.18382	0.830848	-4.44836	1.28491	0.700652	0.317181	0.749131	-4.44836	0.550996	-4.44836	-0.479762	-4.44836	0.822434	-4.44836	0.307928	-4.44836	-4.44836	-0.265263	0.95901	-0.384461	-2.08974	1.70528	0.111991
protein	P39019	RPS19	0.112997	0.21518	0.139236	-0.044195	0.0632469	0.226028	-0.0396188	-0.136206	0.360326	0.0271248	0.107119	-0.0729631	0.266744	-0.014433	0.376834	-0.455899	-0.105389	-0.906628	-0.222397	-0.477902	0.0924119	-0.150491	0.242903	0.108646
protein	P40123	CAP2	0.586965	0.441856	-0.34947	0.559548	0.0216726	0.593154	0.171707	-0.352603	0.147556	0.200334	-0.279646	0.207948	0.657601	-0.529965	-0.259696	0.499961	-0.409799	-7.69679	-2.75909	-0.344789	0.202072	-1.09143	1.2935	0.111079
protein	P41218	MNDA	0.509449	0.341853	1.31342	-6.53527	0.213261	0.203897	-0.731862	0.264754	-6.53527	-0.917392	-6.53527	-6.53527	-6.53527	-0.808048	-6.53527	-6.53527	-6.53527	1.61266	2.49469	-0.27225	-1.18732	-3.61846	2.43114	0.115483
protein	P43490	NAMPT	0.887655	-0.618562	-0.526087	-2.44644	-0.65511	-1.34014	-1.50391	-1.04471	-3.01704	-2.25599	1.38479	-2.12775	1.96454	0.326383	1.24101	-2.45595	-2.36819	0.576994	0.838877	-1.30936	-1.25203	-0.192865	-1.05917	0.107183
protein	P46777	RPL5	-0.0312635	0.599625	-0.259726	0.0700696	-0.0734482	0.169883	0.304327	0.284106	0.0626824	0.0465503	0.0696349	0.0941775	-0.116644	-0.169033	0.310181	0.109656	-0.207017	-1.974	-0.624954	-0.00108423	0.117281	-0.250908	0.368189	0.116973
protein	P48059	LIMS1	-0.123733	-0.697522	-0.685134	-0.200978	-0.499535	0.472174	0.399568	-0.545825	0.125417	-0.412732	0.00825314	-0.406369	0.184102	0.317035	-0.181778	0.653132	0.255349	-0.319337	-0.133766	0.613667	-0.21683	0.0990288	-0.315859	0.10692
protein	P48681	NES	-0.432361	-0.553177	-0.154488	-0.375398	-0.422497	-0.31477	-0.445879	0.0195692	0.394183	0.00262433	0.407908	0.149514	-0.518451	-0.0297833	-0.265011	0.153742	0.312027	0.841024	-0.766482	0.691764	-0.228219	0.0976251	-0.325845	0.106904
protein	P50148	GNAQ	-0.119987	-0.205022	-0.155803	-0.0790792	-0.394152	-0.08029	-0.58063	0.0306912	0.523517	-0.359474	0.370455	-0.342963	-0.201133	0.0291972	0.108858	0.22777	0.145958	0.437768	0.24777	-0.176462	-0.142023	0.0847218	-0.226745	0.119667
protein	P51159	RAB27A	-0.416388	0.13437	-0.559322	-1.57415	-0.950886	-0.0864913	1.97873	-0.677717	-0.0933801	-0.868963	-6.16813	-0.704494	0.895443	-0.150242	-6.16813	-6.16813	-0.0934841	1.09176	1.64564	-6.16813	-0.31142	-2.19879	1.88737	0.103084
protein	P54136	RARS1	0.0736355	0.246135	-0.230143	-0.408608	0.0683607	-0.0131393	-0.260427	-0.205939	-1.61422	-0.582851	-0.55159	-0.11756	-0.113353	-0.109597	-0.44015	0.791933	-0.310984	0.870784	0.227428	0.757797	-0.292719	0.100471	-0.39319	0.116242
protein	P54920	NAPA	0.0742427	-0.273136	-0.127462	-0.228074	-0.576137	-0.0553827	-0.183709	0.170423	-0.037286	-0.0511774	0.360949	0.106094	0.0508337	0.213366	-0.0660644	-0.250964	0.375881	0.320559	0.197891	-0.45992	-0.12877	0.0848625	-0.213632	0.108369
protein	P56385	ATP5ME	0.0335686	0.340485	0.336149	0.0867451	0.356076	-0.137439	0.10048	-0.42562	0.283951	0.137714	0.448208	-0.0780066	-0.13991	0.0653953	0.459898	-0.238938	-1.42695	-0.817018	-0.245258	-0.33852	0.111211	-0.23111	0.342321	0.103807
protein	P56556	NDUFA6	0.65756	0.570901	-0.63129	0.209833	0.695985	-0.343821	0.300548	0.255972	0.462359	-0.267045	0.388712	-0.954459	-0.0849236	-0.373711	-0.187541	0.322563	-0.175991	-5.92988	-0.432024	-0.356325	0.1911	-0.778358	0.969458	0.114075
protein	P60468	SEC61B	0.0506419	0.423923	0.553393	-0.0787678	0.0941912	-0.0861191	-0.00369496	-0.370588	0.187693	0.120251	-0.14061	-0.115083	-0.133215	-0.141084	0.149195	-0.874286	-0.493385	-0.00909515	0.431085	-0.241071	0.0890923	-0.156755	0.245847	0.120182
protein	P61224	RAP1B	-0.421781	-0.173035	0.241927	0.628241	-0.217065	-0.132424	0.27807	0.141332	0.1874	0.31294	0.178668	0.208995	-0.295934	-0.532055	-0.101849	0.0315463	-0.0496055	-0.564172	-0.0736241	-0.271167	0.0845604	-0.14692	0.23148	0.125408
protein	P61326	MAGOH	0.285257	0.885769	0.280624	-2.38221	-0.677144	0.763672	0.388231	0.29296	0.0261638	0.19611	0.284076	0.962223	-1.4905	0.127419	0.00891414	-3.25387	-7.41013	-0.161947	0.907093	-7.41013	0.00594312	-1.74369	1.74963	0.105381
protein	P61764	STXBP1	-0.349988	0.0784708	0.147206	-0.5288	-0.0199025	-0.0174086	0.192562	-0.41168	-0.368536	-0.612188	-0.546097	-0.443141	0.477437	-0.00702849	0.345609	0.616506	-0.105696	0.494038	0.215636	-0.0728883	-0.189027	0.0974376	-0.286464	0.10354
protein	P62316	SNRPD2	-0.305086	1.39191	0.648222	-0.189731	0.100283	1.60087	-5.40505	1.51289	-5.40505	-0.529257	-5.40505	-5.40505	-0.208586	-0.841032	1.5832	-0.800805	-5.40505	-5.40505	-5.40505	0.390866	-0.657999	-2.69016	2.03216	0.107334
protein	P62495	ETF1	0.0579459	-0.0784571	-0.187189	-0.397318	0.0657603	0.112746	-0.00891215	-0.150221	-0.279451	-0.241725	-0.291397	-0.0276349	0.267105	-0.0502888	-0.174592	0.365941	-0.1635	0.400525	0.122745	0.308234	-0.110682	0.0757136	-0.186396	0.125908
protein	P63092	GNAS	0.165562	0.432255	-0.40353	-0.631603	-0.0301838	0.0589937	-0.26483	-0.528114	-0.446924	-0.733082	-0.261458	-0.591767	-0.0224208	-0.122354	0.0775467	0.35492	-0.391468	0.864162	0.853679	0.164348	-0.238146	0.0925189	-0.330665	0.117118
protein	P63151	PPP2R2A	-0.470844	-1.74926	-0.236404	0.0584656	-0.737812	-0.230996	0.327341	0.0313731	-0.284492	-0.738137	0.176599	0.652572	-0.0646031	-0.330035	-0.0295966	0.883929	-0.635909	-0.351124	1.44872	-0.983634	-0.403077	0.0766916	-0.479768	0.120397
protein	P67870	CSNK2B	0.101833	0.138122	-0.226571	-0.305194	0.0320659	0.0977828	-0.329754	-0.105743	-0.389443	-0.348371	-0.0541672	-0.0990522	0.022591	-0.17569	-0.179271	-0.142912	0.201309	0.463879	0.590366	0.232076	-0.133527	0.0859128	-0.21944	0.101336
protein	P98177	FOXO4	-1.13848	-1.77412	-0.630113	-7.18403	-0.658775	-1.05044	-0.803185	-1.14983	-1.05374	-7.18403	-7.18403	-1.57573	-0.739585	0.202354	-0.614197	1.73867	-0.63604	1.87616	0.57718	2.02964	-2.26267	-0.432558	-1.83012	0.125943
protein	Q02218	OGDH	0.3288	0.117258	-0.027145	-0.146787	-0.0385269	-0.0229998	0.34074	0.165064	0.173302	-0.0960851	-0.444075	-0.229902	-0.353134	-0.123284	-0.382525	0.127014	-0.332266	0.52081	-0.126271	0.101632	0.079362	-0.1242	0.203562	0.125794
protein	Q02818	NUCB1	0.304997	0.575704	0.110241	0.0589643	0.158114	-0.259389	-0.401399	0.313033	-0.0935435	0.230476	0.589133	0.286646	-0.131816	-0.434391	-0.21268	-1.02422	-0.372728	-0.237744	0.124141	-0.621016	0.0997198	-0.203467	0.303187	0.109593
protein	Q05707	COL14A1	-0.0133069	1.04143	-0.466669	-1.36327	-0.346075	0.374947	-1.15041	-1.1061	0.0810242	-0.797352	0.136662	-0.530142	0.946699	0.0621234	0.459785	-0.670313	0.29618	-0.179925	0.572017	-0.247088	-0.374577	0.0845997	-0.459177	0.126623
protein	Q07955	SRSF1	-0.0793272	0.615174	0.531125	-0.196897	0.261594	-0.0817471	0.0145819	-0.0396667	-0.0440918	-0.0068167	0.379308	-0.551013	-0.0515279	0.00486502	-0.115809	-1.13794	-0.344722	-0.0948674	0.559863	-0.772096	0.0973929	-0.212393	0.309786	0.121048
protein	Q12805	EFEMP1	-0.070972	0.14819	0.568567	-0.319942	0.861076	-0.0459322	0.179151	-0.335334	0.0420211	-0.0388361	-0.128207	-0.874004	-0.432707	-0.00343409	-0.406101	-0.376581	-1.14064	-0.332807	0.792067	0.309981	0.0987988	-0.259243	0.358042	0.112283
protein	Q13185	CBX3	-0.442099	1.0184	0.444081	0.229182	0.143924	0.684483	-0.724525	0.50847	-0.372961	-0.410371	-0.40405	-0.805581	-0.510119	0.180219	-0.14747	-5.71041	-0.277389	0.543173	1.03906	-5.71041	0.107858	-1.1803	1.28816	0.110424
protein	Q13200	PSMD2	0.0480521	-0.256656	0.241765	-0.123646	0.0119381	-0.452905	-0.238289	0.0057036	-0.331327	-0.228611	-0.0753816	-0.220298	-0.11965	-0.186565	0.038745	0.399813	-0.0885206	0.617542	0.382908	0.0814681	-0.132398	0.0830062	-0.215404	0.112424
protein	Q13283	G3BP1	0.106641	0.334251	0.103905	0.228616	0.659495	0.11813	-0.169676	0.0217215	-0.284427	0.0537444	0.187017	0.0150706	-2.11157	-0.437382	-1.2468	-0.68459	0.0995611	0.169774	0.636386	0.104306	0.11724	-0.326823	0.444063	0.119864
protein	Q13618	CUL3	-0.271547	-0.0860041	-0.557096	0.0448153	-0.205341	0.222231	0.0601464	0.00569584	-0.370207	-0.405556	0.207032	-0.371503	0.207638	-0.201548	-0.348443	0.1747	0.209784	0.806923	-0.11358	0.278654	-0.156286	0.0849656	-0.241252	0.123456
protein	Q13838	DDX39B	-0.978773	-0.376994	-0.249466	-1.47399	-0.268764	0.0390435	-0.312914	1.12542	-1.26653	-1.42679	-0.344474	-0.372073	-1.06463	-0.243099	0.323473	0.932004	-0.4735	-0.269595	0.796731	1.35622	-0.518975	0.0641051	-0.58308	0.105072
protein	Q13976	PRKG1	0.475557	0.535746	-0.391893	0.303791	0.141885	0.238446	0.0668676	-0.401721	0.107905	-0.192925	0.266736	-0.553011	-0.516835	-0.151074	0.093454	0.228913	-0.135559	-0.267803	-0.218522	-0.321919	0.0883659	-0.157562	0.245928	0.118194
protein	Q14643	ITPR1	0.848976	-0.943382	-0.24477	-0.462083	-0.119686	0.332316	0.117766	-0.442548	-1.46975	-6.12133	-0.342042	0.518498	0.360728	-0.0981124	-0.366645	0.237579	-0.159806	0.676994	0.663757	0.334218	-0.850449	0.182517	-1.03297	0.108978
protein	Q15149	PLEC	-0.297531	-0.227447	0.107661	-0.193582	-0.276194	0.0443516	-0.211163	0.175974	0.0154094	-0.27909	0.128954	-0.35035	0.0337943	0.126399	-0.179799	0.142165	-0.0998625	0.353522	0.395092	0.250386	-0.114161	0.0800301	-0.194191	0.107857
protein	Q15276	RABEP1	-0.442229	-0.513459	0.195695	-0.697607	0.445299	-0.676312	-0.118198	0.480742	-0.647024	-0.376012	0.128448	0.144891	-0.185819	0.539661	0.286186	0.42779	0.301975	-0.0878247	0.333899	-0.84177	-0.234911	0.104744	-0.339654	0.103668
protein	Q16222	UAP1	-0.341612	0.536781	0.282478	0.575306	0.192545	0.211262	0.0474539	0.157667	-0.40425	0.302279	-0.124028	0.215878	-0.577329	-3.41351	-0.602583	0.00580727	0.539506	0.118006	-0.039625	-0.740806	0.155991	-0.461868	0.61786	0.102521
protein	Q16401	PSMD5	-0.148582	0.565985	-0.42409	-1.06237	0.536569	-0.818549	0.0302976	0.0586298	-0.67822	-0.945965	-0.516986	-0.330313	-0.0533414	0.192925	0.0380128	0.540834	0.264515	0.89113	-0.234482	0.239678	-0.28863	0.103197	-0.391827	0.107464
protein	Q16666	IFI16	0.222852	0.373687	0.260097	-6.27575	0.299331	0.347536	-0.767269	2.02236	-1.54978	-1.37155	-6.27575	-2.03064	-2.2202	-1.91768	-6.27575	-6.27575	-2.23575	0.698477	2.47193	-1.73635	-0.643849	-2.57975	1.9359	0.103551
protein	Q16851	UGP2	-0.311715	-0.61994	-0.423919	-0.127956	-0.0793351	-0.675101	0.234164	0.104029	-0.428083	-0.182827	0.0362057	0.295942	0.0414426	-0.258487	0.469055	1.01904	0.0735531	-0.574043	-0.915368	0.724104	-0.251068	0.091144	-0.342212	0.12146
protein	Q5VWZ2	LYPLAL1	-5.5932	-0.693018	-0.620353	-5.5932	1.34813	-5.5932	-0.0634027	-0.275348	-5.5932	-5.5932	-1.0141	-0.132254	1.87592	-0.773356	-0.489462	0.65696	2.18286	-5.5932	-5.5932	0.81911	-2.827	-0.806072	-2.02093	0.117542
protein	Q5ZPR3	CD276	-0.201741	0.760157	0.345039	0.307481	0.633163	0.266346	0.357959	-1.58483	0.262073	0.520436	-0.468691	-0.575243	0.399427	-0.540173	-0.427365	-0.92248	-6.4326	0.886379	-0.916868	-0.208627	0.166608	-0.920624	1.08723	0.111586
protein	Q6UWY5	OLFML1	-5.87523	-5.87523	0.286757	-5.87523	-5.87523	0.62375	-5.87523	-5.87523	0.351786	-5.87523	0.658853	-5.87523	1.86438	-5.87523	1.75106	-5.87523	0.565204	-5.87523	1.36498	1.64818	-3.98643	-1.56483	-2.4216	0.115956
protein	Q8IVL6	P3H3	-2.73183	2.14848	-2.73183	-2.73183	2.14939	-2.73183	-0.133743	-2.73183	2.59404	-2.73183	0.880892	-2.73183	-2.73183	-2.10997	-2.73183	-2.73183	-2.73183	-2.73183	-2.73183	-2.73183	-0.963283	-2.30838	1.34509	0.113452
protein	Q8IWA5	SLC44A2	0.341406	0.378046	0.640861	0.320678	-0.275688	-1.37095	0.869573	-0.47725	-6.59006	1.62344	1.63713	-6.59006	-1.46877	0.0516867	-6.59006	-6.59006	-6.59006	-0.244192	0.862333	-0.827234	-0.453995	-2.63493	2.18093	0.10489
protein	Q8N1G4	LRRC47	-0.392459	0.47233	-0.0593455	-0.84879	-0.1481	0.0899585	-0.567763	-0.189854	-0.486421	-0.614817	-0.476175	-0.125749	-0.0993707	-0.126753	-0.518792	-0.238213	0.23068	0.252739	1.17622	0.84459	-0.274526	0.0919171	-0.366443	0.107891
protein	Q8NAV1	PRPF38A	-3.08762	2.0719	1.59557	-3.08762	1.10937	0.172038	-0.127195	0.305022	-3.08762	-3.08762	-3.08762	-3.08762	-3.08762	-3.08762	-3.08762	-3.08762	-3.08762	-3.08762	2.14049	0.601711	-0.722378	-2.19588	1.4735	0.109597
protein	Q8NBJ5	COLGALT1	0.0406308	-0.0563374	0.237518	-1.11172	1.82541	-0.148688	-0.200882	-0.135141	-0.705561	-0.353992	-6.62983	-0.375003	-0.650966	-0.839644	-0.599583	-0.452107	-6.62983	0.0534513	-0.703228	1.8937	-0.0608765	-1.4933	1.43243	0.125445
protein	Q8NBL1	POGLUT1	0.42017	1.52771	0.117086	-4.0209	0.0472208	0.768231	0.50724	1.11868	-4.0209	0.359392	0.717822	0.418789	-0.234448	-4.0209	-4.0209	0.334054	0.640318	-4.0209	-4.0209	-4.0209	-0.317607	-1.8228	1.50519	0.125619
protein	Q8WVM8	SCFD1	-1.12126	1.21242	-0.241317	0.473116	-0.0912377	0.438559	0.442345	-0.197724	-0.063979	0.30119	-0.38428	-0.386529	0.240301	-0.134509	-0.150725	0.521516	-0.51645	-4.98685	-4.98685	0.635717	0.115212	-1.01487	1.13008	0.112587
protein	Q92522	H1-10	0.588678	0.882546	0.665335	-0.843203	0.16475	0.709464	-0.81139	0.992041	-0.733302	-0.342217	-0.18119	-0.758134	0.531903	-0.332964	-0.2897	-1.20756	0.627781	-6.57129	-0.253096	-1.16822	0.12727	-0.960247	1.08752	0.122247
protein	Q93008	USP9X	-2.12049	-2.46356	-0.152873	-1.10927	-0.88807	-1.65938	-0.415171	0.282239	0.71589	1.09251	1.41326	0.653932	-0.27333	-1.1514	-0.01554	0.097211	0.784747	-0.0110931	-0.518725	-0.640817	-0.671818	0.0338245	-0.705643	0.122175
protein	Q93034	CUL5	-0.178357	0.029121	0.1398	-4.2817	0.0178773	-0.595558	-0.0110028	-4.2817	-4.2817	-0.344711	-4.2817	-0.0532743	-0.118643	0.109741	-0.120489	1.57456	0.100625	1.19413	0.416532	0.829605	-1.37879	-0.0348917	-1.3439	0.104464
protein	Q96HY6	DDRGK1	0.911234	0.185513	-0.145189	0.223856	-0.192463	-0.117555	-0.158002	0.0322126	0.252196	0.0387515	0.526068	0.641921	0.170163	-0.120353	-0.312599	-0.803989	-0.187285	-1.21716	-0.799111	-0.578904	0.103056	-0.268125	0.371181	0.108816
protein	Q99447	PCYT2	-3.91568	-3.91568	-3.91568	2.3267	1.19819	-3.91568	-3.91568	-3.91568	1.70504	2.27459	1.84639	-3.91568	-3.91568	-3.91568	-3.91568	-3.91568	-3.91568	-3.91568	-3.91568	-3.91568	-1.59896	-3.33948	1.74052	0.121669
protein	Q99538	LGMN	-1.24519	-0.79674	0.171305	-0.376987	-0.397894	-0.656581	0.262902	0.865403	-0.664784	-0.491335	0.836713	0.600199	-0.4215	0.121493	-0.08653	-0.575545	0.278229	0.606857	-0.850062	0.389029	-0.33299	0.0898883	-0.422878	0.12342
protein	Q99622	C12orf57	0.278279	0.144523	-0.911883	0.335173	-0.682571	0.438897	0.0848622	0.650702	0.353681	0.0661796	0.534926	-0.209016	0.128792	-0.122785	0.399562	0.0406409	1.12212	-4.83864	-4.83864	-4.83864	0.0757842	-1.26217	1.33795	0.102202
protein	Q99832	CCT7	0.155806	-0.927095	-0.149141	-0.0192292	0.129979	-0.305755	-0.261672	-0.241743	0.226408	-0.0538022	0.180599	-0.287851	0.163241	-0.144377	-0.0854989	0.135917	0.21552	0.0842452	0.376896	0.283263	-0.144624	0.0921955	-0.23682	0.103865
protein	Q99873	PRMT1	-0.367527	0.449402	0.200756	0.286872	0.551194	-0.546835	0.0601645	-0.137507	0.29792	0.170412	-0.206173	0.213015	-0.308279	-0.7274	0.103317	-0.793961	-0.501824	-0.422102	0.375437	0.257689	0.0964852	-0.201028	0.297513	0.117579
protein	Q9BUL8	PDCD10	-0.310079	-2.06658	3.04118	-1.84039	2.68897	-2.24084	-2.09948	-2.09389	-2.05891	-2.1054	-1.68093	-1.81629	-0.182538	-1.98049	-1.772	-2.42788	-2.26933	-2.53918	-3.44571	-2.61295	-0.908541	-2.07273	1.16419	0.105431
protein	Q9BWH2	FUNDC2	0.152028	0.39281	0.480501	-0.252572	0.343836	0.0518453	-0.232309	-0.255062	0.266781	0.141366	-0.516656	0.0233191	0.366187	-1.0302	0.22098	-0.667469	-1.41421	-0.20134	0.566709	0.035883	0.108922	-0.26168	0.370602	0.112861
protein	Q9BWM7	SFXN3	-0.218793	0.199584	-0.180758	-0.432981	-0.217548	-0.0179227	0.0793902	0.12293	-0.514105	-0.367596	0.257165	-0.332409	-0.149945	0.0249729	-0.373038	0.0889419	0.169739	0.84195	0.0721779	0.249056	-0.15478	0.084861	-0.239641	0.120925
protein	Q9BZF1	OSBPL8	-0.292099	0.471672	0.691193	-0.29872	-0.759788	0.273294	0.124518	-0.232802	-0.44625	-0.499374	1.93238	-0.116073	-0.914107	-0.877369	-6.65915	-6.65915	-6.65915	0.403452	1.2214	-0.538047	-0.0968356	-1.88658	1.78975	0.105229
protein	Q9C0C2	TNKS1BP1	0.0639398	-0.171817	0.572116	-1.03647	-0.0730153	-0.490377	0.0888453	-1.20101	-0.0145884	-1.46629	-0.538412	-0.430873	-0.407387	-0.340017	0.378029	-0.0919168	0.470262	0.236654	1.2882	0.445574	-0.372867	0.101012	-0.473879	0.101143
protein	Q9H1E5	TMX4	-0.0565563	-0.398372	-0.309544	-0.405576	-0.472567	-0.225742	-0.227417	0.431095	0.489857	-0.790605	0.656996	0.290572	-0.337017	0.231818	-0.144192	-0.416761	0.0874196	0.152431	0.57173	-0.189155	-0.196543	0.0903842	-0.286927	0.12504
protein	Q9HBL7	PLGRKT	0.177528	0.294173	-0.524105	0.46867	-0.0260766	0.0320635	0.260827	0.0176128	0.451247	0.317612	0.628562	-0.473686	0.466646	0.169936	-0.0772591	-0.594076	-6.9556	-6.9556	0.376804	0.0527006	0.146955	-1.33616	1.48311	0.122559
protein	Q9NR12	PDLIM7	-0.149041	-0.754259	-0.477577	-0.313532	-0.296657	-0.0314209	-0.0203615	0.142296	-0.0985508	-0.466639	-0.217748	0.195588	-0.341288	-0.0623662	-0.316187	0.960746	0.296775	0.228923	-0.771749	0.967092	-0.246574	0.0939784	-0.340553	0.108182
protein	Q9NVS9	PNPO	-6.19218	1.52392	0.853113	0.449284	-6.19218	-6.19218	1.11221	-0.950829	0.967907	0.852928	-6.19218	0.874937	1.7894	-6.19218	-6.19218	-6.19218	-6.19218	-6.19218	-6.19218	1.05926	-1.3768	-3.96217	2.58537	0.102662
protein	Q9UBQ0	VPS29	-0.119728	-0.188399	0.159083	0.150764	0.152509	-0.291372	0.453153	0.278575	0.211252	0.0892725	0.130262	0.244066	-0.0399288	-0.0442306	0.18609	-0.586337	-0.340818	-0.804445	-0.0959591	-0.119844	0.089511	-0.147115	0.236625	0.114668
protein	Q9Y3A3	MOB4	0.115731	-0.572918	-0.56812	-0.121721	0.212084	-0.264605	-0.136017	0.106858	-0.0654417	-0.205358	0.175282	-0.341044	-0.253714	-0.00333174	-0.272195	0.0893889	0.489534	0.616093	0.250454	0.106495	-0.149951	0.0856963	-0.235647	0.121975
protein	Q9Y6H1	CHCHD2	-4.15674	1.45394	-4.15674	0.88813	1.3771	-4.15674	-4.15674	0.204179	1.85651	1.42011	-4.15674	-0.00697032	1.3001	-4.15674	0.365664	-4.15674	-4.15674	-4.15674	-4.15674	-4.15674	-0.942701	-2.74384	1.80114	0.119997
protein	Q9Y6I3	EPN1	-0.00236864	0.155417	0.0071977	0.765161	0.361107	-0.248934	0.716189	0.0541606	0.362374	-0.497642	0.425245	0.0291585	-1.18461	0.278109	0.489112	-5.67855	-0.587392	-0.244146	-0.955369	-0.12332	0.167266	-0.755176	0.922442	0.123358
protein	Q13724	MOGS	0.168759	0.50668	-0.277258	-0.455702	-0.0279023	-0.0435422	0.575669	0.369755	-0.176948	0.232016	0.401809	-0.108969	-0.014491	-0.404868	-0.354916	-0.368623	-0.55896	0.0507493	0.189505	-0.50835	0.0871526	-0.167711	0.254864	0.127048
protein	P01833	PIGR	0.270404	1.17436	1.29058	-5.85471	0.455633	0.0571735	-5.85471	0.136321	-5.85471	0.811652	-5.85471	-5.85471	-5.85471	-5.85471	-5.85471	-5.85471	-5.85471	1.52977	1.2335	1.77102	-1.3368	-3.64487	2.30807	0.127936
protein	P01834	IGKC	0.121361	-0.285768	-0.0401906	-0.361272	-0.641956	-0.80674	-0.544869	0.551315	-0.575065	-0.43651	-0.250174	1.02461	0.235545	-0.776493	-0.13282	-0.60908	0.882332	0.382701	0.608594	-0.532283	-0.301969	0.083293	-0.385262	0.127671
protein	Q53FT3	HIKESHI	-1.43095	0.823149	-1.53813	-0.128995	-1.19665	0.675412	-0.628788	0.884459	0.0395066	0.216731	-1.01616	-0.55186	-1.30481	-1.47775	-0.234337	-0.964378	2.59639	-4.87437	-4.87437	-1.10104	-0.228425	-1.38027	1.15184	0.128386
protein	Q86UY8	NT5DC3	0.265677	0.354434	-0.0767679	0.325086	0.0625647	-0.0964039	0.272944	-0.0527375	-0.0322923	-0.181479	0.0475476	-0.0516996	0.34463	-0.255787	0.101117	-0.402467	-0.706042	-0.152546	0.242316	-0.564274	0.0841025	-0.13972	0.223823	0.128397
protein	Q8NBJ7	SUMF2	-0.184748	0.18282	0.309732	0.311834	0.145327	-0.410614	0.288401	-0.114302	0.107016	0.177524	0.0207996	0.116192	0.00467061	-0.284859	0.215005	-0.418419	-0.0092948	-0.683631	-0.141261	-0.0912843	0.081299	-0.127208	0.208507	0.128506
protein	A0A0A0MRZ8	IGKV3D-11	-0.163878	-0.343118	0.20235	0.181295	-0.398649	-0.592116	-0.755386	-0.0089054	-0.335209	-0.474433	-0.139312	0.735696	0.302763	-1.20727	0.541486	-0.135675	0.745717	0.269631	0.479375	-0.661837	-0.268805	0.0930574	-0.361862	0.12916
protein	O00159	MYO1C	-0.548468	0.026626	0.0867433	-1.10624	-0.0908737	0.00346995	-0.48927	-0.393869	-1.585	-1.12725	-0.800142	-1.29795	-0.461182	-0.219764	-0.861304	1.18421	-0.422126	1.3977	0.6613	1.14641	-0.522413	0.032715	-0.555127	0.132633
protein	O15173	PGRMC2	-0.0458808	0.29876	-0.116796	0.099778	-0.123657	0.203716	0.0622058	0.0319736	0.309781	0.0892417	0.545665	-0.050266	-0.168517	-0.059601	-0.14317	-0.763264	-0.198252	-0.311697	0.161388	-0.316591	0.0809121	-0.13043	0.211343	0.13097
protein	O75822	EIF3J	0.0694529	0.203974	0.212373	0.205374	-0.43549	-0.0833501	0.0298493	0.721641	0.359122	0.151962	-0.0317794	0.262588	-0.394047	0.161559	0.105918	0.253048	0.169432	-7.16328	-7.16328	0.352131	0.143491	-1.34477	1.48826	0.131483
protein	O94919	ENDOD1	0.0985235	-0.175929	-0.46326	-0.0566015	-0.647022	-0.0455474	-0.0412941	0.109938	-0.02692	-0.48841	0.458614	0.036392	0.169916	0.152651	-0.0872202	-0.46313	0.445737	0.775193	-0.0953658	-0.531435	-0.173652	0.0861352	-0.259787	0.131222
protein	O95967	EFEMP2	0.651119	0.720797	0.470765	-0.319476	0.753264	0.453828	0.0785711	-1.37188	-0.155994	-0.545889	-6.65542	-0.827042	-0.673361	0.116836	-0.237442	0.0608097	-6.65542	0.294968	0.989786	0.157347	0.0735105	-1.34289	1.4164	0.130017
protein	P06899	H2BC11	0.77013	0.962485	0.536702	-0.815645	0.0486576	0.370957	-0.485683	0.231762	-0.118516	-0.254251	0.0839207	-0.45561	-0.262613	-0.528421	-0.0980291	-2.70475	-0.287273	-8.85888	1.40689	-1.07496	0.12466	-1.27797	1.40263	0.131261
protein	P12273	PIP	0.155001	2.0211	0.760239	-0.0474084	-0.248464	-6.12092	-0.307414	-1.14879	-6.12092	-0.456708	-6.12092	-2.25841	-6.12092	-6.12092	-6.12092	-2.17363	-6.12092	2.73024	0.679649	-0.815978	-1.15143	-3.24427	2.09285	0.129715
protein	P17213	BPI	-0.124106	0.1525	0.799957	-0.393548	-1.04628	-1.19348	-0.560819	-0.575615	-1.94154	-1.31291	-7.4758	1.51361	-1.43666	-7.4758	-1.28713	-7.4758	-7.4758	1.43199	2.29199	0.359531	-0.619584	-2.70299	2.0834	0.132488
protein	P25325	MPST	0.166274	-0.124803	-0.0947315	0.308896	0.0140135	-0.0373461	0.293814	0.697749	-0.0392422	0.285457	0.0527581	0.0817989	0.0803617	0.0597847	-0.0932718	0.551247	-0.0719171	-6.2935	-6.2935	0.246952	0.147008	-1.16793	1.31494	0.130613
protein	Q00688	FKBP3	-0.202766	0.121947	-0.601494	0.470485	-0.615421	0.143985	0.145025	0.658537	0.58957	0.379361	0.0172285	0.953514	0.0561095	-0.536433	-0.00275875	-0.197482	0.405714	-6.58396	-6.58396	-0.222129	0.108923	-1.26942	1.37834	0.132374
protein	Q8N111	CEND1	-0.200088	-3.71227	0.319056	0.891627	-3.71227	-3.71227	1.50471	0.635483	1.42094	1.27145	-3.71227	1.06022	-0.327252	0.432818	-3.71227	-3.71227	-3.71227	-3.71227	-3.71227	0.700557	-0.529362	-2.04073	1.51136	0.131915
protein	Q9H7C9	AAMDC	-0.825097	-0.405838	-0.180162	0.561387	-0.695389	-0.66956	0.459121	0.660931	0.108078	0.394743	-1.53017	0.324504	0.467593	-1.0642	-4.92374	1.19793	0.947847	-4.92374	-4.92374	0.960865	-0.0591784	-1.34668	1.28751	0.132748
protein	Q9HD42	CHMP1A	-0.576152	-0.613221	-0.545703	0.689728	-0.276379	-0.098564	0.520845	0.68159	0.604464	0.443191	1.0097	0.761752	-0.399349	-0.295802	-0.502026	-0.115389	-0.259771	-4.68911	-4.68911	-0.1922	0.0829798	-0.937131	1.02011	0.132145
protein	Q9UHV9	PFDN2	0.474004	0.119252	-0.0864358	0.136697	0.210888	0.0341422	-0.158067	0.594148	0.34139	0.24118	-1.42055	-0.311987	0.359305	-1.60912	-0.0147392	0.112592	0.295852	-7.24139	0.286319	0.180266	0.19072	-0.936345	1.12706	0.132258
protein	Q9Y2A7	NCKAP1	-1.37877	0.887287	-0.451502	1.64636	-0.402461	-0.600242	0.665878	-0.978349	-6.33228	2.14477	-6.33228	-6.33228	-1.11955	-1.34718	-2.49448	0.097744	-6.33228	0.569357	0.507283	-0.126873	-0.479932	-2.29106	1.81112	0.1319
protein	A5A3E0	POTEF	0.16836	-0.438494	-1.59274	-1.37036	-0.965044	0.502522	0.645966	-0.879114	0.653264	-1.56139	1.23412	0.5795	-0.357425	-0.206371	0.264752	0.499892	-0.522005	-0.571789	-0.823219	0.513103	-0.483703	0.0610555	-0.544759	0.136411
protein	A8MVS5	HIDE1	-3.35718	-3.35718	-3.35718	-3.35718	-3.35718	-3.35718	-3.35718	-3.35718	-3.35718	-3.35718	-3.35718	-3.35718	-3.35718	-3.35718	-3.35718	-3.35718	-3.35718	2.84308	3.46831	-3.35718	-3.35718	-2.0546	-1.30258	0.138146
protein	O60814	H2BC12	-0.00941686	0.708247	-0.220476	-0.139527	0.00632799	-0.195987	0.102657	-0.159419	0.434324	0.432762	0.693667	-0.661824	0.0280295	-0.123996	0.255434	-0.73911	0.0924643	-1.47231	-0.305388	-0.245301	0.0959491	-0.247833	0.343782	0.134533
protein	O75947	ATP5PD	-0.0616801	0.173	0.140978	0.013331	-0.249	0.231698	0.0344583	0.381848	0.022347	0.110797	0.246341	0.253569	0.0740815	-0.0879917	0.107011	-0.414728	-0.350067	-0.777862	-0.0411342	-0.276642	0.0797777	-0.126742	0.20652	0.138335
protein	P05546	SERPIND1	-0.0909542	1.0282	-0.882934	-6.0613	-0.01319	0.0232755	-0.944482	-1.41361	-0.814683	-0.764157	-1.25985	-0.56721	-0.249969	-0.856603	0.259226	-0.717264	0.215232	1.49694	1.52227	0.331595	-0.993383	0.0174361	-1.01082	0.138422
protein	P07384	CAPN1	-0.129065	-0.110752	-0.00774401	0.0948316	-0.0770778	-0.214904	0.00819057	0.0225432	-0.0361892	-0.609365	-0.16376	0.225762	-0.155735	0.0758128	0.0730286	0.0592147	0.0715057	0.194319	0.547525	-0.199197	-0.105953	0.0728476	-0.178801	0.137829
protein	P09769	FGR	-3.29968	-3.29968	-3.29968	-3.29968	-3.29968	-3.29968	-3.29968	-3.29968	-3.29968	-3.29968	-3.29968	-3.29968	-3.29968	-3.29968	-3.29968	-3.29968	-3.29968	3.35841	2.98476	-3.29968	-3.29968	-2.00543	-1.29425	0.137825
protein	P0CAP1	MYZAP	-3.62105	-3.62105	-3.62105	-3.62105	-3.62105	-3.62105	-3.62105	-3.62105	-3.62105	-3.62105	-3.62105	-3.62105	-3.62105	-3.62105	-3.62105	3.1661	-3.62105	-3.62105	-3.62105	3.25714	-3.62105	-2.25451	-1.36653	0.137503
protein	P15586	GNS	-0.639752	0.483724	0.581634	0.412961	-0.123276	-1.59092	0.381004	0.619087	0.406234	0.491403	-0.0804736	0.634309	-1.26294	-1.42525	0.327295	-6.05519	-0.94425	0.302303	0.642159	-1.17637	0.10221	-0.90384	1.00605	0.136063
protein	P16150	SPN	-6.72415	-6.72415	-6.72415	-6.72415	-6.72415	-6.72415	-6.72415	-6.72415	-6.72415	-6.72415	-6.72415	-6.72415	-6.72415	-6.72415	-6.72415	-6.72415	-6.72415	2.95518	3.59389	-6.72415	-6.72415	-4.72441	-1.99974	0.13708
protein	P17568	NDUFB7	-0.00760411	0.00499737	0.202896	0.622544	-0.143223	-0.0735293	0.157468	-0.249115	0.566253	0.153253	0.657908	0.016763	0.408155	0.0937567	0.311505	-0.655872	-7.2581	-7.2581	-0.106972	0.144038	0.123394	-1.36469	1.48809	0.137431
protein	P24071	FCAR	-4.14517	-4.14517	-4.14517	-4.14517	-4.14517	-4.14517	-4.14517	-4.14517	-4.14517	-4.14517	-4.14517	-4.14517	-4.14517	-4.14517	-4.14517	-4.14517	-4.14517	2.72656	3.62807	-4.14517	-4.14517	-2.68068	-1.4645	0.138209
protein	P28072	PSMB6	0.201274	-0.207413	-0.0760402	0.497825	0.0130587	-0.535058	0.307764	0.224316	0.23102	0.258163	-0.0957896	0.183618	0.0957723	-0.652498	0.316134	0.0455337	0.0988914	-0.260269	-1.10812	-0.463029	0.091491	-0.183975	0.275466	0.137704
protein	P49458	SRP9	-3.01681	3.45443	-3.01681	-3.01681	-3.01681	-3.01681	-3.01681	2.76853	-3.01681	-3.01681	-3.01681	-3.01681	-3.01681	-3.01681	-3.01681	-3.01681	-3.01681	-3.01681	-3.01681	-3.01681	-1.79115	-3.01681	1.22566	0.13851
protein	P61163	ACTR1A	-0.25461	-0.196368	-0.290184	-0.333987	-0.361371	-0.135982	0.480609	0.164065	-0.638666	-0.811187	-0.148102	0.458938	-0.558305	-0.0901708	-0.159523	0.690114	0.17621	0.666843	-0.802068	0.647264	-0.237768	0.0881198	-0.325888	0.134777
protein	Q08477	CYP4F3	-3.92798	-3.92798	-3.92798	-3.92798	-3.92798	-3.92798	-3.92798	-3.92798	-3.92798	-3.92798	-3.92798	-3.92798	-3.92798	-3.92798	-3.92798	-3.92798	-3.92798	2.88238	3.51649	-3.92798	-3.92798	-2.5025	-1.42548	0.137851
protein	Q12931	TRAP1	-2.47558	-2.47558	-2.47558	-2.47558	-2.47558	-2.47558	-2.47558	-2.47558	-2.47558	-2.47558	-2.47558	-2.47558	-2.47558	-2.47558	-2.47558	-2.47558	-2.47558	3.13988	-2.47558	2.99081	-2.47558	-1.36739	-1.10818	0.138167
protein	Q63ZY3	KANK2	-0.348702	-0.734829	-0.270424	0.308516	-0.540028	-0.211269	-0.184172	0.316681	-0.356327	-0.612497	-0.342946	-0.0700981	-0.523069	-0.137384	-0.77582	0.726642	-0.0968722	0.78942	0.23492	1.00631	-0.263305	0.0811103	-0.344415	0.137693
protein	Q8NCW5	NAXE	0.556033	-0.637511	0.225103	0.15672	-0.647239	-1.18865	0.322849	0.572735	0.867706	0.382767	0.841985	0.358707	-0.777064	0.129963	-0.81403	-0.575234	0.458976	-7.75198	-7.75198	0.35949	0.0610518	-1.55212	1.61317	0.134861
protein	Q9NZ45	CISD1	-0.142386	0.172491	-0.05199	0.552276	-0.353877	-0.241175	0.435833	0.0861175	0.355421	0.0470372	0.624972	0.0066786	-0.11406	0.197466	-0.233959	-0.386194	-0.294326	-0.815682	-0.466359	-0.250805	0.0859747	-0.173227	0.259202	0.134698
protein	Q9ULZ3	PYCARD	-0.272284	0.289333	0.298654	0.213095	0.534009	-0.330729	0.115106	0.599347	-0.412398	-0.0823919	-0.310061	-0.183306	-0.442388	-0.138757	-0.424996	-1.84822	-0.191489	0.0575451	1.05215	-0.557188	0.0951742	-0.298671	0.393845	0.134497
protein	O95633	FSTL3	-2.14636	-2.14636	-2.14636	-2.14636	-2.14636	-2.14636	2.68758	-2.14636	-2.14636	3.24669	-2.14636	-2.14636	-2.14636	-2.14636	-2.14636	-2.14636	-2.14636	-2.14636	-2.14636	-2.14636	-1.12366	-2.14636	1.0227	0.139134
protein	Q12849	GRSF1	0.00671504	0.384403	0.725703	0.168735	-0.111417	0.0241306	-0.16231	0.216378	0.093856	0.223358	0.0012203	0.171192	0.0351875	-0.171073	-0.0795156	-0.836116	-0.0250046	0.614317	-0.775405	-4.81562	0.156955	-0.588082	0.745037	0.139323
protein	P17927	CR1	-3.35963	-3.35963	-3.35963	-3.35963	-3.35963	-3.35963	-3.35963	-3.35963	-3.35963	-3.35963	-3.35963	-3.35963	-3.35963	-3.35963	-3.35963	-3.35963	-3.35963	2.25668	3.75141	-3.35963	-3.35963	-2.0869	-1.27274	0.140847
protein	P21730	C5AR1	-2.71178	-2.71178	-2.71178	-2.71178	-2.71178	-2.71178	-2.71178	-2.71178	-2.71178	-2.71178	-2.71178	-2.71178	-2.71178	-2.71178	-2.71178	-2.71178	-2.71178	2.36482	3.59712	-2.71178	-2.71178	-1.57323	-1.13855	0.140719
protein	Q14254	FLOT2	-0.299718	0.280903	0.285545	-0.770288	-0.0409625	0.0538952	-1.32175	-0.5201	-6.18423	-1.2645	-0.830994	-0.410551	-0.0877445	-0.0819279	0.363058	-0.551007	-0.176941	1.64647	1.58488	-1.16488	-0.978121	0.0290361	-1.00716	0.140683
protein	Q15286	RAB35	-3.898	-3.898	-3.898	-3.898	3.37474	-3.898	-3.898	-3.898	-3.898	-3.898	-3.898	-3.898	-3.898	-3.898	-3.898	0.738811	-0.193243	1.28127	0.668914	1.08694	-3.17073	-1.59073	-1.58	0.141362
protein	Q15722	LTB4R	-3.02998	-3.02998	-3.02998	-3.02998	-3.02998	-3.02998	-3.02998	-3.02998	-3.02998	-3.02998	-3.02998	-3.02998	-3.02998	-3.02998	-3.02998	-3.02998	-3.02998	2.43046	3.63292	-3.02998	-3.02998	-1.81765	-1.21233	0.140083
protein	Q16864	ATP6V1F	0.895087	-5.4607	1.38413	0.557672	-0.158471	1.08526	-5.4607	0.639088	0.186022	-0.315453	1.60109	0.1616	-5.4607	-0.0934075	-5.4607	0.752652	-5.4607	-5.4607	-5.4607	-0.716593	-0.664806	-2.55982	1.89501	0.141512
protein	Q92608	DOCK2	-2.49941	-2.49941	-2.49941	-2.49941	-2.49941	-2.49941	-2.49941	-2.49941	-2.49941	-2.49941	-2.49941	-2.49941	-2.49941	-2.49941	-2.49941	-2.49941	-2.49941	2.54552	3.45661	-2.49941	-2.49941	-1.39931	-1.10009	0.13973
protein	Q9BUF5	TUBB6	-0.732541	-0.17332	-0.119927	-0.453067	0.345861	-0.0917532	-0.352858	-0.133455	-0.749433	-0.926503	-0.507997	-0.57569	-0.873684	0.3384	-0.163423	0.811573	-0.205545	0.322776	-0.105409	1.5636	-0.3387	0.0604606	-0.39916	0.141111
protein	Q9UMX0	UBQLN1	0.293765	-0.249107	0.173856	0.369126	0.264816	-0.262058	-0.0402409	0.19135	-0.084688	0.370285	0.0390166	0.112537	0.00333414	0.0810075	-0.0366186	0.246362	0.168513	-1.11632	-1.61471	-0.174057	0.10271	-0.229094	0.331804	0.140023
protein	Q16531	DDB1	0.116204	-0.0332338	0.262261	0.278564	0.362226	-0.205458	-0.0312641	0.182544	-0.151881	-0.0360121	0.118534	-0.236855	0.0155154	-0.236713	-0.1647	-0.233229	-0.16766	0.258669	0.157332	-0.62912	0.0743949	-0.111823	0.186217	0.141804
protein	Q99523	SORT1	0.471625	0.0681279	-0.120243	0.218539	0.0306128	0.00895359	0.112722	0.568004	-0.451835	0.0829105	0.563873	0.329371	-0.137344	0.237934	-0.380833	-1.70816	-0.638638	-0.339636	0.383275	-1.10279	0.0989417	-0.279294	0.378236	0.142051
protein	Q14315	FLNC	-0.272287	-1.31311	0.0118071	0.0853809	-0.448087	-0.276678	-0.0154172	0.429336	0.107255	-0.436977	0.202123	0.158883	-0.222963	0.308889	-0.247168	0.698613	-0.0150144	0.162	-0.619728	0.488381	-0.212878	0.0914017	-0.304279	0.142823
protein	Q99439	CNN2	-0.0780341	-0.10553	0.0049199	0.212474	0.0897176	-0.242318	-0.547159	0.0829616	-0.1505	-0.368987	-0.0645473	0.335924	-0.243323	-0.220162	-0.148289	0.146663	0.213268	0.284442	0.252231	0.180668	-0.110245	0.0736876	-0.183933	0.142867
protein	Q9H3U7	SMOC2	0.0878412	0.87679	0.460419	1.09185	0.951662	0.826208	-1.70992	-4.61548	-0.494371	-0.205347	1.06112	0.963865	-3.24645	-4.61548	1.01271	-4.61548	-1.33914	-4.61548	-0.575209	-0.704261	-0.273035	-1.66738	1.39435	0.142435
protein	Q8IV08	PLD3	-0.371936	0.0338914	-0.257581	0.792184	-0.0707732	-0.0897654	-0.10843	0.765114	0.0789596	0.196507	-0.45109	0.202201	0.0599655	0.12983	0.181173	-0.387176	-6.96562	0.929623	-6.96562	0.106299	0.096817	-1.31604	1.41286	0.143363
protein	Q16658	FSCN1	-0.755009	0.146584	0.295518	0.403911	0.238628	-0.377574	0.349803	0.315735	0.0373643	0.363549	0.178363	0.140663	-0.208098	-0.509157	0.0242212	-0.389593	0.0883994	-0.160012	-1.79195	0.187835	0.101851	-0.243933	0.345784	0.14374
protein	Q92626	PXDN	0.767045	0.221667	-0.183645	-0.566295	0.316246	0.460695	-0.0555317	-0.396854	0.475555	-0.201757	-0.629002	-0.680672	-0.344688	-0.126911	-0.341729	0.277816	0.0413839	0.250103	-0.0768172	-0.266095	0.0837126	-0.189661	0.273374	0.144485
protein	Q969E2	SCAMP4	0.364214	0.439964	0.292594	0.35486	0.147792	0.102922	-6.67625	0.266675	0.595555	0.454937	0.287097	0.342046	-6.67625	0.577999	0.408931	-6.67625	-6.67625	0.880041	0.473411	-6.67625	-0.365674	-2.37355	2.00787	0.144595
protein	Q9UL18	AGO1	-0.986862	-0.100334	-0.607247	-2.88166	-1.34224	-0.745304	0.52879	0.871914	0.339314	-0.0996647	0.722079	-0.203877	-0.998582	-0.449823	0.34509	0.582375	-0.485947	0.594508	0.172528	0.525423	-0.502329	0.0803774	-0.582707	0.14461
protein	P05455	SSB	-0.41304	0.473899	-0.0799064	0.459592	0.248463	-0.274696	0.120097	0.371044	-0.495483	0.479796	-0.370794	0.700273	0.334103	-0.152171	0.432931	-0.917389	-0.141785	-1.19863	-0.538731	-0.806571	0.0889764	-0.265876	0.354852	0.144889
protein	A0A087WSY6	IGKV3D-15	-5.02485	0.832192	-5.02485	-5.02485	-5.02485	-5.02485	-5.02485	-5.02485	-5.02485	1.63042	-5.02485	1.80813	-5.02485	-5.02485	1.94677	1.00115	-5.02485	1.7321	1.03109	-5.02485	-3.77362	-1.7605	-2.01312	0.146102
protein	O75173	ADAMTS4	-2.96259	-2.96259	-2.96259	-2.96259	-2.96259	-2.96259	-2.96259	-2.96259	-2.96259	-2.96259	-2.96259	-2.96259	-2.96259	-2.96259	-2.96259	-2.96259	-2.96259	1.76157	3.83796	-2.96259	-2.96259	-1.81012	-1.15247	0.145404
protein	P15144	ANPEP	-0.558185	0.830264	0.662162	0.0158299	0.313697	0.0429412	0.266891	-0.0830071	-1.03779	-0.0791839	-0.761861	-0.355301	-0.528357	-1.22998	-0.70012	-1.28016	-1.35333	0.419065	1.6589	-0.53387	0.0373615	-0.466502	0.503864	0.145655
protein	P61604	HSPE1	-0.00562142	-0.112004	-0.125533	0.540481	-0.249254	-0.687225	0.318826	0.911786	-0.112423	0.37279	-0.0587923	0.759193	-0.332787	-0.921451	-0.177845	-0.213766	0.169336	-1.02477	-1.18909	0.164792	0.0851822	-0.282518	0.3677	0.146092
protein	P84098	RPL19	-0.342335	0.4185	0.261168	-0.195965	0.617442	0.428909	0.0574701	0.080265	-0.163175	-0.0778132	-0.0805717	0.134734	-0.239951	0.220094	-0.135756	0.118381	0.418995	-8.87625	-8.87625	0.67118	0.108447	-1.66454	1.77299	0.145451
protein	P20292	ALOX5AP	0.125981	0.233231	0.353676	0.204395	0.0920167	0.0628094	-0.480905	0.321731	-0.494902	-0.197358	-0.566226	-0.792747	-1.12921	-0.855491	-1.23526	-8.32914	-2.01414	1.34382	1.85743	-0.875558	0.0220675	-1.25965	1.28172	0.146607
protein	P49585	PCYT1A	-6.02894	0.875797	0.335366	2.50978	-0.889475	-6.02894	0.764814	-0.208386	-6.02894	1.30293	0.48751	-6.02894	-6.02894	-6.02894	-0.96547	-6.02894	-6.02894	-6.02894	0.357582	1.20347	-1.3396	-3.50906	2.16946	0.14727
protein	P98160	HSPG2	-0.522371	-0.547924	0.118012	0.162002	-0.537962	-0.0461027	-0.146123	0.190547	0.319479	-0.455273	0.162079	-0.00798613	-0.275334	0.459221	-0.251101	0.241573	-0.258537	0.218624	0.157755	0.360866	-0.146572	0.0807159	-0.227287	0.147087
protein	Q9P2T1	GMPR2	0.578526	-0.539381	0.294427	0.450627	0.442814	-0.340904	0.584453	0.610287	-1.50299	0.505128	-0.430959	-1.12432	-0.555072	-1.20905	0.0785133	0.0229029	0.87789	-5.84978	0.310383	-0.325504	0.108299	-0.8205	0.928799	0.146933
protein	A0A075B6K4	IGLV3-10	0.347647	-6.78278	0.63434	-0.396033	-0.553176	-0.506606	-0.262903	0.275048	-0.208793	-1.26355	-0.267816	0.522921	0.528105	-0.217196	0.327608	-0.393969	0.739204	-0.0290482	0.84482	-0.589418	-0.87168	0.146521	-1.0182	0.148538
protein	P16152	CBR1	-0.445473	-0.28533	-0.681549	-0.152009	-0.330224	-0.718243	-0.0680933	0.30792	-0.153384	0.0799362	-0.106764	0.301048	-0.13614	-0.0262804	-0.181353	0.630576	0.81457	-0.345993	-1.03109	0.889774	-0.244645	0.0808347	-0.32548	0.149309
protein	P29692	EEF1D	-0.119027	-0.157645	0.033009	0.437684	-0.000391125	-0.458981	-0.0763538	0.0819909	0.494764	0.643847	0.370641	0.558988	-0.361458	0.109498	0.225317	-0.338725	-0.420484	-1.07636	-1.05078	-0.30023	0.0878897	-0.22836	0.31625	0.149724
protein	Q12905	ILF2	-0.0134324	0.961951	0.367744	-0.30977	0.525455	0.340873	0.168897	-0.455915	-0.0202302	-0.381885	0.0867383	-0.647617	0.0993928	-0.40541	-0.610511	-4.53093	-1.02849	0.398723	0.739154	-0.0756253	0.118369	-0.597458	0.715827	0.149532
protein	Q14151	SAFB2	0.159318	0.566938	-0.0110591	-0.0728688	0.378876	-0.190857	-0.423666	0.254495	-0.0263243	0.176382	0.317895	0.897965	-0.0352822	-0.354562	0.924842	-0.821458	-6.61307	-6.61307	-0.21263	0.0233207	0.0811234	-1.2486	1.32973	0.149152
protein	Q53TN4	CYBRD1	0.0943546	0.349829	-0.121002	-0.459226	-0.341817	-0.0577803	-0.630207	-0.685491	-0.11546	-0.581013	1.17292	-0.635671	0.0072554	-0.334742	0.513518	-0.370407	-0.164457	0.198635	0.781373	-0.423109	-0.254781	0.0745314	-0.329313	0.148639
protein	Q96I99	SUCLG2	0.035572	0.0619355	-0.266232	-0.637626	0.204904	0.0612821	0.148319	-0.0769149	-0.630457	-0.363546	-0.113872	-0.0460294	-0.208865	-0.286005	0.119548	0.304409	0.116087	0.625806	-0.15888	0.442913	-0.146276	0.0795112	-0.225788	0.148453
protein	Q9UKV8	AGO2	0.803081	2.13198	0.633663	0.834889	-0.494612	1.03349	-4.75693	-2.51209	-2.08524	-4.75693	0.692998	-4.75693	1.96726	-3.25036	-4.75693	-4.75693	-4.75693	0.239887	-1.74996	-4.75693	-0.916868	-2.58848	1.67161	0.149337
protein	O75352	MPDU1	0.17456	0.785951	0.508865	-0.499954	0.192036	0.0712596	0.408618	-0.548858	-0.188825	-0.0732636	0.077054	-1.18785	-0.562679	0.0251136	-0.667309	-0.667994	-0.665669	0.24439	0.843166	-0.106484	0.083039	-0.266826	0.349865	0.15021
protein	P01860	IGHG3	-0.132462	-0.110904	0.285021	-0.244923	-0.629239	-0.255577	-0.315323	-0.292024	-0.423217	-0.470964	-0.0191169	0.766178	0.353688	-0.183966	0.177156	-0.720836	0.401195	0.280234	0.987292	-1.22755	-0.258961	0.0814275	-0.340389	0.150326
protein	O14494	PLPP1	-0.280628	0.874676	0.217226	-0.132403	-0.0239387	-0.11819	0.802031	-0.551499	0.049914	-0.400892	0.0376607	0.784314	-0.197201	0.928013	-0.089075	-6.03882	-6.03882	-1.53884	0.358775	0.0347215	0.0436297	-1.17593	1.21956	0.154987
protein	P05106	ITGB3	-0.00676434	0.0497433	-0.535102	0.41767	-0.320741	-0.2541	0.513791	-0.10623	0.614121	0.638877	0.428318	0.246667	0.11701	0.140213	-0.02711	0.24711	-1.67276	-0.0407431	-0.873344	-2.82192	0.101126	-0.425656	0.526783	0.153206
protein	P05362	ICAM1	-5.85315	0.951185	1.25504	-0.310257	0.442012	-0.710752	-5.85315	1.20041	-5.85315	-5.85315	-5.85315	-5.85315	-5.85315	-5.85315	-5.85315	-5.85315	-5.85315	1.78059	2.7996	-5.85315	-2.0585	-4.2245	2.166	0.154467
protein	P07093	SERPINE2	-7.02981	0.570734	-1.80769	0.433917	1.06645	0.320479	0.602828	-0.260899	-1.03005	0.83109	0.16668	0.0632498	-7.02981	-7.02981	-7.02981	-0.812419	-7.02981	-0.189504	0.0833146	2.07102	-0.630295	-2.67369	2.0434	0.15508
protein	P16930	FAH	-0.134828	-0.162776	-0.142007	0.16825	0.178974	-0.205685	-0.211313	-0.358858	0.146973	-0.345412	0.16811	-0.0941442	0.42002	-0.261133	0.184654	-0.173415	0.28743	0.29845	0.0613971	-0.185966	-0.106668	0.0705403	-0.177208	0.152296
protein	P17980	PSMC3	-0.0753629	-0.592737	-0.0538815	-0.0597794	-0.328257	-0.0261794	-0.427155	0.287035	0.292385	-0.224838	0.362632	0.395929	-0.156878	0.0127889	-0.0500663	0.000601076	0.399529	0.0276711	-0.12677	-0.129298	-0.120877	0.0736139	-0.194491	0.155517
protein	P19474	TRIM21	-0.0151521	-0.502191	-0.669169	0.112925	-0.101768	-0.573751	0.152466	0.256601	-0.0843861	0.121908	-0.0513884	-0.0912469	-0.0671247	0.522007	-0.061523	0.0290772	0.139963	0.370023	0.0575859	-0.0814773	-0.130252	0.0765895	-0.206841	0.15487
protein	P35749	MYH11	-0.569237	-1.05581	-0.00308078	-0.548258	-0.433071	0.0207846	-0.426544	0.22754	-0.44258	-0.456925	-0.193229	-0.85281	-0.442669	0.0615114	-0.858271	1.22052	-0.223671	1.51162	-0.218793	0.456588	-0.368718	0.0460796	-0.414798	0.151534
protein	P36873	PPP1CC	0.601632	0.925378	-6.063	0.618202	0.322263	0.920856	-6.063	0.574137	0.506417	0.566	0.674219	0.567559	0.437014	0.547247	0.601827	-6.063	-6.063	-6.063	-6.063	-6.063	-0.709111	-2.74871	2.0396	0.153637
protein	P49748	ACADVL	0.0746005	-0.139492	-0.344939	-0.276742	-0.263604	-0.208552	-0.0412381	0.184478	0.193342	-0.488212	0.52964	0.0462716	0.395275	0.0736478	0.35116	-0.466626	0.0860863	0.168266	-0.0521626	-0.375777	-0.131036	0.0755781	-0.206614	0.153941
protein	P80188	LCN2	0.298567	0.0367883	1.04513	-4.45467	0.532228	-0.254329	-7.72864	0.135044	-7.72864	-1.91696	-7.72864	-7.72864	-3.9391	-4.43001	-4.66978	-7.72864	-4.29858	1.58917	3.1291	-7.72864	-2.00355	-4.35338	2.34983	0.153666
protein	Q15629	TRAM1	-0.0288401	0.352459	0.379268	-0.501254	0.354141	0.64518	0.350039	-0.114073	-0.453246	-0.041745	-6.12435	-0.510164	-0.113455	0.0807301	-0.285146	0.191328	-6.12435	0.71102	0.414872	0.43074	0.0941929	-1.13288	1.22707	0.151446
protein	Q7L5N1	COPS6	-0.0644283	-0.324876	-0.241038	0.192149	-0.184381	-0.322142	-0.0570722	-0.0832021	-0.420532	-0.18293	-0.207694	0.0629802	-0.0936064	-0.183628	0.112004	0.143117	0.400905	1.06493	0.125158	-0.672752	-0.168845	0.0751416	-0.243987	0.152943
protein	Q96RP9	GFM1	-2.6364	-2.6364	-2.6364	-2.6364	-2.6364	-2.6364	2.54214	1.79903	-2.6364	2.0129	-2.6364	2.08648	-2.6364	-2.6364	-2.6364	-2.6364	-2.6364	-2.6364	-2.6364	-12.5435	-1.21007	-3.15482	1.94475	0.153953
protein	Q9BS26	ERP44	0.214756	0.146525	0.122186	-0.0784698	-0.0479531	-0.146239	0.379875	-0.00245634	-0.00306175	0.12251	0.476644	0.133355	-0.00377493	-0.143051	-0.0443654	-0.571521	-0.265572	-0.220075	-0.149728	-0.296128	0.0707672	-0.108422	0.179189	0.155376
protein	Q9H0R4	HDHD2	-0.174886	-0.0557639	-0.178519	0.595978	0.562748	-0.579332	0.198814	0.290466	-0.110034	0.310156	0.632568	0.570058	-0.196459	-0.590447	0.720647	-0.953926	-0.497339	-1.85628	-0.517904	-0.61141	0.0859626	-0.330049	0.416012	0.151744
protein	Q9H4B7	TUBB1	-3.05997	-3.05997	-3.05997	-3.05997	-3.05997	-3.05997	-3.05997	-3.05997	-3.05997	-3.05997	-3.05997	-3.05997	-3.05997	-3.05997	-3.05997	0.981221	-3.05997	3.988	-3.05997	-3.05997	-3.05997	-1.95105	-1.10892	0.154747
protein	Q9NSD9	FARSB	-0.238742	0.621498	0.051244	-1.02281	-0.267678	0.0914519	0.0529594	0.0714966	-1.15171	-0.988511	-0.361178	-0.844182	-0.0906126	0.00988452	-0.23749	0.443596	0.205285	0.770532	0.321831	0.631202	-0.27808	0.0848868	-0.362967	0.153613
protein	Q9P0K7	RAI14	-0.0963489	0.100592	0.293217	0.15411	0.0536512	0.368697	-0.198968	-0.190291	0.195444	0.0386549	-0.351831	-0.016925	0.0629854	0.0590803	-0.476995	-0.311844	0.0175284	0.25657	0.109028	-0.439129	0.0718758	-0.109153	0.181029	0.15311
protein	Q9UGM5	FETUB	0.565269	0.723383	-0.94842	-0.511265	0.391874	-0.737282	-0.914422	-0.708573	-0.904996	-0.068093	-0.557099	0.028493	0.203086	-0.246692	0.257219	-0.170531	0.610444	0.121384	1.00516	-0.497878	-0.311253	0.0753583	-0.386611	0.151644
protein	Q9ULC4	MCTS1	0.207118	-0.00563738	0.157598	-0.142321	-0.307121	0.290611	0.17427	-0.0802044	0.584326	0.0759862	0.416834	-0.0550119	0.379078	0.48537	-0.282908	-0.0314735	-1.40889	-1.57013	0.214696	-1.00968	0.0954625	-0.286212	0.381674	0.153685
protein	Q9BV40	VAMP8	0.123392	0.72918	1.44654	-0.0244755	0.434925	-4.80075	0.178431	0.319394	-4.80075	0.58548	-0.246698	-0.196581	-4.80075	-4.80075	-4.80075	-4.80075	-4.80075	1.10908	1.81236	-0.563544	-0.580863	-2.20891	1.62805	0.156529
protein	P0DMV8	HSPA1A	-0.265298	-0.433364	-0.188141	-0.0508938	-0.374101	0.00794219	0.111464	0.415473	-0.0385016	-0.591389	0.128431	0.207724	-0.00726951	0.0493785	0.0752768	0.356059	0.578206	-0.313222	-0.488224	0.181223	-0.140681	0.0767582	-0.217439	0.156855
protein	Q8N0U8	VKORC1L1	0.0837178	0.532419	-0.125354	0.216748	0.103272	0.179378	0.325261	-0.760093	0.126851	0.201998	0.218066	-0.355195	-0.0970334	0.167311	0.22637	-0.403263	-6.33987	-6.33987	0.492928	0.817202	0.0884198	-1.16133	1.24975	0.157423
protein	Q5JTV8	TOR1AIP1	0.535656	-0.161743	-0.214327	-1.09259	-0.131113	-0.0930502	-0.130541	0.15018	-0.802963	-0.845461	-0.254455	0.0224799	0.121778	0.212986	-0.271042	-0.600191	0.231686	0.514312	1.29202	-0.553775	-0.278596	0.0715803	-0.350176	0.158046
protein	Q93052	LPP	0.0572306	-0.311703	-0.121863	-0.0921873	-0.354222	-0.0404185	-0.323108	-0.132327	0.250214	-0.143518	-0.000704809	-0.086784	0.272803	-0.103247	-0.261328	0.402446	0.464929	0.0696956	-0.455984	0.422921	-0.12119	0.0724747	-0.193665	0.157899
protein	P28838	LAP3	0.0363721	-0.287	0.24182	0.461855	0.111801	-0.603826	0.242805	0.582857	-0.188185	0.227645	-0.00843737	0.520216	-0.0393715	-0.0543162	0.0397796	-0.65108	0.0859182	-0.363144	-0.94535	-0.435597	0.0826143	-0.185138	0.267753	0.158662
protein	P62841	RPS15	-0.46522	0.70302	0.557033	-0.261161	-0.099332	0.23646	-0.150411	-0.101738	0.203293	0.256336	0.174558	0.0762478	0.677336	0.19745	-0.115135	0.0259159	-0.187001	-6.96027	-6.96027	0.364218	0.0878281	-1.27069	1.35852	0.159108
protein	O94760	DDAH1	0.591565	-0.163394	-0.897323	-0.210266	-0.18776	-0.323015	-0.605569	-0.285311	-0.887301	-0.863172	-0.405782	-0.309621	-0.26759	-0.470551	-0.579898	-0.581703	0.944106	0.833182	1.60655	-0.412477	-0.383155	0.0356217	-0.418776	0.159602
protein	P20645	M6PR	-0.0222233	0.454469	0.688523	0.296466	-0.337153	-0.148919	-0.0285088	-0.0660056	0.410683	0.398802	-0.0252838	-0.0360879	0.288975	-0.459211	0.231124	-1.47243	-7.09277	-0.0436301	0.438989	-0.407595	0.164613	-0.857792	1.0224	0.159867
protein	Q08209	PPP3CA	0.0909819	-0.110816	0.0401037	-0.216376	-0.571724	0.158493	-0.452783	-0.383841	0.200592	-0.0928594	-0.348784	0.231019	0.394394	-0.0894243	0.266606	-0.226087	0.226369	0.109891	0.515846	-0.327081	-0.133823	0.0752749	-0.209098	0.1597
protein	P02746	C1QB	-0.303011	-0.163053	-2.26798	-2.3079	0.147441	-0.181413	-0.992039	-0.0729887	0.158694	-1.47785	-2.8469	-0.497162	0.310259	0.670459	-0.0477405	0.532138	0.362634	1.04208	-1.39842	1.65614	-0.74601	-0.0216514	-0.724359	0.160933
protein	P06730	EIF4E	0.245324	0.695173	0.120486	0.170026	0.533374	-0.099516	0.108266	0.213727	0.168862	-0.439625	-0.211187	0.0337943	-0.0948646	0.131199	0.129467	0.20235	-1.16705	-6.7598	-0.278956	0.0858593	0.17161	-0.792919	0.964529	0.161081
protein	P50402	EMD	-0.609793	0.109205	-0.874811	0.530733	-0.0971695	0.582074	0.32994	-1.06676	-0.0851201	0.514491	1.09219	0.347886	0.284882	-0.157352	0.822704	-5.68345	0.0234469	-5.68345	-5.68345	0.460016	-0.0667215	-1.41766	1.35094	0.160593
protein	Q99798	ACO2	-0.00300846	0.0404536	0.307184	0.124675	-0.0995014	-0.330425	0.0542151	0.294611	0.0880409	0.229274	0.118698	0.337379	-0.15766	-0.587119	-0.00968013	-0.290823	-0.0270003	0.0950875	-0.304063	-0.258858	0.0705518	-0.108404	0.178956	0.161049
protein	P20339	RAB5A	-0.0628805	0.0998724	0.308543	-7.33221	0.284199	0.0186108	-0.234695	-1.43798	-0.389038	-0.301185	-0.918644	-0.0622373	0.0376339	0.249311	0.0178876	0.644178	-0.276792	0.609731	0.475972	0.750169	-0.904677	0.152721	-1.0574	0.16134
protein	O43293	DAPK3	0.490409	-0.618675	0.297629	0.900736	-0.769232	0.0670908	-0.0653167	0.178114	0.0417814	-0.146101	0.4608	-0.175123	0.0172504	0.642576	-0.319878	1.00505	-1.19925	-6.2816	-6.2816	0.122618	0.0376434	-1.20092	1.23856	0.162653
protein	O43865	AHCYL1	-8.22478	-3.98375	1.91836	-4.18618	1.41018	1.21426	-4.72101	-4.00178	-3.40275	1.55566	-3.41606	-4.76094	-8.22478	-8.22478	-4.00175	-4.47236	-8.22478	2.25041	-8.22478	1.57362	-2.24218	-4.57262	2.33044	0.163415
protein	O60763	USO1	-0.423532	-0.508395	-0.278554	-0.694135	0.0121787	0.695133	0.0216278	-0.114851	-0.562375	-0.529946	0.34755	-0.311624	-0.383491	-0.354496	-0.26773	0.18598	0.0834974	1.23691	-0.259358	0.407085	-0.238285	0.0684319	-0.306717	0.163598
protein	P62333	PSMC6	-0.360984	-0.257037	-0.449828	-0.0955182	-0.259432	-0.0212318	-0.0558187	0.591059	-0.295906	-0.228366	-0.21394	0.458655	-0.0705009	-0.0654295	-0.0836915	0.436778	0.443742	0.16941	-0.509157	0.176503	-0.143306	0.0742369	-0.217543	0.163391
protein	Q15365	PCBP1	-0.122868	0.080923	0.175141	-0.358305	-0.0681076	-0.00224581	0.0769604	-0.117305	-0.591438	-0.534029	-0.490705	-0.321456	-0.0474135	-0.0977777	-0.131068	0.505857	0.0603481	0.380271	0.530746	0.373251	-0.146127	0.0762054	-0.222333	0.161911
protein	Q7Z3B1	NEGR1	0.494536	0.424665	-0.28243	-0.173701	0.562654	0.3159	-0.185401	-0.391893	0.0591142	-0.00980942	0.367342	-0.347636	0.0153089	-0.110228	0.428441	-0.561394	0.0969648	-0.926507	-0.118174	-0.765225	0.0813636	-0.192111	0.273474	0.162853
protein	Q96HD1	CRELD1	0.343314	-0.180944	-0.539791	0.191915	-0.269172	-0.115516	-0.329617	-0.183154	-0.257146	0.085973	0.522146	-0.0650721	-0.023709	0.184238	-0.208372	0.0333567	0.0370606	0.449302	0.1792	-0.382557	-0.125414	0.0725594	-0.197973	0.162942
protein	Q9NV96	TMEM30A	-0.463205	-0.759457	-0.290708	0.51576	0.112387	-0.208544	-0.0627515	0.34752	0.805992	-2.02839	0.0925628	0.959361	-7.04406	-7.04406	-1.69108	0.830047	-7.04406	0.905409	0.564878	0.842965	-0.20314	-1.8628	1.65966	0.163107
protein	P26583	HMGB2	0.195049	0.832684	1.49451	-0.662362	-0.069014	-0.155404	-0.992472	0.224087	-0.197906	-0.261345	-0.752123	-0.324027	-0.82277	-1.14416	-0.320446	-6.85083	-0.227195	1.18848	0.708684	-1.28924	0.040783	-0.983362	1.02414	0.165077
protein	A0A0C4DH25	IGKV3D-20	-0.665789	0.190833	-0.364043	-0.0150167	-0.834171	0.220511	-0.675294	0.162185	-1.11417	-0.0826231	-0.33504	1.05733	0.527751	-1.08174	0.287871	-0.486978	0.935239	0.15987	0.310675	-0.75621	-0.317757	0.0618776	-0.379635	0.177116
protein	A2RRP1	NBAS	-2.50484	-2.50484	-1.09025	-2.50484	-2.50484	-2.50484	-2.50484	-2.50484	-2.50484	-2.50484	-2.50484	-2.50484	-2.50484	-2.50484	-2.50484	-2.50484	-2.50484	3.08308	-2.50484	3.01095	-2.36338	-1.39447	-0.968912	0.200303
protein	A9UHW6	MIF4GD	-3.71463	-3.71463	-3.71463	2.27032	-3.71463	-3.71463	0.689226	-0.956088	0.400678	2.57312	1.69903	-3.71463	-3.71463	-3.71463	-3.71463	-3.71463	0.622672	-3.71463	-3.71463	-3.71463	-1.35959	-2.73953	1.37994	0.19667
protein	E9PAV3	NACA	0.0228361	0.285148	-0.515156	0.280919	0.288907	0.114767	-0.215525	0.204125	0.372533	0.151691	0.246664	0.462561	0.481599	-0.0654743	0.0465076	-0.541255	0.439007	-2.1152	-7.81879	-0.151396	0.0990246	-0.901578	1.0006	0.217918
protein	O00186	STXBP3	0.374868	0.598299	-0.566516	-0.209271	0.000729317	0.336299	0.00107593	-0.00930799	-0.202729	0.0098121	0.45956	0.178939	0.2714	0.313205	0.436093	-0.0676946	-5.56427	0.190273	-5.56427	0.0963997	0.0333259	-0.925036	0.958362	0.221065
protein	O00194	RAB27B	-0.248055	0.7854	-0.109084	-8.41115	-0.204614	0.200016	1.09018	-8.41115	0.802362	-5.33274	0.840758	0.839334	-3.60838	-0.303947	0.0794872	0.390424	-0.410934	-0.316915	-0.176411	0.386933	-1.98388	-0.227965	-1.75592	0.172194
protein	O00231	PSMD11	-0.16624	-0.303075	-0.122964	0.128312	-0.106691	-0.282618	-0.0541107	0.336575	-0.0655834	-0.386454	0.472611	0.372078	-0.149517	-0.291925	-0.106144	-0.0686979	0.125548	0.242643	0.244738	-0.237938	-0.102285	0.0603397	-0.162625	0.212847
protein	O00468	AGRN	-0.0437728	-0.101753	0.111035	-0.0260436	-0.9501	-0.0418254	-0.0192551	-0.359148	-0.0158593	-0.3558	-0.551433	-0.304966	0.126229	0.0794593	-0.37773	0.738937	0.350003	0.658255	0.408274	-0.411786	-0.180252	0.0715242	-0.251776	0.188816
protein	O00471	EXOC5	0.119363	0.212839	-5.56768	-5.56768	-5.56768	0.160401	-0.185346	-0.161329	0.116481	-0.155119	0.071641	0.919366	-0.27147	0.0465531	0.458281	-0.0444706	-5.56768	-0.11866	1.9457	-0.189773	-1.65957	-0.275051	-1.38452	0.191936
protein	O14818	PSMA7	0.0688229	-0.379112	-0.389523	0.19968	-0.209287	-0.238707	-0.297372	0.544102	-0.2954	-0.281842	0.348017	0.296364	-0.022905	-0.137303	-0.163851	0.241027	0.312345	0.408417	-0.453284	-0.183482	-0.127864	0.0645345	-0.192398	0.206711
protein	O15258	RER1	0.67777	0.713674	0.984172	0.860007	0.540514	-0.775518	-1.08367	-0.405499	-1.02996	-7.12292	-0.691534	-1.3394	-0.773729	-7.12292	-0.922159	-7.12292	-7.12292	0.302113	2.38274	-0.717804	-0.664142	-2.31285	1.64871	0.217249
protein	O15460	P4HA2	0.405877	0.432161	-0.00405795	-0.869649	0.0708809	-0.196607	0.660008	0.00386752	0.245484	0.144282	0.368217	-0.081701	-0.238741	-1.07668	-0.0960349	-1.20185	0.380897	0.686826	-6.34139	0.180315	0.0892248	-0.742014	0.831239	0.212892
protein	O43493	TGOLN2	0.437061	-0.404376	0.500785	-0.192187	0.163272	0.286483	0.168569	0.206185	0.470614	-0.48143	0.569553	0.167059	0.155397	0.05658	-0.140018	-0.909372	-5.1571	0.371253	-0.497488	-0.619311	0.115497	-0.600345	0.715842	0.188218
protein	O43670	ZNF207	-5.54176	1.25245	2.30776	1.01995	-1.20847	-1.45656	-5.54176	-5.54176	-5.54176	1.34133	-5.54176	-5.54176	-5.54176	-5.54176	-5.54176	-5.54176	-1.24841	1.68815	1.77743	-5.54176	-1.89106	-3.65751	1.76646	0.222287
protein	O75131	CPNE3	0.0849691	-0.308349	-0.0927886	-0.366612	-0.190538	0.0717832	-0.0983577	-0.108797	0.0670242	-0.200588	0.147926	-0.115341	-0.0561529	0.0723488	-0.224896	-0.224513	-0.0492583	0.49214	0.720085	-0.0957519	-0.114225	0.0666587	-0.180884	0.174007
protein	O75165	DNAJC13	-3.57036	0.8465	-3.57036	-3.57036	-3.57036	-3.57036	-3.57036	0.488164	-3.57036	-3.57036	-3.57036	-3.57036	-3.57036	-3.57036	0.694504	-3.57036	-3.57036	2.24897	1.72618	2.57056	-2.72282	-1.41819	-1.30463	0.216505
protein	O75489	NDUFS3	0.128042	0.433814	-0.0726543	-0.222804	-0.354994	0.430596	0.223367	0.347759	0.179145	-0.299825	0.187017	0.00753845	-0.4477	-0.64351	0.0261749	-0.993117	0.0463386	0.416092	0.260394	-0.662289	0.0792447	-0.180306	0.259551	0.175133
protein	O94875	SORBS2	-1.03321	-1.39121	0.498078	-0.421916	-0.62234	-0.662673	0.81003	0.178429	0.462319	-0.641969	0.345636	-0.181349	-0.267053	0.248677	-0.604669	0.00562245	0.665138	0.295487	-0.24115	0.372077	-0.282446	0.0638417	-0.346287	0.200571
protein	O95372	LYPLA2	-5.27267	0.988708	1.24374	0.721455	-5.27267	-5.27267	1.35102	1.63229	-5.27267	0.854665	0.733406	1.02902	-5.27267	-5.27267	-5.27267	-5.27267	-5.27267	-5.27267	-5.27267	1.35137	-1.42988	-3.37949	1.94961	0.17279
protein	O95782	AP2A1	-0.103865	0.197344	-0.298433	-0.879722	0.000251797	-0.128697	-0.254548	-0.31601	-0.225506	-0.715563	-0.450552	-1.07405	0.18922	-0.343226	-0.314297	-0.0664097	0.0680255	1.12892	1.12658	0.301686	-0.272475	0.0565893	-0.329064	0.188302
protein	O95816	BAG2	-0.292009	-0.325503	-0.0877475	-0.202885	-0.144663	0.164514	-0.512097	0.155901	0.448719	-0.422915	0.457475	-0.410111	-0.0315589	-0.159031	0.00693867	0.104009	0.229496	0.483765	0.0412296	-0.0817678	-0.121868	0.0640444	-0.185913	0.207856
protein	P00367	GLUD1	0.0220076	-0.0723596	-0.177551	0.100791	-0.110821	-0.00674389	0.410989	0.197492	0.219762	0.0949589	0.692812	0.158059	-0.0275565	-0.0919316	-0.101854	-0.513092	-0.291282	-0.300571	-0.520096	-0.258144	0.0678525	-0.125366	0.193218	0.185489
protein	P00390	GSR	-0.13218	-0.0703496	-0.55834	-0.0575248	-0.0686266	0.178595	-0.202724	-0.130074	0.0915712	-0.00118723	-0.19915	-0.0342152	-0.0389919	-0.0813843	-0.164512	0.365304	0.167278	0.140906	0.467447	0.0111102	-0.095084	0.063379	-0.158463	0.183978
protein	P00505	GOT2	-0.234676	-0.0902858	0.231324	0.466455	-0.195805	-0.850799	-0.167787	0.0816653	-0.408801	0.0179736	0.122131	-0.220654	0.190419	-0.0756595	0.116498	-0.0363465	0.0777401	0.295976	0.257599	-0.090708	-0.115074	0.0636996	-0.178773	0.218198
protein	P00533	EGFR	-0.65256	1.24229	1.05831	-0.809358	-0.734524	-1.02843	0.451494	-4.37035	-0.112412	0.249003	-4.37035	-0.809789	-1.50342	-4.37035	-0.235089	-4.37035	-4.37035	0.431274	1.15526	2.06441	-0.470654	-1.63787	1.16722	0.218272
protein	P00748	F12	0.519768	0.528293	-0.553416	-1.76268	0.0871572	0.213006	-1.27835	-1.44144	-0.463852	0.303829	-0.456761	-0.779468	0.228574	-0.295725	0.465631	-0.216697	0.256323	0.27006	1.26184	-0.235576	-0.384769	0.0498201	-0.434589	0.192845
protein	P00813	ADA	-0.302422	-0.451733	0.118425	0.0401552	1.04843	0.0202069	-0.134758	0.726929	-0.250139	-0.102827	0.368678	-0.135769	-0.897048	-0.710478	-0.608854	-1.61045	0.109541	0.571495	0.0999795	-0.0672413	0.0712265	-0.288015	0.359241	0.179279
protein	P01019	AGT	0.157683	0.962918	-0.422667	-0.88418	0.125342	-0.0374022	-0.899732	-0.595849	-0.62306	-0.2173	-0.199064	-0.154857	0.569889	-0.240263	0.122903	-0.359253	0.386765	0.0414703	0.831798	-0.340471	-0.243425	0.0658918	-0.309316	0.186735
protein	P01624	IGKV3-15	-0.232375	-0.247877	0.151273	0.2157	-0.452428	-0.261025	-1.18859	-0.245496	-0.666738	-0.183633	-0.394428	0.736592	0.407927	-1.30436	0.40569	-0.525575	0.861703	0.665994	0.681491	-1.02593	-0.311119	0.0509099	-0.362029	0.212391
protein	P01701	IGLV1-51	-4.75764	-4.75764	-4.75764	-4.75764	-4.75764	2.06746	-4.75764	-4.75764	-4.75764	-4.75764	-4.75764	2.93012	-4.75764	-4.75764	-4.75764	-4.75764	-1.85007	1.41543	2.22882	-4.75764	-4.07513	-2.38216	-1.69298	0.176049
protein	P01780	IGHV3-7	-0.0129896	-0.0527712	0.00185424	-0.164889	-0.585595	0.364	-0.407772	-0.327893	-0.472817	-0.494469	0.030913	0.501805	0.0385719	-0.362335	0.4565	-0.836742	0.49234	0.219133	0.950382	-0.890395	-0.215334	0.0600174	-0.275352	0.218032
protein	P02462	COL4A1	-0.724527	-0.116279	1.25348	0.0494666	-0.120011	0.21982	-0.465873	-0.296367	0.35394	0.252582	-0.702567	-0.944081	-0.853526	0.369323	-0.427314	-0.13485	-0.876593	0.245849	1.00149	-0.750548	0.0406235	-0.307282	0.347905	0.212756
protein	P02511	CRYAB	-0.853313	-0.555064	0.196931	0.0743546	-0.22692	-0.540741	-0.0836413	-0.115403	-0.798679	-0.931914	-1.11711	-0.18365	-0.291957	-1.00421	-0.578037	1.30198	0.226613	1.27658	-0.516785	0.981828	-0.383439	0.00952628	-0.392965	0.219984
protein	P02654	APOC1	0.481654	0.188775	-0.229184	-1.3256	-0.211105	0.0951534	-0.425107	-0.745677	-1.45533	-1.86214	-1.38569	-0.976918	0.660568	-0.497743	-0.63618	-0.205477	0.127401	1.31309	1.69936	-0.351388	-0.548855	-0.0252991	-0.523556	0.194739
protein	P02795	MT2A	-2.63958	1.07287	2.92588	0.998373	-2.63958	-2.63958	-2.63958	-2.63958	-2.63958	1.45005	-2.63958	0.324564	-2.63958	-2.63958	-2.63958	-2.63958	-2.63958	-2.63958	1.04836	-2.63958	-0.939032	-1.97437	1.03534	0.219194
protein	P04066	FUCA1	-0.389262	-0.126404	0.350327	0.23419	0.650305	-0.871157	0.361914	0.942523	-0.850628	0.29843	0.717991	0.223068	-0.747673	-0.707394	-0.235392	-1.4154	-0.653689	-0.152076	0.153061	-0.201389	0.0600239	-0.301889	0.361913	0.197321
protein	P04075	ALDOA	-0.607916	-1.3954	-0.167836	0.238913	-0.735243	-0.765528	-0.314026	0.408415	0.633403	0.245105	0.299972	0.80444	-0.264381	-0.135343	-0.18243	0.195875	0.524295	-0.0757326	-0.593852	0.0559821	-0.246012	0.0628826	-0.308894	0.215971
protein	P04792	HSPB1	-0.230181	-1.21758	-0.0190313	0.0990607	-0.462362	-0.521035	0.196591	-0.0303905	0.0640193	-0.167127	0.442544	0.417354	-0.318804	0.356828	0.120558	0.60993	0.162535	-0.32866	-1.2236	0.527872	-0.228804	0.0766556	-0.305459	0.190882
protein	P05107	ITGB2	-0.00988417	-0.0382883	0.985324	-1.68556	-0.403998	-0.352369	-1.11558	0.016263	-1.2981	-1.24289	-1.48544	-1.14752	1.03325	-0.565512	-7.17666	-7.17666	-7.17666	1.28575	2.29606	0.00062402	-0.514508	-2.01128	1.49677	0.21593
protein	P05141	SLC25A5	-0.00824113	0.0941161	-0.239594	-0.959672	0.176921	0.170616	-0.0706742	0.0262902	-0.610111	-0.828386	-0.0428805	-0.305938	-0.346962	0.139602	-0.409677	0.819756	-0.688355	0.969236	0.0708451	0.398531	-0.224873	0.0604158	-0.285289	0.211655
protein	P05161	ISG15	-0.307704	-0.738491	0.971133	0.0811664	-0.432727	-2.0395	0.632018	0.335438	-1.58057	1.04847	-1.62695	0.485996	-2.74624	1.34002	-6.24524	-6.24524	-0.799949	0.594322	-0.394255	1.0703	-0.203077	-1.45672	1.25365	0.187648
protein	P05387	RPLP2	-0.095319	0.295006	-0.0262557	-0.0143727	-0.344013	0.508926	0.279858	0.433922	0.00285022	-0.353307	0.651948	0.292796	0.0461838	0.0638548	-0.574419	-0.650438	-0.0497771	0.0410057	-0.682065	-0.989951	0.0687295	-0.185086	0.253816	0.209078
protein	P05787	KRT8	-2.17983	-1.04092	0.118644	-0.688723	-0.184881	-1.19163	1.48733	1.0451	-1.53573	-0.184585	0.109269	-1.01583	-3.0095	-1.98341	-8.27368	0.29979	-8.27368	-0.511722	0.109455	2.3812	-0.435523	-2.01681	1.58129	0.185724
protein	P06454	PTMA	-0.556217	0.307266	1.2688	-0.236168	0.380661	-0.480912	-0.394733	0.109926	0.145917	-0.0887254	-0.705983	-0.00416655	-1.02718	0.113949	-0.655237	-0.910117	-0.355976	0.254147	1.1336	-1.31914	0.045581	-0.347611	0.393192	0.185984
protein	P06748	NPM1	-0.104179	0.630161	0.156832	-0.0792218	0.14749	0.216531	-0.392197	0.0132018	0.0964854	-0.047821	0.288865	-0.0368176	-0.105158	-0.224784	-0.105735	-0.579684	-0.0084006	-0.379415	0.346693	-0.380281	0.0637283	-0.118472	0.1822	0.207546
protein	P07099	EPHX1	-0.223306	-0.339301	-0.140311	-0.274574	-0.190465	0.443413	-0.315666	-0.0372525	0.0108525	-0.498059	0.0649733	-0.0520802	-0.383241	-0.422048	-0.196408	0.831023	0.437283	-0.150589	0.3957	0.193266	-0.156467	0.0717879	-0.228255	0.172329
protein	P07355	ANXA2	-0.0332088	0.339787	-0.265742	-0.135055	-0.293735	0.26527	0.357449	0.0999633	0.278774	0.0617836	0.423617	0.149565	0.0342102	0.169197	0.0541243	-0.496022	-0.396857	-0.792464	-0.308563	-0.157212	0.0675286	-0.13204	0.199569	0.205223
protein	P07942	LAMB1	-0.0915634	-0.285302	0.0591904	0.119528	-0.12265	0.111252	-0.229136	-0.0152932	-0.0473694	-0.327695	0.0486168	0.0512328	-0.0530037	-0.0910066	-0.134087	0.320965	0.071947	0.339899	0.334908	-0.330679	-0.0829037	0.0558792	-0.138783	0.22202
protein	P08185	SERPINA6	-0.0944288	-0.142374	-0.209008	-0.193411	-0.459048	-0.101182	-0.382652	0.39171	-0.535741	-0.197547	-0.330944	-0.0959292	0.149538	-0.296803	0.117579	0.113464	1.14347	-0.235444	0.672743	-0.635346	-0.192368	0.0602328	-0.252601	0.200946
protein	P09417	QDPR	0.196904	-0.112686	-0.000156198	0.594235	0.342038	-0.427605	0.321984	0.124967	0.0536107	0.246377	0.0758516	0.449665	0.149587	-0.16809	-0.518409	0.0621798	0.480028	-7.34004	-1.72518	-0.0304497	0.133967	-0.856485	0.990452	0.19035
protein	P12235	SLC25A4	0.403055	-0.127754	0.0784354	-0.0256941	-0.754428	-0.698139	-0.002064	-0.322901	-1.3303	-0.692606	-0.294907	-0.694972	-0.944856	0.0128213	-0.528685	0.820075	0.361826	0.910084	-0.300334	1.2044	-0.34724	0.0545451	-0.401785	0.172297
protein	P12821	ACE	-0.3941	1.32754	-0.173441	0.0657884	-0.379706	0.624341	0.547141	-0.375014	-0.424747	-0.697279	-0.273301	-0.207328	0.754908	-0.346874	0.583833	-5.72568	-0.438754	0.0722469	0.484086	-5.72568	0.0120525	-1.08225	1.09431	0.178963
protein	P13645	KRT10	0.699614	-0.482695	-0.459626	-0.577636	0.41347	0.0540587	-1.10738	0.387168	0.589192	-0.304859	-5.8774	-0.80193	-5.8774	0.264573	-0.969132	-0.680509	1.25997	1.51821	-0.16573	-0.488583	-0.078869	-1.18179	1.10292	0.194468
protein	P13716	ALAD	0.164939	0.00877988	-0.643971	-0.448096	-0.0646093	-0.00500136	-0.382153	-0.229505	-0.375026	-0.192068	-0.0861127	0.1363	-0.088689	-0.286355	-0.166463	0.208597	1.02044	1.04757	-0.269375	-0.979722	-0.216671	0.0536189	-0.27029	0.219028
protein	P14384	CPM	0.731059	0.599215	-0.0730067	0.690404	0.890562	-0.670101	0.301784	-0.170205	-5.35469	0.663203	0.356305	-1.0955	0.345096	-5.35469	-0.267539	-0.270585	-5.35469	-5.35469	0.642092	0.796687	-0.239178	-1.55575	1.31657	0.20239
protein	P15153	RAC2	-0.590605	0.615828	1.69179	-1.4899	0.45612	-0.314291	-7.07164	-0.287811	-7.07164	-1.44348	-7.07164	-7.07164	-7.07164	-1.25264	-2.07375	-7.07164	-7.07164	1.6857	2.69424	-1.1341	-1.55056	-3.54388	1.99331	0.208113
protein	P15880	RPS2	-0.199302	0.281705	0.18019	-1.01118	0.182274	-0.313318	0.104034	-0.336028	-0.746666	-0.552553	-0.689701	-0.196254	-0.315435	-0.198095	-0.323892	0.562054	-0.101494	0.844543	-0.0239629	1.03231	-0.241084	0.0590076	-0.300092	0.203812
protein	P15941	MUC1	-1.63339	-1.63339	-1.63339	-1.63339	2.60941	-1.63339	1.47053	-1.63339	-1.63339	1.9251	-1.63339	1.11855	-1.63339	-1.63339	-1.63339	-1.63339	-1.63339	-1.63339	-1.63339	-1.63339	-0.542866	-1.35819	0.815326	0.195356
protein	P16070	CD44	0.031985	0.249771	-0.162614	0.500713	-0.0581715	0.0290426	0.053774	0.0340631	0.0350211	0.0526413	0.0267912	-0.012812	0.149429	-0.435794	0.183799	-0.838689	-0.447694	-0.172809	0.693624	-0.773939	0.0766225	-0.162809	0.239432	0.174061
protein	P16278	GLB1	0.108371	0.562191	0.325325	0.247256	0.142361	-1.60616	0.44274	0.734486	-0.691106	0.421094	0.612103	-0.088709	-0.00380379	-1.01967	-0.0179418	-1.5918	0.788617	-6.96184	0.0667199	-0.914627	0.0686559	-0.913096	0.981751	0.189934
protein	P17813	ENG	0.541005	1.2914	-5.20971	-0.0126021	0.129289	0.544195	0.167058	0.273003	-0.0795093	0.5123	0.0677893	-5.20971	-5.20971	0.0520559	-0.224597	-5.20971	-0.297209	0.95626	0.320941	-0.325027	-0.184357	-1.50789	1.32354	0.185633
protein	P18084	ITGB5	0.903362	0.517187	-0.363712	-0.295442	0.12641	-0.07069	-0.133623	-0.71722	-0.364384	0.0460242	-0.178659	0.209397	0.356318	0.312882	-0.173269	0.363564	-1.58181	-6.49964	1.38057	-4.3418	-0.0352087	-1.01524	0.980036	0.221342
protein	P18085	ARF4	-0.439356	0.169506	0.0788839	-0.482638	0.304495	-0.279443	0.13276	-0.199151	-0.78482	-0.439399	-0.436086	-0.206454	-0.307977	-0.0521078	-0.224219	0.20054	0.0178026	0.539432	0.0755818	1.08331	-0.193916	0.068982	-0.262898	0.180363
protein	P19022	CDH2	0.834769	-6.27326	0.35443	0.896466	0.491383	0.522147	-6.27326	-6.27326	0.779843	0.915575	0.963392	1.26139	-6.27326	0.323166	-6.27326	-6.27326	-6.27326	-6.27326	-6.27326	1.54434	-1.40252	-3.35473	1.95221	0.221721
protein	P19652	ORM2	0.172733	0.172865	-0.115978	-0.59064	-0.282054	0.107076	-0.371792	0.0560842	-0.474182	-0.409931	0.071878	-0.194859	-0.114727	-0.461541	-0.112594	-0.205733	0.339074	0.818003	0.810431	-0.275653	-0.173582	0.0674277	-0.24101	0.189389
protein	P19971	TYMP	-0.559314	-0.118043	0.708008	0.421073	0.139915	-0.409626	0.0940077	0.784588	-0.885703	0.482148	-0.69011	0.632011	-0.915963	0.0517728	-0.733751	-1.14577	-0.663153	-0.0876128	0.0581192	0.527876	0.0657055	-0.296658	0.362364	0.184484
protein	P20073	ANXA7	-0.144043	-0.13631	-0.0727197	-0.405177	-0.546453	0.118913	-0.080225	-0.0195203	0.200233	-0.170572	0.0896804	-0.443769	-0.0565788	-0.0169807	-0.173307	0.0444748	-0.0874745	0.651359	0.602183	0.0587973	-0.125587	0.0668386	-0.192426	0.188505
protein	P20160	AZU1	0.337599	-0.129066	1.66495	-9.36531	0.237087	0.163088	-9.36531	-0.491163	-9.36531	-9.36531	-9.36531	-9.36531	-3.19118	-9.36531	-9.36531	-9.36531	-9.36531	1.89479	2.96279	-9.36531	-3.56787	-6.38908	2.8212	0.209045
protein	P21266	GSTM3	-0.999816	-2.0282	-1.20285	0.369321	-0.77373	-0.761289	0.148568	-0.123749	-0.375237	-0.166139	-0.0897502	1.31055	0.0244518	-0.403761	1.05442	1.39639	0.0366672	-1.94802	-2.02607	0.301602	-0.591312	-0.0343518	-0.55696	0.212132
protein	P21283	ATP6V1C1	-0.637094	-0.317036	0.111936	-0.0210364	0.310342	-0.551049	0.240456	-0.0207653	-5.15069	-0.1781	-0.298792	0.321006	-0.546049	-0.650943	-0.747772	0.223402	-0.221893	0.895298	1.05719	0.624108	-0.621304	0.065555	-0.686859	0.21708
protein	P22352	GPX3	0.552484	0.345874	-0.526336	0.406527	-0.184891	0.400862	0.0218911	-0.158082	-0.200232	0.0107295	0.142042	-0.068921	0.285828	-1.01479	0.0492918	-0.320107	-0.541082	-0.64117	0.674189	-0.468873	0.0668828	-0.190359	0.257242	0.211637
protein	P22694	PRKACB	-0.255216	0.262987	-1.07088	-0.285728	0.431717	-0.18279	-0.334145	-0.196976	-0.890712	-0.469354	-0.701727	-0.866687	-0.184024	-0.183302	-0.144387	0.440135	0.0879391	1.54725	0.481836	-0.0876164	-0.299109	0.0389423	-0.338052	0.207553
protein	P22894	MMP8	-0.316596	0.339141	1.15313	-6.17234	0.0226017	0.131742	-6.17234	0.696634	-6.17234	-6.17234	-6.17234	-6.17234	-6.17234	-6.17234	-6.17234	-6.17234	-6.17234	2.18843	2.85827	-6.17234	-2.26627	-4.4332	2.16693	0.171245
protein	P22897	MRC1	-0.26443	-0.143869	-0.0834049	-0.244158	1.42185	-0.37591	-0.476074	-0.283526	-0.701885	1.49179	-0.327346	-0.466153	-0.0846834	-0.468999	-0.430855	-0.515665	-0.323515	-0.0868224	-0.125113	-0.374474	0.0340386	-0.320363	0.354401	0.173227
protein	P23219	PTGS1	0.109847	-7.15772	0.0858489	-0.0879547	-7.15772	0.668797	-0.151456	-0.65851	0.52702	0.209015	0.374211	-0.565982	0.0605449	0.416672	-1.38358	1.34783	0.00988544	-0.197773	-0.576197	0.440268	-1.36128	-0.00741222	-1.35387	0.177848
protein	P23229	ITGA6	-0.54642	0.729739	0.0554329	0.214586	0.696778	0.0878214	0.110526	-0.333589	-0.575149	0.0959547	-0.273231	-0.368903	-0.45197	-1.07519	-0.190061	-0.00713698	-0.737407	0.434307	0.981509	-0.847213	0.053568	-0.25353	0.307098	0.220205
protein	P23634	ATP2B4	-0.101011	-0.292643	0.120372	-0.0471939	-0.455824	-0.0244205	-0.281248	0.166572	0.321397	-0.324435	0.417978	0.127443	-0.0955892	-0.0648604	0.0459077	0.110448	0.146672	0.0168765	-0.144496	0.049557	-0.0918434	0.0609937	-0.152837	0.198091
protein	P24534	EEF1B2	-0.142587	-0.00446041	0.332296	0.32693	0.285244	-0.162453	0.117524	0.177489	0.117573	-0.325909	0.23299	0.51284	-0.0575426	-0.114583	0.141776	-0.515059	-0.100573	-0.857749	-0.447468	-0.208025	0.0721648	-0.141339	0.213504	0.187493
protein	P24752	ACAT1	-0.0126288	0.177262	-0.103914	-0.613367	0.0252568	0.153836	-0.00979404	-0.00149116	-0.406722	-0.52664	-0.0316546	-0.349352	0.153885	-0.0846172	0.0306427	0.411772	-0.0745552	0.572128	-0.364634	0.421461	-0.13182	0.0685075	-0.200328	0.192314
protein	P25787	PSMA2	0.229912	0.115309	0.0661847	0.0389534	0.301912	-0.443597	0.1029	0.380833	0.0493642	0.00482792	0.116986	0.453438	0.0825699	0.0136948	0.204658	-0.125648	-0.00305369	-1.40137	-0.855496	-0.382489	0.0846601	-0.189671	0.274331	0.177005
protein	P26885	FKBP2	-1.22463	-0.0215752	0.495277	0.748355	-0.230588	-0.0548106	0.461433	0.844302	-1.09735	0.515948	-0.792572	0.659722	0.155795	-1.52638	-1.23156	-0.910815	0.65341	0.292809	-0.750588	-0.633599	0.0436362	-0.408378	0.452014	0.191989
protein	P27348	YWHAQ	-0.32596	-0.137225	0.183309	0.392336	-0.0195855	-0.375884	0.359537	0.4607	-0.0175619	0.154094	0.384937	0.459846	-0.04635	-0.370581	0.325499	-0.375593	-0.0617133	-1.00146	-0.671632	-0.32986	0.067376	-0.168691	0.236067	0.216189
protein	P27635	RPL10	-0.635885	0.771916	0.227098	-0.949763	0.257497	-0.426715	-0.426172	-0.756686	-0.906588	-1.09263	-0.368203	-0.768081	-0.926078	-0.78397	0.109892	0.521145	-0.363011	1.15657	0.5486	1.15718	-0.393793	0.0284045	-0.422197	0.19357
protein	P28845	HSD11B1	-0.861267	1.09355	0.428878	0.168298	-1.64455	0.132176	0.499818	0.38441	-0.204889	-0.34658	0.617051	0.0583413	-0.0622086	-0.665618	-0.538845	-1.17729	-6.25576	-1.35595	1.55566	-1.25414	-0.0350147	-0.907877	0.872862	0.216637
protein	P29218	IMPA1	-0.363883	-0.436535	-0.0855759	0.109154	-0.282743	0.0819098	0.109006	0.167395	-0.371267	-0.0451583	0.162008	0.199049	0.0205597	-0.00789503	0.298002	0.0148569	0.659259	-0.18475	-0.296519	-0.234443	-0.11177	0.0630129	-0.174783	0.203382
protein	P29622	SERPINA4	0.267377	1.10594	-1.95371	-1.28225	0.25844	-0.27487	-0.5439	-6.28754	-0.541896	-0.398716	-1.08855	-0.751422	1.57799	-0.861394	0.421075	-0.701091	-0.322267	1.39444	-0.120554	-0.143836	-0.965112	-0.0595612	-0.90555	0.204922
protein	P29966	MARCKS	0.317998	0.436964	0.560185	-0.0199404	0.517868	-0.671876	-0.34278	-0.803502	0.127451	0.629081	-0.478791	-0.127956	-0.265668	-0.319949	-0.00505331	-0.973702	0.191276	0.305306	0.0540966	-0.531179	0.0751448	-0.215162	0.290307	0.182259
protein	P30040	ERP29	-0.056401	0.055953	-0.09932	0.00412973	0.0619432	-0.205689	-0.0272173	0.674826	-0.0994339	0.36958	-0.0278747	0.229693	0.00578008	-0.436189	-0.118081	-0.755287	0.215136	0.0608431	-0.96316	0.288249	0.0678371	-0.150089	0.217926	0.213584
protein	P30273	FCER1G	0.353985	0.0312684	0.235977	-0.357421	0.635857	-0.0549146	-0.191372	0.0298344	-0.41698	0.438236	-0.54853	-0.143738	-0.557083	-0.0616324	-0.248633	-1.07288	-0.571716	0.952368	0.503877	-0.610567	0.070447	-0.235853	0.3063	0.181323
protein	P31040	SDHA	0.0743502	0.178186	0.431283	0.187037	-0.329238	-0.17023	0.128256	-0.168009	0.161393	0.180824	0.357722	-0.0561501	0.0842644	-0.21557	-0.0914135	-0.534977	-0.686609	-0.122124	0.37284	-0.356973	0.0673852	-0.124899	0.192284	0.199195
protein	P31749	AKT1	-0.172862	-0.0704529	-4.12687	0.073105	0.364824	-0.123211	0.0120011	-4.12687	-0.363537	-4.12687	-4.12687	-1.09746	-0.567405	-0.0794544	-0.0238977	0.791841	0.429827	1.14436	-0.157255	1.86015	-1.26608	-0.182617	-1.08346	0.183796
protein	P35221	CTNNA1	-0.0296351	0.11328	0.131853	0.388487	0.164867	0.185937	-0.126511	-0.56731	0.370318	0.0182632	0.106614	-0.399744	-0.4486	-0.0618442	-0.186499	-0.133247	0.0693825	0.0496689	-0.061145	0.0288801	0.064955	-0.103653	0.168608	0.191884
protein	P35232	PHB	-0.291758	0.325179	0.108668	-0.590176	0.215013	0.0755227	-0.11811	-0.207021	-0.465992	-0.871888	0.167887	-0.438867	-0.0634434	-0.195189	-0.185418	0.196893	-0.314473	0.943725	0.301425	0.30804	-0.182056	0.0720579	-0.254114	0.182059
protein	P35998	PSMC2	0.0253347	-0.146313	0.130558	0.0128539	-0.140828	-0.341613	-0.0695115	-0.113316	-0.520784	-0.0923246	-0.525775	0.0724433	-0.070673	-0.0440895	-0.382415	0.392934	0.013574	0.767063	0.0601677	0.338279	-0.125594	0.0621508	-0.187745	0.214176
protein	P36269	GGT5	-0.387832	0.483113	0.768349	-0.0879163	0.0824789	0.293498	0.770672	-0.213878	-0.744441	-0.380399	0.320262	-0.468732	-0.147706	-0.0499508	-0.0989233	-0.74182	-0.86504	-0.696957	0.704779	-0.306512	0.0583644	-0.23506	0.293424	0.214438
protein	P36405	ARL3	-0.3771	-0.690145	-0.808129	-0.0290587	-0.346071	-0.772997	-0.125859	0.462391	-0.321684	0.075198	0.0492025	0.4603	-0.0761616	-0.773529	1.52408	-0.00160644	0.352548	-0.069993	-1.0799	0.0252708	-0.293346	0.0410215	-0.334367	0.20842
protein	P36897	TGFBR1	-3.59802	-3.59802	1.85487	-3.59802	1.22143	1.4332	0.72078	-3.59802	-3.59802	1.01175	-3.59802	-3.59802	-3.59802	-3.59802	-3.59802	1.81264	-3.59802	-3.59802	-3.59802	1.63214	-1.17481	-2.53394	1.35913	0.208059
protein	P36957	DLST	0.148495	0.0111473	-0.14752	0.264371	-0.268695	-0.0254669	0.305215	0.22717	0.162277	-0.0152243	0.376117	0.142469	0.0487717	0.0512396	0.0382107	-0.411532	-0.442607	-0.0310096	-0.368332	-0.488846	0.066177	-0.108552	0.174729	0.189812
protein	P37198	NUP62	0.72967	-0.751859	0.47644	0.097615	0.263736	0.652697	-0.39645	0.836881	-4.91386	0.151665	0.332223	-4.91386	-1.34631	-1.4869	0.0579282	-4.91386	-4.91386	1.2139	1.51314	-0.998482	-0.285347	-1.54561	1.26026	0.191958
protein	P39060	COL18A1	0.211816	0.488561	-0.00565523	-0.179349	0.0345275	0.441403	0.0784829	-0.329762	-0.0606076	-0.0153637	0.107402	-0.0851163	-0.196228	-0.610879	0.271156	-0.655763	-0.262944	-0.231128	0.65049	-0.447246	0.0664052	-0.146026	0.212431	0.205868
protein	P42167	TMPO	-0.588816	0.896808	0.349282	-0.152604	0.180325	0.43035	-0.293964	-0.222087	0.167495	0.202795	0.202622	-0.382964	-0.153313	-0.409877	-0.315515	-6.27907	-0.161124	-0.660037	0.472655	0.651768	0.0969583	-0.703485	0.800444	0.217918
protein	P42785	PRCP	1.24097	0.820784	-1.23385	-2.0626	0.364774	0.665469	-0.856424	-1.47822	-0.208603	0.479899	-0.922338	-0.099283	-8.10721	1.64704	0.268213	0.845512	-8.10721	-1.93715	-0.74294	-0.51396	-0.226781	-1.76693	1.54015	0.184202
protein	P46821	MAP1B	-0.0398777	-0.767722	-0.349274	-0.157024	-0.497339	-0.21755	-0.240371	0.0289345	0.597058	0.0413039	0.594141	0.346483	0.00402301	0.20559	-0.10491	-0.0727605	0.417402	-0.271571	-0.489237	0.120581	-0.160186	0.0749741	-0.23516	0.172409
protein	P49903	SEPHS1	-0.0983019	1.09035	0.241508	0.575574	-0.0937376	-5.10489	0.511122	0.849724	-0.0792766	0.489592	0.104632	0.345384	0.0517137	-0.722622	-5.10489	-0.0185525	-5.10489	-5.10489	0.401775	0.418284	-0.161834	-1.47341	1.31157	0.181573
protein	P51608	MECP2	0.240441	0.88727	0.656679	-0.562121	0.235777	0.1947	-0.710411	-0.460363	-0.0697669	0.246771	-0.469184	-0.287679	-0.12106	-0.740468	-0.0116003	-0.958486	-0.0332238	-0.0686166	0.860356	-0.728834	0.0658976	-0.25588	0.321777	0.186073
protein	P51692	STAT5B	-4.49547	0.993382	0.634002	-4.49547	1.61149	-4.49547	-4.49547	-4.49547	-4.49547	-4.49547	-4.49547	-0.91513	-4.49547	-4.49547	0.275636	1.5518	-4.49547	1.48136	1.49302	1.39749	-2.82294	-1.26977	-1.55317	0.213111
protein	P51911	CNN1	-0.0171034	-1.50324	-0.679786	-0.263244	-1.11577	-0.208177	-0.374728	0.41637	0.483533	-0.41367	0.240634	0.806975	-0.0872798	0.433384	-0.252707	0.695324	0.750808	-0.759345	-1.62044	0.421954	-0.367582	0.0629306	-0.430512	0.180859
protein	P52566	ARHGDIB	-0.0417488	0.140622	0.362319	-0.18815	0.102864	-0.148173	-0.130315	0.488324	0.22137	-0.0716288	-0.0743844	-0.0290725	-0.263109	-0.403757	-0.293543	-0.913045	0.172333	-0.111789	0.814465	-0.565167	0.0735484	-0.166707	0.240255	0.179351
protein	P53708	ITGA8	0.975691	1.47949	0.229852	-0.162257	1.4727	-2.08973	-5.03417	-5.03417	-5.03417	-5.03417	-5.03417	-5.03417	-5.03417	-5.03417	-5.03417	-5.03417	-5.03417	2.57087	1.94873	-5.03417	-1.82309	-3.57538	1.75228	0.193713
protein	P55268	LAMB2	-0.808153	-0.0339116	0.0749995	-0.0120676	-0.540069	0.344599	0.400464	0.700677	0.662852	-0.0801055	0.807001	-0.644408	-0.198542	0.392827	-1.21269	-0.724936	0.0462592	-4.22494	0.349637	0.00669093	0.0709284	-0.540311	0.611239	0.204275
protein	P60981	DSTN	-0.537823	-0.920084	-0.441216	-0.322373	-0.435167	-0.190422	0.147477	0.456676	-0.492037	-0.356481	-0.136523	0.782494	0.124989	-0.421568	0.208076	1.26111	0.567186	-1.01873	-1.27999	0.324858	-0.309145	0.0411903	-0.350335	0.218712
protein	P61019	RAB2A	-0.153177	0.340681	0.0912433	0.220573	0.382245	-0.128091	0.335225	0.0382442	-0.530008	0.0424731	-0.627206	0.133347	-0.586036	-0.274705	-0.382272	-0.253635	-0.19296	0.349035	-0.126097	0.552603	0.0639408	-0.140792	0.204733	0.22073
protein	P61081	UBE2M	-0.713549	-1.02968	-0.371086	0.485149	0.246545	-0.431728	-0.525987	0.570514	-0.636442	-0.112646	-0.0390412	0.367768	-0.0474711	-1.23043	-0.273172	0.0343546	0.28034	0.317892	0.538346	0.704519	-0.251891	0.0653105	-0.317201	0.207542
protein	P61204	ARF3	-0.205502	0.278469	-0.271119	-0.330625	0.256578	-0.226465	0.221761	-0.192789	-0.41295	-0.418247	-0.614783	-0.20945	0.17231	-0.131191	-0.0441066	0.388276	0.445146	0.16895	0.156794	0.343782	-0.130089	0.0675727	-0.197661	0.197494
protein	P61313	RPL15	-0.388654	0.185407	-0.478178	-7.51447	0.22747	0.026292	-0.442742	0.149865	-0.60362	-0.2888	-0.408709	0.0242478	-0.36132	-0.535595	-0.803422	-0.200957	0.0676487	1.20833	1.31853	0.411693	-0.912743	0.0720451	-0.984788	0.20446
protein	P61626	LYZ	-0.764905	0.835159	1.07045	-7.29982	-0.598581	-1.18089	-1.94401	-1.43121	-7.29982	-7.29982	-7.29982	-7.29982	-7.29982	-7.29982	-7.29982	-7.29982	-7.29982	2.70993	2.79645	-2.04987	-2.59135	-4.76423	2.17288	0.207722
protein	P61978	HNRNPK	-0.159775	0.423958	0.269705	-0.334997	0.280263	0.182796	-0.123926	0.0199799	-0.0207536	0.0770237	0.0782136	0.198709	-0.148692	-0.220311	-0.0537058	-0.622289	0.216405	-0.169022	-0.131033	-0.149099	0.0614274	-0.100082	0.16151	0.210083
protein	P62277	RPS13	0.166915	0.750888	0.318331	-0.354981	0.230045	0.190814	0.0976186	-0.434293	-0.141169	-0.161076	-0.522888	-0.600026	-0.376301	0.0554182	-0.110842	-0.410067	-0.631557	0.217076	0.667771	-0.00018835	0.0663093	-0.171161	0.23747	0.204324
protein	P62330	ARF6	-0.399924	0.662601	-0.909146	-0.266638	0.167529	-0.0932756	-0.54694	-0.433054	-0.505656	-0.125327	-0.499288	-0.825867	-0.240141	-0.267627	-0.187674	0.269143	0.158136	0.942753	0.794166	0.469281	-0.244983	0.0612882	-0.306271	0.197038
protein	P62906	RPL10A	-0.035461	0.461302	0.240883	-0.0632287	0.518149	0.103426	-0.0330606	0.0660308	-0.200787	-0.403992	0.198015	-0.319661	-0.204886	-0.124849	-0.0205449	-0.286508	-0.660054	0.234326	0.00403899	0.00196259	0.0653261	-0.117816	0.183142	0.200699
protein	P62917	RPL8	-0.249948	1.22919	-0.239786	0.0599326	0.69273	-0.047124	0.0155477	0.173198	-0.466446	0.00784553	-0.245602	0.262783	-0.426487	0.261318	0.037929	0.132538	-0.622327	-2.02269	-7.15271	0.548067	0.117514	-0.922718	1.04023	0.166269
protein	P63172	DYNLT1	0.0491711	-0.324752	0.0224576	-0.188087	-5.33855	-0.110954	0.148408	-0.463254	0.188787	0.00809086	-0.626186	0.295698	-0.0109249	0.288453	-0.000992492	0.726521	0.246586	0.34468	-0.414323	0.479106	-0.600868	0.132862	-0.73373	0.183183
protein	P68402	PAFAH1B2	-0.265121	-0.0350625	-0.104903	0.354536	-0.0460157	-0.369033	0.526831	0.614938	-0.620001	0.642534	0.37554	0.677858	-0.203635	-0.573334	-0.0447393	-0.68215	0.0774748	-0.758252	-0.735904	-0.359371	0.0698703	-0.222651	0.292522	0.187831
protein	P80303	NUCB2	0.337517	0.592871	0.196385	-0.301797	0.127857	-0.124363	-0.260714	0.213809	-0.447206	0.426726	0.145432	0.182438	-0.17768	-0.264971	-0.366158	-1.37745	-0.00708197	0.456585	-0.0228974	-0.475182	0.0761085	-0.190696	0.266805	0.194892
protein	P84095	RHOG	-0.804122	-0.00718595	0.576663	-1.31299	0.100881	-0.727897	0.495547	-1.20611	-1.25917	-0.662076	-1.36585	-0.908093	0.331816	-0.20386	-0.147233	0.0659786	0.272955	-0.498855	1.62637	0.976977	-0.480646	0.0150202	-0.495666	0.174302
protein	P99999	CYCS	0.0751824	-0.417942	-0.0242619	-0.0483272	0.0923713	-0.343203	0.156632	0.588949	0.0769116	0.536622	-0.12173	0.519178	0.195297	0.335896	-0.41534	-0.714307	0.232587	-0.488787	-0.379194	-1.01757	0.0692933	-0.185397	0.254691	0.206276
protein	Q00887	PSG9	0.942542	0.353958	1.34374	-6.42777	-6.42777	-6.42777	-6.42777	-6.42777	-6.42777	0.396952	-6.42777	-0.0404064	1.19643	0.325918	0.467328	-6.42777	0.70401	1.75431	0.954483	-6.42777	-3.55294	-1.39212	-2.16082	0.182409
protein	Q03405	PLAUR	-3.87827	1.69864	2.08818	-3.87827	-0.282249	-0.710368	-3.87827	0.774891	-3.87827	-0.240613	-3.87827	-3.87827	-3.87827	-3.87827	-3.87827	-3.87827	-3.87827	1.47544	2.29699	-3.87827	-1.21846	-2.72537	1.50691	0.169552
protein	Q04446	GBE1	-0.309503	-0.335726	-0.00154416	0.954997	-0.0723561	-0.818875	0.609031	-0.29834	0.356702	0.641246	0.241605	0.0350504	-0.122452	-0.329309	-0.36368	0.0979786	-0.0426138	-1.6899	-0.388151	-0.0697804	0.0725633	-0.263126	0.335689	0.18916
protein	Q04917	YWHAH	-0.0147174	-0.360877	0.430731	0.262197	0.0486147	-0.209717	0.041804	0.234542	0.0888868	0.107993	0.177154	0.2698	-0.245661	-0.0542358	0.16563	-0.13279	0.168372	-0.483944	-0.660192	-0.340261	0.0629456	-0.113613	0.176558	0.217945
protein	Q06033	ITIH3	0.615473	0.823665	0.371475	-6.38725	-0.426443	-0.0921671	0.254584	-0.773301	0.261824	0.116982	-6.38725	-6.38725	0.107209	0.102492	0.35465	-6.38725	0.26257	1.31742	1.31013	-6.38725	-0.523516	-2.20945	1.68594	0.203665
protein	Q06828	FMOD	0.740837	1.55665	-0.580504	-2.91432	-0.607603	0.863335	-7.45277	-2.62502	-0.863472	-1.29427	-0.42607	-2.31561	0.17609	-0.501924	0.553532	-0.232538	-0.0917649	1.06237	1.32642	-1.51215	-1.31771	-0.196164	-1.12155	0.208703
protein	Q07960	ARHGAP1	-0.107461	-0.391983	0.0999582	-0.310977	-0.222508	-0.409354	-0.131887	0.432719	-0.290979	-0.210163	0.199831	0.59979	-0.076018	-0.0554426	0.261322	0.41624	0.44373	-0.494185	-0.649679	0.086881	-0.154263	0.0732469	-0.22751	0.17667
protein	Q08431	MFGE8	-0.364233	0.0450964	-0.351123	0.379593	-0.597045	0.298445	0.0342076	0.756925	0.198846	0.267754	0.0420048	-0.052048	-0.185624	-0.0266891	-0.56384	-0.785544	-0.196168	0.339915	0.257007	-0.504969	0.0668465	-0.167595	0.234442	0.209302
protein	Q12884	FAP	-1.37099	-0.0699143	-0.987989	-1.27989	-1.5528	1.0584	-0.00273135	-1.16853	-1.3127	-0.177664	-1.16948	-0.127716	-1.31669	-1.31581	0.573176	1.0348	1.93908	-1.13902	0.0923534	0.620188	-0.686481	-0.0809105	-0.605571	0.182779
protein	Q12913	PTPRJ	-6.295	1.73579	-0.477929	-0.411744	0.261228	-0.100129	-0.120374	0.203787	-6.295	-6.295	-6.295	-6.295	2.81635	-6.295	-6.295	-6.295	-6.295	0.614287	1.19825	-6.295	-1.77944	-3.94361	2.16417	0.170024
protein	Q13098	GPS1	0.0195343	-0.13499	0.265572	0.15849	-0.233676	-0.261738	-0.26511	0.0277847	-0.132801	-0.297717	-0.17162	0.149699	-0.0212743	-0.0356682	0.187912	0.086325	0.184261	0.455028	-0.0112781	-0.255707	-0.0854652	0.0567678	-0.142233	0.21778
protein	Q13126	MTAP	-0.328803	-0.311756	0.189231	0.327795	-0.821811	-0.307361	0.102756	1.0708	0.0634148	0.0439185	0.496249	0.722143	0.407532	-1.04811	-0.106423	-0.0356414	0.69693	-6.58941	-6.58941	-0.0554759	0.00281861	-1.21016	1.21298	0.191154
protein	Q13162	PRDX4	0.394515	0.472109	0.0954381	0.0447876	0.368117	-0.275037	0.203629	-0.306073	-0.441691	0.121569	-0.279187	0.108944	0.000454242	-0.632316	-0.318965	-0.335801	-0.104641	0.287366	0.152535	-0.163558	0.0677364	-0.128517	0.196253	0.195954
protein	Q13177	PAK2	1.89112	-6.99793	0.982028	0.331608	0.305617	-2.45088	0.513987	0.444355	-0.821438	-0.72252	-0.710086	-0.724574	-6.99793	-1.33299	-0.966873	-0.117491	-6.99793	1.81452	-6.99793	0.113845	-0.652405	-2.29174	1.63934	0.216407
protein	Q13435	SF3B2	-0.0917726	0.184285	0.32119	0.449998	-0.0868732	0.493046	0.20843	0.0123547	-0.0192272	-0.123228	-0.213645	-0.433238	-0.936089	-0.0841672	-0.605102	-5.92093	0.287877	0.209591	0.786659	0.0661839	0.13482	-0.684286	0.819107	0.180387
protein	Q13445	TMED1	0.383803	0.806008	-0.0560961	-0.456328	0.330147	0.262908	0.221096	0.0733605	-0.288684	-1.39565	0.119954	-0.100157	-0.267011	-0.258728	0.00865424	-5.9734	-5.9734	0.537501	1.37031	-0.686061	-0.0119437	-1.12223	1.11029	0.192445
protein	Q13492	PICALM	-1.93699	-0.963979	-0.872808	-7.57963	-1.6294	0.709048	-1.62178	-1.1212	-1.79638	-1.78739	-1.07344	-1.20117	-1.53296	-1.76249	-1.4843	-1.72217	-1.36353	0.599586	3.43982	-1.36455	-1.86005	-0.746519	-1.11353	0.192774
protein	Q13555	CAMK2G	-0.130444	-0.746558	-0.109686	-6.02592	0.110901	-0.197593	-0.760454	0.171822	-0.056498	-0.132674	-0.696412	-1.35912	-0.390551	0.21584	-0.515563	0.791282	0.333154	0.998045	0.609548	0.896654	-0.787711	0.0882882	-0.875999	0.175433
protein	Q13630	TSTA3	-0.318936	0.0767682	-6.41193	-0.358549	0.320985	-0.0701398	0.189972	-0.602652	-0.594327	-0.404337	-1.04847	-0.217535	0.0219018	0.0161508	-0.255228	0.506691	0.661112	1.34253	-0.624977	0.621653	-0.817314	0.102383	-0.919698	0.171624
protein	Q13636	RAB31	-0.638437	-0.121222	0.113124	0.549999	0.444509	-0.183171	0.117089	0.352679	0.0403308	0.176157	-0.205487	0.0514447	-0.847572	-0.349984	-0.261002	-0.168713	0.757294	-2.0225	0.083836	0.222725	0.0851057	-0.273995	0.359101	0.182266
protein	Q13740	ALCAM	0.280202	-0.138855	-0.162094	0.845941	0.0324825	-0.290772	0.076939	0.0483783	0.603258	0.0601197	0.277915	0.66726	-0.566001	0.510276	0.0730202	-6.7344	-1.21971	-0.625076	-0.298554	-0.246417	0.13556	-0.816168	0.951728	0.171607
protein	Q14152	EIF3A	-0.00667788	0.41681	0.122104	-0.937674	0.0546787	-0.175181	-0.17784	0.12493	-1.22639	-0.672017	-0.370945	-0.232283	-0.0251895	-0.298408	-0.424164	0.379274	-0.236073	0.891362	0.710342	0.377335	-0.247726	0.0771249	-0.32485	0.170213
protein	Q14318	FKBP8	-0.484312	0.0405254	0.235496	0.245402	-0.488395	-0.194899	0.123479	0.453711	0.369128	-0.00956738	0.719066	0.163056	-0.0774551	0.19102	0.283949	-0.181525	0.513105	-6.14093	-6.14093	0.206375	0.0290566	-1.04643	1.07548	0.211484
protein	Q14558	PRPSAP1	-0.641063	-0.201831	-0.38166	0.8329	-1.07686	-0.0917491	-0.228023	0.657084	0.863303	0.028367	-6.02728	0.177002	0.165414	0.976929	-0.374309	-6.02728	-0.434036	0.0912749	0.666181	-0.245532	-0.0239536	-1.10316	1.07921	0.208557
protein	Q15046	KARS1	0.445303	0.286837	0.128824	0.247367	0.114167	-0.176384	-0.00506179	-0.140323	-0.373937	0.196924	-0.161641	0.0460741	-0.180568	-0.305105	-0.0404058	-1.06465	0.17251	0.18795	0.282814	-0.326271	0.0723716	-0.13893	0.211301	0.194452
protein	Q15063	POSTN	-0.550911	0.152599	0.0145084	-0.0849803	1.67206	-0.0422312	0.119828	-0.0852461	-0.459458	-0.414007	1.00057	-0.196301	-0.510104	-0.837709	-0.915412	-1.13456	-0.11649	-0.376635	-0.337078	-0.0250036	0.032216	-0.344872	0.377088	0.183564
protein	Q15075	EEA1	-0.122748	-0.377658	-0.106778	-0.0562427	1.70886	-0.377205	-0.0527159	-0.0321407	-0.320952	0.107375	-0.491101	-0.173304	-0.168681	-0.04843	-0.19121	-0.388214	0.214049	-0.393396	0.0423651	-0.952763	0.0369797	-0.255068	0.292048	0.204488
protein	Q15185	PTGES3	-0.0591964	-0.00974148	-0.0666253	0.574305	-0.251593	-0.524575	-0.00322473	0.445362	0.108774	0.589306	-0.0724553	0.223843	-0.00582166	0.000801215	-0.0708562	-0.44918	0.43512	-0.941383	-1.02514	-0.0563814	0.0802792	-0.196145	0.276424	0.17187
protein	Q15363	TMED2	-0.436658	1.30768	0.125495	-0.364481	-0.19737	0.245704	0.0794234	0.143958	-0.0249009	-0.366081	0.587878	0.246408	-0.29349	-0.298046	-0.315068	-1.00085	-0.405943	-1.25748	0.413302	-0.298404	0.0512769	-0.262169	0.313446	0.214965
protein	Q16082	HSPB2	-5.44589	-5.44589	0.4468	0.621246	0.533269	-5.44589	1.47645	1.14897	1.08488	0.618119	-5.44589	-5.44589	0.690251	-5.44589	1.0638	0.539194	-5.44589	-5.44589	-5.44589	0.706363	-1.04079	-2.96758	1.92678	0.170237
protein	Q16585	SGCB	-0.231474	0.285332	0.262478	0.575282	-0.0537996	0.0509793	-0.265817	0.143826	0.326895	-0.39108	-0.463535	0.0492373	-0.146014	-0.438042	-0.070875	-0.384438	-0.719254	0.433991	0.84371	-1.27136	0.0702622	-0.216658	0.28692	0.198225
protein	Q16629	SRSF7	-0.170566	0.678297	-0.351015	-0.0852296	0.211404	0.377779	0.128501	0.233806	0.508956	0.145181	-0.458495	0.123324	0.509084	-0.358848	-0.386967	-7.56203	-0.103138	0.296501	-0.332399	-0.347171	0.167712	-0.862014	1.02973	0.177051
protein	Q32P28	P3H1	-0.247681	0.284056	0.387855	-0.318716	0.43517	-0.133549	-0.17485	0.190364	0.551596	-0.321939	0.381151	0.148733	-0.382314	-0.398936	-0.20919	-1.01464	0.207583	0.494499	-0.461446	-0.541148	0.0652307	-0.177571	0.242801	0.22022
protein	Q4G0N4	NADK2	0.275988	0.379987	0.725273	0.281861	0.468412	-0.599167	0.235793	-0.334735	-0.484284	0.127166	-0.0593587	0.507654	-5.39707	-0.418762	-0.188507	-0.473401	-0.349467	0.427285	0.224971	-0.418238	0.107629	-0.614489	0.722119	0.201126
protein	Q5T1M5	FKBP15	-3.99643	0.121457	1.46743	-0.112823	0.735478	-0.0681799	-0.154176	0.412914	-0.513849	-0.349141	-3.99643	-0.489495	-3.99643	-0.0200504	-3.99643	-3.99643	-0.319211	0.987183	1.58121	0.137653	-0.245733	-1.41084	1.16511	0.177466
protein	Q6GMV2	SMYD5	0.211944	0.32121	-0.199956	0.82133	0.407423	-5.09689	0.539661	0.481602	-0.197056	0.733811	0.406305	0.516767	-0.0543878	-5.09689	0.502692	-0.636286	0.55232	-5.09689	-0.183461	-5.09689	-0.197692	-1.41867	1.22098	0.214423
protein	Q6IPX3	TCEAL6	-0.215041	0.265294	0.301069	0.369509	0.0290125	-0.444377	0.0110031	-0.391358	0.303528	0.1965	-0.106501	0.240606	0.0384785	0.0216905	0.819317	0.133846	0.601393	-6.67203	-6.67203	-0.0646361	0.0425141	-1.16599	1.2085	0.193713
protein	Q6NVY1	HIBCH	0.663569	-0.195796	-0.682512	1.07786	-0.287401	0.143009	0.531964	0.19783	-0.315922	-0.566895	-0.227647	-0.144696	0.672139	-0.185989	-0.730426	-0.0142197	-0.226814	-0.618072	-0.304526	-0.568502	0.0565701	-0.234875	0.291445	0.206426
protein	Q6P2Q9	PRPF8	-0.40445	0.476449	-0.122743	-0.554608	0.155791	-0.0268651	-0.311459	1.38122	-0.748437	0.544329	-2.00835	-2.04206	-0.622517	-0.786249	-0.253455	-0.67217	-0.188082	0.616299	1.04108	0.0542446	0.0389225	-0.486126	0.525048	0.167273
protein	Q6ZUX7	LHFPL2	0.834468	-4.25241	-0.0041124	1.12914	-4.25241	0.588519	-4.25241	0.49686	1.07989	0.790827	0.848561	-4.25241	-4.25241	0.742548	0.501079	-4.25241	-4.25241	-4.25241	1.54215	-4.25241	-0.784166	-2.18802	1.40385	0.217958
protein	Q7RTP6	MICAL3	-4.95298	1.20095	0.497165	0.687873	-4.95298	-4.95298	0.80733	1.28271	0.69814	-0.352393	1.35167	0.669986	-4.95298	0.484979	-4.95298	-4.95298	-4.95298	-4.95298	-4.95298	1.17432	-1.00372	-2.60369	1.59998	0.217648
protein	Q7Z304	MAMDC2	0.773627	0.298306	0.065924	0.0120377	0.665818	0.932507	-0.146623	-5.24794	-0.296613	-0.77964	0.407784	0.142113	0.511891	0.728265	0.148159	-5.24794	-5.24794	-5.24794	1.29751	-5.24794	-0.37226	-1.7756	1.40334	0.20508
protein	Q86TI2	DPP9	-6.44905	2.41322	-0.771745	0.510599	-0.0455587	-0.736491	0.18453	0.236402	0.00246654	-0.0160387	-0.119948	0.081348	-0.0584696	0.140282	-0.115571	-0.203402	-6.44905	-6.44905	-6.44905	-0.13472	-0.467167	-1.97576	1.5086	0.213705
protein	Q86TM6	SYVN1	0.061797	0.174752	0.129292	-0.00188097	0.185614	0.0603474	0.0223337	-0.0221609	-0.0958612	0.0694152	0.171917	-0.254687	-0.0193664	0.0947603	0.134313	-6.49497	-6.49497	0.747064	0.606239	0.2986	0.0583648	-1.12111	1.17948	0.191786
protein	Q8IY17	PNPLA6	-3.44836	-3.44836	1.09871	-3.44836	-3.44836	-3.44836	-3.44836	-3.44836	-3.44836	-3.44836	-3.44836	-3.44836	-3.44836	-3.44836	-3.44836	1.74511	-3.44836	2.90754	-3.44836	2.46912	-2.99366	-1.70168	-1.29198	0.198437
protein	Q8IY33	MICALL2	0.317183	0.161599	0.483262	0.493616	0.671476	-0.347617	-0.071383	0.120962	-1.03168	-0.13547	-0.57202	-0.0792818	0.0686996	-0.487383	0.205467	-0.403698	0.123766	-0.0310884	-0.167868	-0.388845	0.0661952	-0.173225	0.23942	0.217089
protein	Q8N2G8	GHDC	0.459487	0.730369	0.045061	-5.61596	-0.225368	0.492508	0.689175	0.6577	0.390644	-0.0111687	0.98571	-5.61596	-0.593274	-0.374696	0.473508	-0.117096	-5.61596	-5.61596	0.669192	-0.354691	-0.238756	-1.61592	1.37717	0.20045
protein	Q8N8A2	ANKRD44	-2.12654	-2.12654	-2.12654	-2.12654	-2.12654	1.16655	-2.12654	-2.12654	-2.12654	-2.12654	-2.12654	-2.12654	-2.12654	-2.12654	0.826447	-2.12654	-2.12654	2.18414	2.95852	-2.12654	-1.79723	-0.891665	-0.905564	0.214697
protein	Q8NBS9	TXNDC5	0.291245	0.0902095	0.248117	0.00182656	-0.0673096	-0.198939	0.176909	-0.0986372	0.184317	0.0090986	0.329773	0.253612	0.0663502	-0.153561	0.0177024	-0.374516	-0.0042348	-0.367019	-0.76746	-0.0716324	0.0636836	-0.107099	0.170782	0.210623
protein	Q8NC56	LEMD2	0.34583	0.50284	0.809608	-0.339352	0.154308	-0.207232	-0.815305	0.18559	-0.334677	0.892773	0.163147	0.120114	0.0440776	-0.36319	-0.157159	-6.19116	-0.592875	-0.0283854	0.0392845	-0.254984	0.119438	-0.722113	0.841552	0.188852
protein	Q8NDH3	NPEPL1	-0.17956	-0.111606	0.0508134	0.14292	-0.179423	-0.381346	-0.0707902	0.78987	0.955442	-0.0951617	0.730389	0.118992	0.244312	0.92281	-0.103511	-0.670116	-0.764905	-6.94738	-1.64612	-0.879321	0.0921159	-0.899485	0.991601	0.176816
protein	Q8TAT6	NPLOC4	0.0924684	-1.1881	0.305713	0.2719	-0.531011	-0.293354	0.326114	0.525226	0.436968	0.245969	1.08717	0.157196	-1.00779	0.0942909	0.153937	0.107641	0.305286	-5.97046	-5.97046	0.0687802	0.0191896	-1.09744	1.11663	0.187945
protein	Q8TDZ2	MICAL1	-3.86525	1.13026	1.39185	-3.86525	-3.86525	-3.86525	-3.86525	-3.86525	-3.86525	-3.86525	-3.86525	-3.86525	-3.86525	0.207113	-3.86525	-3.86525	0.444561	2.92824	1.61715	0.137584	-2.83999	-1.39916	-1.44083	0.190749
protein	Q8WX92	NELFB	0.14034	1.00367	0.983024	-0.662373	0.479559	0.254512	-0.204026	-0.186728	-0.931056	-0.36659	-0.127221	-1.37249	0.143961	-0.338688	-0.00944497	-3.39575	-0.637259	0.548791	0.815467	-1.00411	0.0510334	-0.537674	0.588708	0.180184
protein	Q92520	FAM3C	0.177964	0.323481	-0.157999	-0.125096	0.0459041	-0.0175306	0.118163	0.0220835	0.231096	-0.00235436	0.57278	0.227657	0.0576558	-0.28854	-0.0315746	-0.624197	-0.194365	0.0372331	-0.428703	-0.46784	0.0615711	-0.113989	0.17556	0.221989
protein	Q92597	NDRG1	0.201388	0.646438	-0.329838	0.225658	-0.281247	0.418901	0.369714	0.142075	-0.975314	0.234978	-0.912201	0.265981	-0.0062698	-1.27545	0.599012	-0.24019	-0.715784	-0.161622	0.310948	-0.265776	0.0652752	-0.240135	0.30541	0.218018
protein	Q92599	SEPTIN8	0.62195	-0.185834	0.569442	-0.383473	0.842323	0.211398	0.0310128	0.305845	-0.307417	-0.693204	-0.386522	-0.104443	0.234958	-0.22692	0.0343292	-6.58712	0.962954	-0.352593	-0.874132	-0.605633	0.101204	-0.790512	0.891716	0.193237
protein	Q96A58	RERG	-3.58208	-3.58208	0.0682981	-3.58208	-3.58208	-3.58208	-3.58208	0.625393	-3.58208	-3.58208	-3.58208	-3.58208	-3.58208	1.09652	-3.58208	2.72078	2.17549	-3.58208	-3.58208	1.58102	-2.7963	-1.39187	-1.40443	0.180577
protein	Q96CW1	AP2M1	-0.839345	-0.0300936	0.31434	-0.802225	0.457133	-0.31774	-0.54976	-0.141354	-0.881464	-1.07706	-0.274291	-0.481183	-0.0276211	-1.4913	-0.272774	0.0671579	-0.282473	1.50069	0.406594	1.091	-0.386757	0.0235804	-0.410338	0.201443
protein	Q96CX2	KCTD12	-0.128533	-0.0412039	0.0622978	-0.0170269	0.0368378	-0.275139	0.0353421	0.835434	0.057398	0.0623905	0.344069	0.233079	-0.276983	-0.28459	-0.415192	-0.490625	0.236069	0.032208	-0.469604	-0.218135	0.0627798	-0.130971	0.19375	0.209777
protein	Q96DB5	RMDN1	-0.284251	-0.312945	-0.377464	-0.0438525	2.03374	-0.267577	-0.204684	-0.299853	0.116641	-0.406937	-0.259615	-0.176937	-0.21437	0.110575	-0.885406	-1.90791	0.163866	-6.97202	0.570047	0.147975	-0.00471807	-0.942379	0.937661	0.207708
protein	Q96G03	PGM2	-0.141619	0.117692	-0.0478837	-0.279782	-0.0479664	-0.140221	0.273131	0.0540363	-0.783255	-0.422826	-0.331514	0.0904077	0.162378	-0.809681	0.238987	0.0356504	0.503029	0.267839	0.160465	0.351756	-0.141869	0.0669317	-0.208801	0.216824
protein	Q96K49	TMEM87B	0.129746	0.400352	0.192907	0.283558	0.272565	-1.59707	0.776037	-0.396831	0.0759705	0.291396	-5.99837	0.217368	0.186327	-0.134197	0.0550397	0.121576	-0.1668	0.687209	-5.99837	0.093212	0.0428632	-1.0937	1.13656	0.181106
protein	Q96N66	MBOAT7	1.05204	0.0264532	-0.390661	-6.20945	0.217083	0.635011	-0.975625	-0.33043	1.46265	0.484398	-2.587	-6.20945	-6.20945	0.17076	0.458798	0.756377	-6.20945	0.500718	0.544029	-0.539015	-0.402854	-1.93237	1.52951	0.201354
protein	Q99584	S100A13	0.50331	0.315022	-0.0899563	0.287072	-0.113152	-0.0817931	-0.113584	-0.0311345	0.0292907	-0.010919	0.109998	-0.102051	0.506734	0.148908	0.0822722	-0.456494	-0.127001	-0.587613	-0.388737	-0.472869	0.0694155	-0.128685	0.198101	0.185124
protein	Q99805	TM9SF2	-0.238228	0.186692	0.152961	-0.40399	0.131003	0.0654722	0.210867	0.117574	0.345348	0.181797	-0.48374	-0.285589	-0.110426	-0.254139	0.0235156	-1.0207	-1.00786	0.593841	0.938511	-0.677639	0.0749495	-0.228422	0.303372	0.178681
protein	Q99969	RARRES2	-3.73271	-3.73271	-3.73271	1.28107	-3.73271	-3.73271	-0.016231	-3.73271	1.59377	-3.73271	1.61561	0.898926	1.1926	1.23048	1.37096	-0.767156	-3.73271	-3.73271	-3.73271	-3.73271	-2.32703	-0.93894	-1.38809	0.195923
protein	Q9BSL1	UBAC1	1.5737	1.39758	-6.616	-6.616	-6.616	-6.616	0.565388	-6.616	-6.616	-6.616	-6.616	-1.05526	0.127259	2.11147	-6.616	-6.616	1.0079	0.68478	1.71529	-6.616	-4.27754	-2.18726	-2.09028	0.222585
protein	Q9BT78	COPS4	-0.0120196	-0.0360179	0.0509679	0.486838	0.143921	-0.321161	0.064687	0.319899	-0.109186	-0.00454564	-0.180766	-0.0239288	0.0203858	0.0155991	-0.0661389	0.0171359	-0.150868	-0.184129	-0.192524	-0.0615416	0.0583382	-0.0806776	0.139016	0.190101
protein	Q9BXK5	BCL2L13	0.415048	0.647127	0.841144	1.05952	1.10912	-4.69174	-0.00798614	-4.69174	0.0598309	0.886656	0.49933	-0.506391	-0.733554	-4.69174	-4.69174	0.241838	-4.69174	-4.69174	0.577009	0.638477	-0.437303	-1.80503	1.36772	0.203456
protein	Q9BXN1	ASPN	0.184584	0.101224	-0.10409	-0.384479	-0.509941	0.13072	-0.432323	-0.414201	0.368032	-0.509471	0.20049	-0.255459	-0.287812	-0.488734	0.0273616	0.67563	0.262999	0.467055	0.121095	0.0112916	-0.156995	0.0733916	-0.230386	0.176934
protein	Q9BXX0	EMILIN2	1.70022	0.0154483	-0.177433	-0.258201	-8.6092	-2.23007	-0.929706	0.0209117	-0.328623	-4.1155	-0.0695285	-8.6092	-4.58716	0.0821345	1.1244	-8.6092	2.79921	-8.6092	-2.27941	-8.6092	-1.49122	-3.73672	2.2455	0.194991
protein	Q9BZG1	RAB34	-0.959052	1.242	-1.90049	-0.616731	0.332241	-0.373764	-0.257042	-1.88499	-1.15683	-1.03002	-1.63895	-1.34679	-0.784548	-0.667098	1.48592	0.686111	-0.802948	0.547101	0.518374	1.21583	-0.660468	-0.0786998	-0.581769	0.212959
protein	Q9GZY8	MFF	0.667429	0.603098	0.756602	-0.109397	-3.03612	0.357355	0.163884	-0.143604	0.315455	-3.03612	-3.03612	-3.03612	0.0250439	0.600434	-3.03612	-3.03612	-3.03612	1.37877	1.85434	-3.03612	-0.346142	-1.43581	1.08967	0.18168
protein	Q9H307	PNN	-0.103967	0.793993	1.27454	-0.86714	-4.50323	1.44254	-0.714079	-4.50323	-0.64153	1.30071	0.063853	-4.50323	-4.50323	-4.57875	-0.278091	-4.50323	-4.50323	-0.325503	1.6939	0.787777	-0.652138	-2.06497	1.41283	0.196123
protein	Q9H7Z7	PTGES2	0.110021	0.4512	0.0126078	0.414915	0.516548	-0.156125	-0.374193	0.521522	-0.18883	0.0277702	-0.388852	0.145682	0.070425	-0.122234	-0.551296	0.0678511	-0.0770759	-5.72834	-0.220308	0.470199	0.133543	-0.633395	0.766938	0.191404
protein	Q9HA64	FN3KRP	-0.442315	0.773119	0.161643	0.528645	-0.326946	-0.195243	0.456733	0.0379219	-0.423052	-0.757122	1.03896	0.740715	0.601382	0.0956664	-0.203975	-0.898792	0.284752	-5.41765	-5.41765	-0.723169	-0.0186616	-0.989977	0.971315	0.213254
protein	Q9NVG8	TBC1D13	-4.8139	0.772409	0.759452	1.19426	0.715716	-4.8139	0.672171	1.06763	0.5325	-4.8139	-4.8139	0.881681	0.436479	-4.8139	0.616505	-4.8139	-4.8139	-4.8139	1.31245	-4.8139	-0.872756	-2.56363	1.69087	0.181395
protein	Q9NW15	ANO10	0.218988	0.321065	-1.4934	-4.7096	-4.7096	0.0490909	0.100298	-0.602441	-0.385668	-0.552674	-4.7096	0.497195	-0.0212495	0.589127	-0.815999	0.0882526	-0.450566	1.42691	1.40948	0.373429	-1.17639	-0.161302	-1.01509	0.219248
protein	Q9NX14	NDUFB11	0.13784	0.253778	0.0472565	-0.0169337	-0.0389858	0.350735	-0.0871423	-0.102568	0.107095	0.0170007	0.250301	0.00194989	-0.0324434	-0.0447586	0.0792708	-0.585023	-0.37785	0.0740208	0.193662	-0.624752	0.0668076	-0.106562	0.17337	0.188702
protein	Q9NX40	OCIAD1	0.404243	-0.313843	-0.0382592	0.137704	-0.203093	-0.184983	0.111873	0.349296	0.371955	0.0314119	0.4236	-0.657157	-0.4382	-0.357528	-0.367063	-1.25261	-0.973058	1.04216	0.496157	-0.492258	0.0666305	-0.257596	0.324226	0.1925
protein	Q9NYL9	TMOD3	-0.858721	-0.061244	0.090497	-0.320418	-0.0187322	0.289895	-0.224861	-0.125745	-0.138649	-0.224882	0.391773	0.0100908	0.286426	0.110285	0.220966	-0.882843	0.228893	0.456248	0.378083	-0.495647	-0.159286	0.0704274	-0.229713	0.206626
protein	Q9P000	COMMD9	1.42729	0.988241	-0.933847	-2.40974	-0.0655507	1.0495	-0.663157	-0.548962	-1.59277	-0.0233778	-1.17564	-1.06198	1.98956	0.27449	-1.1915	-0.683847	-7.70655	-7.70655	0.38506	-1.05564	-0.277237	-1.79326	1.51602	0.171423
protein	Q9UBE0	SAE1	-0.15037	0.644894	-0.0308882	-0.0955208	0.19244	0.850546	0.691244	-0.117417	-0.775381	-0.532259	-1.41517	-0.60017	-0.0767842	0.359338	0.744561	-5.44034	-0.294362	0.105626	0.303167	-0.371229	0.0677288	-0.668536	0.736265	0.212626
protein	Q9UBS4	DNAJB11	-0.269115	0.334717	0.240459	-0.246503	0.108704	0.448619	-0.0115585	-0.102469	0.258521	-0.61608	0.283623	-0.181068	-0.0619541	0.307621	-0.274578	-6.29136	-6.29136	0.621149	0.70116	0.442043	0.0145293	-1.07447	1.089	0.21718
protein	Q9UH65	SWAP70	-4.42934	-4.42934	-4.42934	1.57389	1.14898	-0.352584	0.732972	0.091784	1.41631	1.67809	-0.690544	-4.42934	-1.17554	-4.42934	-0.931541	-4.42934	-0.194645	-0.368871	-4.42934	0.899695	-0.699857	-2.01788	1.31802	0.221483
protein	Q9UHD8	SEPTIN9	0.0178229	-0.000980312	-0.217244	-0.17368	0.0564267	-0.111029	-0.270158	-0.213757	0.202403	-0.10856	-0.0188103	0.0992345	-0.0534003	0.167697	-0.0735157	0.313188	0.274276	0.10049	-0.464584	0.216426	-0.0818754	0.0561002	-0.137976	0.221182
protein	Q9UJ70	NAGK	-0.53896	-0.376018	-0.203196	0.259207	0.0194589	-0.214163	0.0692636	0.265945	-0.355577	-0.095315	0.0754787	0.247621	-0.210313	-0.376494	0.0585037	-0.0926345	0.0209135	0.461703	0.466736	0.00333513	-0.116935	0.065485	-0.18242	0.197647
protein	Q9UK41	VPS28	-0.289396	-0.200729	-0.133835	0.12131	-0.242507	0.165351	0.000273798	-0.0206502	-0.191141	-0.0904738	0.128883	0.0808982	0.462705	-0.0514424	-0.0478154	0.279062	-0.0177263	-0.365859	0.160603	-0.0172315	-0.0881799	0.0612076	-0.149387	0.185716
protein	Q9UQ80	PA2G4	-0.0762601	0.327917	0.200023	-0.0141121	0.0674027	-0.16994	0.197942	0.0814067	-0.089677	0.0735512	0.0388558	0.0019627	-0.0830837	0.0964868	-0.157929	-0.248437	-0.0265553	-0.00497031	0.0945721	-0.519953	0.0598254	-0.0809051	0.140731	0.186804
protein	Q9Y276	BCS1L	-4.39253	1.1391	0.882941	0.619105	0.586209	-4.39253	1.02458	-4.39253	0.666293	0.562687	1.34309	0.997293	-4.39253	-4.39253	0.575356	0.45005	-4.39253	-4.39253	-4.39253	-4.39253	-0.769668	-2.29894	1.52927	0.191361
protein	Q9Y285	FARSA	-0.368809	1.51343	-0.547253	-6.84842	-0.385163	-0.653779	-0.69127	0.219215	-1.89755	-1.16597	-1.13258	-0.272824	1.89919	-1.45241	-0.305047	1.12286	-0.846284	0.35474	-0.254826	-0.435545	-1.08256	-0.132272	-0.950284	0.217891
protein	Q9Y371	SH3GLB1	-0.251252	-0.309352	0.183842	0.11607	-0.406437	-0.515382	0.0552829	0.244939	-0.121077	-0.183686	0.199334	0.459783	-0.148379	-0.169076	0.0343376	-0.112136	0.583178	-0.136275	-0.0735709	0.0457508	-0.118705	0.0682945	-0.187	0.17861
protein	Q9Y3B3	TMED7	-0.0465824	0.221491	-0.0349291	0.0802294	0.238028	-0.227639	-0.118942	0.187062	0.287158	0.0809508	0.0862224	-0.29319	-0.174464	-0.0927474	-0.17469	-1.07423	-0.69901	0.434295	0.603407	-0.131374	0.0666827	-0.151578	0.218261	0.222584
protein	Q9Y3U8	RPL36	0.434258	0.441181	-0.58371	0.0906194	0.387829	0.0239727	0.115225	0.671068	0.206253	0.0122116	0.47803	0.263514	-0.227437	-0.409749	0.163843	-0.444115	-0.381397	-8.16953	-0.491821	-0.220121	0.179891	-0.943878	1.12377	0.17163
protein	Q9Y4I1	MYO5A	0.597112	-7.657	1.11755	0.870301	1.00175	-7.657	-7.657	-7.657	1.75037	0.633584	-7.657	-7.657	-7.657	-7.657	-7.657	1.19688	-7.657	1.66692	-7.657	1.03486	-2.46573	-4.97004	2.5043	0.203367
protein	Q9Y4J8	DTNA	0.0452394	-0.350966	-0.10275	0.279124	0.19735	-0.223879	0.226925	0.436137	0.163303	-0.0189187	-0.441323	-0.0564119	-0.123489	-0.299845	-0.633766	0.432104	-0.0105225	0.0603498	-0.397762	0.25071	0.0651565	-0.121995	0.187152	0.20733
protein	Q9Y4W6	AFG3L2	0.374255	1.81208	-0.0132279	-5.53217	0.509711	-0.964977	-1.0477	-0.137358	-0.00893672	1.50613	-0.465026	-0.657351	-5.53217	-0.2247	-0.224635	-5.53217	-1.18302	-5.53217	0.764613	0.801037	-0.350219	-1.77856	1.42834	0.17902
protein	Q9Y570	PPME1	0.0166357	-0.19946	-0.00435686	0.664448	-0.600165	0.14646	-0.0218057	0.230589	-0.630817	0.319792	-6.6375	-0.843213	-6.6375	0.00525782	-0.705307	0.526587	0.23841	0.821453	0.350991	0.89491	-0.00786804	-1.19859	1.19072	0.202639
protein	Q9Y5S9	RBM8A	-0.00552669	0.747608	0.0774392	0.0144527	0.107651	0.263419	-0.29035	0.0769211	0.136604	0.0828892	-0.0556948	-0.189127	0.0811826	-0.195705	-0.112435	-0.864483	0.0156393	-6.65226	0.870077	-0.221414	0.121111	-0.732422	0.853532	0.208766
protein	Q9Y5Y7	LYVE1	-0.266939	-0.191527	-1.21083	0.616701	0.548897	0.189287	0.390963	0.733817	-0.261363	0.498698	0.655906	0.079535	0.597472	-1.07048	0.0664521	-0.630927	0.270195	-7.53912	-1.6605	-0.597137	0.104771	-0.98286	1.08763	0.170386
protein	Q9Y625	GPC6	-0.344743	-0.470384	-0.515277	0.676868	-0.010758	0.0903206	0.487388	0.306581	0.286367	-0.564748	1.32302	0.120648	-0.10025	-0.238098	0.452765	-0.513657	0.603446	-6.68502	-6.68502	-0.682156	-0.00583855	-1.24043	1.23459	0.188844
protein	Q9Y6V7	DDX49	-0.459626	1.07433	0.804133	-6.07554	0.652006	0.229153	0.0922767	0.826716	-0.780828	0.267213	-6.07554	-0.633021	-0.6078	-6.07554	-0.768647	0.25003	-0.134569	-6.07554	0.632603	1.2954	-0.337017	-1.81926	1.48225	0.201195
protein	O14561	NDUFAB1	0.237123	-0.39209	0.0316747	0.338484	-0.250887	-0.0616883	0.128032	0.51603	0.265391	-0.177199	0.0264884	0.331458	0.0728815	-0.000686492	0.0701079	-0.230519	-0.0612404	-0.875357	-0.321098	-0.267611	0.0634871	-0.125558	0.189045	0.224111
protein	O14950	MYL12B	-0.0099403	-0.158104	-0.758535	0.0731251	-0.274856	0.142495	0.249072	-0.106978	0.123186	-0.485866	0.51739	0.0808567	0.486172	0.15246	-0.0586847	0.0632762	0.056483	-0.125059	-0.383765	-0.172096	-0.12064	0.0617033	-0.182343	0.227893
protein	O94905	ERLIN2	-0.507418	-0.240083	-0.640414	0.20408	-0.155168	0.207907	-0.184626	-0.333245	0.117388	-0.668962	-0.316258	-0.721887	-0.13301	0.0677159	-0.736104	0.595063	-0.0676608	1.03273	0.0530236	0.763921	-0.220054	0.0537535	-0.273807	0.225205
protein	P02647	APOA1	0.334	0.338353	-0.14002	-1.37211	-0.177052	0.175228	-0.804614	0.00431336	-1.12837	-1.36503	-0.606477	0.191945	0.0888334	-0.743956	0.212351	-0.729469	0.857605	0.405137	1.55314	-1.13818	-0.413531	0.00909283	-0.422624	0.223314
protein	P07858	CTSB	-0.791201	-0.437063	0.485299	0.801923	0.319621	-0.668776	-0.0130036	0.401852	0.41711	0.0530679	-1.54133	0.383581	-0.334634	-0.617656	0.159692	-0.601827	-0.423597	0.521757	-0.495219	0.285297	0.056883	-0.266393	0.323276	0.22798
protein	P22392	NME2	-0.0170984	-0.118911	0.0571145	0.446395	-0.0363843	-0.614235	0.136031	0.332745	0.24271	0.187186	0.0919575	0.261374	0.138106	-0.205569	-0.147265	-0.0944636	0.137469	-0.519934	-0.484183	-0.330024	0.0615552	-0.115253	0.176808	0.227138
protein	P35606	COPB2	0.169108	0.0693353	-0.06287	-0.72062	0.196567	-0.410703	0.0382749	0.153658	-0.449457	-0.462769	-0.39583	-0.345816	-0.245634	-0.0278971	-0.0715434	0.210065	-0.0686863	0.733315	0.421518	0.413526	-0.147948	0.0623018	-0.210249	0.224844
protein	P43307	SSR1	-0.0325731	0.284429	-0.0125431	-0.00972605	0.0975779	0.019522	0.0584273	0.247707	-0.0216521	0.0567524	0.697652	-0.180558	0.202285	-0.0955426	0.269672	-1.36088	-0.033375	-0.551838	-0.014911	-0.62648	0.0687921	-0.169397	0.238189	0.226315
protein	P47985	UQCRFS1	0.184173	0.812331	0.659893	-1.12885	-0.20953	-0.434263	-0.158544	-0.408526	1.60731	-0.777801	-0.582538	-0.120924	-0.112445	-0.274946	-0.812195	-1.05033	-0.645996	0.540316	-0.316498	-0.154209	0.014619	-0.352976	0.367595	0.224607
protein	P53367	ARFIP1	0.136948	-0.0435251	0.1166	-0.332094	-0.399914	-0.406701	-0.611205	-0.45191	-0.669986	-0.608413	-0.811872	-0.626251	-0.373746	0.0340388	-0.551168	-0.0827497	0.3955	1.53494	1.23659	-0.600068	-0.32702	0.015522	-0.342542	0.224156
protein	P55061	TMBIM6	0.0654085	0.37011	-0.316399	-0.253467	-0.211705	0.589351	-0.0652268	0.392299	-0.16955	-0.210721	0.308601	-0.21918	-3.93173	-0.492045	0.250002	-3.93173	-0.0468377	0.261709	1.34538	-0.334849	0.0190099	-0.679068	0.698078	0.226347
protein	P62995	TRA2B	0.255907	0.231273	0.730138	-0.900157	-0.0796404	-0.0261014	-0.684886	0.647052	-0.391339	0.168267	0.510923	0.136212	0.132203	0.353886	-0.319489	-6.12323	0.115079	-6.12323	0.646338	0.0822831	-0.0049488	-1.0589	1.05395	0.22311
protein	Q00577	PURA	-0.158294	0.194982	-0.0838852	-0.434675	0.173676	0.231723	0.0699231	-0.308006	-0.529831	-0.422374	-0.514063	-0.359172	0.0439312	0.262347	-0.0791984	0.506006	-0.0914218	0.130371	0.319946	0.399509	-0.126676	0.0618254	-0.188502	0.22735
protein	Q00765	REEP5	0.0817263	-0.0462046	0.606335	0.238451	0.0737106	0.100153	-0.045478	-0.210273	-0.194609	0.0140316	0.486775	0.128933	-0.0876758	-0.179084	-0.426654	-0.628405	-0.609419	-0.176585	0.39599	-0.211201	0.0617843	-0.130732	0.192517	0.226029
protein	Q13586	STIM1	-0.0316115	0.118003	0.0288005	-0.475939	-0.326324	0.00261506	0.209265	0.0637814	0.0515775	-0.720402	0.269649	0.338535	-0.196248	0.0339359	-0.19741	-0.298675	-0.00708762	0.266301	0.213152	0.194737	-0.108023	0.061689	-0.169712	0.224178
protein	Q14203	DCTN1	0.17129	0.112909	0.192265	-0.257127	0.148216	-0.336251	-0.348639	-0.10192	-0.0758884	-0.399266	-0.348135	0.0218001	0.0206131	0.0625439	0.0692242	0.331934	0.148805	0.327347	-0.0902072	0.0267161	-0.0894411	0.0570641	-0.146505	0.227671
protein	Q14764	MVP	-0.601413	-0.703565	-0.0452057	0.283125	-0.370465	-0.0300593	-0.123186	0.30495	0.130231	-0.257765	0.427675	-0.122017	-0.501043	0.247187	-0.428608	-0.0139815	0.110397	0.466116	0.0874357	0.366683	-0.141335	0.0639844	-0.20532	0.224326
protein	Q8NFW8	CMAS	1.08595	0.720776	-0.201809	-0.971354	-0.488127	-0.731159	0.870108	0.0160789	-0.656017	0.515232	0.890559	-0.391355	-0.833057	-0.277978	0.646989	-1.01191	-0.199978	-1.81224	-0.733183	-0.303335	0.0159679	-0.402549	0.418517	0.227385
protein	Q96FJ2	DYNLL2	-0.183066	-0.00314463	0.0170672	-0.101168	-0.138902	-0.375696	0.0683075	-0.389308	-0.189726	-0.145825	-0.523283	-0.101519	-0.191806	0.156827	-0.00999552	0.576258	-0.717957	0.422438	0.291816	0.705783	-0.144146	0.0608561	-0.205002	0.227998
protein	Q9NP55	BPIFA1	0.88372	2.46149	-5.16879	-5.16879	2.06162	-0.407209	-5.16879	-5.16879	-5.16879	-0.235557	-5.16879	-5.16879	-5.16879	-5.16879	-5.16879	-5.16879	-5.16879	1.4961	1.88239	-5.16879	-2.10799	-3.79718	1.68919	0.225909
protein	Q9NZL9	MAT2B	-1.35247	0.0875297	-0.103952	0.620805	0.144682	0.391713	0.549895	0.96638	-1.09443	0.261859	-0.88251	0.346579	-0.676966	-0.54059	0.239119	0.207662	0.499542	-5.83654	0.0720093	-0.665524	0.0472014	-0.723722	0.770924	0.225538
protein	P57105	SYNJ2BP	-0.475439	-0.738334	-0.836097	0.238873	-0.571689	0.0156692	0.447458	-0.231973	-0.235676	-2.05757	0.101555	-0.255793	-0.232845	0.265611	0.456028	-0.630661	-0.00301996	-0.850297	-1.00862	1.97157	-0.444478	-0.0186473	-0.425831	0.228732
protein	O14737	PDCD5	-0.702969	-1.36598	-0.124466	-0.0154176	0.00359157	-0.110212	0.0586783	1.73627	-0.276283	0.05948	0.371158	0.978235	-2.48878	-2.44746	0.0817494	0.0399904	0.409916	0.246793	-6.79903	-0.544736	-0.0737308	-1.01522	0.941486	0.229545
protein	A0A075B6R9	IGKV2D-24	-0.309095	0.330523	0.386636	-0.390493	-0.599205	-0.544854	-1.33787	0.111283	-1.05483	-0.0244593	-0.982942	0.296595	-0.0682944	-0.15318	-0.636669	0.439625	1.6474	0.419503	-0.253184	-0.549211	-0.343237	0.0159645	-0.359201	0.235712
protein	B9A064	IGLL5	-0.106773	-0.118688	0.187447	-0.31797	-0.622451	-0.0578795	-0.382199	-0.027168	-0.687224	-0.391316	-0.556826	1.01838	0.0021862	-0.308527	-0.00639204	-0.466116	0.892688	-0.315869	1.01546	-0.858385	-0.252422	0.0416602	-0.294082	0.231879
protein	O00233	PSMD9	-0.140015	-0.192523	-0.107868	-0.00183716	-0.0614645	-0.393003	-0.203601	0.0433642	0.277571	-0.176945	0.234773	0.372096	0.165234	-0.0420476	-0.43664	-0.146251	0.320186	0.394075	-0.0617037	-0.236967	-0.0956321	0.0562754	-0.151908	0.237368
protein	O14879	IFIT3	-4.75379	-4.75379	0.248088	0.985375	-4.75379	1.62988	-0.586423	0.588398	-0.114618	1.03142	0.115148	-4.75379	-4.75379	2.11029	-4.75379	-4.75379	-4.75379	-4.75379	0.617097	0.413783	-1.04793	-2.52664	1.47872	0.233174
protein	O60493	SNX3	-0.319699	-0.351384	-0.1237	0.552439	0.0423168	-0.134769	0.128474	0.484621	0.177709	0.19481	-0.170029	0.277126	-0.0345542	-0.568859	-0.192112	0.366481	0.336572	-0.908881	-1.31013	0.272251	0.0650819	-0.193214	0.258295	0.235188
protein	P04278	SHBG	0.955938	0.153584	0.14424	-1.25308	-1.34059	-0.143286	-0.837322	-0.530431	-0.85469	-0.209386	-1.17158	-0.316871	0.061117	-0.574294	0.457277	0.0679421	0.863227	-0.0661233	1.4084	-0.640772	-0.391503	0.00883215	-0.400335	0.233149
protein	P06312	IGKV4-1	0.363341	-0.0345898	0.148163	-0.281522	-0.436277	0.312227	-0.905093	-0.401616	-0.810581	-0.523529	-0.51286	0.774229	-0.0815627	-0.974704	0.263415	-0.484071	0.882273	0.504061	0.597116	-0.485009	-0.256948	0.0482887	-0.305236	0.234861
protein	P10114	RAP2A	0.873028	0.962139	0.399552	-1.15804	0.708275	0.928889	-0.463388	-6.59542	-0.34183	0.450952	-0.807373	-0.739902	0.403716	0.598322	-0.117719	-6.59542	-6.59542	0.640951	0.589505	-6.59542	-0.423584	-1.92188	1.49829	0.233314
protein	P11532	DMD	-0.142531	-0.47875	0.527801	-0.0711349	-0.322477	0.0697456	-0.242373	0.0828951	-0.00454638	-0.366068	0.15618	-0.0931281	0.127622	-0.292619	-0.005158	0.0818627	0.14273	0.249533	0.124177	0.0815284	-0.0947439	0.0572728	-0.152017	0.230636
protein	P31947	SFN	-3.74356	-3.74356	-3.74356	-3.74356	-3.74356	-3.74356	2.46442	1.49935	-3.74356	2.86477	-3.74356	-3.74356	-3.74356	-3.74356	-3.74356	-3.74356	-3.74356	-3.74356	-3.74356	1.66681	-1.93764	-3.20253	1.26489	0.23717
protein	P35659	DEK	-0.0912385	0.64107	0.392399	-0.0943092	0.190897	0.251489	-0.0313355	0.00969007	-0.518285	-0.0878079	0.264937	-0.568308	-0.546936	-0.384787	-0.462709	-0.708103	-6.92839	0.671743	1.22533	-0.529503	0.0662568	-0.796672	0.862929	0.230005
protein	P37235	HPCAL1	-0.198112	-0.552896	-0.187959	0.0658335	-0.903824	-0.135657	-0.0188785	0.368629	0.230619	-0.238152	0.868678	0.265873	0.207404	0.0038252	-0.144219	-0.144762	0.355681	-0.438722	-0.0361067	-0.339289	-0.15704	0.0598363	-0.216876	0.234691
protein	P50583	NUDT2	-4.8578	-4.8578	-4.8578	0.92826	0.492625	-4.8578	-0.0858815	-4.8578	-1.33624	2.09945	-0.0876398	0.549361	-0.9736	-1.30459	0.0276122	1.16597	0.378255	-4.8578	-4.8578	1.55748	-2.21908	-0.840276	-1.3788	0.23733
protein	P51572	BCAP31	-0.0279164	0.0311652	0.593539	0.244626	0.0460209	-1.07952	0.35402	0.153459	-0.0477053	0.303976	0.234381	-0.465297	0.0869803	0.200268	-0.208099	-0.00160055	-1.68736	-1.84511	0.866521	-0.291257	0.0571669	-0.311057	0.368224	0.236143
protein	P52788	SMS	-0.106158	-0.621519	-0.212788	0.215842	-0.215561	0.0167096	0.0793544	0.252364	-0.268461	-0.182788	-0.0455788	0.128154	0.193328	-0.236245	-0.306788	0.273615	0.00715711	0.32059	-0.20957	0.459338	-0.104301	0.0584	-0.162701	0.234576
protein	P53814	SMTN	-0.230509	-0.65262	-0.251076	0.274476	-0.268848	-0.353724	-0.437555	0.111694	0.0487595	-0.00685671	0.213225	-0.0424528	-0.603302	0.133133	-0.632224	0.83408	0.346464	-0.028289	-0.397209	0.745204	-0.176626	0.056863	-0.233489	0.236321
protein	P55899	FCGRT	-0.260772	0.163664	-0.54158	-0.657194	-0.599706	-0.272158	-0.130998	0.00184977	-0.808038	-0.191384	0.213404	0.134952	0.202831	-0.298138	1.98014	-0.938831	-0.454234	-0.280285	-0.200673	-0.39107	-0.329632	-0.00319063	-0.326441	0.23451
protein	P62318	SNRPD3	-0.224653	0.26364	0.168201	0.172479	0.551305	0.101453	-0.214091	0.117002	0.187303	-0.476356	0.227267	0.533349	-0.195864	0.0618	-0.0404338	-0.43996	-0.7481	-1.17483	0.0754491	0.0208295	0.0646283	-0.16805	0.232678	0.236217
protein	Q14194	CRMP1	-5.00847	-5.00847	-0.630088	-5.00847	-5.00847	-5.00847	-0.745434	0.818654	0.288214	0.680149	-0.595277	-0.34898	0.99736	-5.00847	1.51846	0.678254	1.58912	-5.00847	-5.00847	1.58714	-2.46309	-0.959934	-1.50315	0.230909
protein	Q15836	VAMP3	0.439954	-0.552954	-8.88074	-0.199831	-0.833164	0.834374	0.601681	0.765805	-2.02661	-0.206694	1.7833	-8.88074	0.481186	0.997167	0.100725	-8.88074	0.40352	-8.88074	-8.88074	0.235449	-1.00582	-3.15216	2.14634	0.235495
protein	Q16775	HAGH	-0.0693402	-0.57171	0.194494	0.61421	-0.059074	-0.200719	0.203284	0.308106	0.0365967	0.172905	-0.118597	0.370774	0.10417	-0.39453	-0.937736	-0.241701	0.215776	0.395267	-0.490516	-0.472276	0.0628753	-0.156937	0.219812	0.23345
protein	Q5K4L6	SLC27A3	-4.04161	0.799138	0.596951	-4.04161	-0.378063	1.64139	0.71775	0.207089	-0.556559	-0.121995	0.292064	-4.04161	0.754795	-4.04161	0.894915	-4.04161	-4.04161	-4.04161	1.19045	-0.0263648	-0.517751	-1.71022	1.19247	0.232563
protein	Q6IAA8	LAMTOR1	-5.12018	0.387585	0.280076	-0.615515	-0.200222	1.06562	0.385936	0.881224	0.505422	-0.0196037	0.594277	0.0192864	-0.454374	0.268197	-5.12018	-5.12018	0.447083	0.741116	-5.12018	-0.515367	-0.244966	-1.42603	1.18107	0.233223
protein	Q8N129	CNPY4	0.814068	0.597222	-1.43044	0.6677	0.308366	-5.8208	0.672401	-5.8208	1.14256	-0.230397	1.47628	1.07628	0.416486	0.306258	0.368951	-5.8208	-5.8208	-5.8208	-5.8208	-5.8208	-0.910012	-2.54597	1.63596	0.237018
protein	Q96AX1	VPS33A	-0.396054	-5.10225	0.928171	0.358043	0.460524	0.290479	-5.10225	1.51511	-5.10225	1.17321	-5.10225	-5.10225	-5.10225	-5.10225	-5.10225	0.344415	0.924934	1.25742	-5.10225	1.33467	-1.09773	-2.67521	1.57748	0.235756
protein	Q96C90	PPP1R14B	-5.22437	-0.458064	-0.194878	0.614582	0.345413	0.1286	0.477496	0.752361	0.171627	0.801338	0.619204	1.02704	0.412443	-0.303349	-1.01369	-5.22437	0.280455	-5.22437	-5.22437	0.036456	-0.258589	-1.46146	1.20287	0.234018
protein	Q96CN7	ISOC1	0.415468	0.281582	0.198221	-0.155271	0.566452	-2.52699	0.379404	-0.383774	0.320892	0.26493	0.707422	0.653383	0.684563	-2.01903	0.242069	-2.28296	0.472226	-6.99959	0.207448	-2.08524	-0.0639082	-1.04197	0.978062	0.234604
protein	Q99471	PFDN5	0.236564	0.00308416	0.368571	0.401046	-0.113708	-0.385324	0.224615	-0.247849	-0.107904	0.246434	0.1088	0.443855	-0.0168741	0.11321	0.000219279	-0.0951335	0.0650585	-0.786176	-0.763906	-0.446767	0.062553	-0.137771	0.200324	0.236464
protein	Q9BTU6	PI4K2A	0.25418	0.51511	-0.299059	-0.428051	0.123293	0.023532	-0.0360021	0.157988	-0.0924444	0.261046	0.0602199	-0.427096	-0.722625	-0.312981	-0.06824	-5.66914	-1.41767	1.3743	0.008561	0.428321	0.0479593	-0.674635	0.722594	0.235545
protein	Q9H223	EHD4	0.209597	0.25715	-0.0165032	-0.582191	-0.541194	0.382031	0.0317763	0.139699	-0.687441	-0.480247	0.274596	-0.370805	-0.00587058	0.142616	0.0333409	-0.0134567	0.325482	0.302364	-0.0523181	-0.0112436	-0.128732	0.0624705	-0.191203	0.233329
protein	Q9NSE4	IARS2	0.710784	-0.123585	-0.258535	-0.847192	-0.308158	-2.31955	0.348946	-0.508322	-0.695943	-0.0551979	-0.162336	-0.00244785	0.376311	-1.33558	0.199827	-0.81422	-0.336758	0.729833	1.37513	0.191017	-0.405676	0.0220781	-0.427754	0.233983
protein	Q02410	APBA1	-0.190811	-0.131016	-1.13219	0.0224094	0.223921	-0.187779	0.0978463	-0.154571	-0.0849594	-0.152817	0.333057	-0.353178	0.509688	-0.267459	-0.437406	-0.114378	-0.315303	0.180781	0.903977	0.156249	-0.168997	0.0596027	-0.2286	0.237677
protein	A0A0C4DH43	IGHV2-70D	-0.18102	0.984714	-2.37779	0.218057	-0.263497	-0.767379	-0.676951	0.0378734	0.340517	-0.0159942	-0.545438	-2.9842	1.28182	-0.372881	-8.21135	-0.317852	1.11753	0.503649	1.03125	-8.21135	-0.270147	-1.67088	1.40073	0.238665
protein	P23381	WARS1	-0.320333	-0.0211562	0.736449	-0.519886	-0.106786	-0.187002	0.413582	0.82961	-0.137457	-0.123091	-0.00402785	0.0523084	-0.347303	-0.484689	-0.151617	-0.249639	-0.774432	0.248147	-0.191114	0.241405	0.0563931	-0.166096	0.222489	0.238908
protein	P27169	PON1	-0.0305913	0.200224	0.0130417	-7.54905	0.557246	0.484138	-0.565401	-0.76946	-0.300955	-0.576093	-0.471658	-0.510008	0.0794824	0.0533684	-0.0208876	-0.113747	0.512709	0.518348	1.2049	-0.61963	-0.85369	0.0632876	-0.916978	0.238532
protein	P02765	AHSG	0.262643	0.502641	0.0346721	-0.771598	0.48363	-0.451529	-1.60645	-0.821028	-0.463436	-0.326383	-0.762625	-0.288499	0.498449	-0.114796	0.517715	-0.59872	0.889081	0.301044	0.813013	-0.864196	-0.315684	0.0390466	-0.354731	0.239413
protein	P07108	DBI	-0.678807	-0.131977	-0.884751	0.402413	0.251499	0.0167738	0.792087	0.696093	-0.136892	0.131907	-0.180046	0.925866	-0.23004	-0.345815	0.176269	0.370493	0.277885	-7.01823	-1.57613	-0.643494	0.0458346	-0.824324	0.870159	0.239876
protein	P30419	NMT1	0.186457	-0.0664506	-0.371258	0.332289	0.0834267	-0.181441	-0.05627	-0.166212	0.373962	0.497933	0.440917	-0.176729	-0.0821159	0.0404586	0.0190232	-0.883399	0.0551599	-1.00186	0.113332	-0.0264176	0.0632437	-0.150163	0.213407	0.240963
protein	Q9NTX5	ECHDC1	-3.67714	-3.67714	-3.67714	-3.67714	-3.67714	-3.67714	1.44363	-3.67714	-3.67714	-3.67714	-3.67714	-3.67714	-3.67714	0.513136	-3.67714	2.61641	-3.67714	-3.67714	-3.67714	3.08233	-3.16507	-1.95281	-1.21225	0.24132
protein	P00747	PLG	0.174182	0.629011	-0.319531	-2.06815	-0.210041	0.39858	-1.49737	-1.26376	-1.2436	-1.04347	-1.41093	-1.31851	0.052615	-0.634986	-0.213917	-0.321503	-0.0527266	1.86421	1.63172	-0.736127	-0.644416	-0.114014	-0.530402	0.241913
protein	P12429	ANXA3	-0.112794	0.0998987	0.938663	-0.790326	-0.16152	0.163441	-0.629656	-0.0920072	-1.56841	-0.579767	-0.79067	-1.6802	-2.11303	-1.92669	-2.15776	-1.0044	-1.77026	1.27906	2.51176	-1.42014	-0.273248	-0.907231	0.633984	0.242115
protein	P13987	CD59	-0.131376	0.529603	0.271949	0.14925	-0.448473	-0.0990119	0.165706	-0.733338	0.504882	0.344775	0.807551	-0.136886	-0.345399	0.0231979	0.527456	-0.5077	-0.771478	-1.27201	-0.361583	-0.213495	0.0553966	-0.225034	0.280431	0.241893
protein	Q14195	DPYSL3	-0.359186	-1.4143	-0.739672	0.0690645	-0.386193	-0.564554	0.31372	0.234127	0.123537	-0.0653443	0.268008	0.43523	-0.119094	0.440915	-0.232563	0.833317	0.452452	-0.852424	-1.30487	0.582447	-0.27888	0.0503416	-0.329222	0.242352
protein	Q9P2B2	PTGFRN	-0.118379	-0.40159	0.0532028	-0.116114	-0.0048212	-0.562165	0.0454819	-0.332497	0.332759	-0.141718	0.365463	-0.212166	-0.0197353	0.0455995	0.320592	-0.00419751	-0.188662	0.694509	0.155708	-0.578191	-0.124584	0.057892	-0.182476	0.242608
protein	P0CG29	GSTT2	-0.0939954	1.2422	1.12204	-4.9096	-4.9096	-4.9096	0.80249	0.199356	0.513245	0.552501	-4.9096	1.68189	-4.9096	-4.9096	0.505302	-4.9096	0.759283	-4.9096	-4.9096	1.08051	-1.0391	-2.54306	1.50397	0.243161
protein	P41250	GARS1	-6.41666	0.312329	0.293057	0.215287	0.584437	-6.41666	0.141015	-0.349309	-6.41666	0.289689	-6.41666	-0.146146	-0.215349	-0.128909	0.257753	0.174129	0.899611	0.621448	0.785698	0.664028	-1.77635	-0.35044	-1.42591	0.243222
protein	A0A075B6P5	IGKV2-28	-0.0434263	-0.31861	0.171997	-0.082428	-0.252064	-0.091581	-0.361088	0.185599	-0.494793	-0.619271	-0.19885	0.927076	0.0222878	-0.819668	0.298294	-0.42714	0.793794	0.195197	0.27327	-0.542188	-0.190566	0.0522073	-0.242774	0.246375
protein	O14672	ADAM10	-0.122968	0.34047	-0.399901	-0.664371	-0.367206	-0.0320167	0.0724201	-0.141623	-0.104211	-0.116316	-0.310477	-0.246357	0.0411242	-0.0994328	-0.369654	0.1758	0.177101	1.087	0.329274	-0.258571	-0.153572	0.0525806	-0.206153	0.24612
protein	O43504	LAMTOR5	0.131923	0.297199	-0.235793	0.179247	-0.152163	0.348771	0.0396118	0.358499	-0.322309	0.33542	0.122363	0.355036	0.22235	-0.264914	0.0422412	-6.71142	0.110979	-0.253472	0.375599	-0.923416	0.0980406	-0.692466	0.790506	0.248489
protein	O60925	PFDN1	-0.451444	0.216278	-0.853745	-0.146238	0.084996	0.367366	0.680162	0.488695	0.279232	-0.469173	1.00007	-0.0686258	-1.12214	-0.827733	0.427197	0.781902	0.114167	-5.97721	-1.52854	-0.196654	0.019613	-0.739757	0.75937	0.246449
protein	O75746	SLC25A12	-0.238791	-0.190427	0.0330151	-0.440879	-0.260933	-0.691948	0.0343114	0.219409	-0.558179	0.0521872	0.166309	-0.931547	-0.64566	0.379112	-0.381358	0.718487	-0.241381	0.405665	0.157626	0.905354	-0.204223	0.0532607	-0.257484	0.243667
protein	O94788	ALDH1A2	-0.056111	-0.778026	-0.588204	0.38263	0.412102	-0.227764	-0.27082	0.206224	-0.184302	-0.494876	0.263346	0.43299	-0.145209	-0.234902	-0.461364	0.206442	0.634032	0.311023	-0.444566	0.025168	-0.159915	0.058696	-0.218611	0.244444
protein	O95197	RTN3	0.555869	0.0147212	-0.420116	-0.354039	-1.03749	-0.503848	-0.446047	-0.628259	-0.120103	0.418057	-0.0989479	-0.665969	-0.199191	-0.324041	-0.467656	-0.140164	-0.0407499	1.12687	1.00672	0.177019	-0.252126	0.0373893	-0.289515	0.248387
protein	P04908	H2AC4	0.492557	0.682939	0.795306	-0.654418	0.073742	-0.101227	-0.265697	-0.030938	-0.246754	-0.898432	-0.575009	-0.894855	0.0844322	0.0145598	0.140739	-1.40589	-0.611112	-1.79949	1.69555	-0.994161	-0.0152921	-0.434523	0.419231	0.247314
protein	P0C0S5	H2AZ1	-0.422044	0.179601	-0.939177	0.124358	-0.0384954	0.0526066	0.161001	1.04691	0.391009	-0.0394788	0.604451	0.00434761	0.10289	0.428586	-0.507681	-7.59304	-0.111995	-1.67753	0.37064	-0.238569	0.0516293	-0.86179	0.91342	0.248329
protein	P10909	CLU	-0.15548	-0.216483	0.195998	-0.490249	-0.518482	-0.218472	-0.170626	0.570751	-0.463366	-0.680589	0.150353	0.131058	-0.129205	-0.187456	-0.531048	-0.481563	0.233355	1.13651	0.737947	-0.608182	-0.2147	0.0451765	-0.259876	0.246789
protein	P20592	MX2	-2.80863	-2.80863	2.90923	-2.80863	-2.80863	-2.80863	-2.80863	-2.80863	-2.80863	-2.80863	-2.80863	-2.80863	-2.80863	-0.258418	-2.80863	-2.80863	-2.80863	1.98649	1.58073	1.35441	-2.23684	-1.21886	-1.01799	0.248455
protein	P25774	CTSS	-7.15462	-7.15462	-0.963028	-0.946732	-1.12631	-0.63548	0.0119779	-0.41769	0.898678	-0.646676	1.88141	0.709315	-0.421626	0.749518	-0.362185	-0.136429	1.12904	-7.15462	-1.21978	0.617154	-1.81345	-0.42082	-1.39263	0.248436
protein	P53582	METAP1	-0.00613042	-0.663603	1.68395	-0.204108	-0.593468	-0.311714	-0.24813	0.104885	0.136289	0.420039	-0.380469	-0.0303039	-0.216191	-0.577266	-0.378817	0.287948	0.272431	-6.55058	-0.0459758	0.0191442	0.0318007	-0.760008	0.791809	0.246761
protein	P54886	ALDH18A1	0.106846	0.21131	1.12491	-1.0926	0.680487	0.114359	0.179195	-0.0196449	-1.33941	-4.96102	-0.33878	-0.236014	-4.96102	-0.47757	-4.96102	0.537566	-4.96102	1.73953	-4.96102	1.3825	-0.499557	-1.72368	1.22413	0.247338
protein	P63027	VAMP2	-0.0743686	-0.0132709	0.0429224	0.132694	-0.270849	-0.070251	-0.206696	-0.325424	-0.275423	-0.282073	0.503726	0.0811243	0.201476	-0.336168	0.479302	-0.0925392	-0.193272	0.189508	0.606091	-0.858397	-0.134274	0.058085	-0.192359	0.247549
protein	P78324	SIRPA	-1.76584	0.66547	1.70435	-1.94775	0.216908	-4.79777	-4.79777	-4.79777	-4.79777	1.19753	-4.79777	-4.79777	-4.79777	-4.79777	-4.79777	-4.79777	-4.79777	1.52712	2.96949	-4.79777	-1.91204	-3.38855	1.47651	0.24755
protein	P80511	S100A12	0.0629863	-0.214612	1.85575	-6.81089	0.278607	-0.0421803	-6.81089	0.199796	-6.81089	-2.08974	-6.81089	-1.37479	-6.81089	-6.81089	-6.81089	-1.93344	-6.81089	2.11477	2.54788	-6.81089	-2.03821	-3.95109	1.91288	0.243969
protein	Q13451	FKBP5	0.021227	0.543307	0.116554	0.466397	-0.00952349	-0.473309	-0.14602	0.0819121	-0.273717	0.236581	-1.70658	-0.291914	0.756088	-0.149505	0.665064	-3.06296	0.243554	0.00962638	-0.0298383	-0.336978	0.0563409	-0.390344	0.446685	0.245365
protein	Q86Y39	NDUFA11	-1.01831	0.950683	-0.790215	0.688935	0.121371	-0.602746	0.618424	-1.34245	0.244356	0.569912	0.751353	-1.43449	0.548002	0.62094	0.692076	-1.35555	-2.01045	-6.70615	-0.51524	0.0303062	-0.0560038	-0.937921	0.881917	0.246147
protein	Q9BUT1	BDH2	-5.00561	2.24698	-5.00561	-5.00561	-5.00561	-5.00561	2.13412	-5.00561	-5.00561	2.72463	-5.00561	-5.00561	-5.00561	-5.00561	-5.00561	-5.00561	-5.00561	-5.00561	-5.00561	1.90898	-2.79335	-4.31415	1.5208	0.248515
protein	Q9Y3I1	FBXO7	0.236578	0.311771	-0.316443	-5.70874	-0.120192	0.400825	-5.70874	-5.70874	-5.70874	-5.70874	-5.70874	-0.28071	0.981279	-0.177454	-5.70874	0.611182	0.586102	2.41268	1.23219	-5.70874	-2.80312	-1.17609	-1.62702	0.245487
protein	O43242	PSMD3	-0.0475216	-0.0387683	0.252913	-0.275189	0.138454	-0.214581	-0.0282256	-0.224994	-1.31769	-0.476976	-0.976348	-0.141204	-0.424069	-0.058831	-0.421732	0.624052	-0.0169787	0.55089	0.90352	0.475638	-0.223258	0.0514937	-0.274752	0.253239
protein	O96005	CLPTM1	-3.19076	1.94693	-3.19076	-3.19076	-3.19076	-3.19076	-3.19076	-3.19076	-3.19076	-3.19076	-3.19076	-3.19076	-3.19076	-3.19076	-3.19076	-3.19076	-3.19076	2.58605	2.0849	2.05144	-2.67699	-1.56129	-1.1157	0.252229
protein	P02787	TF	0.25396	0.422371	0.169745	-0.846576	-0.073183	-0.239762	-0.45358	-0.535214	-0.363028	-0.203415	-0.465062	0.318961	0.184562	-0.410383	0.388894	-0.533887	0.91183	-0.0141199	0.487337	-0.343169	-0.186868	0.0524964	-0.239365	0.252233
protein	P08473	MME	-1.81306	1.54393	0.343997	-0.377061	-0.0231279	-0.639994	0.0618437	-0.10238	-1.81438	0.161194	-0.0488093	-0.221176	-0.478869	-2.39719	0.0185682	-5.98007	-5.98007	0.436222	1.9274	-0.280573	-0.265904	-1.30046	1.03455	0.251635
protein	P0CG39	POTEJ	-0.518522	-0.501513	-0.22469	-0.357993	-0.160922	0.111971	0.125118	0.0336774	-0.183282	-0.465013	0.015799	-0.337902	-0.114589	-0.332269	-0.171281	1.02351	-0.629443	0.156841	-0.436077	1.21632	-0.214117	0.0390906	-0.253207	0.251145
protein	P33241	LSP1	-1.08121	2.77181	0.0757398	-1.45248	-5.08613	-1.33354	-5.08613	-5.08613	-5.08613	-0.376889	-5.08613	-5.08613	-5.08613	-5.08613	-5.08613	-5.08613	-5.08613	2.88876	1.23387	-5.08613	-2.17411	-3.65664	1.48253	0.252485
protein	P43487	RANBP1	-0.104969	0.265627	-0.0995835	0.432133	-0.0124172	0.0468773	0.302732	-0.0145113	-0.0803589	0.324518	-0.254197	0.0715729	0.248381	0.20691	0.0335032	-0.239615	0.448296	0.0158332	-7.46657	-0.607117	0.106005	-0.754301	0.860305	0.253856
protein	P46063	RECQL	1.42844	1.21434	0.166182	-5.40436	-0.51956	1.18345	-1.20495	-5.40436	-5.40436	-5.40436	-1.02719	0.527127	-1.09453	-0.653151	-0.204613	-1.01357	-5.40436	1.16439	1.40223	0.0866782	-1.93495	-0.6217	-1.31325	0.25139
protein	P61619	SEC61A1	-0.258268	-0.0583046	0.68466	-0.991135	0.0876855	-0.580938	-0.0109639	-1.34664	-1.64648	-0.812611	-1.6568	-0.164048	0.0640451	0.764828	-0.220348	-0.976936	-1.15197	1.32952	0.257503	1.38309	-0.4933	-0.037111	-0.456189	0.253695
protein	P68104	EEF1A1	-0.207703	-0.0159098	-0.176732	-0.140014	0.104264	-0.32106	0.0306931	-0.131932	-0.279571	-0.0313842	-0.385709	-0.195972	-0.2075	-0.15266	0.178499	0.467945	0.238927	0.297512	-0.444954	0.747069	-0.116935	0.0543156	-0.171251	0.252563
protein	P80723	BASP1	-0.0975548	0.797379	0.138943	-0.229606	0.51173	-0.00364675	-0.53401	-0.803234	-0.328832	0.432939	-0.831165	-0.326567	-0.540292	-1.31399	-0.46516	-0.917816	-1.04819	0.49141	1.72503	-0.639199	-0.0115893	-0.386593	0.375004	0.253217
protein	Q53T59	HS1BP3	0.108425	0.000501882	-0.113365	0.0110055	0.0118326	0.4303	0.00761666	0.324991	-0.0358768	-0.275105	-0.196277	0.495354	0.191986	0.0583841	-0.419308	-0.727986	-1.03904	-0.972464	1.15837	-0.921355	0.0470326	-0.237233	0.284266	0.249713
protein	Q6UXB8	PI16	-1.40823	0.186933	-5.46983	-5.46983	-0.246782	-0.0446853	-0.00131687	-0.421475	0.329127	-0.276263	0.427066	0.390281	0.817624	0.54352	0.0803699	-1.31128	1.1321	-5.46983	0.670203	0.730046	-1.28223	-0.19899	-1.08324	0.251424
protein	Q7Z7H5	TMED4	0.313987	-0.100618	0.492686	-0.217656	0.384287	-0.0695657	-0.123975	-0.246163	0.156812	-0.0216581	-0.128052	-0.285712	-0.127801	-0.0834689	-0.551986	0.0209739	0.243832	0.0100862	0.376564	-0.60424	0.0568136	-0.11298	0.169794	0.249617
protein	Q92604	LPGAT1	-1.13605	-1.13605	0.247808	-1.13605	-1.13605	-1.13605	-1.13605	-1.13605	-1.13605	-1.13605	-1.13605	-1.13605	-1.13605	-1.13605	-1.13605	-1.13605	-1.13605	2.74212	2.13324	-1.13605	-0.997667	-0.421306	-0.576361	0.250069
protein	Q969G5	CAVIN3	-0.194725	-0.370048	-0.315064	0.0424132	-0.198725	-0.065721	-0.481764	-0.271438	0.37856	-0.501792	0.145124	-0.281438	0.184365	0.109107	-0.116155	0.726645	-0.093723	-1.35678	0.480301	0.763587	-0.19783	0.056103	-0.253933	0.250517
protein	Q96SM3	CPXM1	1.60109	0.985055	0.530935	0.349184	0.232019	1.27461	-0.610457	-7.97458	0.337273	-7.97458	0.0549084	-0.182596	-7.97458	-7.97458	0.347276	-7.97458	-7.97458	0.452843	0.631589	-0.684825	-1.12494	-3.12791	2.00297	0.252632
protein	Q99829	CPNE1	0.140158	-0.24491	-0.0179738	-0.874569	-0.190786	0.206696	-0.0379497	-0.418413	0.380857	-0.233046	0.0264063	-0.411421	0.495875	0.333059	-0.0812874	-0.264413	-0.122024	0.378185	0.275747	-0.0462122	-0.128994	0.0583914	-0.187385	0.251724
protein	Q9UID3	VPS51	-5.52606	-5.52606	-1.10515	-5.52606	-5.52606	-1.19706	2.75312	-5.52606	-5.52606	-5.52606	-5.52606	2.2508	-5.52606	-1.68737	-2.36035	-5.52606	-5.52606	-1.12302	-0.0464662	2.44	-3.82315	-2.26307	-1.56009	0.253663
protein	Q9Y376	CAB39	-0.230428	-0.109546	-0.140029	0.128758	-0.143152	-0.484157	0.147603	0.16459	-0.105399	-0.0397942	0.370838	0.142487	-0.133292	-0.00345505	0.0337636	-0.0398963	-0.0799345	-0.0324414	0.444585	-0.182693	-0.0811554	0.0519962	-0.133152	0.252961
protein	A1X283	SH3PXD2B	0.371083	0.270824	-0.47534	-0.33684	-0.0520707	-0.180959	-0.158597	-0.618041	-0.602807	-0.403833	-0.704191	-0.460809	-0.32643	-0.418554	-0.381563	0.565418	-0.104377	1.05277	0.610577	0.599904	-0.218658	0.0432747	-0.261933	0.255164
protein	P51153	RAB13	-5.47014	0.280526	1.45178	-5.47014	-5.47014	-5.47014	-5.47014	-5.47014	-5.47014	-5.47014	-5.47014	-5.47014	-5.47014	-5.47014	-5.47014	2.06315	-5.47014	2.49289	0.962145	1.99199	-4.20288	-2.53107	-1.67182	0.254927
protein	Q8IW45	NAXD	-3.48099	-3.48099	-3.48099	-3.48099	-3.48099	-3.48099	1.17828	0.945436	-3.48099	-3.48099	-3.48099	1.00483	-3.48099	-3.48099	-3.48099	2.33794	-3.48099	1.94227	-3.48099	1.86857	-2.57242	-1.37323	-1.19919	0.255269
protein	Q9Y696	CLIC4	-0.0384321	-0.012656	0.108432	-0.149354	-0.0310491	-0.51843	-0.0855154	0.390712	-0.335727	-0.204433	0.124369	0.323682	-0.0788864	-0.08242	0.00794081	0.443028	0.121331	-0.093248	-0.128584	-0.109268	-0.0876454	0.0527944	-0.14044	0.255656
protein	Q9Y624	F11R	0.291775	-6.81249	0.0349398	-6.81249	0.0542705	0.418706	0.390646	0.136751	-6.81249	0.385465	-0.140247	-0.204052	0.410303	-6.81249	0.213719	0.355737	0.0977024	1.24181	0.411056	0.395696	-1.87249	-0.403077	-1.46942	0.255984
protein	P10644	PRKAR1A	-0.563152	-0.420653	-0.53364	0.46021	-0.0447962	-0.921585	-0.104327	0.380153	0.0177623	0.125975	-0.0358323	0.192443	0.0646039	-0.157339	0.111508	-0.21999	0.330561	0.307928	0.625659	-0.646298	-0.160405	0.0573243	-0.21773	0.256896
protein	P40261	NNMT	-0.16672	-0.294971	0.341489	0.28383	0.5449	-0.479076	0.331228	0.354617	-0.792289	0.408721	-0.67366	0.0889565	-0.568379	-0.335869	-0.871073	-0.0865689	-0.302814	0.573421	-0.342291	0.544325	0.0531728	-0.197395	0.250568	0.256622
protein	P62249	RPS16	-0.491693	0.7205	-0.342489	-1.24491	0.0476043	0.0677514	-0.141631	-0.574221	-1.32043	-0.717235	-0.529425	-0.43884	-0.990223	0.0412687	-0.467936	0.442934	-0.486826	1.7684	-0.441815	0.895374	-0.399675	-0.0207088	-0.378967	0.256759
protein	Q96EI5	TCEAL4	0.779534	0.709717	-3.05487	0.598376	-0.158874	-3.05487	0.147204	0.0901116	0.66965	0.486817	-3.05487	0.774481	0.641725	0.736346	0.842587	-3.05487	0.586852	-3.05487	-3.05487	-3.05487	-0.27872	-1.16923	0.890515	0.257004
protein	P02763	ORM1	-0.0239012	0.181134	-0.273664	-1.15837	-0.26259	0.11355	-0.788241	0.135418	-0.643537	-0.401661	0.688092	0.379033	-0.338507	-0.746629	-0.169299	-0.843073	0.112368	0.945593	1.25568	-1.06681	-0.312187	0.0216445	-0.333831	0.257423
protein	P36955	SERPINF1	0.493601	0.523518	0.0538292	-0.628954	0.341692	0.756218	-0.364479	-0.640675	0.0709185	-0.0657569	-0.0593525	-0.0698433	-0.443637	-0.235719	0.0153726	-0.281896	-0.134203	-0.0606433	-0.439251	0.204029	0.0539913	-0.150514	0.204506	0.259155
protein	Q9Y2D5	AKAP2	0.233038	0.0658351	0.0910404	0.323112	0.0756076	-0.531799	0.0176189	-0.00289682	0.111983	0.159113	-0.136357	0.111303	-0.328072	-0.076122	-0.208832	-0.0737376	0.266171	0.193699	-0.595002	-0.0743549	0.0542652	-0.0921304	0.146396	0.259892
protein	P13688	CEACAM1	0.841646	1.20977	0.407082	-7.06283	0.804267	0.862032	-7.06283	-7.06283	-7.06283	-7.06283	-7.06283	-7.06283	-7.06283	-7.06283	-7.06283	-7.06283	-7.06283	2.22423	2.64044	-7.06283	-3.11894	-5.1638	2.04486	0.260419
protein	P23284	PPIB	0.0389426	0.646404	0.346695	-0.35263	-0.0289561	-0.0966331	0.202559	0.155038	-0.38385	0.0129474	0.185576	-0.0705799	-0.124158	-0.270809	-0.0212981	-0.545457	-0.0247332	-0.102722	0.301886	-0.426294	0.0540516	-0.109859	0.16391	0.26131
protein	P55854	SUMO3	0.161979	-0.36323	0.385752	0.509529	0.0445481	0.188477	-1.31421	-0.260605	0.390504	-0.602232	-0.0232814	0.841569	0.284776	0.393384	0.424066	-7.224	0.69066	-0.376892	-0.0749693	-7.224	-0.0859487	-1.22887	1.14292	0.261439
protein	P62854	RPS26	-0.532524	0.632023	-0.560776	-0.288403	0.238126	-0.0943373	0.198794	-0.508381	0.0501069	-0.0427113	-0.11195	0.110068	0.0295648	0.306986	0.176423	0.671686	0.0572067	-7.72888	-7.72888	1.17234	-0.0908081	-1.30454	1.21374	0.261186
protein	Q07866	KLC1	0.176166	-0.586746	-0.0181752	-0.35095	0.261899	-0.0801891	-0.522625	0.391116	-0.570308	-0.106765	0.219198	0.221228	-0.410315	-0.0220312	0.838583	-0.103945	-0.0742169	-0.342339	0.0830227	0.130063	-0.140658	0.0539247	-0.194582	0.260914
protein	P12270	TPR	-0.425402	1.03395	-0.361257	0.361459	-0.282962	-0.173629	0.432773	0.0784519	-0.464944	-0.240043	-0.573743	-0.703778	-0.668496	-0.769709	-0.577131	-5.76379	-0.163083	0.290986	0.353333	1.52344	-0.00416029	-0.705197	0.701037	0.26199
protein	P13798	APEH	0.121358	-0.362967	-0.0456836	-0.0222525	-0.121519	-0.222273	-0.125494	0.189712	-0.409762	-0.038925	-0.0380191	0.330717	-0.0857815	-0.130867	0.0672017	-0.306655	0.380544	0.714156	-0.190172	-0.219058	-0.103781	0.0522067	-0.155987	0.2624
protein	P14854	COX6B1	0.558636	0.561581	-0.389784	0.320407	0.149514	0.025232	0.00303938	0.0673007	-0.515847	-0.121857	-0.279137	0.207162	-0.137517	-0.691445	-0.290558	-0.352652	0.938352	-6.80538	-0.223822	0.438406	0.0658222	-0.719659	0.785481	0.262255
protein	P31942	HNRNPH3	-0.328566	0.139125	0.424713	-0.0573055	-0.0979594	0.153839	-0.171697	0.372711	0.15788	-0.0285142	-0.647784	0.304324	0.0171528	0.0366902	-0.239886	-0.960233	-0.617157	-0.0619371	0.697397	-0.0433146	0.0564227	-0.151475	0.207897	0.262485
protein	Q9H446	RWDD1	-0.144467	0.402131	-0.0805173	0.17723	0.00449664	0.0749498	0.0630589	0.0935317	0.223463	0.137217	0.394392	0.102339	0.221192	-0.0662752	0.213599	-0.657151	-0.0854863	-7.34129	0.42775	-0.58682	0.0951093	-0.737775	0.832884	0.262752
protein	P30050	RPL12	-0.0609886	0.588384	0.326356	-0.0253307	-0.0872227	-0.501513	0.0615048	0.570171	-0.198089	-0.136721	0.179942	0.160652	-0.442975	-0.115816	0.390396	-0.464592	-0.0726191	-0.419264	-0.288016	-0.181356	0.0536551	-0.125365	0.17902	0.264191
protein	P55786	NPEPPS	-0.00172321	-0.0884392	-0.362924	0.0547866	-0.21627	-0.415088	0.100868	0.272982	-0.17863	0.104737	0.016995	-0.00958614	-0.0673724	0.00302233	-0.0721061	0.367323	0.180749	0.100298	-0.064575	0.0418613	-0.0729701	0.0496609	-0.122631	0.263837
protein	Q16527	CSRP2	1.89579	2.20173	-3.24988	-3.24988	2.52028	-3.24988	-3.24988	-3.24988	-3.24988	-3.24988	-3.24988	-3.24988	-3.24988	-3.24988	-3.24988	-3.24988	-3.24988	-3.24988	-3.24988	2.0907	-1.61314	-2.71582	1.10269	0.264153
protein	Q70J99	UNC13D	-1.92942	-5.61041	-1.28591	-5.61041	2.35495	-5.61041	3.24806	-1.75291	-5.61041	-5.61041	-5.61041	-5.61041	-5.61041	-5.61041	-5.61041	-5.61041	-5.61041	0.419481	1.49083	-5.61041	-2.74173	-4.2973	1.55557	0.264079
protein	Q8TBQ9	TMEM167A	0.0570423	0.519147	0.608965	0.0612233	-0.108188	-0.766921	0.236685	-0.110741	0.339626	-0.00577474	0.097957	-0.0438483	-0.315147	0.0394017	0.0897957	-0.824884	-7.58891	0.360064	0.320085	0.0554595	0.0831064	-0.781003	0.864109	0.26335
protein	P01602	IGKV1-5	-0.0210906	0.213552	0.730871	0.0300539	-0.694395	0.502949	-0.895759	-0.455634	-0.380859	-0.627574	-0.225767	-0.164052	0.50024	-0.912059	0.377457	-8.46422	0.847378	0.600219	1.10023	-8.46422	-0.159789	-1.48048	1.32069	0.26521
protein	Q9UNH7	SNX6	-1.24689	3.43162	-1.299	-0.595698	-1.66986	-1.09722	-0.385665	-1.07543	-0.63999	-1.51075	-0.346299	-0.949414	-0.908591	-1.05312	-1.23504	-1.24925	-0.770691	-1.69872	-2.17704	-1.22999	-0.608888	-1.16182	0.552927	0.264971
protein	P13498	CYBA	-0.758675	-0.260294	0.928179	-6.95365	-0.836641	-1.05564	-2.19916	-1.24477	-6.95365	-6.95365	-6.95365	-6.95365	-6.95365	-6.95365	-6.95365	-6.95365	-6.95365	2.57298	3.10681	-1.53702	-2.6288	-4.45328	1.82448	0.265726
protein	O00339	MATN2	1.07829	0.177058	-1.15591	-1.587	-0.180968	0.37803	-0.550036	-0.782914	0.0486463	-1.15648	-0.635222	-0.685025	-0.646202	0.581892	0.377767	0.78242	-0.393166	0.0324273	-0.456579	1.07972	-0.373129	0.00380294	-0.376932	0.266588
protein	Q13510	ASAH1	-0.153216	0.552343	0.342339	0.531938	0.0101651	-0.00823108	-0.10997	0.0930753	-0.555204	-0.198792	0.454169	-0.977558	-0.225326	-0.53298	-0.233177	-0.140872	-6.93736	0.529455	0.988938	-0.403958	0.0504448	-0.747867	0.798312	0.266689
protein	Q8WWX9	SELENOM	-0.200004	-0.422931	0.415988	-0.104299	-0.826746	-0.336257	0.366488	0.604338	0.282429	-0.37422	0.969593	0.688485	0.048239	-5.47299	0.0683372	-1.12124	1.38863	-2.48049	-1.14451	-0.782145	-0.0595214	-0.783809	0.724288	0.267311
protein	Q9BX97	PLVAP	0.532418	-0.407444	0.662508	-0.675709	-1.3615	0.439711	0.0513251	0.420609	-0.227526	-0.257784	0.775945	0.211562	0.954378	-0.0326956	0.621491	-5.26665	-0.855705	-0.92858	0.407265	-5.26665	-0.0823392	-0.937964	0.855625	0.268405
protein	Q9H477	RBKS	-2.74044	-2.74044	-1.92141	1.30943	-2.74044	-2.74044	0.619293	-0.860238	-2.74044	1.4295	1.52197	-0.521671	-2.74044	-0.0946123	-2.74044	1.0808	1.08891	-2.74044	0.0467385	0.584732	-1.31256	-0.451446	-0.861117	0.268305
protein	Q9P003	CNIH4	-6.9093	0.929564	0.413797	-1.00027	0.482648	0.592051	0.462411	0.0980962	-0.190777	0.0685954	-0.408177	-0.327719	-6.9093	-0.0993878	-0.725486	-6.9093	-6.9093	1.46098	0.39484	0.844668	-0.505318	-1.95882	1.4535	0.268337
protein	Q9UHG3	PCYOX1	-0.151233	0.175816	-0.194447	0.0461344	-0.183909	-0.0706811	-0.0285139	-0.384175	-0.0924633	-0.278731	0.457653	0.107451	0.236441	-0.0771017	0.258181	-0.401908	-0.108492	-0.0324076	0.713895	-0.628031	-0.11622	0.0525681	-0.168788	0.268866
protein	O95050	INMT	-4.44827	-4.44827	-4.44827	-4.44827	-4.44827	-4.44827	2.2144	-4.44827	-4.44827	-4.44827	-4.44827	-4.44827	-4.44827	2.12818	-4.44827	2.68053	1.94246	-4.44827	-4.44827	-4.44827	-3.782	-2.43867	-1.34333	0.269507
protein	O43511	SLC26A4	0.531851	-0.752625	-0.798548	1.39119	0.147535	0.699678	-4.26389	-4.26389	0.803591	0.899828	-1.0808	-4.26389	0.29759	-4.26389	-4.26389	-0.701775	1.75882	0.7908	-0.563845	-4.26389	-0.560529	-1.65548	1.09495	0.270877
protein	P09012	SNRPA	-0.186848	0.252667	0.964748	-0.217499	0.332701	0.10447	-0.400412	-0.112896	-0.245112	-0.096759	-0.461574	-0.413845	-0.28039	-0.115833	-0.0394235	-0.816559	-0.0949573	0.560846	1.0986	-7.4298	0.039506	-0.799294	0.8388	0.272929
protein	P17655	CAPN2	-0.218486	-0.221104	-0.240825	0.147263	-0.0639196	-0.169989	0.115193	0.0204712	0.0729412	-0.327365	-0.234126	0.376088	-0.0301728	0.0633036	-0.156296	0.524992	-0.0104147	-0.320828	-0.0659064	0.356072	-0.0885821	0.0502711	-0.138853	0.272331
protein	P53990	IST1	0.10523	0.337498	0.203532	-0.167149	-0.0995599	-0.0584296	-0.0938796	0.0600226	0.272601	0.0133831	0.340889	-0.103126	-0.046225	0.00181624	0.0670096	-0.787984	0.102726	0.0372952	0.172204	-0.978508	0.0573249	-0.11939	0.176715	0.272421
protein	P67775	PPP2CA	0.600908	-0.0589327	0.466448	0.250773	-7.16382	0.115988	0.535145	0.587258	0.0599169	0.124483	-0.104965	0.799691	-7.16382	-7.16382	-0.0845826	0.307125	-7.16382	0.31179	0.470637	0.354312	-0.448183	-1.94375	1.49556	0.271157
protein	Q07812	BAX	-0.580546	-0.430622	0.0462637	0.476483	0.174561	-0.261919	0.411027	0.219346	0.0257264	0.489165	0.264749	0.461995	-0.250848	0.168313	-0.279026	-0.415467	0.17107	-1.56052	-0.146869	-0.317824	0.0569485	-0.190443	0.247391	0.27152
protein	Q9UKK9	NUDT5	0.00889671	0.234606	0.220457	0.766581	0.14876	-1.17774	-0.0229793	-0.0124286	0.352577	0.162863	-0.333055	0.103214	0.0957915	0.0854848	-0.246433	-0.38825	0.474104	-6.53567	-0.000158484	0.0339256	0.0681595	-0.671104	0.739264	0.272936
protein	Q9UNM6	PSMD13	0.352646	-0.208267	-0.0236671	-0.397709	-0.175248	0.147826	-0.00182322	-0.569777	-0.343427	-0.161681	-0.2387	-0.301867	0.33844	-0.372476	0.00557095	-0.0356303	0.194101	0.759555	0.603842	-0.444495	-0.138113	0.0508342	-0.188947	0.272358
protein	Q9Y230	RUVBL2	-1.90584	-2.00031	-2.1423	-1.9641	-2.05099	-1.82885	-2.13822	-1.91506	-1.95442	-2.02614	-1.73827	-1.74651	-1.90799	-1.89444	-1.86558	3.91526	-1.84318	-1.8673	-2.56704	-1.91461	-1.99262	-1.34296	-0.649658	0.271196
protein	Q9Y6E2	BZW2	-0.146461	-1.17535	-0.536354	-0.34525	-0.424267	-0.87063	0.253438	0.557087	0.363506	-0.424528	0.0035988	1.14527	0.834301	0.47428	-0.808995	0.120415	-0.640118	-0.447288	-0.48641	0.0795387	-0.274881	0.0274595	-0.30234	0.272258
protein	P51884	LUM	0.343964	0.372816	-0.762951	-0.631005	-0.287615	0.295655	-0.760101	-0.703444	0.356552	-0.45086	0.468683	-0.216408	0.860079	0.218526	0.50475	-0.470638	0.357177	-0.76792	0.046321	-0.57116	-0.222699	0.0429411	-0.26564	0.273299
protein	O75347	TBCA	-0.0793434	-0.129902	-0.216337	0.388734	0.000291721	-0.413927	0.141921	0.496721	0.22457	0.455697	0.22471	0.338842	0.0732062	-0.254707	0.0787748	0.0742018	0.24311	-8.17912	-0.509233	-0.247051	0.0868425	-0.815726	0.902569	0.274315
protein	P24158	PRTN3	0.509632	-0.278055	0.996104	-2.71451	-0.157004	0.0865574	-2.26494	-0.437139	-9.6208	-2.45918	-9.6208	-3.06985	-3.80138	-2.52293	-3.06105	-3.53593	-3.25914	1.54375	3.1575	-9.6208	-1.63393	-3.37906	1.74513	0.274242
protein	P62273	RPS29	-0.14129	0.586244	0.519997	0.00827551	0.204819	-0.410104	-0.0391329	-0.275109	0.124483	-0.0375322	0.377053	0.0804553	-0.639874	-0.118456	0.453358	-0.345304	-1.30936	-0.246612	-0.368773	0.363921	0.054065	-0.175359	0.229424	0.275213
protein	Q8WX93	PALLD	-0.342367	-0.895975	0.230482	0.193951	-0.305336	-0.0353627	-0.358274	0.131658	0.385638	-0.365165	0.308383	-0.00563305	-0.2991	0.217403	-0.262329	0.506731	0.311909	0.0411524	-0.505942	0.23189	-0.136075	0.0544463	-0.190521	0.27475
protein	Q9UBQ7	GRHPR	0.262286	-0.607717	-0.331411	0.611764	-0.0309099	-0.652897	0.0783648	0.596569	0.373293	0.048062	0.811389	0.812291	-0.15136	-0.275975	-0.637557	-0.25242	0.174757	-2.68627	-0.867782	-0.399782	0.0347404	-0.347271	0.382011	0.274964
protein	P04216	THY1	0.138743	-0.0465601	-0.892377	-0.21159	0.107439	-0.267301	-0.26844	-0.558195	0.554225	-0.34043	0.302712	-0.143062	0.313845	0.339412	0.612659	-0.271103	0.470746	0.199634	-1.03383	-0.277463	-0.178448	0.0513553	-0.229804	0.277145
protein	P16157	ANK1	0.831911	0.130097	-2.01429	1.016	-1.16255	0.577137	-0.792694	-0.794912	-4.81074	-1.60174	-1.02168	-2.1523	-0.0249193	-0.060694	-0.97043	-0.0801452	0.0878791	1.53203	-0.229213	1.30746	-0.862178	-0.161201	-0.700977	0.277249
protein	P25311	AZGP1	0.365487	0.479675	-0.24828	-0.498446	0.164398	-0.326107	-0.441369	-0.44163	-0.417325	-0.401745	-0.0445145	0.320637	0.33248	-0.332628	0.324116	-0.549685	0.492126	-0.036139	0.770387	-0.795163	-0.176534	0.0481615	-0.224696	0.276565
protein	P46781	RPS9	-0.0912604	0.67132	0.346626	-1.62051	0.0772941	0.0763665	-0.51083	-0.802038	-1.20299	-1.16805	-1.11934	-1.03354	-0.559937	0.114671	-0.507987	0.629363	-0.578876	1.43972	0.552654	0.84713	-0.422408	-0.0216151	-0.400793	0.276265
protein	Q9UBC2	EPS15L1	0.0439956	0.0285234	0.163401	-0.0283087	-0.169432	0.38211	0.144895	0.165651	-0.14314	-0.0863958	-0.205409	-0.00419117	-0.417649	0.149649	-0.0580612	-0.227139	-0.118223	0.104447	0.417235	-0.489226	0.0501299	-0.0848567	0.134987	0.277264
protein	Q9UHB6	LIMA1	0.0650393	0.496176	0.115279	-0.465961	0.571177	-0.00260937	-0.0874321	-0.386379	0.111004	0.160819	-0.278957	-0.317894	-0.388984	-0.105976	-0.370125	-0.0374737	0.0502287	0.977632	-5.20353	0.320804	0.0577113	-0.535427	0.593139	0.277309
protein	A6NHL2	TUBAL3	-6.29466	0.232187	0.413717	-6.29466	0.430216	-6.29466	0.722295	-6.29466	-6.29466	-0.0434595	-6.29466	-6.29466	0.713735	0.13686	-6.29466	0.833456	0.303371	1.65264	1.14357	1.21097	-2.97184	-1.28894	-1.6829	0.278618
protein	O43390	HNRNPR	-0.364879	0.234508	0.383731	-0.683031	0.934096	-0.0224145	-0.23847	0.423429	0.0488292	-0.26181	0.628996	-0.0347333	-0.254427	-0.497211	-0.462709	-0.74899	-0.203693	0.0386238	0.189643	-0.43281	0.0453989	-0.177731	0.22313	0.279557
protein	O75298	RTN2	0.171753	-7.28181	0.596707	-0.300071	-0.317562	-0.127584	0.212806	-0.0906446	0.291388	-0.491895	-0.0691318	-0.807147	0.0403882	0.38438	0.082529	0.308811	0.538056	0.0925686	-0.317015	0.395013	-0.733691	0.0648452	-0.798536	0.28294
protein	O94979	SEC31A	-0.256626	-0.0354667	0.168917	-0.306997	0.0252352	-0.033158	-0.0648692	-0.0234139	-0.534949	-0.721741	-0.959805	-0.27161	-0.279127	-0.083972	-0.177252	0.289288	0.224305	1.09331	0.55096	0.056441	-0.178307	0.0442542	-0.222561	0.281808
protein	O95298	NDUFC2	-0.876593	-0.0529648	0.987481	-0.0331012	0.969951	0.377789	-0.0687963	-0.298619	0.377112	-1.59819	0.165334	-1.58626	-1.10184	-1.33668	0.394584	-2.07041	-0.470213	0.837982	-0.0249581	0.600764	-0.0215934	-0.45917	0.437577	0.284477
protein	P07360	C8G	-0.723137	-0.0278834	-0.0555891	-0.359286	0.0786121	-0.0942764	0.063494	-0.327151	-0.44728	0.020229	-0.106544	-0.811322	-0.00551683	-0.990067	0.490262	0.325611	0.638874	0.790863	0.366336	-0.223103	-0.187227	0.0475393	-0.234766	0.280172
protein	P13591	NCAM1	0.489197	0.132851	-0.531158	-0.0783255	-0.613502	-0.14577	-0.38057	-0.394091	0.493656	-0.403411	0.41484	-0.0177825	-0.129864	0.111031	0.59553	-0.178328	0.251745	-0.591577	0.183882	-0.135641	-0.143112	0.0503837	-0.193496	0.282836
protein	P13807	GYS1	-0.43355	-0.193116	0.441496	-1.01284	1.33299	-0.459962	-0.650097	-1.16273	-5.84512	-0.788943	-1.33201	-1.06602	-0.8327	-0.718691	-0.856484	1.51306	-0.671873	0.632666	0.618501	1.28755	-0.877187	-0.1426	-0.734587	0.282219
protein	P30626	SRI	-0.138393	0.0808408	-0.208218	0.0949521	-0.704164	-0.178458	-0.14805	0.106714	0.11999	0.0118183	0.207213	0.0418293	0.160167	-0.242923	0.0758721	-0.149021	-0.237891	0.648165	0.123011	-0.116826	-0.0962968	0.0509596	-0.147256	0.279113
protein	P39656	DDOST	0.182485	0.397525	0.018938	-0.658305	0.313246	0.261965	0.387649	-0.0509032	-0.293825	-0.0934129	-0.373295	-0.992087	-0.466184	-0.126244	-0.530436	-0.40729	-0.624183	0.80171	0.41465	0.429396	0.0465361	-0.187396	0.233932	0.283797
protein	P41236	PPP1R2	-4.38764	-4.38764	1.58813	1.15898	-4.38764	-4.38764	0.719352	1.06422	0.798809	1.18202	1.06766	1.07399	0.722387	-0.545006	-4.38764	-4.38764	-4.38764	-4.38764	-4.38764	-4.38764	-1.1039	-2.40068	1.29677	0.283989
protein	P47755	CAPZA2	-0.126878	-0.570435	0.033826	0.0530027	-0.485015	-0.0239616	-0.146152	0.379779	-0.00275463	0.0491222	-0.0400163	0.212863	-0.260285	0.202574	0.0670409	0.0706418	0.299182	0.0483605	-0.0322915	-0.0639659	-0.0839466	0.0504103	-0.134357	0.279282
protein	P48509	CD151	-0.207673	-0.0685157	0.223884	0.521815	-0.341896	0.0717826	0.0510096	-0.528428	0.513672	0.17558	0.855905	0.212273	-0.13078	0.100495	0.606457	-0.290447	-0.212603	-2.50528	-1.28547	-0.500212	0.0411232	-0.314966	0.356089	0.282619
protein	P49411	TUFM	-0.443217	-0.0363547	-0.642246	-0.638254	0.406417	-0.0282869	-0.0175798	-0.193896	-0.404514	-0.557103	0.266243	-0.357616	-0.369684	-0.536739	-0.889539	0.489745	-0.348236	1.14033	-0.337348	1.15781	-0.255503	0.0214966	-0.277	0.282221
protein	P50150	GNG4	-6.66067	-6.66067	0.558609	0.849286	0.445653	-0.0477558	0.649137	0.919779	0.399989	0.515676	-1.50994	0.633054	0.746209	-6.66067	0.21122	-6.66067	-6.66067	0.296806	1.11251	-6.66067	-0.903097	-2.51528	1.61219	0.279331
protein	Q15208	STK38	-4.4777	0.0606547	0.229341	0.0360064	0.311409	0.350219	0.800616	0.677269	-4.4777	0.180885	-4.4777	-4.4777	0.248924	-4.4777	0.684719	1.0631	0.802527	-4.4777	-4.4777	1.49868	-0.6309	-1.80905	1.17816	0.283166
protein	Q5HYI8	RABL3	-0.0688317	0.0561916	0.0923229	0.292947	0.0355374	-0.57213	0.32197	0.123528	-0.000327951	0.226867	0.0819275	0.0741324	0.0106359	-0.125906	0.338613	-0.430514	-0.202185	-0.267221	0.00943005	-0.395255	0.0508075	-0.0906342	0.141442	0.282557
protein	Q6ZVM7	TOM1L2	-1.22744	-1.68365	-0.0889227	0.762592	-0.993761	0.634658	-0.0748615	0.754369	0.996658	0.431972	1.38806	0.486261	-1.37289	-0.521932	-0.797927	-1.09778	-0.412216	-0.623023	-1.09164	-0.795052	-0.0488385	-0.483815	0.434976	0.279101
protein	Q709C8	VPS13C	0.414547	0.557496	-5.47003	-5.47003	0.543124	0.645293	-0.0371263	-0.825241	-5.47003	-5.47003	-5.47003	-5.47003	-0.180674	0.690304	-0.546492	1.2736	1.02319	1.58877	-0.213676	-0.00147195	-2.0582	-0.730652	-1.32755	0.283928
protein	Q7L576	CYFIP1	-0.756299	0.60823	-0.143654	-5.11157	1.04113	0.186033	-0.200441	-5.11157	-5.11157	-5.11157	-5.11157	-5.11157	-0.307375	-0.216468	-0.943653	0.943207	-0.452431	1.75421	0.748219	1.50774	-1.97113	-0.718969	-1.25216	0.281351
protein	Q8N766	EMC1	-4.49651	1.08236	-0.248155	-4.49651	0.456405	1.28279	1.07439	0.796736	-4.49651	-4.49651	-4.49651	-4.49651	-4.49651	-4.49651	1.00199	-4.49651	-4.49651	2.07665	-4.49651	1.42437	-1.35415	-2.69726	1.34311	0.28471
protein	Q96AY3	FKBP10	0.0986592	0.436028	0.111292	0.0574004	0.402106	-0.309965	-0.0757647	-0.240827	0.132985	-0.105053	0.751286	0.0421984	-0.134044	-0.336078	0.305962	-0.734124	0.0306542	-0.201714	-0.585686	-0.525236	0.0506862	-0.138678	0.189364	0.282046
protein	Q9BWS9	CHID1	0.404417	1.24089	-0.356778	-2.14219	-0.0763367	0.358677	0.733065	-0.101626	-0.285693	-0.24203	0.280651	-0.39187	0.291564	0.38544	0.326392	-5.65255	-2.75997	-0.293212	0.169405	-0.0806432	-0.0467611	-0.772479	0.725718	0.284475
protein	Q9ULV4	CORO1C	-0.171637	-1.06969	-0.274143	0.284048	-0.551887	-0.43818	-0.0094377	0.335443	0.286695	-0.225855	0.854871	0.420478	0.170218	0.126955	-0.202207	0.0431782	0.220443	-0.574624	-0.795878	0.219709	-0.183464	0.0483143	-0.231778	0.283143
protein	Q9Y2V2	CARHSP1	-0.968111	-0.596808	-0.250732	0.806461	0.123437	-6.67726	0.150007	1.5584	-0.227568	0.896234	0.771785	-0.0545582	-0.42295	-0.109905	-6.67726	-0.406181	0.685964	-6.67726	-6.67726	0.707956	-0.518594	-1.88597	1.36737	0.282432
protein	Q9Y5J7	TIMM9	-5.99625	-5.99625	-5.99625	2.3048	2.2459	-0.633296	0.925189	-0.549868	-1.17619	-0.747445	-0.971327	-0.70281	-0.698531	-5.99625	1.78047	-0.416018	-5.99625	-5.99625	-5.99625	-5.99625	-1.56197	-3.09895	1.53698	0.282489
protein	Q9Y6Q2	STON1	-1.72733	0.0995417	0.868613	-0.715754	-0.582747	-1.04446	0.80693	-5.13181	0.993075	-1.13787	-2.35214	0.375422	0.27563	0.563382	0.325191	0.743146	-0.0927908	-0.590003	-0.316808	0.382407	-0.757181	-0.0686568	-0.688524	0.2794
protein	A0A0C4DH36	IGHV3-38	-1.01576	0.417206	-0.265404	0.446081	0.276287	0.354681	-0.0782012	0.322661	-0.302027	0.325625	0.396247	-0.288601	0.195319	-0.966811	-0.601896	0.37898	0.342901	-1.45201	-0.105832	-0.135999	0.0481152	-0.22377	0.271885	0.285746
protein	P26640	VARS1	-0.287048	0.131607	-0.00659889	-1.55014	0.10149	-0.504779	0.175584	-0.102836	0.448491	-0.184713	-0.115429	-0.11869	0.037546	-0.0747086	-0.0448772	0.15537	-0.108907	-0.121737	-0.0613383	0.968962	-0.177894	0.0516191	-0.229513	0.285711
protein	Q9NS69	TOMM22	0.567623	0.904813	0.329844	-0.888627	0.352144	0.12918	-0.26563	-0.108402	-0.43371	-0.307349	-0.478995	-0.497811	-6.86178	0.109269	-0.621836	0.326343	-0.356112	0.553359	0.754708	-0.290027	0.0279885	-0.736288	0.764276	0.285333
protein	A0A0C4DH38	IGHV5-51	0.238925	0.100883	0.348394	-0.433206	-0.675892	0.309269	-0.361408	-0.488552	-0.475609	-0.750054	-0.206258	0.233209	0.00182555	-0.364615	0.689723	-1.07734	0.401632	0.178474	0.98515	-0.46488	-0.218725	0.0376925	-0.256418	0.288392
protein	O00273	DFFA	-1.31688	-0.513958	-1.41218	2.15293	-0.452072	-1.54921	0.477476	0.300621	-0.61865	-0.182263	0.521122	1.34632	-0.187495	-1.35555	-0.575428	0.0468612	-0.330684	-6.13115	-6.13115	0.0997279	-0.311419	-1.26974	0.958324	0.289861
protein	O75056	SDC3	0.448482	0.77866	-5.17846	1.04773	0.978055	1.10589	-5.17846	-5.17846	0.809563	0.772486	0.683606	-5.17846	0.552189	0.540514	0.558564	-5.17846	-5.17846	-5.17846	-5.17846	0.0689064	-0.959453	-2.34885	1.3894	0.28957
protein	P09486	SPARC	-0.0619787	-0.504716	-0.221266	0.505235	0.190481	-0.648025	-0.109891	-0.0226166	0.848609	0.334141	0.845491	0.478902	-0.317285	0.0161117	0.223137	-0.367453	-0.174989	-1.54742	-2.13438	-0.142664	0.0309972	-0.312055	0.343052	0.289818
protein	P14324	FDPS	-0.0519223	0.33269	-0.215595	0.280986	0.528325	-6.34651	0.325444	0.783023	-6.34651	0.473968	0.441537	0.313271	-0.284597	-0.764059	0.168813	0.124547	0.362608	-0.286009	-0.513374	-0.253154	-1.02361	-0.0690418	-0.954568	0.28719
protein	P28676	GCA	0.129191	-0.041297	0.569435	-1.49041	-0.20901	0.0139745	-1.48171	-0.0922337	-1.6302	-1.14581	-1.97534	-2.13817	-1.99885	-1.45914	-1.92849	-2.70688	-2.28517	1.69655	2.8024	-2.21735	-0.537807	-1.22104	0.683237	0.289165
protein	P35613	BSG	-0.185647	-0.748913	-0.291523	0.14925	-0.663592	-0.00132328	0.0500103	0.04911	0.296946	0.0862566	0.78235	0.134786	0.274006	-0.0439628	0.0233293	-0.306474	-0.0106971	0.114308	-0.095906	-0.364859	-0.125943	0.050688	-0.176631	0.286399
protein	Q10471	GALNT2	0.535896	0.0846025	0.188253	0.0169708	-0.132621	0.160595	-0.18715	-0.283899	0.0512331	0.248911	-0.0989777	0.161837	-0.0866796	0.147377	-0.159378	-0.659708	-6.40966	0.671908	0.323323	-0.154819	0.068279	-0.626478	0.694757	0.289074
protein	Q5R3I4	TTC38	-0.468337	-0.279149	-0.274702	0.0112472	0.060325	0.776664	0.00979737	-0.0618974	-2.55358	-0.367074	-0.0822135	0.497036	-0.496563	-1.12871	2.49758	-0.47452	-5.18856	-5.18856	-1.23303	-0.778656	-0.31467	-1.15762	0.84295	0.289664
protein	Q8N335	GPD1L	0.385351	0.519657	-0.847014	-0.35356	0.239506	-0.066548	-0.168551	-0.410481	-0.441592	-0.157838	-0.163383	-0.152376	0.159384	-0.174791	0.228175	0.601713	0.263296	-0.0521814	-0.141879	-0.0648964	-0.130107	0.050306	-0.180413	0.289628
protein	Q8N474	SFRP1	-3.91858	1.17612	-3.91858	-3.91858	2.45255	1.26284	-3.91858	-3.91858	0.667563	1.00791	1.18159	1.08911	-3.91858	0.108618	-3.91858	-3.91858	-3.91858	-3.91858	-3.91858	-3.91858	-1.30259	-2.50508	1.20248	0.289988
protein	Q96RU3	FNBP1	0.273655	-0.240084	0.0218577	0.257853	0.0608597	-0.0218257	-0.338626	0.423397	0.0715104	0.122314	0.440049	0.158459	0.0898999	-0.471091	-0.0211402	-0.0493527	0.423748	0.028937	-0.486429	-2.75157	0.0630911	-0.263849	0.32694	0.289587
protein	Q96TC7	RMDN3	0.174529	2.09163	-1.1039	-0.844805	0.194419	0.00557713	0.291049	-5.81139	0.247438	0.20981	0.0134186	-5.81139	0.379587	0.136285	0.112098	-5.81139	0.0969692	0.292851	-5.81139	0.0225672	-0.454565	-1.63804	1.18348	0.288223
protein	Q9H0U3	MAGT1	-0.710595	0.398673	0.143586	-1.41902	2.84862	-0.0249326	0.336079	-0.579869	-1.15886	-5.76787	-1.68715	-1.12266	-5.76787	-1.18039	-0.915292	-5.76787	-0.748259	-0.135086	0.546897	0.337588	-0.593419	-1.64401	1.05059	0.28881
protein	Q9NZU5	LMCD1	0.0513621	-0.170889	-0.0682456	0.487066	0.244079	-0.338215	0.152233	0.165884	-0.337241	0.328261	-0.510747	0.0729522	-0.20233	-0.857782	-0.1522	0.363672	-0.0956328	0.582967	-0.976863	0.215875	0.0514293	-0.156009	0.207438	0.288436
protein	Q9Y3F4	STRAP	-0.255505	-0.295339	0.162016	0.0165215	-0.00624251	-0.151156	-0.128774	0.11291	0.00391157	-0.159661	0.155434	0.0332571	-0.0867155	0.202055	-0.0530201	-0.136215	0.524592	-0.0379028	0.0619137	-0.205001	-0.0701318	0.0458398	-0.115972	0.289625
protein	P03952	KLKB1	0.288325	1.14723	0.201359	-5.61478	-0.00473926	0.296524	-0.549344	-2.01396	-1.095	-0.338419	-0.506258	-1.95442	0.116203	-0.424418	-0.0100808	0.296673	-0.0548396	0.892533	1.21454	-0.274719	-0.768281	-0.070479	-0.697802	0.291215
protein	P11279	LAMP1	0.580271	-0.610797	0.416229	0.0354083	0.0427659	0.387614	-1.43968	0.317644	-0.017384	0.320846	0.339724	0.0477527	-1.1503	0.530294	-1.11624	-1.99369	0.690375	0.726061	-0.195452	-1.98293	0.00329186	-0.41044	0.413732	0.290978
protein	P45974	USP5	-0.220326	-0.291307	-0.121449	0.110168	-0.325295	-0.139194	0.2905	0.274399	-0.19561	-0.272744	0.195089	0.554249	0.0664086	-0.109621	0.0695107	0.106369	0.260805	-0.259293	-0.215632	-0.187117	-0.0890857	0.0480769	-0.137163	0.290923
protein	Q13045	FLII	0.169518	-0.0550301	-0.161745	-0.441916	-0.185664	0.0939542	0.289277	0.128866	-0.422939	-0.49725	0.0585147	0.0321825	-0.510014	0.0463674	-0.39144	0.380855	-0.0531886	0.163936	0.346641	0.430004	-0.108293	0.0503858	-0.158679	0.291853
protein	A0A0J9YXX1	IGHV5-10-1	0.48912	0.670681	1.33135	0.175205	-8.07733	-0.765678	-8.07733	0.0523334	-0.28329	-0.649539	-8.07733	0.387074	-8.07733	-3.15987	1.23321	-8.07733	-3.21446	1.5888	1.75117	-8.07733	-1.51345	-3.37234	1.85889	0.293527
protein	O43237	DYNC1LI2	-0.120773	-0.310746	-0.364539	0.179159	-0.0484386	-0.146136	-0.203692	0.0939155	0.122599	-0.147	0.427316	-0.205599	0.111869	0.064736	-0.0212663	0.325602	0.186738	-0.17598	-0.616392	0.394452	-0.0945651	0.0491476	-0.143713	0.293928
protein	P14406	COX7A2	0.251102	0.364267	-0.0218192	-0.339338	0.106182	0.29588	-0.151387	0.461393	-0.395898	-0.0824287	-0.0553931	-0.273716	-0.215374	-0.0745146	-0.317404	-0.275947	-0.332506	0.283221	0.177487	0.125141	0.0487954	-0.0959005	0.144696	0.29289
protein	P67809	YBX1	-0.272113	0.273357	-1.03287	0.197509	-0.354369	-0.015178	0.149785	-0.0899755	0.748134	0.509027	0.545247	0.721904	-0.0313442	0.175406	0.289025	-0.634163	0.181167	-2.01913	-4.57335	-0.153014	0.0113303	-0.549826	0.561156	0.293308
protein	Q15172	PPP2R5A	0.598675	0.686147	0.619885	-0.379674	0.787674	0.800813	-0.311699	-4.3292	-4.3292	0.621426	-0.286168	0.161077	0.045051	-0.774635	0.599602	-4.3292	-4.3292	1.76155	-4.3292	-4.3292	-0.523515	-1.58103	1.05752	0.292931
protein	Q92572	AP3S1	0.0718469	0.00332096	0.39736	-0.859043	0.0209659	-0.143224	0.11928	-0.868915	-0.194354	-0.73737	-0.431726	-0.668972	0.188643	0.412855	0.21122	0.0304606	0.0649572	0.901885	-1.01755	0.697493	-0.219013	0.0389264	-0.257939	0.292654
protein	Q9Y315	DERA	0.249733	0.16142	-0.0596893	-5.92966	0.0758933	0.404136	1.21383	-0.13807	-2.7533	-2.15907	-0.209889	-0.103886	0.402988	-1.05017	0.372938	-1.26975	-1.66355	0.804306	0.924947	0.554229	-0.893476	-0.123784	-0.769692	0.293744
protein	P09622	DLD	0.340164	0.171334	0.110869	0.0431013	0.0386457	0.124066	0.102204	-0.0986144	-0.150828	-0.215428	0.154795	-0.0253602	0.18209	-0.217415	-0.321531	-0.180886	0.153327	-0.234429	0.150989	-0.384311	0.0465514	-0.0722732	0.118825	0.294255
protein	P08727	KRT19	-1.3892	-0.573945	0.179947	-1.15969	0.0474117	-0.950532	1.47499	0.396798	-0.813673	-0.18396	-0.312052	-1.38251	-3.36224	-0.631685	-4.02662	-0.0884627	-2.7024	0.0963993	0.200346	2.31157	-0.297186	-0.989766	0.69258	0.294975
protein	P60842	EIF4A1	-0.262261	0.128728	-0.00895934	-0.53661	0.131004	-0.00111595	0.0940268	0.21394	-0.334879	-0.478329	0.116977	-0.12748	-0.318982	-0.0824025	-0.238933	0.3309	-0.0798841	0.606403	-0.109035	0.390201	-0.105446	0.0487765	-0.154222	0.295322
protein	P63096	GNAI1	-0.215906	-0.240255	-0.888548	-0.602249	0.165123	-0.401589	-0.114214	-1.37977	0.202414	-0.1061	-0.555725	-0.273615	-1.18379	-1.33246	0.262759	0.504995	0.651271	1.4078	0.967217	-0.546499	-0.358109	-0.00980489	-0.348304	0.295622
protein	O43765	SGTA	-0.00197673	-0.829943	0.958886	0.40444	0.0435038	-0.444184	0.0131585	0.110862	0.0596227	0.141182	-0.089544	0.187646	-0.121203	-0.0964409	0.236702	-0.157505	0.276399	-1.14303	-0.550839	-0.291885	0.045555	-0.17497	0.220525	0.297017
protein	P02538	KRT6A	-0.726887	-0.236482	0.465914	-0.553648	0.520997	-0.441277	0.836161	0.389331	-0.851206	-0.12826	-0.00457285	-1.05108	-7.2827	-1.7811	-1.58926	0.467832	-0.0261752	0.8344	0.182664	1.2366	-0.0725357	-0.901341	0.828805	0.297005
protein	P05156	CFI	0.514073	0.523372	0.444719	-1.34111	0.567804	-0.0669085	-1.06099	-0.8607	0.755469	0.605	-0.78165	-0.576395	-0.0712025	-0.263907	-0.592141	-0.877849	0.0164982	0.19614	0.919304	-1.28676	0.00807277	-0.331796	0.339869	0.297364
protein	A0A0C4DH35	IGHV3-35	0.271904	0.231323	-0.0174398	-0.922635	-0.607834	0.028542	-0.91103	-0.193903	-0.107164	-0.529603	-0.179365	0.514317	0.108051	0.10467	0.191922	-1.28249	0.425123	-0.0910384	1.37701	-0.990866	-0.275784	0.0177331	-0.293517	0.298823
protein	Q7L2H7	EIF3M	0.697436	-0.0499534	-0.116167	-0.453727	0.00237674	0.53072	-0.305716	-6.23632	-0.742287	-0.0753362	0.00525553	-0.392104	-1.43829	0.305698	-0.1638	0.0811632	0.221378	0.972927	0.632551	-0.0832818	-0.674898	0.0141499	-0.689047	0.298578
protein	Q92598	HSPH1	0.149074	0.804943	-0.195621	0.677803	0.362777	-0.888439	0.0594181	-0.475633	-0.363617	0.189621	-0.132794	0.0559533	-0.965162	-1.35638	-0.434969	-0.405993	-0.679358	0.455123	0.308441	0.66327	0.0320326	-0.249187	0.28122	0.29853
protein	Q92747	ARPC1A	-0.0534465	0.198736	-0.161463	0.213611	-0.222312	-0.190941	0.205934	0.584191	-0.0850534	-0.0490141	-0.635408	0.327239	0.296188	-0.0986073	-0.450352	0.875323	0.130111	-0.917287	-2.50419	0.154636	0.0440242	-0.282235	0.326259	0.298146
protein	P07954	FH	0.283877	-0.105021	-0.0577801	-0.536288	0.049967	-0.43429	-0.087923	0.300877	-0.448946	-0.356579	-0.0817763	0.142214	-0.0403757	-0.232202	-0.0140794	-0.233697	0.496604	0.757051	-0.733078	0.406312	-0.139211	0.0466972	-0.185908	0.29933
protein	Q14112	NID2	-0.898735	0.671323	0.396704	-0.885837	-0.608001	1.04077	-0.162417	0.144315	-0.413776	0.101922	-0.862689	-0.221635	0.0940485	-0.348852	-1.28785	-0.753554	-5.92082	1.11764	1.21284	-0.493569	-0.0613729	-0.746444	0.685071	0.299632
protein	P61353	RPL27	0.136082	0.768918	-0.19588	0.0560491	0.400902	-0.566636	0.11437	-0.211523	0.0664967	-0.0623173	0.0730277	-0.193686	-0.136866	0.117054	-0.24971	0.173195	-0.577257	-6.7929	0.16809	0.719093	0.0506461	-0.669996	0.720643	0.30057
protein	P63267	ACTG2	-0.906427	-2.15623	-0.465323	0.0520008	0.0632283	-0.20818	0.218416	-0.883188	-0.196189	-0.48265	-0.47017	-0.375973	0.256428	0.157768	-0.237134	1.58178	-0.440635	-0.615179	-2.14695	1.593	-0.496454	-0.0697061	-0.426748	0.300399
protein	P17987	TCP1	-0.0645803	0.448485	-0.279127	-0.254229	-0.0876779	0.0368928	-0.29558	-0.197893	-0.623479	-0.512526	-0.60229	-0.413149	-0.405323	-0.113148	-0.279467	0.597047	-0.40349	0.874491	0.273958	0.838908	-0.182971	0.0367536	-0.219725	0.300913
protein	Q8N423	LILRB2	-3.7331	-3.7331	2.29104	-3.7331	2.78983	-3.7331	-3.7331	0.872261	-3.7331	-3.7331	-3.7331	-3.7331	-3.7331	-3.7331	-3.7331	-3.7331	-3.7331	-3.7331	2.36644	-3.7331	-2.01786	-3.12315	1.10529	0.301099
protein	P22059	OSBP	-0.078286	0.0588202	-0.573366	0.329527	0.128866	-0.0526646	0.253428	0.203158	0.287792	0.123026	0.0173539	-0.362622	-0.0668983	-0.0797005	0.148946	0.185824	0.142867	-6.01733	-0.0721764	0.448026	0.0680301	-0.565571	0.633601	0.302308
protein	Q96B54	ZNF428	0.571336	0.808912	0.530812	0.852008	0.123037	-4.45171	-4.45171	-0.234372	0.82889	0.53774	0.226754	0.349378	0.46025	-0.108638	1.09126	-4.45171	0.254737	-4.45171	-4.45171	-4.45171	-0.488506	-1.55331	1.0648	0.302284
protein	Q06136	KDSR	0.534123	0.146076	-0.028604	0.0916756	0.13634	-0.0835368	-0.135442	0.509152	0.0326946	-0.700351	0.59687	0.188458	-0.205865	0.115574	-0.355541	-0.750426	0.258953	-6.66469	-0.00858842	0.269833	0.0502128	-0.655542	0.705755	0.302894
protein	Q8N2S1	LTBP4	0.104487	0.697457	-0.15673	-0.649271	0.57294	0.101311	-0.0489696	-0.581995	-0.194499	-0.331079	-0.880673	-0.343045	-0.281244	-0.501918	-0.58093	-0.479967	-6.91394	0.571641	1.76247	-0.374373	-0.0486348	-0.802198	0.753563	0.302784
protein	P47813	EIF1AX	-6.07788	2.18521	-6.07788	-0.438888	2.18186	-6.07788	0.394166	0.253992	-0.351778	1.17751	-0.612311	-0.024448	-6.07788	-0.571513	-1.14381	-0.979067	-6.07788	-6.07788	-6.07788	0.323127	-1.28316	-2.73195	1.4488	0.304709
protein	Q13228	SELENBP1	0.363869	0.15869	-0.988692	0.0282663	-0.140535	0.013794	-0.325521	0.0804738	-0.791976	-0.601817	-0.767376	-0.0998022	0.436996	-0.0231849	0.000191607	0.111358	0.561921	0.966495	0.312968	-1.14227	-0.220345	0.03573	-0.256075	0.304943
protein	P53680	AP2S1	0.125393	0.532762	-0.22367	-0.740996	-0.139657	-0.292314	-0.342038	-0.995232	-0.24099	-0.00780164	-0.984425	-1.07781	0.222077	0.0066364	-0.172597	0.295645	0.121995	0.849853	0.941922	0.105135	-0.232454	0.0308428	-0.263297	0.305367
protein	Q9P0P0	RNF181	0.541348	0.318724	-4.45619	1.22173	0.855661	-4.45619	-4.45619	0.987888	0.5074	1.09557	0.515231	0.740219	-4.45619	-4.45619	0.564355	0.379372	-4.45619	-4.45619	-4.45619	0.454424	-0.784025	-1.96274	1.17871	0.305515
protein	Q96A33	CCDC47	-0.408488	0.801583	-0.286549	0.0101702	0.517632	-1.3802	-0.103117	0.286086	0.129235	0.300549	0.499223	-1.39268	-0.321008	0.0487033	0.107283	-0.998878	-4.75226	0.68634	0.881655	-0.536028	-0.0133099	-0.577765	0.564455	0.305869
protein	P01619	IGKV3-20	-0.474691	-0.226469	0.152471	0.188297	-0.785372	0.385154	-1.0686	0.135237	-0.704154	-0.242115	-0.134817	0.853825	0.287284	-1.09995	0.0651776	-0.548455	0.78163	0.511152	0.578482	-1.05363	-0.264024	0.0240691	-0.288093	0.306331
protein	Q9HC35	EML4	0.224324	0.850251	-0.25056	-0.236334	-0.615762	0.033963	-6.68929	-0.616915	0.709586	-1.02179	-0.204461	-0.310802	-0.0737208	-0.893929	-0.276107	0.0197378	-0.0293746	1.3497	0.786732	-0.694525	-0.761252	-0.0326754	-0.728577	0.306852
protein	A0A0B4J1X5	IGHV3-74	0.223705	0.170951	-0.0919544	-0.22313	-0.561571	-0.202485	-0.715224	-0.443412	-0.163231	-0.282095	-0.930367	-0.293343	0.134906	-0.0851464	0.344351	-0.592873	0.695433	0.250882	1.35038	-0.662372	-0.228845	0.0211848	-0.250029	0.308702
protein	O00602	FCN1	-3.28356	-3.28356	-3.28356	-3.28356	-3.28356	-3.28356	-3.28356	-3.28356	-3.28356	-3.28356	-3.28356	-3.28356	-3.28356	-3.28356	-3.28356	-3.28356	-3.28356	4.17383	-3.28356	-3.28356	-3.28356	-2.53782	-0.745739	0.315133
protein	O14936	CASK	-0.140453	0.287171	-1.09848	0.232454	-0.0420346	0.266612	0.345381	0.0926463	0.336532	0.161596	-0.539541	-0.240243	0.675192	-0.474828	0.0480353	0.0378124	-1.19846	0.167119	0.356646	-0.766109	0.044142	-0.193438	0.23758	0.309756
protein	O15389	SIGLEC5	-4.33905	-4.33905	-4.33905	-4.33905	-4.33905	-4.33905	-4.33905	-4.33905	-4.33905	-4.33905	-4.33905	-4.33905	-4.33905	-4.33905	-4.33905	-4.33905	-4.33905	-4.33905	4.25257	-4.33905	-4.33905	-3.47988	-0.859161	0.314566
protein	O75367	MACROH2A1	0.385818	0.498997	0.0637863	-0.409818	0.137888	0.0375858	-0.139368	0.239736	-0.0761511	-0.300263	-0.385939	-0.628185	-0.261793	-0.160663	-0.114635	-0.656568	-0.110679	0.383614	0.763392	-0.18606	0.0438212	-0.135752	0.179573	0.313557
protein	P01024	C3	0.316204	0.604183	0.013623	-1.37178	-0.101006	0.0223426	-0.811234	-0.452161	-0.498148	-0.462843	-0.653524	-0.308296	0.0152477	-0.360066	0.00330385	-0.4073	0.318375	0.967627	1.2387	-0.725663	-0.274082	0.00884074	-0.282923	0.317223
protein	P02585	TNNC2	-3.20081	-3.20081	-3.20081	-3.20081	-3.20081	-3.20081	-3.20081	-3.20081	4.16459	-3.20081	-3.20081	-3.20081	-3.20081	-3.20081	-3.20081	-3.20081	-3.20081	-3.20081	-3.20081	-3.20081	-2.46427	-3.20081	0.73654	0.315191
protein	P02776	PF4	2.21704	0.898998	-5.24334	-5.24334	-5.24334	1.0182	-5.24334	-0.239177	-5.24334	-5.24334	-5.24334	-5.24334	0.98613	0.877067	0.10872	-1.64302	-0.748009	1.49482	0.804028	-5.24334	-2.7565	-1.38503	-1.37147	0.310291
protein	P02810	PRH1	-1.67599	3.8129	-1.67599	-1.67599	-1.67599	-1.67599	-1.67599	-1.67599	-1.67599	-1.67599	-1.67599	-1.67599	-1.67599	-1.67599	-1.67599	-1.67599	-1.67599	-1.67599	-1.67599	-1.67599	-1.1271	-1.67599	0.548889	0.317068
protein	P11678	EPX	-1.69346	-1.69346	-1.69346	-1.69346	-1.69346	-1.69346	-1.69346	-1.69346	-1.69346	-1.69346	-1.69346	-1.69346	-1.69346	-1.69346	-1.69346	-1.69346	-1.69346	-1.69346	3.82023	-1.69346	-1.69346	-1.14209	-0.551369	0.31703
protein	P15559	NQO1	-5.7101	-5.7101	-0.359827	0.293506	-5.7101	0.780805	0.987322	-5.7101	-5.7101	0.595131	0.758669	1.50061	0.871151	0.423053	-0.117891	0.733508	1.23601	-5.7101	-5.7101	-5.7101	-2.62536	-1.17252	-1.45284	0.308692
protein	P18124	RPL7	-0.274358	0.505568	0.300042	0.408272	0.313344	-0.0481125	-0.243596	-0.26223	-0.4524	-0.0678606	-1.30099	-0.0681385	-1.56387	-0.738759	-0.736537	0.1617	-0.642136	1.13117	0.166944	0.724494	0.0178669	-0.286611	0.304478	0.308603
protein	P19237	TNNI1	-2.80759	-2.80759	-2.80759	-2.80759	-2.80759	-2.80759	-2.80759	-2.80759	4.11155	-2.80759	-2.80759	-2.80759	-2.80759	-2.80759	-2.80759	-2.80759	-2.80759	-2.80759	-2.80759	-2.80759	-2.11568	-2.80759	0.691914	0.315504
protein	P22681	CBL	-2.58277	-2.58277	-2.58277	-2.58277	-2.58277	-2.58277	-2.58277	-2.58277	-2.58277	-2.58277	-2.58277	-2.58277	-2.58277	-2.58277	-2.58277	-2.58277	-2.58277	-2.58277	4.07284	-2.58277	-2.58277	-1.91721	-0.66556	0.315719
protein	P32322	PYCR1	-2.19058	-2.19058	-2.19058	-2.19058	-2.19058	-2.19058	-2.19058	-2.19058	-2.19058	-2.19058	-2.19058	-2.19058	-2.19058	-2.19058	-2.19058	-2.19058	-2.19058	-2.19058	-2.19058	3.9853	-2.19058	-1.57299	-0.617588	0.316183
protein	P36551	CPOX	-0.825189	-0.202369	0.383422	-0.738854	-0.375465	-0.0788397	0.63906	1.2249	-1.53767	0.768197	0.917344	0.918884	-0.209599	-1.09693	-0.823082	-5.39331	-0.814738	-0.332597	-0.616646	0.364522	-0.0742811	-0.708615	0.634334	0.310296
protein	P52907	CAPZA1	-0.194454	-0.309522	0.00353085	0.160228	-0.184318	0.0360916	-0.268008	0.262122	-0.14839	-0.146636	0.603947	0.116429	-0.132579	0.0238656	-0.190414	-0.0441188	-0.0158784	0.217431	0.143873	-0.281138	-0.0789355	0.0441417	-0.123077	0.314213
protein	P55010	EIF5	-0.686169	-0.587482	0.265775	-0.193893	-0.729505	-0.139396	0.00614808	-0.195858	0.309991	-0.237292	0.685736	0.280664	-0.0423312	-0.203939	-0.460099	-0.546003	0.4475	0.693994	-1.28948	0.761439	-0.218768	0.0327483	-0.251516	0.312953
protein	P55287	CDH11	0.303696	0.311794	-0.802597	-1.04025	-0.37408	0.690673	-0.215731	-0.0705518	0.0216312	-0.758858	-0.16005	-0.186913	0.258196	-0.0845167	0.00594164	-0.627387	0.445751	0.235041	0.810163	-0.315822	-0.193428	0.0380405	-0.231468	0.311878
protein	P62826	RAN	-0.310364	0.372309	-0.139263	-0.578219	0.335129	-0.242233	0.095583	-0.287636	-0.855035	-0.524288	-0.755961	-0.163859	-0.272898	-0.135186	-0.285488	0.911883	0.171619	0.521648	-0.71502	0.987304	-0.213402	0.026404	-0.239806	0.317505
protein	P63279	UBE2I	-0.430766	0.132425	0.206351	0.325485	-0.00814007	-0.0784946	0.0145901	0.607249	-0.331474	0.034114	-0.274192	0.386425	-0.0849549	-0.394521	-0.249668	-0.161899	0.229882	-6.45183	0.247203	0.60211	0.047134	-0.615144	0.662278	0.316542
protein	Q15717	ELAVL1	0.0487495	0.527867	-0.0852829	0.0296294	-0.355209	0.0948277	-0.474067	0.61379	0.0990518	0.0587835	0.0157321	-0.0455317	0.259979	-0.305144	0.126106	0.114564	0.211015	0.0999752	-6.95831	-0.0741213	0.0558139	-0.655574	0.711387	0.314508
protein	Q5JRA6	MIA3	0.707669	-0.0885063	-0.944383	-0.296283	-0.522606	-0.105483	-0.133131	-0.337659	-0.161257	0.568152	-0.0506959	-1.44643	-5.67137	-0.0544307	0.944687	-5.67137	0.608145	0.831385	0.789146	0.13167	-0.131349	-0.958927	0.827579	0.315706
protein	Q5XPI4	RNF123	-2.14219	-2.14219	-2.14219	-2.14219	-2.14219	-2.14219	-2.14219	-2.14219	-2.14219	-2.14219	-2.14219	-2.14219	-2.14219	-2.14219	-2.14219	-2.14219	-2.14219	3.97231	-2.14219	-2.14219	-2.14219	-1.53074	-0.61145	0.31625
protein	Q6H9L7	ISM2	-1.61069	-1.61069	-1.61069	-1.61069	-1.61069	-1.61069	-1.61069	-1.61069	-1.61069	-1.61069	-1.61069	-1.61069	-1.61069	-1.61069	-1.61069	-1.61069	-1.61069	-1.61069	-1.61069	3.78436	-1.61069	-1.07119	-0.539506	0.317215
protein	Q86Y34	ADGRG3	-2.3534	-2.3534	-2.3534	-2.3534	-2.3534	-2.3534	-2.3534	-2.3534	-2.3534	-2.3534	-2.3534	-2.3534	-2.3534	-2.3534	-2.3534	-2.3534	-2.3534	-2.3534	4.02521	-2.3534	-2.3534	-1.71554	-0.63786	0.315974
protein	Q8TAQ2	SMARCC2	-0.188248	1.177	-0.124277	-4.76057	1.16498	0.334089	-0.647885	0.934194	0.0455489	-0.101885	-0.0847796	-4.76057	-0.774406	-0.322105	-0.578721	-4.76057	-0.172935	-0.13344	0.877229	0.244594	-0.216705	-1.04657	0.829865	0.317384
protein	Q8TDQ7	GNPDA2	0.19941	-0.00114427	-0.287018	0.485728	-0.094881	-0.49013	0.20409	0.181944	-0.16543	0.417863	0.273802	0.527532	0.0551131	-0.0855279	-0.0571945	0.0874708	0.50131	-6.80544	-0.650231	-0.408703	0.0450432	-0.656186	0.70123	0.31455
protein	Q92499	DDX1	1.24377	0.24211	-0.231776	0.410275	0.00600975	-0.294066	-0.826706	-0.53743	0.0451786	0.0107166	-0.359508	-0.337874	1.02566	-0.0125281	-1.16872	0.35929	-0.72819	-0.196602	-1.52785	0.0117605	0.00680789	-0.293455	0.300263	0.315689
protein	Q96AC1	FERMT2	-0.361058	-0.484203	0.111136	-0.591215	0.0667904	-0.339553	0.0478236	0.271886	-0.0457421	-0.176878	-0.270324	-0.124097	0.151704	-0.0649396	-0.206453	0.739832	0.0819205	-0.174913	-0.661444	0.928859	-0.150101	0.0400146	-0.190116	0.312655
protein	Q96FQ6	S100A16	0.510027	0.31123	0.573099	-0.434192	-0.427903	0.0952231	-0.00918648	-0.589665	-0.0715224	0.424352	-0.0912572	-0.966773	0.616202	0.497385	-0.0411749	-1.08123	-0.0174629	-0.151763	0.170233	-1.02527	0.0381463	-0.20911	0.247257	0.312053
protein	Q99598	TSNAX	-5.67137	-5.67137	2.72073	-0.25851	-0.899106	-5.67137	-0.965965	-0.726276	-1.78481	-0.748236	-5.67137	-5.67137	-5.67137	-5.67137	-0.525964	-1.22863	-0.353554	2.99157	-5.67137	-5.67137	-1.96763	-3.31448	1.34685	0.316381
protein	Q9BUP0	EFHD1	0.0525437	0.0465863	0.657141	-0.276658	0.00934159	-0.547021	-0.69395	0.252166	-0.309628	-0.816142	0.0198601	0.0200586	0.174664	-0.425659	-0.426188	-0.00811949	-0.118727	0.366725	0.912124	-0.118987	-0.162562	0.0395751	-0.202137	0.315626
protein	Q9BVK6	TMED9	0.232542	0.135005	0.265181	-0.267922	0.00789234	0.134199	-0.0128351	0.0655234	0.157638	-0.232436	-0.166853	-0.41645	0.0826387	0.24721	-0.0403673	-1.15101	-0.543696	0.355558	0.631569	-0.388171	0.0484787	-0.138958	0.187436	0.312615
protein	Q9BX67	JAM3	0.729761	0.0765202	-0.0377467	-0.0477869	-0.227129	-0.0667311	-0.278143	0.017734	0.30446	-0.206509	0.447266	0.179464	0.322038	-0.191292	0.330598	-0.193295	-1.52374	-3.76588	0.792508	-0.534334	0.026443	-0.413667	0.44011	0.31403
protein	Q9H7M9	VSIR	-2.4541	-2.4541	-2.4541	-2.4541	-2.4541	-2.4541	-2.4541	-2.4541	-2.4541	-2.4541	-2.4541	-2.4541	-2.4541	-2.4541	-2.4541	-2.4541	-2.4541	-2.4541	4.04725	-2.4541	-2.4541	-1.80397	-0.650135	0.315857
protein	Q9H9B4	SFXN1	-0.250216	1.25291	0.481496	-1.36886	0.12883	-0.305301	0.039073	-1.99531	-5.2553	-0.578319	-0.891863	-0.828652	-0.589343	0.180391	-1.01189	0.348638	-1.56968	1.1034	0.777534	1.168	-0.785099	-0.131347	-0.653753	0.313631
protein	Q9UJ68	MSRA	-4.72043	0.119875	1.37144	0.670578	0.455272	-0.564903	0.564672	0.682806	-4.72043	0.212521	-0.210574	0.457211	-4.72043	-4.72043	0.255531	0.314861	-4.72043	-4.72043	1.42618	-0.226669	-0.592859	-1.68652	1.09366	0.31454
protein	P55735	SEC13	-0.407937	-0.0442561	0.215409	-0.351629	0.0663139	-0.0524875	0.0590116	0.261732	-0.0508987	-0.813223	-0.33373	-0.322082	-0.236791	0.121528	0.132478	0.0353404	-0.0159151	0.411867	0.629979	0.0391227	-0.111796	0.0461797	-0.157976	0.318499
protein	Q96RF0	SNX18	-0.313002	0.97573	0.827878	-5.30834	-0.369363	-0.0681649	-0.912765	1.68752	0.206576	-5.30834	-5.30834	-5.30834	-5.30834	-0.428791	-5.30834	2.07271	0.031939	-0.0405726	0.420996	-1.37846	-0.858227	-2.05555	1.19733	0.318388
protein	Q14141	SEPTIN6	-4.69643	-4.69643	-4.69643	-4.69643	-4.69643	-4.69643	1.2232	0.994193	-0.415461	-4.69643	-0.353381	-0.497123	-4.69643	1.34212	-4.69643	-4.69643	-4.69643	2.6319	2.08267	-4.69643	-3.10731	-1.8276	-1.27971	0.319013
protein	P30101	PDIA3	-0.00153292	0.103367	0.0669292	-0.0246922	-0.0748122	-0.0876286	0.257153	0.239813	-0.0536947	0.034232	0.49638	0.311701	-0.0498748	-0.15369	0.0799409	-0.530936	-0.0967402	0.0608308	-0.498034	-0.535057	0.0459134	-0.091548	0.137461	0.319543
protein	O00151	PDLIM1	-0.0527521	-0.554025	-0.838812	0.542658	-0.233042	-0.0146533	0.414985	0.551548	0.44891	0.0966117	0.524668	0.3159	-0.0579672	-0.0481162	-0.348601	0.366132	-0.366048	-1.21811	-1.26875	-0.060585	0.0361426	-0.216148	0.25229	0.32095
protein	O14773	TPP1	-0.608763	0.0119475	0.445096	0.318616	0.229455	-0.0439424	0.0127606	0.232715	-0.0550738	-0.0901046	-0.255257	-0.304777	0.0571403	-0.409199	0.117488	-0.201347	-0.244331	0.0124894	-0.183615	0.454429	0.0452706	-0.0956978	0.140968	0.321319
protein	O43920	NDUFS5	-0.561424	-0.0599655	-1.01989	0.733325	-0.435611	-0.261686	-0.229629	0.882691	-0.395495	-0.0784483	1.2033	0.415129	0.700225	-0.0357048	-0.0308785	0.00859822	0.348561	-5.8937	-5.8937	-0.510701	-0.142613	-0.968888	0.826275	0.329746
protein	O60831	PRAF2	-0.0268451	-0.0250739	-0.336097	-0.129924	-0.523019	-0.255896	0.0558273	-0.494918	0.135772	0.0149214	0.30233	-0.173339	-0.25155	0.00805045	-0.283844	-0.714435	-0.163454	1.0612	0.768958	-0.220699	-0.158525	0.0333215	-0.191847	0.328205
protein	O95169	NDUFB8	0.0429855	0.209597	-0.539014	-0.249705	-0.127155	0.585131	-0.162896	0.598065	0.0811857	-0.0164159	0.108955	-0.222665	0.240969	-0.0445464	-0.323724	-0.490505	-0.167508	-0.176021	0.47824	-0.624533	0.0421779	-0.122134	0.164312	0.330465
protein	P01042	KNG1	0.336615	0.790693	-0.102006	-1.15157	-0.0243118	-0.0743465	-0.636934	-0.798932	-0.28836	-0.653814	-0.498599	-0.467344	0.391587	-0.505344	0.577392	-0.416369	0.553484	0.0747895	1.14398	-0.735818	-0.260296	0.011776	-0.272072	0.324284
protein	P02768	ALB	0.169304	0.318535	0.0794436	-0.366055	0.0528977	-0.374247	-0.580745	-0.531539	-0.222147	-0.292884	0.00366176	0.204862	0.173219	-0.106628	0.776933	-0.231664	0.710751	-0.8236	0.505906	-0.850009	-0.174744	0.036343	-0.211087	0.326232
protein	P03905	MT-ND4	0.354636	0.0862788	-0.0201602	-0.683292	0.231203	0.58355	0.27101	-0.40178	0.337725	-0.345841	0.188699	0.223043	0.151073	-0.000451903	-0.495265	-0.747241	-0.543001	0.22165	0.520104	-1.49143	0.041333	-0.197282	0.238615	0.320771
protein	P07305	H1-0	-0.32331	0.986226	-3.00027	-0.234408	-1.4933	1.24126	1.09422	-0.578438	0.0270269	-1.10651	0.89143	1.16226	0.0698766	0.445406	0.0952906	-1.00454	-1.31733	-7.87403	-5.39331	-0.440164	-0.33875	-1.33651	0.997761	0.325453
protein	P11215	ITGAM	0.762786	0.219057	-0.191442	-7.82166	-0.128956	-1.46893	-2.55017	-1.36462	2.86821	-2.12843	-1.02351	-1.80793	-1.01336	-2.29764	-0.871446	-7.82166	-7.82166	0.931682	1.54808	-5.03626	-1.18042	-2.52137	1.34095	0.325114
protein	P21926	CD9	0.165168	0.396321	-0.385641	-0.268842	-0.422909	0.214823	-0.0068874	-0.403032	-0.152005	-0.365177	0.267887	-0.364937	0.329958	-0.319507	0.202905	-0.136596	-0.199766	0.447269	0.6378	-0.428314	-0.122818	0.0436697	-0.166488	0.320563
protein	P23142	FBLN1	0.2736	0.899024	0.342168	-0.0719175	0.515481	0.134825	-0.164798	-0.769466	-0.587244	-0.481613	-0.988218	-0.709271	-0.69136	-0.480023	-0.310885	-0.205166	-1.00895	0.685859	1.0638	-0.00306127	0.0090059	-0.264727	0.273733	0.329018
protein	P36507	MAP2K2	-0.213407	0.573637	-0.520178	-0.465189	0.276019	-5.65057	0.413735	-0.413449	-5.65057	-0.0995117	-5.65057	0.411922	0.731267	0.633544	-0.35915	0.455288	0.767628	0.256162	-0.0468848	0.468113	-1.17495	-0.233268	-0.94168	0.329171
protein	P38646	HSPA9	0.0314604	0.205668	0.229774	0.143188	-0.278298	-0.137716	-0.0432956	0.569797	-0.140403	-0.139197	0.180044	0.196319	-0.17429	-0.371762	0.00993223	-0.672946	-0.0778026	0.393943	-0.0366599	-0.442367	0.0440978	-0.099559	0.143657	0.330676
protein	P46459	NSF	0.262551	0.0683368	-1.081	-1.01448	0.0338385	0.179042	-0.038373	-0.0457484	0.459583	-0.730083	0.100267	0.249498	0.276652	0.148555	-0.0900435	0.108949	-1.14667	0.267046	0.594103	-0.08209	-0.190634	0.0426265	-0.23326	0.322408
protein	Q04837	SSBP1	-0.213711	0.0707832	0.608226	-0.0371623	-0.166033	-0.0880515	-0.0736409	0.920783	-0.358206	-0.311344	-0.349495	0.259069	-0.138666	-0.169361	0.0991905	0.0397655	0.0312875	0.373032	-6.14774	0.160375	0.0351643	-0.584254	0.619418	0.327902
protein	Q13642	FHL1	-0.812589	-1.06387	-0.734658	0.379935	-0.974926	-1.10401	-0.229868	0.252191	0.232469	0.0796921	-0.0351714	1.09561	-0.368883	-1.08266	0.0631773	0.956832	0.460828	-0.649162	-1.91105	1.12136	-0.397563	-0.0349116	-0.362652	0.329331
protein	Q14008	CKAP5	0.114629	0.215695	-0.138997	-0.313987	-0.66253	-0.368009	-0.362502	0.0798289	0.26128	-0.64843	0.139203	-0.56449	0.0456791	0.105331	-0.173757	-0.753069	-0.0917939	1.00624	0.871498	-0.279686	-0.182302	0.0305158	-0.212818	0.327422
protein	Q15056	EIF4H	-0.302703	-0.428205	-0.465771	0.138792	-0.0629747	-0.380258	0.00609449	0.272955	-0.313494	0.164869	0.158051	0.358598	-0.00973748	-0.110002	0.348262	-0.102911	0.874035	-0.143207	-0.901775	-0.0564196	-0.13707	0.0414895	-0.178559	0.326877
protein	Q15404	RSU1	-0.459452	-1.49064	-0.217554	0.227768	-0.460274	-0.324635	0.0829317	0.644515	0.383411	-0.369964	0.425938	0.421349	0.196089	-0.41409	0.10403	0.342365	0.164159	-0.263442	-0.886833	0.315176	-0.198389	0.0404739	-0.238863	0.321052
protein	Q15904	ATP6AP1	-0.688837	0.00757229	1.57993	-1.29288	-0.916257	-4.1479	-4.1479	-0.490868	-1.9036	-0.408812	-0.553998	-4.1479	-4.1479	-2.19579	-4.1479	-4.1479	-4.1479	2.5402	2.47179	-4.1479	-1.24096	-2.26252	1.02157	0.324632
protein	Q16557	PSG3	-0.36187	0.763247	-0.527682	-0.395006	-0.125632	-0.64932	-0.745748	0.306381	-1.10246	0.217816	0.419161	-0.331691	0.337623	0.44599	-0.360413	-0.293982	1.33316	-0.656688	-0.0460743	-0.78628	-0.262028	0.00608085	-0.268108	0.329643
protein	Q16563	SYPL1	0.26587	0.292299	-0.650323	-0.185484	-0.236587	-0.104041	-0.573345	0.231144	-0.238204	-0.508617	0.124036	-0.772247	-0.0173093	0.110169	0.170118	0.0301847	-0.241317	0.486532	1.06015	-0.600179	-0.170729	0.0350132	-0.205742	0.324305
protein	Q53FP2	TMEM35A	-0.0692788	0.452242	-0.383105	0.103497	-0.00978217	-0.00395593	-0.609622	0.265026	0.619136	-0.0520104	0.887125	-0.138576	-0.0154025	-0.171202	0.00747209	-0.034222	-0.00941801	0.254735	-5.636	-0.587209	0.0312146	-0.544269	0.575484	0.327544
protein	Q53GQ0	HSD17B12	-0.446151	-0.230562	0.224847	-0.0813005	0.26059	0.213995	0.124119	-0.290562	-0.949255	-0.854839	-0.396353	-0.240716	0.130668	-0.316799	-0.0453876	-0.029426	-0.891594	0.96056	0.867866	0.264341	-0.202912	0.0303159	-0.233228	0.322584
protein	Q7LBR1	CHMP1B	-5.19536	-5.19536	-5.19536	1.83193	-5.19536	-5.19536	1.14578	0.864395	1.61625	1.46017	-5.19536	1.34284	-5.19536	-5.19536	-5.19536	-5.19536	0.730959	-5.19536	-5.19536	1.04663	-1.90583	-3.32471	1.41888	0.325413
protein	Q8IZ83	ALDH16A1	0.686542	0.832362	-4.54129	0.886522	-3.82957	-8.16324	0.566795	0.323649	1.35091	0.5654	0.824392	-8.16324	0.840967	0.803472	0.737616	-2.46216	-8.16324	-2.2016	-8.16324	-1.00824	-1.13219	-2.69553	1.56334	0.329298
protein	Q8ND76	CCNY	0.00426137	0.107383	0.0288285	0.36994	0.187964	0.120877	-0.182267	-5.02792	-0.268038	-0.195324	0.704229	0.273975	0.203009	-0.414213	0.173772	-0.0800157	-1.04325	0.168996	0.494787	-0.101079	-0.485429	0.0380213	-0.523451	0.324721
protein	Q969X1	TMBIM1	0.237669	-0.035305	-0.0512573	-0.440619	-0.199771	0.270495	0.358309	-0.102818	0.0363787	0.239279	0.324078	-0.0747656	0.724292	-0.203097	0.342324	-0.727272	-0.18444	-7.02595	0.560244	-0.533177	0.0312361	-0.679776	0.711012	0.324189
protein	Q96AG4	LRRC59	-0.790118	-0.953831	0.321464	-0.482786	-1.19349	-1.20351	-0.749629	-0.742787	0.842763	-0.617855	-0.299894	-0.414619	-0.996214	-0.896355	-0.876183	2.10615	-0.499372	1.27996	-1.45698	0.565636	-0.556978	-0.148787	-0.40819	0.323789
protein	Q96QK1	VPS35	-0.159344	-0.0681078	0.0133301	-0.490316	0.0201356	-0.0462977	-0.0257773	0.200497	-0.177003	-0.0607901	-0.247384	-0.309228	-0.235694	0.159671	-0.203308	0.219559	0.0979284	0.300404	0.159914	0.490269	-0.0793673	0.0432133	-0.122581	0.329778
protein	Q9BQA1	WDR77	-0.595319	-0.786856	-0.04493	0.0323436	-0.190021	-0.19895	0.286206	0.186098	0.0298072	0.178153	0.0531863	0.10146	-0.657071	-0.123198	-0.0552484	0.226445	0.356338	0.307362	0.0022047	0.257057	-0.110347	0.0468536	-0.1572	0.326035
protein	Q9GZT8	NIF3L1	-0.705322	0.22671	0.351014	0.577401	-0.522081	0.419381	-0.216848	0.744431	-0.715561	0.0107366	0.42439	0.45609	0.334629	-0.178986	-0.251569	-6.43147	-0.0891176	-0.355004	-0.262934	-0.00307055	0.0169863	-0.635705	0.652691	0.329659
protein	Q9H2M9	RAB3GAP2	0.942617	-1.3813	-1.94167	1.26796	-1.9082	-0.0622865	-0.851551	0.955375	1.19937	-1.32602	-0.808861	-1.2794	-1.42937	-1.18643	-1.26926	0.129857	0.796155	1.61005	-6.6254	-0.96825	-0.310571	-1.10309	0.79252	0.32468
protein	Q9NY33	DPP3	0.298944	0.270502	-0.460608	0.110095	0.814863	-4.07943	0.295405	0.380401	-2.6164	-0.438047	0.431537	0.502213	-1.16333	-0.271597	-0.743274	0.522891	0.411398	-0.455128	0.323889	0.168457	-0.542427	-0.0272943	-0.515133	0.330171
protein	Q9NZ01	TECR	0.247272	0.798093	-2.34817	-4.67482	0.579215	-0.346415	-0.108176	-1.34391	-1.95791	-1.21059	-1.78808	-2.6672	-0.705538	-0.577156	-1.33699	0.341532	-1.15886	1.38494	1.16802	1.94372	-1.03654	-0.33956	-0.696981	0.323176
protein	Q9UBB4	ATXN10	-1.12558	1.18348	0.313419	0.221662	-0.489523	-0.201021	0.271573	-0.405653	-0.0597187	-0.630713	-1.68378	0.160846	-0.708393	0.240215	0.917708	0.319301	1.29868	-4.52435	-1.45601	-1.04397	-0.0922083	-0.647975	0.555767	0.328216
protein	Q9UH99	SUN2	-0.671974	0.170853	0.988447	-1.14361	-0.472922	0.0790088	0.468783	0.326235	-1.03892	-0.545763	-1.45162	-5.7111	-0.861739	0.0856482	-0.115165	-2.01144	-1.02921	1.46215	1.64177	-0.533967	-0.183986	-0.852467	0.668481	0.330215
protein	Q9Y263	PLAA	-0.0193021	-0.652035	-0.529487	-0.514307	0.173304	1.06609	0.414458	-0.454819	-5.57513	-0.341485	-1.25419	0.0468595	-0.330532	-0.0152978	-0.0611251	0.96153	1.11631	-0.69295	0.355961	-0.554694	-0.643271	-0.0428121	-0.600459	0.329476
protein	Q9Y3C8	UFC1	-0.589571	-0.403324	1.03169	0.42242	-0.507619	-1.94685	-0.003709	-0.465782	0.727789	0.942747	0.429076	1.03621	-0.348505	-0.423629	-0.569389	-0.314744	-0.245587	-7.2888	-0.928474	0.202731	-0.0792213	-0.845112	0.76589	0.330058
protein	P06576	ATP5F1B	-0.00926306	0.251725	0.0610206	-0.529073	-0.0267433	0.0202321	-0.121594	0.136865	-0.322521	-0.378745	0.221002	-0.191182	-0.024136	0.0715988	-0.208902	0.0366247	-0.210438	0.742614	-0.053166	0.0404332	-0.0918098	0.0424449	-0.134255	0.331486
protein	O75083	WDR1	0.181061	-0.194739	-0.0363572	-0.312504	-0.0701762	-0.298979	0.0761358	0.245537	-0.35289	-0.267171	-0.327932	-0.154851	0.303637	-0.0797518	0.279444	0.668919	0.282511	-0.118127	-0.575593	0.144665	-0.103008	0.0422921	-0.1453	0.335986
protein	P00736	C1R	0.242925	0.387033	0.443516	-1.00495	0.260821	0.14234	-1.08199	-1.05758	-0.633135	-0.381087	-0.634017	-0.537554	-0.240908	-0.150834	-0.252865	0.0429466	-0.301728	1.36927	0.66206	0.0795382	-0.26821	0.00359101	-0.271801	0.336791
protein	P05160	F13B	1.52888	-0.29989	-0.503689	-4.98823	-0.559272	-1.46362	-4.98823	-0.758253	-4.98823	-0.844137	-4.98823	-0.42527	0.0544831	-1.1045	0.18122	-1.20449	1.21803	1.89094	1.76497	-4.98823	-1.78647	-0.760106	-1.02636	0.336222
protein	P08758	ANXA5	-0.0742212	0.277886	-0.308296	-0.0508086	-0.163034	0.300282	0.144456	0.35821	0.181713	-0.247774	0.68725	0.333833	0.0538518	-0.0433865	0.0461523	-0.517922	-0.495718	-0.615808	-0.128187	-0.53529	0.0418414	-0.121522	0.163364	0.336443
protein	P17931	LGALS3	-0.521871	0.201618	-0.109403	-0.398846	-0.545099	0.0781995	-0.250045	0.422707	-0.189459	-0.0240418	-0.492948	0.174004	0.246454	-0.672066	0.0904936	-0.169513	0.852693	0.0229031	0.2499	0.0946711	-0.133624	0.0396592	-0.173283	0.336266
protein	P25815	S100P	-1.22414	-0.740946	0.450731	-8.0151	-0.0189477	-0.824319	1.93594	-0.265813	-8.0151	0.892467	-1.24386	-3.45091	-8.0151	-8.0151	-5.7739	-1.42619	-8.0151	0.649537	2.3542	0.952808	-1.58252	-3.19836	1.61584	0.334498
protein	P30038	ALDH4A1	0.130246	-0.230759	0.0294657	0.619965	-0.238277	-0.952323	-0.00256481	0.482126	0.681136	-0.171621	0.331666	0.0567651	-0.912393	0.32949	-0.000489658	-0.120712	0.267416	-0.994948	-0.853403	-0.0287205	0.0347392	-0.192533	0.227272	0.335325
protein	P34913	EPHX2	-4.10288	-4.10288	-4.10288	0.917174	-4.10288	-4.10288	-4.10288	-4.10288	1.11476	0.878929	2.25012	0.0988118	0.792793	-4.10288	1.09946	-4.10288	1.88959	-4.10288	-4.10288	-4.10288	-2.58093	-1.43836	-1.14257	0.334001
protein	P49354	FNTA	-0.139762	-0.592226	-0.26909	0.218893	-0.0611576	-0.494733	-0.0573933	0.53912	-0.0199761	-0.158971	0.386308	0.495363	-0.0124251	-0.33608	0.152246	0.0629851	0.0539454	-0.356986	-0.102748	0.0904935	-0.10353	0.0433102	-0.14684	0.332485
protein	Q04695	KRT17	-3.51287	-3.51287	-1.61003	0.651527	-3.51287	-3.51287	1.21888	-0.0010571	-3.51287	-3.51287	-3.51287	-3.51287	2.02858	-3.51287	-3.51287	0.0630498	-3.51287	1.21289	1.36331	1.92431	-2.08179	-1.09722	-0.984569	0.33663
protein	Q14766	LTBP1	0.0964236	0.161949	-0.114889	-0.474737	0.241664	0.56235	-0.174231	0.404326	-0.373902	-0.185963	0.0059344	-0.170014	-0.333431	-0.281798	-0.260553	0.886622	-6.69917	0.250676	0.698943	-0.657316	0.0142991	-0.65601	0.670309	0.333475
protein	Q15020	SART3	0.0560739	1.35588	-0.0708006	-4.94064	0.883342	0.518341	-0.117363	-0.102599	-0.611687	-0.570806	-4.94064	-4.94064	0.304276	-0.135663	-0.0307896	-4.94064	0.226928	0.131894	1.22197	0.186459	-0.360026	-1.29169	0.931659	0.334058
protein	Q15417	CNN3	-0.309659	-0.184788	-0.261942	0.233648	0.30992	-0.129788	-0.135356	0.771681	0.104338	0.0137059	0.348001	0.23775	-0.474534	-0.427826	0.258356	-0.224638	0.0089686	-0.542785	-0.55496	0.14725	0.041176	-0.122442	0.163618	0.334751
protein	Q5JRX3	PITRM1	0.502948	0.71821	-0.211776	-0.104831	-0.294823	-0.328462	-0.168133	0.0974399	-0.282639	0.481263	-0.124044	0.0596954	-0.086666	-0.222099	-0.412808	-0.534053	-0.283114	0.332931	0.212509	-0.129479	0.0409196	-0.118713	0.159632	0.332021
protein	Q6GTX8	LAIR1	-4.6153	-4.6153	1.49835	1.39143	1.322	-4.6153	-4.6153	-4.6153	1.06699	1.30073	0.585334	-4.6153	-4.6153	-4.6153	-4.6153	-4.6153	-4.6153	-4.6153	1.97767	0.64539	-1.6497	-2.90987	1.26017	0.335942
protein	Q6PCB0	VWA1	-0.146015	-0.520694	-0.301918	-0.251663	-0.397923	0.209207	-0.144244	0.450857	0.127737	-0.75013	0.0827017	0.31987	-0.330476	-0.0856155	-1.10564	-0.110932	0.357773	0.970963	-0.0202136	0.276248	-0.172479	0.0354677	-0.207946	0.333177
protein	Q9H1C7	CYSTM1	-5.0569	2.07226	1.8536	-5.0569	-5.0569	1.81834	-5.0569	-5.0569	-5.0569	-5.0569	-5.0569	-5.0569	-5.0569	-5.0569	-5.0569	-5.0569	-5.0569	-5.0569	3.03089	-5.0569	-2.96541	-4.24812	1.28271	0.333232
protein	Q9H4A6	GOLPH3	1.44314	1.54434	-4.13461	-4.13461	1.24328	-4.13461	-4.13461	-4.13461	0.959049	1.18714	1.6266	-4.13461	-4.13461	-4.13461	1.64246	-4.13461	-4.13461	-4.13461	-0.179869	-4.13461	-1.42961	-2.58531	1.1557	0.335024
protein	Q9P1F3	ABRACL	-0.701779	-0.836473	0.208463	-0.119894	-0.277455	-0.632355	0.379539	1.2848	-0.549333	0.121103	0.889689	1.14462	-0.223671	-0.382313	-0.428755	-0.524151	0.689865	-6.79238	-2.60342	-0.21965	-0.112338	-0.845017	0.732678	0.335802
protein	O14756	HSD17B6	0.207598	0.429837	-0.597591	-0.391892	-0.11281	0.457964	-0.81462	-0.841612	-0.131726	-0.517444	-0.127474	-0.808167	-0.254302	-0.396675	-0.568839	0.230341	-0.295897	0.986724	1.01895	0.361036	-0.231229	0.0145703	-0.2458	0.338832
protein	P04233	CD74	-0.420085	-0.18799	0.246959	0.389499	-0.0722401	-0.144532	-0.0129601	0.660349	-0.124685	-0.0541938	1.11823	-0.217772	-0.389883	0.306974	-0.265091	-0.810351	-0.0344641	-0.503158	-0.88968	-0.12755	0.028012	-0.181275	0.209287	0.338451
protein	P26678	PLN	0.431367	-0.645081	-0.495779	0.0405989	-0.154349	-0.194204	-0.242165	0.114766	0.953229	0.162358	0.443122	0.639234	0.190971	0.0484859	0.535707	-0.65199	-0.163694	-0.258118	-7.40689	-0.726155	-0.00292602	-0.734933	0.732007	0.338828
protein	Q86W92	PPFIBP1	-5.65664	-5.65664	1.0855	0.891692	1.68893	-5.65664	-5.65664	0.92508	1.00876	0.733675	0.816749	0.744871	-5.65664	-5.65664	-5.65664	-5.65664	-5.65664	1.12797	-5.65664	0.489055	-1.62929	-3.07612	1.44683	0.337597
protein	Q9BY43	CHMP4A	0.0981614	-0.233427	-4.28567	1.05017	0.0248905	-4.28567	0.46414	0.43166	0.866189	0.899412	0.839527	0.695113	-4.28567	0.485432	0.411095	-0.0614815	-4.28567	-4.28567	-4.28567	0.226867	-0.497014	-1.45461	0.957598	0.338032
protein	Q9UNF1	MAGED2	-4.7515	-4.7515	1.47182	-0.0411951	-4.7515	-0.0875768	0.455288	-0.327358	-0.0053909	-4.7515	-1.3158	-0.130565	-0.293749	-0.0236288	0.547634	1.3754	0.551461	-4.7515	-4.7515	1.71805	-1.75404	-0.707421	-1.04662	0.338554
protein	A5D8V6	VPS37C	0.160585	-5.04906	-5.04906	-5.04906	-5.04906	0.7166	-5.04906	0.918368	0.915648	0.401816	1.12737	0.735995	-5.04906	0.578857	0.678399	-5.04906	0.592539	-5.04906	0.960449	0.58665	-2.21323	-0.988692	-1.22454	0.341313
protein	O43310	CTIF	0.042375	-0.219158	0.116055	-0.0135152	0.132822	-0.289384	0.0971438	-0.1595	0.253021	0.336142	0.234504	0.228315	-0.258539	-0.159389	-0.215353	0.908307	0.03763	-0.671344	-5.81516	0.27898	0.0296002	-0.543205	0.572805	0.341346
protein	O75339	CILP	-0.965152	-0.37578	-1.76279	-0.152377	-2.73188	0.145223	0.200835	0.768961	0.469434	-0.422183	0.219492	-0.31865	-1.58473	-0.344526	0.540794	-1.50154	0.542765	0.854672	1.12619	-0.090853	-0.482571	-0.0556376	-0.426934	0.340904
protein	P06727	APOA4	0.326996	0.399235	-0.153211	0.0312965	-0.310975	0.0704028	0.0201025	-0.442509	-0.288311	-0.630558	-0.259279	0.0315677	-0.208167	0.0522669	0.336146	-0.0437308	0.44977	0.153008	0.168547	-0.250639	-0.0977532	0.042949	-0.140702	0.339375
protein	P06865	HEXA	0.195238	-0.714965	-0.235089	0.427121	0.0604792	0.226329	-0.0182166	0.949775	-1.24038	0.113638	-0.0144631	-0.1319	-0.0888673	0.283198	0.347041	-6.86737	0.0198225	-1.55166	0.720045	0.10068	-0.0236071	-0.718347	0.69474	0.340964
protein	P0DML2	CSH1	0.0896219	0.645066	0.256244	-0.180256	0.0811522	-0.819482	-0.642755	0.728774	-6.14229	0.039107	-0.366271	-0.163764	0.150508	0.573047	-0.0374353	0.0732659	0.181165	-0.42707	0.362299	-0.191491	-0.594482	0.0154254	-0.609908	0.341023
protein	P11021	HSPA5	-0.117341	-0.0446411	0.326104	0.0320216	-0.234825	0.0418126	-0.0678828	0.43602	-0.00322608	0.0514638	0.361885	0.255579	-0.195339	-0.355587	0.0838402	-0.391122	-0.114531	0.102421	-0.0734662	-0.497123	0.0419506	-0.0823443	0.124295	0.343202
protein	P30622	CLIP1	-0.392764	-1.36045	-0.400769	0.182667	-0.725496	-0.721796	-0.530871	-0.0764108	-0.182093	-0.221851	2.43633	0.171726	-0.559717	-0.294795	-0.612138	-0.490847	-0.000963196	-0.298209	-0.914772	-0.679547	-0.442983	-0.124294	-0.31869	0.342365
protein	P60228	EIF3E	-0.323648	-0.0923863	0.0852015	-0.584823	0.113923	-0.0350938	-0.024948	-0.416504	-0.591785	-0.24236	-0.141747	-0.738187	-0.255811	0.00348166	-0.480516	0.0163079	-0.489015	1.54597	0.57844	0.0518864	-0.211242	0.00908106	-0.220323	0.341482
protein	P62913	RPL11	0.217299	0.838726	-0.365338	-0.938957	-0.140814	-0.14189	-0.109628	0.0894107	-0.518257	-0.808506	-0.613193	0.296947	0.320192	-0.256276	-0.529549	0.350801	0.376843	0.665071	-0.536558	0.224236	-0.187795	0.0298515	-0.217647	0.342612
protein	Q15080	NCF4	-4.18363	-4.18363	2.56079	-4.18363	-4.18363	-4.18363	-4.18363	-4.18363	-4.18363	-4.18363	-4.18363	-4.18363	-4.18363	-4.18363	-4.18363	-0.202282	-4.18363	2.31002	2.88579	-4.18363	-3.50918	-2.42919	-1.08	0.341687
protein	Q16186	ADRM1	0.0801075	-0.198358	0.321467	0.306735	0.151135	-0.249548	-0.0130368	-0.428488	-0.0437858	0.202506	-6.03181	0.492701	-0.327476	-0.216058	0.210396	0.595183	0.254768	0.071568	-1.45755	0.508348	0.0128733	-0.589993	0.602866	0.343123
protein	Q5NDL2	EOGT	0.0305162	-0.51376	-0.0248473	0.597535	-0.343636	-0.556199	0.294268	0.100602	0.460894	0.326212	0.473286	0.367303	-0.305	0.249796	0.143778	-0.223301	-0.0351205	-0.589949	-0.822216	-0.885076	0.0371585	-0.16265	0.199808	0.342401
protein	Q99426	TBCB	-0.0209016	-0.306295	0.207908	0.401579	0.0116516	-0.53106	-0.083482	0.243882	0.110446	0.38062	0.15175	0.595982	-0.294528	-0.284072	-0.2734	-0.0584339	0.230235	-0.454944	-0.524588	-0.191471	0.0414348	-0.110347	0.151782	0.342727
protein	Q9H7C4	SYNC	-5.71582	-5.71582	0.0588015	0.849854	0.509246	1.11638	-5.71582	-5.71582	0.360496	-1.29979	1.31549	-5.71582	0.0514643	0.824477	0.686493	0.659791	-5.71582	1.23353	-0.869107	-1.40994	-2.12683	-0.893943	-1.23289	0.342161
protein	Q9Y5X3	SNX5	0.179879	-0.0426969	-0.323837	-0.503527	-0.113691	-0.0711851	-0.476437	0.17898	0.148899	-0.298449	0.299186	0.280673	0.134937	0.0730587	-0.135599	-1.14909	0.0276637	0.621365	0.353003	-0.0709929	-0.132207	0.0434206	-0.175627	0.34089
protein	Q9UJZ1	STOML2	-0.200435	0.0536998	0.238312	-0.450417	-0.0542263	-0.0186661	0.0177189	0.0232285	-0.252801	-0.295534	0.455236	0.0250055	-0.371786	0.0916695	-0.112916	-0.423188	-0.238331	0.386776	0.527474	0.075131	-0.0939119	0.0415072	-0.135419	0.343766
protein	P50151	GNG10	-7.11548	0.700792	0.738065	0.351581	1.22593	0.52949	-7.11548	1.01781	-7.11548	0.249087	-0.954866	-7.11548	0.854292	-7.11548	0.562494	-7.11548	-7.11548	-7.11548	1.6604	0.50143	-1.65337	-3.29537	1.642	0.345402
protein	Q12797	ASPH	0.237041	0.455836	-0.152675	-0.140663	0.0201201	0.274656	0.0914688	-0.433342	0.224113	-0.162065	-0.0417451	-0.0320871	-0.128428	-0.0105746	-0.125187	-0.36234	-0.436007	0.456693	0.0220398	-0.196187	0.041449	-0.0853822	0.126831	0.345371
protein	O75438	NDUFB1	0.203649	0.257882	0.201917	0.0719799	-0.0885892	0.294447	-0.048354	-0.638435	0.13167	0.0382678	0.222986	-0.347312	0.228856	0.0959491	0.152767	-0.441442	-0.216425	-0.114403	-0.206342	-0.21863	0.0424435	-0.0843994	0.126843	0.347998
protein	O94874	UFL1	0.176458	-0.196559	0.285789	-2.18257	-0.296443	0.0409168	-0.103944	0.168624	-0.241513	-0.218986	-1.40568	-0.121868	-0.0197324	-0.0194637	-0.114345	-0.0527087	0.0324158	0.909101	0.56047	0.508586	-0.256823	0.0276776	-0.2845	0.34594
protein	P02730	SLC4A1	0.806738	0.0864874	-0.821861	-2.07348	-0.592769	0.780373	-1.31267	-0.597515	-1.61745	-1.37825	-0.714054	-1.31164	0.737438	0.272989	-1.08272	-0.425873	0.32693	2.09526	0.490739	-2.36664	-0.672039	-0.197756	-0.474283	0.346117
protein	P14927	UQCRB	0.379704	0.0500377	-0.0180533	-0.239599	-0.0426743	0.0565635	-0.114493	0.240446	0.0487603	0.0790424	0.372007	0.466326	-0.0169372	-0.0366371	-0.0239947	0.0165082	-6.50648	0.038161	-0.162244	0.0800415	0.0439734	-0.577324	0.621298	0.346974
protein	P28074	PSMB5	0.191728	-0.0780384	0.19089	0.548774	-0.0875785	-0.436334	0.230784	-0.0255816	-0.240024	0.115269	0.156577	0.23931	-0.0610505	-0.252767	0.556053	0.0321568	-0.372109	-0.0696741	-0.776464	-0.631961	0.0409888	-0.117993	0.158982	0.348384
protein	P49591	SARS1	-0.158203	-0.0788291	-0.288915	0.326215	0.140342	-0.403116	0.214594	0.353185	-0.0132083	0.324961	0.327631	0.411769	-0.180161	-0.546517	0.169512	-0.115354	0.139266	-0.407226	-0.656	-0.226501	0.0417027	-0.108358	0.150061	0.348188
protein	P62328	TMSB4X	-4.00487	-0.329691	1.61223	0.378993	-0.297374	-4.00487	-0.0430377	-4.00487	0.0576123	1.11462	1.2678	1.50865	-4.00487	-4.00487	-0.0676209	-4.00487	-4.00487	-4.00487	-4.00487	1.62665	-0.952124	-1.96937	1.01725	0.347122
protein	Q12841	FSTL1	0.481531	-0.486205	0.374934	0.258203	0.164155	-0.332024	-0.205641	-0.539509	0.368739	0.330402	0.109824	0.194461	0.342685	0.153075	-0.0636452	-1.48842	-0.0522892	-0.434583	-0.142758	-0.231685	0.0414586	-0.161333	0.202792	0.347197
protein	Q3KQU3	MAP7D1	-4.69074	-4.69074	-4.69074	-4.69074	-4.69074	-4.69074	1.29958	1.3077	0.821609	-4.69074	0.983178	1.85065	-4.69074	1.42577	0.742871	-4.69074	1.52977	-4.69074	-4.69074	-4.69074	-2.94063	-1.69215	-1.24848	0.347935
protein	Q6DKJ4	NXN	-0.00177521	0.150961	0.334456	-0.0189278	-0.373742	0.052639	0.0979341	0.493083	-0.146612	-0.41238	0.297374	0.518024	-0.287171	-0.182172	-0.576798	0.0548005	0.843802	-6.52731	-0.0236251	-0.249217	0.0175637	-0.613229	0.630793	0.348373
protein	Q96A65	EXOC4	-2.13521	0.424214	0.586062	-4.60939	-0.315555	-0.543489	0.259827	-0.391654	-0.990596	0.211356	-1.18412	-0.520109	-0.553814	0.450289	-1.05905	0.0890782	-2.23605	1.74836	0.942657	0.637342	-0.750443	-0.168542	-0.581901	0.34688
protein	O14684	PTGES	-0.637684	-5.64595	-5.64595	-5.64595	-5.64595	-5.64595	2.53167	-5.64595	-5.64595	2.67524	-5.64595	-5.64595	-5.64595	-5.64595	-5.64595	-5.64595	-5.64595	-5.64595	-5.64595	2.77987	-3.49524	-4.80337	1.30813	0.348712
protein	P48449	LSS	0.0130096	-0.260137	-0.640525	-0.401207	-0.0229942	-0.172491	-0.371807	-0.461819	0.811675	0.0383272	0.390791	-0.0219616	0.409579	-0.461519	0.544375	-0.176749	-0.361628	-0.177297	0.559661	-0.368655	-0.146797	0.0336596	-0.180456	0.349202
protein	Q08378	GOLGA3	-0.00273033	0.205568	0.212792	-0.153413	-0.0702886	0.454587	-0.624573	0.350198	-0.0156862	-0.111935	0.893892	-2.34615	-0.837185	-0.020934	0.185064	-0.827182	0.430445	-0.509328	0.23159	0.144017	0.0244519	-0.265577	0.290029	0.350217
protein	O95139	NDUFB6	0.813448	-0.00232538	-0.721052	-0.00235565	0.176512	0.27549	0.18671	-2.29392	0.0575135	-0.134089	1.22711	1.31312	0.125423	-0.253838	-2.29379	-1.32311	-0.200533	-0.932174	0.316498	-7.339	-0.164407	-0.936031	0.771624	0.351945
protein	P24821	TNC	0.334325	-0.678185	0.497416	0.228321	-0.280066	-0.125536	-0.407482	0.108882	0.654105	0.0431486	0.0125188	0.0811376	-0.869962	0.206805	-0.595067	0.352372	-0.69959	-0.121051	0.081988	0.0762736	0.0374929	-0.147458	0.18495	0.352012
protein	Q9BXP5	SRRT	0.347852	0.683491	0.669173	-0.413689	0.292664	0.431093	-0.336889	0.281643	-4.87892	-0.806705	-0.174833	-0.658082	0.14216	-0.129061	0.40021	-4.87892	-4.87892	1.27286	1.14969	-4.87892	-0.373029	-1.26338	0.890353	0.352098
protein	Q9UGI8	TES	-0.887397	-1.74959	0.162157	0.145953	-0.753048	-0.539171	0.0404684	0.319848	-0.0671008	-0.211832	0.268528	0.275762	-0.372548	-0.261163	-0.140135	1.13996	0.751404	-0.848138	-1.95994	0.949531	-0.353972	-0.0196731	-0.334299	0.351359
protein	Q9UGT4	SUSD2	0.470366	0.410179	-0.0507748	0.160197	-0.499457	-0.0392773	0.166113	-0.114701	0.0806764	-0.167091	0.334331	-1.03868	-0.203499	0.248097	0.0478909	-0.395504	0.243789	0.230663	-0.0771526	-0.676828	0.041623	-0.128689	0.170313	0.352001
protein	P00403	MT-CO2	0.130887	0.47861	0.131507	-0.616922	0.155349	0.322598	-0.0335474	-0.115384	-0.0422302	0.0043578	0.0814587	-0.720743	-0.242014	-0.24412	-0.0550195	-0.210855	-0.326873	0.378366	0.337997	-0.0246952	0.0415226	-0.10265	0.144172	0.352659
protein	O75323	NIPSNAP2	0.106618	0.178229	0.670771	-0.320765	0.010335	-0.148233	0.14333	-7.30301	0.0215393	-0.184073	-0.2409	-0.499193	-0.182095	0.106959	0.0715823	0.11512	-0.63377	0.805952	0.484777	0.0641396	-0.682525	0.00925726	-0.691783	0.354954
protein	P04439	HLA-A	-0.229417	0.283667	0.614556	0.121974	-0.339607	0.101068	0.0562599	0.186553	-0.195289	-0.223378	-0.0143542	-0.135685	-0.254653	0.340392	-0.692349	-0.774969	0.0620822	0.38752	0.520625	-0.874946	0.0376387	-0.143634	0.181272	0.353821
protein	P08246	ELANE	-0.357225	0.147073	1.31803	-3.78096	-0.331197	-0.767617	-2.78824	-1.35099	-4.02604	-2.02347	-4.52374	-3.48498	-2.64092	-3.07161	-3.4368	-3.5756	-2.78353	1.91447	3.13373	-4.66776	-1.39606	-2.31367	0.91761	0.355679
protein	P10412	H1-4	-0.158314	1.01472	-0.864874	0.291556	0.00209012	0.209823	-0.232081	-0.0146552	-0.177632	0.166676	-0.0133411	0.209207	0.231452	0.541733	0.180595	-0.494135	-0.323552	-1.88172	-0.902703	0.109927	0.0237313	-0.234254	0.257985	0.353677
protein	P36980	CFHR2	1.33709	0.363154	0.0460563	0.000916869	0.781507	-5.45571	-5.45571	-5.45571	-5.45571	-5.45571	-5.45571	0.820855	-0.145886	0.660169	0.127415	-0.411285	-5.45571	1.40722	1.80981	-5.45571	-2.47498	-1.20988	-1.2651	0.354388
protein	P78344	EIF4G2	-1.83896	0.288408	0.223183	0.828648	0.468023	-0.447334	0.476427	-0.0943202	-0.0597669	0.346776	0.0788578	-0.0125578	0.343162	-0.205802	-0.0863342	-0.81826	-0.961362	-1.07152	-0.195874	0.406572	0.0191082	-0.252312	0.27142	0.355673
protein	Q13464	ROCK1	-0.150728	0.109032	0.0144747	-0.190039	-0.0652562	-0.0188592	0.560604	0.393794	0.139884	-0.387807	-0.05491	0.117413	0.21499	-0.203289	-0.12372	0.132509	0.23776	-0.619419	-0.387059	-0.232929	0.0405099	-0.0918655	0.132375	0.355252
protein	Q14956	GPNMB	-7.3776	1.21138	0.393592	0.718766	0.104397	-7.3776	0.271621	-7.3776	-7.3776	0.323323	0.291786	0.371011	0.954227	0.188218	0.644344	-7.3776	-0.0262178	-7.3776	0.901438	0.199411	-2.64873	-1.1231	-1.52563	0.353616
protein	Q15942	ZYX	-0.170221	-0.745701	-0.286827	0.1089	-0.380909	-0.323838	-0.185307	-0.213796	0.687754	-0.0084789	0.501335	0.091743	-0.389522	0.185965	-0.189843	0.18534	0.573539	-0.00682091	-1.01077	0.408831	-0.151842	0.0349801	-0.186823	0.355595
protein	Q16555	DPYSL2	-0.462725	0.0441523	-0.180857	-0.241193	-0.0468514	-0.432401	0.0422888	0.257693	0.0763202	-0.0223931	0.147472	0.378727	0.283087	-0.0692941	0.275756	-0.431224	0.556981	-0.433891	-0.176259	-0.12761	-0.0965966	0.0403747	-0.136971	0.354091
protein	Q8TDL5	BPIFB1	1.04229	1.68875	-4.95774	-4.95774	2.0584	0.189181	-4.95774	-4.95774	-4.95774	1.19469	-4.95774	-4.95774	-4.95774	0.502791	-4.95774	-4.95774	-4.95774	1.48805	1.33011	-4.95774	-1.86154	-3.13832	1.27678	0.355946
protein	Q9Y6B6	SAR1B	0.12505	-0.171011	0.191378	-0.556197	-0.338604	-0.397219	0.057007	0.0939228	-0.30114	-0.433013	-0.479391	-0.397668	-0.58755	-0.3438	-0.00183414	-0.221262	0.0598217	0.621887	1.24725	0.319397	-0.172983	0.0216853	-0.194668	0.355668
protein	P09917	ALOX5	-0.175722	0.2377	0.773725	-0.848736	-0.448662	0.752997	-0.360384	0.173391	-0.402887	-0.30549	-0.274441	-0.247112	-0.456062	-0.245857	-0.704951	-5.67568	-0.496668	0.851153	1.42193	-0.48673	-0.0604068	-0.631442	0.571035	0.357042
protein	P35270	SPR	0.0621179	-0.411331	0.133081	0.439223	-0.0690281	-1.70595	0.327201	0.563785	0.29712	0.161183	0.98425	0.793078	0.105053	-0.288635	-0.237538	0.256333	-1.0949	-1.05482	-2.80856	-0.573474	-0.0202596	-0.391921	0.371661	0.359152
protein	P35813	PPM1A	-0.154748	0.00735025	-0.152851	0.148598	0.141961	-0.523553	-0.33101	0.0675545	0.0630397	0.0361159	-0.081283	0.152614	0.0482455	-0.213408	0.42313	-0.206035	0.038359	0.295088	0.0460688	-0.105875	-0.0697542	0.0396905	-0.109445	0.359187
protein	Q4V9L6	TMEM119	-4.14879	2.02808	-4.14879	0.837666	1.67363	0.762812	-4.14879	-4.14879	0.906131	-4.14879	1.18432	-4.14879	-4.14879	1.03625	-4.14879	-4.14879	-4.14879	-4.14879	1.24689	-4.14879	-1.45356	-2.55741	1.10384	0.359279
protein	Q8WTS6	SETD7	0.154606	-0.190782	-0.202106	0.318586	-0.683562	-0.37767	-0.462785	-0.175839	0.39761	-0.158544	0.61339	0.163687	0.12866	-0.144236	0.182684	-0.211691	0.369386	0.171117	0.189874	-1.08033	-0.138049	0.0382545	-0.176303	0.359874
protein	Q9Y3I0	RTCB	-0.114629	-0.218371	-0.379256	0.00120519	-0.0045804	-0.0314242	-0.125943	0.109266	-0.0480158	-0.273936	-0.479293	-0.417802	0.281936	-0.189495	-0.403436	0.445559	0.11778	0.857459	0.0956266	0.0572982	-0.108568	0.0365633	-0.145132	0.359876
protein	P31146	CORO1A	-0.0953435	0.218248	1.14065	-1.07932	0.235339	0.187227	-1.06906	0.614322	-1.46062	-0.467221	-0.729927	-0.267156	-1.15803	-1.08666	-1.55746	-1.8384	-0.987226	1.28212	1.83279	-1.5489	-0.177578	-0.605885	0.428307	0.361504
protein	P48539	PCP4	-0.380115	-2.71017	-0.439625	0.995642	-0.633141	-0.426229	-0.0111905	-0.48902	-0.21111	0.858387	0.0900192	0.656519	0.124208	0.376387	-0.313548	1.18433	0.55444	-8.74633	-8.74633	-0.00328621	-0.344657	-1.48236	1.1377	0.361143
protein	P63000	RAC1	-0.291234	-0.172394	-0.137769	0.265527	-0.193254	-0.256884	0.333714	0.542271	0.471978	-0.187258	0.34786	0.368934	-0.490021	-0.152729	0.310944	-0.2345	0.0233715	-0.554664	-0.358788	-0.418877	0.0374697	-0.115847	0.153317	0.36137
protein	Q9ULC3	RAB23	-0.369316	-0.835532	-0.253587	0.416809	-0.0503926	-0.452014	0.159329	0.556928	0.532537	0.567935	0.0282967	0.612411	0.159907	-0.41487	-0.500433	-0.260005	-0.110314	0.0618025	-1.79566	0.0869614	0.0272696	-0.21319	0.24046	0.361248
protein	Q6XZF7	DNMBP	-5.62651	-5.62651	3.13019	-0.140236	-5.62651	-5.62651	-0.810891	-1.87686	0.408328	-1.40993	0.557861	0.0966157	-0.479464	0.0660951	-0.226403	-0.148774	-0.357772	-5.62651	-5.62651	-0.273556	-2.32054	-1.20184	-1.1187	0.362591
protein	Q14767	LTBP2	0.682719	0.784116	0.0743144	-0.478444	0.376016	-0.101859	-0.158393	-0.741263	-0.0551428	-0.363712	-0.513555	-0.249402	-0.333673	-1.09488	0.743508	-0.305871	-0.911468	-0.292507	1.10144	-0.603253	0.00183519	-0.245966	0.247801	0.363072
protein	O75935	DCTN3	0.235558	-0.216832	-0.487905	0.399651	-0.0923005	-0.249308	-0.0579267	0.35127	0.332793	-0.255336	0.297879	0.796284	0.114238	0.251093	0.460124	-0.150846	0.0483093	-7.69114	-0.681631	-0.644216	-0.00403367	-0.71999	0.715957	0.363686
protein	Q10588	BST1	-0.272603	0.396041	0.75561	-0.912764	-0.112732	0.20847	-0.768352	0.0429123	-0.021568	-0.439755	-0.0880567	-1.02799	0.361196	-0.530196	-0.531719	-7.06945	-0.584563	0.885674	1.64119	-1.07173	-0.112474	-0.801564	0.68909	0.364074
protein	O00483	NDUFA4	0.143511	0.224374	-0.160777	-0.674811	0.712024	0.24674	-0.772276	-0.388406	-0.398004	-0.856428	-0.302737	-0.373748	-0.0765656	-0.180245	-0.164627	0.164353	-0.500453	1.10763	0.546814	-0.0409154	-0.192405	0.0179503	-0.210355	0.365481
protein	P08865	RPSA	0.0557417	0.067685	0.121199	-0.102712	-0.17927	0.0744733	-0.169174	0.114738	0.457301	-0.0482305	0.499253	0.250733	-0.292472	-0.146196	0.0478005	-0.445822	0.0526991	0.0488596	-0.299011	-0.5787	0.0391751	-0.0862856	0.125461	0.366098
protein	P15090	FABP4	0.341493	-0.0686819	0.139805	1.04214	1.21454	-6.39121	-0.386812	0.444453	-1.00756	0.690356	-0.513318	-0.0755542	0.0537497	-1.65116	0.210173	0.885604	0.0143074	-6.39121	-6.39121	0.00724768	-0.398148	-1.38514	0.986989	0.3676
protein	P16401	H1-5	-0.0935593	0.228718	0.177521	0.0430581	0.21592	0.099837	-0.366998	0.118691	-0.440582	-0.0310531	-0.334636	0.751688	-0.546547	0.0497956	0.660853	0.0375919	0.393403	-8.83954	-0.316349	-0.00393904	-0.00484475	-0.814768	0.809923	0.366525
protein	P63244	RACK1	-0.0824748	0.215156	0.0322963	-0.643036	0.117807	-0.00937744	-0.00786669	-0.283354	-0.610172	-0.5178	-0.808346	-0.308515	-0.0970345	-0.353359	-0.458506	0.59411	-0.0228344	1.05371	-0.148651	0.754954	-0.178882	0.0205529	-0.199435	0.367736
protein	Q16698	DECR1	0.145107	0.0812859	0.071283	0.0114467	-0.209928	0.00681819	-0.0364656	0.122205	0.0325515	0.168624	0.730478	0.26779	-0.0830229	-0.108677	0.0567928	-0.834934	0.0215984	-0.151581	-0.219105	-0.765676	0.0392927	-0.108634	0.147926	0.365595
protein	Q16891	IMMT	-0.121954	-0.100281	0.426925	-0.334115	-0.20122	0.0831588	-0.186668	-0.114722	-0.345377	-0.618866	-0.103503	-0.756907	-0.353697	0.231738	-0.542962	0.127702	-0.27472	0.604133	0.886607	0.472149	-0.151312	0.029054	-0.180366	0.367608
protein	Q6P4A8	PLBD1	-0.120537	0.424306	0.898	-6.15826	0.145431	0.050724	-6.15826	0.327553	-6.15826	-1.94301	-6.15826	-0.924776	-6.15826	-6.15826	-6.15826	-6.15826	-6.15826	1.99686	2.55387	0.767058	-1.86923	-3.25565	1.38642	0.366998
protein	Q8WVJ2	NUDCD2	-0.363985	-0.304506	0.691461	0.543554	-0.194453	-0.506039	0.0909552	-0.135845	0.0477476	0.264783	0.00172657	0.307703	-0.0680408	-0.232477	-0.00518126	0.287546	0.454376	0.0313401	-6.44535	-0.171737	0.0133673	-0.58401	0.597377	0.367366
protein	Q96H20	SNF8	-5.42243	-5.42243	0.189001	0.868681	0.801436	-5.42243	0.906039	0.793232	0.96459	-0.270687	0.567591	0.912297	-5.42243	-5.42243	0.5811	-5.42243	1.7501	-5.42243	-5.42243	-1.01895	-1.2015	-2.432	1.2305	0.367128
protein	Q9NR28	DIABLO	0.127924	0.538503	-0.184608	0.0822087	0.588709	0.0687525	0.151112	-0.140174	-0.751282	-0.131885	0.0758231	-0.330783	-0.582024	-0.629602	-0.285713	0.0884076	-0.464591	-0.0413693	0.195133	0.633025	0.034926	-0.134169	0.169095	0.36557
protein	P02788	LTF	0.338741	-0.0507873	1.28239	-2.12384	-0.0125077	0.139895	-2.37889	-0.156134	-2.52145	-1.27132	-3.98427	-1.83131	-1.93471	-0.936158	-2.254	-1.58727	-2.1831	0.77258	2.91235	-2.25867	-0.675391	-1.32846	0.653064	0.36852
protein	O00170	AIP	0.279039	-0.201459	-0.139115	-0.482849	-0.0231271	-0.325161	-0.43195	0.54875	-0.65844	0.0719445	0.578239	-0.129315	0.339819	0.00149257	-0.245718	-0.119571	0.781457	-0.0986177	-0.564376	-0.225325	-0.136237	0.0318085	-0.168045	0.369374
protein	P31997	CEACAM8	-0.711041	-0.548823	1.10544	-4.89311	-0.902776	-0.904612	-4.89311	-2.05372	-4.89311	-2.3536	-4.89311	-4.89311	-4.89311	-4.89311	-3.30385	-4.89311	-4.89311	2.56997	3.11646	-4.89311	-2.10485	-3.18692	1.08207	0.370623
protein	P01782	IGHV3-9	0.0231913	-0.432232	0.806412	-0.597382	-0.671518	0.020228	-0.781833	1.90397	-7.24246	-0.782097	0.232	0.205136	-7.24246	-7.24246	0.472501	-7.24246	0.530317	-0.398945	1.47401	-0.827381	-0.775371	-2.00397	1.2286	0.37142
protein	P13647	KRT5	-3.55804	-3.55804	-3.55804	2.79371	-3.55804	-3.55804	-3.55804	-3.55804	-3.55804	-3.55804	0.0255306	-3.55804	-3.55804	-3.55804	-3.55804	-3.55804	-3.55804	2.60671	2.20115	-3.55804	-2.92286	-2.00729	-0.915576	0.371425
protein	Q96PP8	GBP5	-4.85124	-4.85124	0.754658	0.911174	0.910603	-4.85124	1.31163	1.12527	-4.85124	0.882856	-4.85124	0.675969	-4.85124	0.851901	-4.85124	1.09126	-4.85124	-4.85124	-4.85124	1.11444	-1.35088	-2.53739	1.18651	0.371861
protein	Q9BVG4	PBDC1	-0.184725	-0.419052	-0.518806	0.320219	0.120421	-0.0225259	-0.270983	0.168238	0.0384906	-0.0627297	0.267391	0.256053	0.0764768	-0.0891772	-0.06937	-0.176827	0.572344	-0.163899	-0.112697	-0.179726	-0.0831455	0.0380568	-0.121202	0.371865
protein	O43556	SGCE	0.368645	0.374361	-0.0109857	0.176965	-0.0774612	-0.0890833	-0.0495984	-0.190232	-0.796738	0.138435	0.277918	0.467115	0.288474	-0.964309	0.655597	-0.289179	0.790793	-6.27027	-0.488672	-0.504611	-0.0155693	-0.603714	0.588145	0.372507
protein	Q02252	ALDH6A1	0.376718	0.272579	-0.204854	0.319216	0.0491855	-0.469473	0.220884	-0.298844	0.0683311	0.026448	0.472747	-0.0609048	0.307808	-0.283595	0.434127	-0.76436	0.176621	-0.797203	-0.431818	-0.352002	0.036019	-0.129858	0.165877	0.372401
protein	Q6NZ67	MZT2B	0.0142348	0.20841	-1.7073	-0.457387	0.154351	0.183512	-0.322484	0.538917	-0.0713579	-0.0529927	0.358958	-0.288666	0.308727	0.137611	-0.232755	-0.0949095	0.0928264	0.00788368	0.0869665	0.03147	-0.15121	0.0408112	-0.192021	0.372812
protein	O94973	AP2A2	-0.5501	0.344914	-0.293862	-0.0455727	0.10451	0.163281	0.13046	-0.351768	-0.842875	-0.416135	-0.556818	-0.929302	-0.525647	-0.23622	-0.0134617	0.264895	0.330358	0.714157	0.484144	0.717869	-0.175715	0.0249975	-0.200712	0.373635
protein	A0A0C4DH34	IGHV4-28	0.0916846	0.636994	0.419734	-0.605966	-0.770912	-0.373744	-0.508238	-0.287236	-0.515983	-0.430972	-0.277848	0.455359	0.401505	-0.573291	-0.0297783	-1.12698	0.276648	0.354479	1.21376	-0.672403	-0.234464	0.00214506	-0.236609	0.376349
protein	O43813	LANCL1	-0.330839	-0.508814	0.0863955	0.530499	-0.49439	0.0143325	-0.138479	0.0070556	0.0406705	-0.172428	0.447779	0.308514	-0.488837	-0.0359955	-0.231585	0.129386	0.206551	0.199855	-0.266457	0.107144	-0.0965996	0.0376356	-0.134235	0.374657
protein	O95210	STBD1	0.00936794	-0.061464	-0.965874	0.571535	0.115314	0.266678	-0.616727	0.0493225	0.187532	0.764615	0.0462291	0.316916	-0.243582	-0.0471929	-0.166546	-0.120287	0.18182	-0.20605	-0.868976	-0.366256	0.0320299	-0.147392	0.179422	0.375819
protein	P08582	MELTF	0.221844	0.623968	-0.322711	0.128088	0.0198536	0.108907	-0.466781	-0.641932	0.395987	-0.0921339	-0.133739	-0.401531	0.416847	0.244753	0.479347	-0.300598	-6.57683	0.0832723	0.580778	-0.454845	-0.00249113	-0.606255	0.603764	0.374969
protein	P09429	HMGB1	-0.536432	0.592756	-0.245322	0.440444	-0.182048	-0.256657	0.180672	0.31274	-0.194465	0.241415	0.475556	0.260404	0.125827	-0.217061	-0.0123197	-0.247306	-0.236863	-0.852765	-0.368734	-0.149924	0.0353102	-0.122319	0.157629	0.374754
protein	P12724	RNASE3	-0.470322	-1.07947	1.31469	-6.81761	0.0857826	-0.233892	-6.81761	-0.326327	-6.81761	-1.15657	-6.81761	-6.81761	-0.259477	-6.81761	-0.107914	-6.81761	-6.81761	1.22636	3.16622	-6.81761	-2.23189	-3.68805	1.45615	0.37563
protein	P13646	KRT13	-3.26691	-0.605136	-0.158884	-4.94043	0.44434	-1.70136	2.34307	0.45254	-3.52053	-0.48763	0.162555	-8.35272	-4.74457	-2.74559	-8.35272	0.156664	-2.45572	0.998801	-0.0232701	1.92923	-1.14409	-2.34273	1.19864	0.376922
protein	P22314	UBA1	-0.245633	-0.187951	0.0202457	0.433325	0.124657	-0.418211	0.220399	0.326781	-0.115721	0.200537	0.210712	0.636068	-0.173904	-0.345356	0.164292	-0.209601	0.195882	-0.800914	-0.566183	-0.287698	0.0358429	-0.11767	0.153513	0.376252
protein	P23083	IGHV1-2	-0.0645347	-0.229535	-0.598705	-0.234311	-0.409361	0.308421	-0.0388984	0.333289	-0.831834	-0.29645	-0.769229	0.736395	-0.474568	-0.204886	0.762527	-0.763098	0.648418	0.315222	0.626932	-0.74155	-0.206192	0.0136164	-0.219808	0.377273
protein	P50213	IDH3A	0.938267	0.0461261	0.108377	-0.126498	-0.246	-0.14034	0.157213	0.374506	-0.654378	-0.137846	-0.250844	0.192892	0.0437185	-0.672665	-0.178631	0.184476	-0.17704	0.177967	-0.727092	0.0969225	0.0319427	-0.13103	0.162972	0.376621
protein	Q09013	DMPK	-0.525025	-0.928678	-0.297732	0.589728	-1.15905	-0.534984	-0.409186	1.3265	-0.164513	-0.0507502	0.938969	0.98289	-0.359641	0.215204	-0.266837	-0.676421	0.597196	-5.73105	-5.73105	0.447321	-0.215368	-0.958341	0.742973	0.375364
protein	Q93084	ATP2A3	0.458848	0.330406	0.989422	-5.61043	0.0528186	0.408832	-0.434828	0.0930763	-5.61043	-0.265042	-5.61043	-1.78542	0.496722	-0.32933	-0.370609	-5.61043	-5.61043	1.5784	1.99987	-5.61043	-0.958733	-2.08521	1.12648	0.374764
protein	Q99720	SIGMAR1	0.621113	0.890002	0.235861	-5.68092	-5.68092	0.809386	0.738783	0.738189	0.553678	-5.68092	0.734549	0.307386	-0.36275	-5.68092	-5.68092	-5.68092	-5.68092	1.35431	1.31168	-5.68092	-1.24558	-2.50594	1.26037	0.377214
protein	Q04760	GLO1	-0.281912	-0.572225	-0.486071	0.850868	-0.34827	-0.561974	-0.053506	0.205201	-0.226817	0.0801465	0.393447	0.508935	0.0608992	-0.464164	0.0269347	-0.036784	0.57335	-0.291385	-0.278918	-0.202769	-0.139456	0.0289546	-0.168411	0.377795
protein	O15126	SCAMP1	0.0419698	-0.756174	-0.150755	-0.368366	1.23078	0.387934	-0.315029	0.112463	0.544194	-0.628071	0.539655	-0.755564	-0.36708	0.336209	0.120987	-0.452805	-0.0197666	-0.638065	-0.359973	-0.420039	0.0098942	-0.201644	0.211538	0.378659
protein	Q96HC4	PDLIM5	-0.269981	-1.37986	0.183239	0.437148	-0.389695	-0.393555	-0.21523	0.394692	0.397595	-0.524043	0.112346	0.38614	-0.307961	0.0220527	-0.0700974	0.38943	0.362644	-0.0087125	-1.00135	0.412415	-0.175969	0.0296907	-0.20566	0.378629
protein	P13796	LCP1	-0.445378	0.0749205	0.762578	-0.242461	0.394904	-0.308586	-0.410424	0.649247	-0.99641	-0.32577	-0.661232	-0.547858	-1.09113	-0.628946	-1.24564	-1.35335	-0.383076	0.853852	1.81935	-0.787227	-0.084738	-0.402525	0.317787	0.380075
protein	P15104	GLUL	-0.0618037	0.3768	0.671078	0.641865	-0.00106926	0.433883	0.450919	0.853787	-5.64165	0.619968	-1.46378	0.389256	-0.666669	-5.64165	-0.660332	-0.555452	-0.36572	0.0627607	0.259147	-0.22266	-0.165622	-0.88651	0.720888	0.380131
protein	Q8IVB5	LIX1L	-3.60651	-3.60651	-3.60651	1.55749	-3.60651	-3.60651	-3.60651	-3.60651	1.97275	-3.60651	1.42275	-3.60651	2.20053	1.67165	0.602988	-3.60651	-3.60651	-3.60651	-3.60651	-3.60651	-2.53219	-1.57412	-0.95807	0.380246
protein	O60234	GMFG	-1.27777	-0.053116	1.48499	-0.168556	0.365368	-5.5136	0.358295	-0.0582278	-0.976396	0.000837821	-5.5136	0.140755	-1.33824	-5.5136	-5.5136	-0.410663	-0.329985	1.42299	1.53038	0.253452	-0.583817	-1.52721	0.943393	0.380854
protein	P12318	FCGR2A	-5.27645	0.0772994	2.48749	0.258825	0.693694	-5.27645	-5.27645	-5.27645	0.441389	0.856521	0.552801	-5.27645	-5.27645	-5.27645	-5.27645	-5.27645	-5.27645	1.29105	1.00945	0.225635	-1.62906	-2.85798	1.22892	0.380702
protein	Q16558	KCNMB1	0.822181	0.162615	-0.564725	0.246062	-0.182503	0.389189	-4.91488	-0.90665	0.988288	-0.0231974	0.0562955	0.449576	0.663128	-4.91488	1.03265	-0.866338	0.734047	-4.91488	0.237899	-4.91488	-0.398362	-1.24374	0.845375	0.381642
protein	Q99747	NAPG	-0.128669	-0.13321	-0.361256	0.284224	-0.261821	-0.191727	-0.0833796	0.339822	0.433667	0.235909	0.280269	-0.152531	0.0417592	0.444785	0.0285904	-0.308936	-0.0541473	-6.24427	0.546514	-0.0570842	0.013356	-0.547505	0.560861	0.381449
protein	Q03001	DST	-0.219112	0.144512	0.170337	-0.303416	-0.901079	-0.582191	-0.2852	0.209134	-2.79755	-0.473126	0.09395	-0.485592	-0.147155	-0.373437	-0.753935	-1.50753	-0.560189	2.291	0.293982	-0.223886	-0.503769	-0.137279	-0.36649	0.382081
protein	O15533	TAPBP	-0.410748	0.227961	0.27796	0.188159	-0.176641	0.225448	0.247073	0.0967998	-0.618917	0.276671	-0.21557	-0.2004	-0.29096	0.505961	-0.510267	-0.672769	-0.718477	0.0180689	0.480578	0.308208	0.0333766	-0.129563	0.16294	0.38454
protein	P05543	SERPINA7	0.77773	0.153476	-0.226875	-1.08164	0.372206	-0.248629	-1.04655	-0.224853	-0.695406	-0.170547	-0.432515	0.355447	0.0115672	-0.187159	0.238074	-0.720746	0.814845	-0.135606	0.981539	-0.92256	-0.239109	0.000288556	-0.239398	0.386307
protein	P19404	NDUFV2	0.0976111	0.00167795	-0.208568	-0.174238	-0.144603	0.188731	-0.299124	0.441315	-0.473454	-0.324074	0.247584	0.463051	-0.0408753	-0.186423	-0.236207	-0.346783	0.251797	0.433372	-0.188337	-0.0399905	-0.0894727	0.0357186	-0.125191	0.386466
protein	P27361	MAPK3	-0.438711	0.208576	-0.132405	0.132322	-0.21478	0.202079	0.313653	0.005799	0.0414819	0.250405	0.0879917	0.0352952	-0.175898	-0.262901	0.471068	-0.397881	-0.0587037	-0.623764	0.350745	-0.349309	0.036842	-0.0923356	0.129178	0.384985
protein	P37837	TALDO1	0.33834	0.335535	0.280272	0.260952	0.394921	-0.902935	-0.105064	0.229403	-0.739792	0.0200656	-0.428832	0.267279	-0.781537	-0.67439	-0.345848	-0.457119	-0.246874	0.283231	1.13375	-0.804386	0.0111696	-0.205473	0.216642	0.385262
protein	P51809	VAMP7	-0.566263	0.87782	0.631384	0.838422	0.914793	-0.697123	-0.684126	-0.893111	-1.15624	-0.491253	-0.351795	-0.680725	0.749644	-0.849586	-0.075078	0.954905	-6.60391	-0.61555	-0.576802	0.547883	-0.12257	-0.750102	0.627532	0.386486
protein	Q00341	HDLBP	-0.362717	-0.0149814	0.127828	-0.98206	0.482757	-0.0749654	-0.251461	0.164226	-0.306509	-0.183881	0.0209079	-0.0162374	-0.593611	-0.196612	-0.522449	-0.0793448	0.0791007	0.693805	0.691389	0.223188	-0.140176	0.0300138	-0.17019	0.384939
protein	Q01995	TAGLN	-0.459113	-1.57199	-0.447568	0.128978	-0.884552	-0.601112	-0.00538188	0.585471	0.0858521	0.0372285	0.293942	0.921855	0.212377	-0.0540548	-0.0417566	0.428712	0.990152	-1.04427	-1.91079	0.0386791	-0.313218	-0.0165154	-0.296703	0.385562
protein	Q15121	PEA15	-0.537854	-0.810257	0.278746	0.706624	-0.0464115	-0.390581	0.288557	0.475145	0.092182	0.140286	0.128099	0.613669	-0.591642	-0.18791	-0.256462	0.152678	0.486801	-0.932938	-1.33091	-0.0752387	0.0196436	-0.199385	0.219029	0.384538
protein	Q5T9A4	ATAD3B	-0.29262	0.587497	-0.489245	-5.60624	0.404006	-0.0750189	-0.429352	-0.70869	-5.60624	-1.23531	-1.37554	-1.11704	-0.802833	-0.386987	-5.60624	0.692662	-0.72547	1.77379	1.39258	1.26591	-1.34512	-0.488917	-0.856205	0.383146
protein	Q8N8S7	ENAH	-0.475527	-0.968074	-0.244296	0.871718	0.0369474	-0.369285	-0.0793013	0.273058	0.56581	0.508006	0.21412	-0.0864359	-0.307967	0.592355	-0.590573	-0.00363996	0.272647	-0.671862	-1.82837	0.0594371	0.0119056	-0.235029	0.246934	0.384323
protein	Q96KG9	SCYL1	0.167912	1.53285	-3.39669	-3.39669	-3.39669	0.166715	-1.14282	-3.39669	-3.39669	-3.39669	-3.39669	-3.39669	-3.39669	-1.34027	-0.248464	2.11437	-1.09995	0.0156109	-3.39669	2.68122	-1.96555	-1.14642	-0.819123	0.386249
protein	Q9BTZ2	DHRS4	0.00732785	-0.663303	-0.00943938	0.323694	-3.04517	-0.856643	0.166999	0.127028	0.297243	-0.430819	0.30511	-0.787684	-5.62394	1.20568	-0.40122	-8.32172	-1.28623	1.25632	1.65168	-1.26205	-0.408309	-1.3264	0.918096	0.384409
protein	Q9H0X9	OSBPL5	-4.4882	1.77833	1.16574	-4.4882	1.3643	1.79824	-4.4882	-4.4882	-4.4882	-4.4882	-4.4882	-4.4882	-4.4882	-4.4882	-4.4882	-4.4882	-4.4882	1.9693	1.9008	-4.4882	-2.08226	-3.20355	1.12129	0.384707
protein	P12259	F5	-3.89817	-3.89817	-3.89817	-3.89817	-3.89817	-3.89817	2.26865	0.7958	-3.89817	-3.89817	-3.89817	0.886622	-3.89817	-3.89817	1.84011	-3.89817	-3.89817	2.66146	-0.414398	-3.89817	-2.81209	-1.84152	-0.970567	0.389402
protein	P30044	PRDX5	-0.470445	-0.2164	-0.0880125	0.259388	0.198724	-0.458701	0.579296	0.660722	-0.695035	0.408555	-0.4185	0.591528	-0.585996	-1.30111	-0.550153	-0.322343	0.479333	-0.299929	0.0816621	0.389564	0.0178092	-0.193594	0.211403	0.389558
protein	P40939	HADHA	-0.311842	-0.027817	-0.144874	-0.154204	-0.44246	-1.17165	0.106501	0.4912	0.209152	0.036432	0.830505	0.0767367	0.101377	0.062225	0.136884	0.14975	-0.323971	-0.510068	-0.443211	0.228393	-0.140956	0.030862	-0.171818	0.387963
protein	P63098	PPP3R1	-0.240478	-0.560312	-0.0591892	0.564834	0.0722369	-0.430588	0.715342	-0.500226	0.532761	0.0195445	-0.172594	0.779383	-0.115187	-0.651041	-0.390336	-1.0935	0.575076	0.0898702	0.0813796	-1.22942	0.0113927	-0.212637	0.22403	0.389103
protein	Q15758	SLC1A5	0.0624868	0.0651169	-0.0430567	-0.810829	-0.239816	0.33411	0.0754831	0.561371	-0.347689	-0.0226962	0.4327	0.21562	-6.84641	-0.191185	-1.22501	-0.301855	-0.297838	0.487972	0.941234	0.252408	-0.036552	-0.653237	0.616685	0.389827
protein	Q92843	BCL2L2	-4.65384	-4.65384	-0.70878	0.973765	-4.65384	-4.65384	0.341844	0.619338	0.695123	0.659125	1.28913	0.839901	-4.65384	0.251912	0.47956	0.585906	0.591873	-4.65384	-1.3901	-0.0356276	-1.60349	-0.669512	-0.933982	0.388636
protein	Q96A26	FAM162A	-0.223039	-0.12359	0.174981	0.198903	-6.94277	-0.242878	0.146041	-0.288786	0.341232	0.399822	0.674903	0.50332	0.29577	0.386294	0.0731031	0.251574	-0.223895	-1.21925	-1.12366	0.0681553	-0.656008	-0.0313682	-0.62464	0.39001
protein	Q96DZ1	ERLEC1	-0.171146	-0.429679	-0.0574882	-0.648932	-0.457361	-0.41652	0.890906	-0.446283	0.768973	0.574973	0.773759	-0.669169	-0.703712	0.626944	0.968471	-2.10896	-1.51197	-0.174493	-0.0441638	-0.691492	-0.0392558	-0.353478	0.314223	0.388836
protein	Q9UJU6	DBNL	-0.100256	-0.480613	0.325377	-0.332332	-0.237187	-0.173435	-0.257905	0.0966993	0.181025	-0.238863	0.43861	-0.291961	-0.442838	-0.0839899	-0.27555	-0.236724	0.16157	1.04362	0.0102188	-0.0464256	-0.121749	0.027653	-0.149402	0.388848
protein	O95831	AIFM1	0.0688727	0.293738	0.215938	-0.240389	-0.128479	0.27734	0.238902	-0.170171	-0.0962661	-0.0857787	0.276976	0.0200073	0.0289802	-0.0231713	0.0344216	-0.792413	-0.650102	0.357679	-0.140099	-0.0196851	0.0373708	-0.0907405	0.128111	0.391626
protein	P00846	MT-ATP6	0.166426	0.572	-0.0948649	-0.115129	0.0323332	0.105843	0.235332	-7.85546	0.0814499	0.0418696	0.376752	-0.0266499	0.103078	0.0122119	0.075992	-0.489337	-0.423977	0.0878372	0.303372	-0.0110207	-0.68302	0.000825848	-0.683845	0.390836
protein	P48735	IDH2	-0.0428299	-0.307127	0.0196611	-0.194793	0.0776675	-0.427996	0.109529	-0.0426817	-0.548628	0.00527262	-0.26195	0.120692	-0.282639	-0.261606	-0.512423	0.451341	0.126407	0.478386	-0.608422	1.00823	-0.135193	0.0258012	-0.160994	0.392221
protein	P49902	NT5C2	-0.109671	0.235488	-0.315742	-0.573627	0.391273	-0.173468	0.118339	-0.498958	0.169964	-0.243216	-2.36747	0.124187	-6.05572	-0.611328	-0.277888	-0.542053	-0.0207661	1.34736	0.653352	0.919448	-0.0999617	-0.683087	0.583126	0.392051
protein	P80217	IFI35	0.44216	-1.48572	0.258006	0.297514	0.180904	-1.74084	-0.402345	0.462623	0.386688	0.459405	-1.6488	-0.450957	0.408538	0.662862	0.413384	-5.91045	0.718434	-1.28167	-0.579621	0.654718	-0.11416	-0.701356	0.587196	0.391378
protein	Q01469	FABP5	-0.445	-0.609096	-0.0709881	0.910697	0.512771	-0.308665	-0.463722	0.842172	-1.06086	0.578243	-0.2648	0.364739	0.491137	-1.69793	0.32774	-0.298758	0.194904	-0.479571	-1.29334	-0.181364	-0.0114443	-0.283724	0.27228	0.39156
protein	Q16832	DDR2	0.539106	0.52144	-0.62854	-0.324736	-0.717212	0.475807	-0.103167	-1.49289	-0.0592539	-0.369845	1.07918	-6.46749	0.801662	0.332136	-0.359995	0.0991315	0.407755	-6.46749	0.338391	0.095864	-0.215929	-1.01409	0.798157	0.390865
protein	Q9UL46	PSME2	0.640001	-0.079329	0.476672	0.517468	0.109934	-0.873733	-0.381173	-0.349828	-0.573141	0.591041	-0.62262	-0.44035	-0.514358	-0.507976	-0.0778887	-0.672303	0.137759	0.913712	0.46234	-0.76182	0.00779118	-0.20835	0.216142	0.392384
protein	O43681	GET3	0.184473	0.0334084	-0.4035	0.0721747	0.0705435	-0.0411819	0.142024	0.335497	-0.06353	0.0279594	-0.153834	0.0528571	-0.0607478	-0.0978045	-0.0445137	-0.447797	0.196599	-0.0674317	0.252171	-0.241913	0.0357867	-0.0612414	0.0970281	0.393988
protein	P02774	GC	0.487833	0.361027	0.181969	-0.869822	0.201729	-0.141428	-0.901713	-0.24666	-0.287463	-0.43276	-0.311462	-0.103754	0.34041	-0.174476	0.403246	-0.133166	0.384091	0.119352	0.687596	-0.96615	-0.164729	0.0245687	-0.189298	0.395174
protein	P38117	ETFB	0.252723	-0.000771861	-0.0447641	0.208541	0.00763354	-0.40306	0.158442	0.151073	-0.0847791	0.125086	0.40226	0.129671	0.216895	0.0113653	0.274243	-0.121284	0.00514972	-0.722081	-0.992773	-0.2588	0.0370123	-0.105536	0.142548	0.395408
protein	Q08379	GOLGA2	-0.669634	0.293625	0.611685	-0.255166	0.119448	-1.04756	-1.21446	-1.50635	0.612357	1.46499	0.69645	-1.06148	-1.18848	-0.78357	0.1973	-4.67404	-1.1113	-0.0597949	1.20342	0.14675	-0.159106	-0.663475	0.504369	0.394493
protein	Q13217	DNAJC3	-0.0181179	0.3845	0.124091	-0.0387971	0.219384	-0.353668	-0.0570298	0.0191223	0.207031	-0.492297	0.377271	-0.208262	-0.185397	-0.0377496	0.205949	0.500316	-2.38658	1.04887	-1.80028	-0.466151	-0.000578263	-0.295201	0.294623	0.393531
protein	Q5T4S7	UBR4	1.36743	-0.257432	-0.926699	0.507891	0.0238914	0.065906	-1.69474	-0.98373	0.363795	0.218134	-0.0391754	0.083805	1.14898	-0.257545	0.240297	-0.706008	-7.76123	-0.686264	0.132721	-0.507452	-0.131556	-0.835188	0.703632	0.39544
protein	Q6P587	FAHD1	-5.55899	-2.15894	0.624522	1.26475	-1.53262	-0.068879	0.874386	1.0502	0.215115	0.694938	0.712728	1.09019	-1.84724	-3.75079	-0.771584	-2.26758	-0.169533	0.07354	-5.55899	-0.0718767	-0.459552	-1.25611	0.796562	0.394198
protein	Q9NY65	TUBA8	-1.19449	-0.445578	-0.140179	0.149345	-0.0868344	-0.554897	-0.513619	0.132636	-0.0999446	-0.948696	-0.641009	0.120988	-0.0079273	-0.561694	-0.292123	1.27508	-0.1502	-0.738427	-1.56524	1.79329	-0.370226	-0.0767261	-0.2935	0.393325
protein	Q9UJ41	RABGEF1	0.636796	-0.0895248	-0.525046	0.0991102	0.45249	-1.2736	0.15019	0.545342	-0.482653	-0.0734931	0.458532	0.709387	0.702041	-0.208863	-0.570596	-1.44521	-5.68391	-0.197981	0.435369	-0.0941733	-0.0560385	-0.58954	0.533501	0.394523
protein	Q9Y2Q5	LAMTOR2	0.0243928	0.463831	-0.602763	0.012167	0.159576	-0.177724	0.238164	0.494075	-5.96718	0.265565	-0.158932	0.193936	0.283254	-0.168646	-0.0986242	0.0442169	0.0682158	-0.00359975	0.00147232	-0.0416291	-0.50899	0.0119663	-0.520956	0.395277
protein	O96000	NDUFB10	-0.0450111	0.0679436	-0.998152	-0.0898316	-0.269757	0.389003	-0.000989543	0.541905	0.199954	0.129979	0.25321	0.508566	-0.0645673	0.0798191	0.12099	-0.101571	0.301255	-0.274208	-6.94164	-0.0133844	-0.00749567	-0.613153	0.605657	0.395876
protein	P50453	SERPINB9	0.202332	0.853606	-0.79482	-0.0234642	0.911189	0.142106	1.03878	-1.05784	-6.23884	0.681138	0.185739	-0.0991674	-1.27319	-1.18598	0.0853288	0.69463	-6.23884	-0.195954	-6.23884	0.882404	-0.428582	-1.33839	0.909805	0.397362
protein	Q8WUW1	BRK1	0.572133	-0.408607	1.16044	1.75429	-6.25047	-1.59589	-1.81172	-0.433769	0.0729207	0.477314	0.620212	0.402715	1.57953	-0.876081	-0.159724	-1.83584	-6.25047	-6.25047	-1.02305	-1.9907	-0.646336	-1.57839	0.932053	0.397151
protein	Q86Y82	STX12	-0.166822	-0.286186	-0.341818	-0.00149849	-0.205728	-0.0338568	-0.0269372	0.447823	-0.266772	-0.199807	0.349099	0.639452	-0.0865084	-0.371761	-0.112908	-0.0720292	0.548909	0.330048	-0.29413	-0.616772	-0.10816	0.03134	-0.1395	0.398168
protein	P30085	CMPK1	-0.0239481	-0.582508	-0.293443	0.123113	-0.367584	-0.364562	0.163976	0.112554	-0.360928	0.170435	-0.159375	0.200194	-0.345839	-0.289787	-0.19021	-0.0736982	1.12485	0.532321	-0.655593	0.0684688	-0.142289	0.0211327	-0.163422	0.400133
protein	P39023	RPL3	-6.2955	-1.38989	0.169368	-2.15486	-0.693998	-0.117668	0.0203117	-6.2955	-1.84414	-1.59136	-1.41381	0.847796	-6.2955	0.214227	-1.64882	-0.000957529	0.687574	2.68178	-6.2955	1.24705	-2.01932	-0.997616	-1.02171	0.399648
protein	Q13158	FADD	-5.97404	-5.97404	-1.50272	0.240418	1.93928	-5.97404	-0.062173	-0.485671	-0.23269	-0.0206626	0.145178	-3.54602	-5.97404	-0.575918	-0.880325	0.0372029	-0.322685	1.44018	1.66052	-0.0708577	-1.80464	-0.808677	-0.995958	0.399463
protein	Q13443	ADAM9	-4.59624	0.00774479	0.982488	0.471716	0.22243	-0.252858	0.292302	-0.455932	0.535579	0.75319	0.0521846	0.0416679	0.176865	0.00557107	-0.361303	-4.59624	-4.59624	-0.077497	0.516909	0.0784508	-0.203958	-0.875962	0.672005	0.398964
protein	Q13867	BLMH	-0.170757	-0.195604	0.05825	0.139425	-0.506217	0.255181	0.0461208	-0.127533	-0.60067	0.0870643	0.177278	0.391264	-0.243564	-0.27978	0.358247	-0.169604	0.552659	0.173682	0.00851385	-0.629488	-0.101474	0.0339208	-0.135395	0.399534
protein	Q6BCY4	CYB5R2	-1.4073	-0.332532	-0.764078	0.669818	-0.540432	-0.0353518	0.292244	0.102367	-0.0338012	0.216062	0.670097	0.649737	0.259736	0.0863805	0.0475187	0.256372	0.698462	-6.113	-6.113	0.322681	-0.183301	-0.923501	0.7402	0.400083
protein	P53041	PPP5C	1.46104	0.196084	-0.0368883	-0.291468	-0.399273	-0.662305	-0.171727	-0.613329	-0.513378	-0.735736	-0.591665	0.0028941	-0.828287	-0.473506	0.989891	1.65814	-0.304963	-7.0152	-0.591399	-0.98609	-0.176698	-0.814018	0.637321	0.400998
protein	P07911	UMOD	-6.06889	1.67266	1.78836	-6.06889	1.28072	-6.06889	-6.06889	-6.06889	-6.06889	-0.548471	-6.06889	-6.06889	-6.06889	-6.06889	-6.06889	-6.06889	-6.06889	3.16639	0.0811527	-6.06889	-3.22201	-4.53036	1.30835	0.401692
protein	Q15811	ITSN1	-5.58825	0.596434	0.236405	0.456845	0.130498	-5.58825	-0.991273	0.0132017	0.122392	-0.434996	-0.020385	0.413608	0.481001	0.621037	-0.174134	0.433673	0.741876	-5.58825	0.690426	-0.588153	-1.1047	-0.29893	-0.80577	0.401494
protein	Q99460	PSMD1	-0.0434569	-0.155824	-0.0139386	0.311981	0.938455	-0.58421	-0.107751	0.302761	-0.331461	-0.0249287	0.197821	0.179796	0.106287	-0.21178	-0.117649	-0.327436	0.0431507	-0.260925	-0.225954	-0.47507	0.0291628	-0.109176	0.138339	0.402032
protein	P00751	CFB	0.128292	0.658449	-0.11205	-1.3019	0.0798696	0.131099	-0.626491	-0.459253	-0.125598	0.00124043	-0.290203	0.19171	0.28098	-0.257753	0.491042	-0.507745	0.454288	0.0467218	0.473405	-0.640237	-0.162634	0.0242209	-0.186855	0.403701
protein	P18065	IGFBP2	-5.60366	-5.60366	0.186732	0.912963	0.514592	-5.60366	0.710462	0.715495	0.845173	0.657503	1.12432	1.03424	-5.60366	-5.60366	0.407274	0.646101	-5.60366	-5.60366	-5.60366	0.691057	-1.22681	-2.41153	1.18473	0.402515
protein	P43652	AFM	0.386525	0.478968	-0.084187	-1.03601	0.386083	-0.267276	-1.1427	-0.289222	-0.870543	-0.10853	-0.373202	-0.465275	0.109044	-0.0979434	0.26519	-0.162253	0.94032	0.162727	0.979271	-1.43424	-0.254689	-0.00763576	-0.247054	0.403366
protein	P49419	ALDH7A1	-0.190363	-0.100267	-0.556194	-0.0255639	-0.430714	-0.696799	-0.173719	-0.833985	-0.083797	-0.240902	-0.0674801	-0.0872512	0.0423551	-0.539541	-0.022695	-0.72608	-0.256446	-0.292294	2.20482	-1.10219	-0.33323	-0.0846799	-0.24855	0.403582
protein	Q02750	MAP2K1	-5.22391	-5.22391	1.15324	0.47607	0.673976	-0.30472	0.685051	-0.195155	-0.0664799	0.392689	0.357401	0.154459	-5.22391	0.165636	-5.22391	0.908494	-5.22391	-5.22391	0.521152	1.16499	-0.763315	-1.76235	0.999036	0.404367
protein	Q08945	SSRP1	-0.600471	0.797088	1.46678	-5.93546	-0.561851	0.380898	-1.29598	1.17024	-1.28324	-5.93546	-5.93546	-0.048176	-1.42409	-1.4078	-5.93546	-5.93546	-5.93546	2.06108	1.36975	0.285272	-1.17975	-2.29058	1.11084	0.404211
protein	Q92643	PIGK	-5.15911	-5.15911	-5.15911	-5.15911	-5.15911	2.23971	-5.15911	-5.15911	1.84238	-5.15911	-5.15911	-5.15911	-5.15911	-5.15911	0.679424	-5.15911	-5.15911	1.7033	2.00916	1.27244	-3.71908	-2.52903	-1.19005	0.404267
protein	Q9Y5M8	SRPRB	0.151262	0.435017	0.220864	-0.447585	-0.130218	0.0562058	-0.24001	-0.24173	-0.438479	-0.415125	-0.0418224	-0.331043	-0.3401	-0.0916439	-0.231746	-0.142432	0.207876	0.574948	0.650937	0.0536037	-0.10498	0.0308578	-0.135838	0.403471
protein	P00488	F13A1	-0.268658	-0.441568	0.285005	-0.855947	0.623893	-0.511803	-0.274312	0.109189	-0.576011	-0.351276	0.339874	-0.505723	-0.475312	-0.361585	-0.262713	0.462303	-0.651982	1.5108	-0.305474	0.119046	-0.226149	-0.0130765	-0.213072	0.405948
protein	P04844	RPN2	-0.21498	0.375613	0.364092	-0.575618	0.0517192	-0.219884	-0.161844	-0.345802	-0.177488	-0.429807	-0.0944328	-0.303369	-0.356353	-0.143043	-0.116418	-0.243228	-0.342678	1.05041	0.519698	0.246194	-0.1334	0.0216779	-0.155078	0.407814
protein	P08697	SERPINF2	-0.34079	-0.252984	-0.351816	-0.290937	-0.606487	-0.783406	1.01115	0.956973	0.543049	-0.0459371	0.127741	-0.956012	-0.733584	-0.241398	-1.17806	-0.213945	-0.813859	0.725814	0.189078	0.513773	-0.0161189	-0.258045	0.241926	0.407142
protein	P11277	SPTB	0.464575	-0.0304484	-0.820754	-1.18796	-0.709994	0.629989	-1.2353	-0.174701	-1.28859	-0.803012	-0.181722	-1.48323	0.478783	0.114411	-0.604913	-0.447325	0.257526	1.95953	0.853653	-2.42964	-0.515619	-0.148292	-0.367327	0.408338
protein	P23396	RPS3	-0.248883	0.341738	-0.0709752	-0.308529	0.173303	-0.0672423	-0.0326358	-0.501295	-0.374209	-0.574365	-0.651811	-0.384158	-0.348214	-0.461472	-0.505011	0.50084	0.0463143	0.939278	0.112578	0.892856	-0.166309	0.01412	-0.180429	0.405787
protein	P31930	UQCRC1	0.647287	0.242217	0.048479	-0.661417	-0.096237	0.179341	-0.312086	0.318002	-0.675764	0.507915	-0.407305	-0.565665	-0.468184	-0.229538	-0.209586	-0.421034	-0.250478	0.898626	0.171705	-0.0466176	0.0197737	-0.152808	0.172581	0.407072
protein	P78325	ADAM8	-0.896305	-0.896305	-0.238599	-0.896305	-0.896305	-0.896305	-0.896305	-0.896305	-0.896305	-0.896305	-0.896305	-0.896305	-0.896305	-0.896305	-0.896305	-0.896305	-0.896305	-0.896305	3.24515	-0.896305	-0.830535	-0.48216	-0.348375	0.406876
protein	Q03169	TNFAIP2	-4.63427	0.432268	1.07682	-4.63427	0.200799	-0.13959	-0.144789	0.765245	-4.63427	-0.789561	-4.63427	-4.63427	-4.63427	0.820905	-4.63427	-4.63427	-4.63427	1.53296	2.25312	0.596111	-1.25016	-2.26025	1.01009	0.408501
protein	Q10567	AP1B1	-0.693347	-0.167578	0.0128968	0.0799797	-0.0384527	0.163549	-0.258658	0.182309	-0.515643	-0.0303042	-0.563874	-0.266608	0.416133	-0.192438	-0.347191	-0.393547	0.734087	0.568899	-0.12628	0.438022	-0.126525	0.0267204	-0.153245	0.40857
protein	Q13423	NNT	0.3912	0.0436054	-0.00188737	-0.39162	0.159693	0.207682	0.328999	-0.174233	0.0429754	-0.594631	-0.473796	-0.721834	-1.08083	0.102157	-0.796706	-0.374342	0.436772	1.18153	-0.926299	0.508487	0.00117845	-0.214486	0.215665	0.408788
protein	Q5VYK3	ECPAS	-0.76331	-0.79592	-0.350665	-0.596458	-0.425782	-1.25428	-0.630058	1.78662	-0.66154	-0.85961	-0.476596	1.51341	-0.731115	0.241261	0.524539	-0.0121409	-0.0792048	-1.66757	-1.15053	0.532315	-0.4551	-0.130563	-0.324538	0.408237
protein	Q96FV2	SCRN2	-3.93213	-3.93213	-3.93213	2.31135	-0.795963	-3.93213	0.784852	-3.93213	-3.93213	0.185944	-3.93213	1.32774	-3.93213	-3.93213	1.40065	0.650773	-1.2468	-3.93213	0.0568006	1.46632	-2.11066	-1.2073	-0.903356	0.408429
protein	Q9BQS8	FYCO1	0.458404	0.581027	0.574699	-0.00314191	-1.73542	-0.0130321	-0.0193082	-0.475154	-5.85961	0.892655	-5.85961	-0.188568	-5.85961	0.791617	-5.85961	0.879813	-0.0271698	0.934264	0.818032	-0.698795	-0.559888	-1.50696	0.947074	0.406431
protein	Q9UGP8	SEC63	1.11567	0.557568	-0.531262	-5.64233	0.697267	0.840451	0.981575	0.395886	-5.64233	-5.64233	-5.64233	0.345098	-5.64233	0.695477	-5.64233	-5.64233	-5.64233	1.60722	-0.0310999	0.919736	-1.28698	-2.46752	1.18054	0.405053
protein	Q9Y5P6	GMPPB	0.710182	-0.130281	0.150156	-0.0775013	0.261282	-0.86596	-0.139628	0.275187	-0.748974	0.320148	-1.01511	0.130041	-0.694704	-1.54889	0.087455	0.308696	-0.355688	1.43338	-0.738457	-0.409535	-0.0245389	-0.280281	0.255743	0.405819
protein	O00291	HIP1	-4.09845	0.0342842	0.94125	-4.09845	-0.368455	-0.332136	-0.812892	-0.719153	-4.09845	1.57316	-4.09845	-4.09845	-0.372595	0.153566	-4.09845	-4.09845	-4.09845	1.23006	2.7178	-4.09845	-1.19793	-2.08619	0.888258	0.410229
protein	O75821	EIF3G	-0.131787	0.258646	-0.123178	-5.8451	-0.279898	-0.298566	-0.0288372	0.401088	-0.297316	0.876498	0.104786	0.324165	-0.328902	-0.355125	1.00495	0.338205	-0.482991	-0.739682	-0.472588	0.210358	-0.546846	-0.0396824	-0.507163	0.412624
protein	P04217	A1BG	0.492945	0.494604	-0.32625	-0.855486	0.0245857	0.00150345	-0.993638	-0.334453	-0.335775	-0.244078	-0.0300101	-0.564777	0.241281	-0.387154	0.572834	-0.589094	0.220269	0.241462	1.15477	-0.848815	-0.207604	0.00107672	-0.208681	0.41339
protein	P18031	PTPN1	0.265546	0.338963	-0.335998	-0.134774	0.271156	-0.127765	0.143975	-0.392559	-0.353905	-0.173856	-1.51799	-6.4384	-0.239903	0.253888	-0.60806	0.199727	0.244077	0.60259	0.824701	0.579095	-0.0499217	-0.610027	0.560106	0.412416
protein	P22626	HNRNPA2B1	-0.429185	0.0918264	-0.239458	0.179518	0.0313625	0.147412	-0.0969837	0.445865	0.16595	0.033687	0.145279	0.173331	0.283608	-0.303621	-0.0954463	-0.444591	0.440137	-0.392202	-0.508809	-0.173813	0.0329995	-0.0876129	0.120612	0.413586
protein	P27695	APEX1	0.0197155	0.485063	0.348949	-0.727905	0.421487	-0.192077	-0.0531943	0.176968	-0.178728	-0.0997489	0.115624	-0.0431546	0.0549771	-0.452402	-0.177297	-1.01074	-0.414899	0.360867	0.857024	-0.905935	0.020053	-0.161593	0.181646	0.412123
protein	P29144	TPP2	0.12929	-0.372659	0.273826	0.129912	0.773527	-5.01304	0.718373	-5.01304	-5.01304	1.83913	-5.01304	-0.0395387	-5.01304	-5.01304	0.140845	1.01886	-5.01304	1.73638	-5.01304	0.282614	-1.15477	-2.1926	1.03783	0.413453
protein	P56381	ATP5F1E	1.06763	0.513631	0.261784	-0.266923	0.284601	0.363326	-1.29291	-5.40582	0.114841	-0.491202	-5.40582	0.900633	0.0896663	0.95428	0.514588	0.702642	-0.348659	-5.40582	-0.0968202	-5.40582	-0.485105	-1.35011	0.865009	0.412517
protein	P62256	UBE2H	-0.191363	0.535109	-1.57427	0.604138	-0.106607	-1.59792	0.273056	0.274124	0.356916	0.542242	0.359163	0.61265	0.000589768	-0.202698	0.118169	0.00954716	0.229905	-1.4956	-6.45323	0.129271	-0.0884578	-0.669223	0.580765	0.413851
protein	P62820	RAB1A	-5.94519	0.919701	1.40371	0.66785	0.727772	0.701097	0.891983	-5.94519	-5.94519	-5.94519	-5.94519	1.39778	-5.94519	-5.94519	0.508891	-5.94519	-5.94519	1.19766	-5.94519	1.15207	-1.84686	-3.14147	1.29461	0.412769
protein	P80748	IGLV3-21	0.274412	-0.538192	-0.0652842	-0.331003	0.117688	-0.423164	-0.0533546	0.250596	-0.479156	-1.28227	-0.782266	-0.0113371	-0.350447	-0.286117	-0.326324	-0.263501	1.21432	-0.142646	1.36143	-0.657127	-0.252973	-0.0244018	-0.228571	0.413523
protein	Q14554	PDIA5	0.275656	0.484498	-1.05658	-1.83236	0.106393	-0.544505	-0.916266	2.45182	-0.193921	-0.777803	-0.468647	-0.625042	-0.302286	0.183763	-0.891539	-1.83755	-0.562783	0.166277	-1.13422	0.0240329	-0.200307	-0.5448	0.344492	0.411032
protein	Q5SYB0	FRMPD1	0.327886	1.44772	-0.392065	-0.596114	0.817427	0.409146	-0.192465	-1.45034	-1.3068	-0.571022	-1.41832	-1.19361	-0.866018	-0.544573	-1.28516	-0.715001	-1.31478	1.08075	1.46868	-0.260185	-0.150663	-0.504821	0.354158	0.411495
protein	Q9UBQ5	EIF3K	-6.1658	-1.07044	0.440322	0.0728164	0.999087	-0.0300608	0.245381	0.771733	0.805478	0.127864	0.133434	0.287273	-0.0103505	0.479356	0.288606	0.0277609	-6.1658	-6.1658	-1.47405	0.0800583	-0.380362	-1.25195	0.87159	0.410318
protein	Q9UK55	SERPINA10	1.19254	1.2781	1.3045	-5.49798	1.39994	0.703957	-5.49798	-5.49798	-5.49798	-5.49798	-5.49798	-5.49798	-5.49798	-5.49798	1.1863	-5.49798	-5.49798	1.69889	1.46658	-5.49798	-2.16109	-3.41341	1.25232	0.409907
protein	Q9UMY4	SNX12	-0.851783	-0.150471	-0.146894	0.246289	0.0834683	-0.671707	0.125096	0.215535	0.170323	0.43978	-0.272019	0.456463	0.0818352	-0.317053	-0.451741	0.598642	1.03688	-0.902514	-6.74996	0.178821	-0.0540364	-0.634064	0.580028	0.412976
protein	Q9UQE7	SMC3	-2.76747	1.75068	1.65255	-2.76747	1.34449	-2.76747	-2.76747	-2.76747	-2.76747	-2.76747	-2.76747	-2.76747	-2.76747	-2.76747	-2.76747	-2.76747	-2.76747	-2.76747	3.10463	-2.76747	-1.46246	-2.18026	0.717804	0.413664
protein	Q05397	PTK2	-5.77602	-0.0935673	0.15538	-0.42368	-0.266007	0.336653	-0.0475116	0.710481	0.218886	-5.77602	0.475643	0.498654	0.357422	0.35364	0.0868546	-0.00599121	0.401574	-5.77602	0.466028	0.219188	-1.09614	-0.292301	-0.80384	0.414532
protein	O95202	LETM1	-0.410634	-0.0462111	0.455116	-0.252519	0.354775	-0.190693	0.278724	0.106351	-0.240046	-0.032639	-0.0700324	-0.311214	-0.241898	0.244952	-0.361586	-0.782948	-1.02734	-0.559355	-0.150015	1.36779	0.00222241	-0.189164	0.191387	0.415437
protein	Q9Y6F6	IRAG1	-0.265128	0.105281	-0.242589	0.655709	0.148439	0.158475	-0.378581	-0.950662	-0.0286663	-0.636044	-0.402622	0.0287988	-0.454018	0.463675	0.0674347	0.242241	-0.67429	0.289787	0.602325	0.0745657	-0.143376	0.0237896	-0.167166	0.415759
protein	O14558	HSPB6	-0.483236	-0.937763	0.168486	0.125427	-0.56786	-0.615419	0.0893945	0.0129379	0.152884	-0.115193	0.722356	0.605439	0.0070155	-0.10893	-0.223393	0.710515	0.506563	-0.679313	-1.69258	0.216165	-0.217034	0.00638382	-0.223418	0.416831
protein	P24666	ACP1	-0.276056	-0.0461269	-0.224981	0.184766	-0.135763	-0.335903	-0.0777986	0.265121	-0.684818	-0.134124	-0.704537	-0.295349	0.192214	-0.376778	-0.750101	0.465943	0.71249	0.759248	-0.165924	0.366025	-0.146568	0.0203231	-0.166891	0.417315
protein	P62241	RPS8	-5.84123	1.3254	-5.84123	0.224654	0.556059	-5.84123	-0.107562	0.137271	-2.57947	-5.84123	1.04144	0.615653	-5.84123	0.333252	-0.151375	0.505708	1.00681	-5.84123	-5.84123	1.74752	-2.38086	-1.24247	-1.13839	0.416788
protein	Q14257	RCN2	-0.214928	-0.178543	0.448726	0.325331	-0.262774	-0.123717	0.29777	-0.00198078	-0.095995	0.0812923	0.805805	0.272493	0.109023	-0.497998	-0.20197	-0.0942142	-0.395461	-0.641649	-0.0359202	-0.436587	0.0275182	-0.111648	0.139166	0.417522
protein	Q14515	SPARCL1	-0.0292156	-0.164441	-0.212787	1.40459	-0.187888	-0.117799	-0.30155	0.088266	-0.176525	-0.290122	0.417432	0.445635	0.11725	-0.419577	0.00215183	-0.198119	0.134307	-0.856296	-0.748474	-0.754509	0.0012526	-0.18602	0.187273	0.417483
protein	P24844	MYL9	-0.304122	-0.940239	-0.333992	0.285515	-0.582794	-0.171771	-0.273986	0.091476	0.571069	-0.0576221	0.874437	0.162427	0.581284	0.355344	0.162427	-0.113527	0.117735	-0.767875	-0.826451	-0.406024	-0.171647	0.0139778	-0.185625	0.419433
protein	P31948	STIP1	-0.0504749	-0.23312	-0.167927	0.417013	0.0396586	-0.271	0.125422	0.46352	-0.152019	0.145879	0.100064	0.374318	0.112807	-0.55074	-0.0442113	-0.193676	0.375259	-0.0635869	-0.391873	-0.659195	0.0316952	-0.0940834	0.125779	0.418906
protein	Q16718	NDUFA5	-0.301169	0.0430689	0.223033	0.0593118	-0.378679	0.289385	0.118569	-0.297136	-0.596204	-0.519343	-0.806473	0.258413	0.216291	-0.154217	-0.654783	0.682414	-0.0927614	0.576897	-0.193233	0.407819	-0.135916	0.0240367	-0.159953	0.419197
protein	Q9C0E8	LNPK	-0.0797269	0.13976	-0.540409	0.222435	0.0421421	-0.0441153	-0.281472	-0.409576	0.532884	0.650637	0.552823	-0.198365	-0.341779	-0.328897	0.4861	-0.665971	-0.372106	-0.186326	0.300437	-0.581368	0.0232558	-0.133545	0.156801	0.419019
protein	O43451	MGAM	-3.10428	-3.10428	1.54666	-3.10428	-3.10428	-3.10428	-3.10428	-3.10428	-3.10428	-3.10428	-3.10428	-3.10428	-3.10428	-3.10428	-3.10428	-3.10428	-3.10428	2.43022	3.27977	-3.10428	-2.63919	-1.91243	-0.726762	0.425819
protein	O60504	SORBS3	0.0571905	-0.230374	-0.525663	0.428626	-0.159019	0.44449	-0.0931724	0.00759962	0.00270023	-0.449359	-0.0535899	-0.110429	0.23949	0.237617	-0.273573	-0.184372	1.22617	-6.59433	-0.81185	0.329849	-0.051698	-0.599501	0.547803	0.425753
protein	O75695	RP2	-0.246031	0.498301	-0.162761	0.259136	-0.200469	0.148589	-0.291619	-0.286797	0.313991	0.246634	-0.180794	-0.169557	-0.349143	-0.499009	-0.0165049	-0.884902	-0.0588608	0.409205	0.635192	-0.0381805	0.0278974	-0.115255	0.143153	0.421354
protein	O95292	VAPB	0.236226	-0.111671	-0.235889	-0.0907703	-0.0299962	-0.2401	-0.0362673	-0.0303434	0.411745	-0.106649	0.246635	0.0479433	-0.0224494	0.0920621	0.249422	-6.52575	0.781526	0.329382	-0.981333	0.159228	-0.0233715	-0.562334	0.538962	0.424207
protein	P00918	CA2	0.857694	0.569865	-1.31665	-1.23512	-0.638906	0.554975	-0.676524	-0.102627	-1.23351	-0.993057	-0.935317	-0.732597	0.583631	0.0590793	-0.951129	-0.188033	0.888468	1.45259	0.375461	-1.57553	-0.421387	-0.102338	-0.319049	0.425437
protein	P04921	GYPC	1.65674	1.43085	-6.74197	-6.74197	-6.74197	1.32397	-6.74197	-6.74197	-6.74197	-6.74197	-6.74197	-6.74197	1.37726	0.462559	-0.0375194	-6.74197	1.71106	1.72735	-6.74197	-6.74197	-4.27822	-2.84692	-1.43131	0.423693
protein	P06703	S100A6	-0.265365	-0.0282969	0.33268	-0.291128	0.292533	-0.781126	-0.00977074	-0.0288332	-0.23474	-0.0634987	0.00134898	0.286383	0.264176	0.100096	0.631019	-0.122095	0.333198	-0.675573	-0.425497	-0.100683	-0.107755	0.0292372	-0.136992	0.4244
protein	P08590	MYL3	1.43463	0.920647	-5.40958	0.637258	-5.40958	1.04836	-5.40958	-5.40958	1.23283	-5.40958	-5.40958	-5.40958	1.09618	-5.40958	0.732771	-5.40958	-5.40958	-5.40958	2.41902	-5.40958	-2.17742	-3.36191	1.18449	0.425625
protein	P11166	SLC2A1	-0.111588	0.076446	-0.336799	-1.96663	-0.857796	0.476516	0.149918	-0.28307	-2.51245	-0.650868	-0.896357	-1.55088	-0.340073	-0.51224	-1.48815	0.0118566	-0.297432	2.3954	0.744885	-0.321	-0.601632	-0.225399	-0.376233	0.423357
protein	P19338	NCL	-0.139138	0.682956	0.135703	-0.347956	-0.0755319	0.0345554	-0.38208	0.480555	-0.096674	-0.000900779	0.282756	0.105689	0.151788	-0.38399	0.143911	-0.735955	-0.0995732	-0.306594	0.121423	-0.274013	0.0291488	-0.0994559	0.128605	0.426358
protein	P26641	EEF1G	-0.408482	0.100272	0.213758	0.244207	-0.00322397	-0.178815	0.0948479	-0.163806	0.131585	0.298978	-0.0583879	0.157948	-0.606171	0.139096	0.179371	-0.144776	-0.35277	0.265457	-0.264749	-0.0375041	0.0329322	-0.0722487	0.105181	0.426554
protein	P49841	GSK3B	-2.54267	-2.54267	1.63654	-2.54267	-2.54267	-2.54267	-2.54267	-2.54267	-2.54267	-2.54267	-2.54267	-2.54267	-2.54267	-2.54267	-2.54267	2.81432	-2.54267	-2.54267	-2.54267	2.79479	-2.12475	-1.47322	-0.651525	0.425684
protein	P52597	HNRNPF	0.397306	-0.0173294	0.962113	-0.446059	-0.0295629	0.103461	-0.452084	0.0231057	-0.463742	-0.312293	-1.07545	-0.591102	-0.150851	-0.198817	-0.335356	-1.2715	-0.0189961	0.790442	1.21516	-0.927738	-0.0235085	-0.256421	0.232912	0.425193
protein	P61769	B2M	-0.334165	0.136414	0.427441	0.0664541	-0.279901	-0.0358609	0.234474	-0.0272292	-0.0373934	0.184539	-0.317994	0.21762	0.174906	0.012906	-0.557346	-0.624122	0.0237983	0.017741	0.236549	0.0135536	0.0334773	-0.0802389	0.113716	0.42007
protein	P62166	NCS1	-0.151533	-0.604177	-0.129928	0.0452704	-0.327014	0.1388	-0.272689	0.217024	0.608162	-0.133725	0.647768	0.254757	0.138263	0.30043	0.534292	0.328718	0.397984	-7.33065	-0.575271	-1.39252	-0.060981	-0.669623	0.608642	0.426086
protein	P62937	PPIA	-0.853772	-0.768193	-0.39702	0.220304	-0.491323	-0.354604	0.10658	0.973933	-0.220642	0.152482	-0.0357796	0.705658	-0.0818943	-0.666413	-0.404322	0.135027	0.456927	0.135351	-0.0509755	-0.059072	-0.163225	0.0134507	-0.176676	0.423537
protein	Q05682	CALD1	-0.130062	-1.15975	-0.119958	0.668369	-0.161491	-0.267221	0.110644	0.280345	0.579074	0.269364	0.496508	0.522123	-0.484114	0.0821326	-0.4584	-0.0597862	0.378709	-0.832832	-1.73429	-0.0877208	0.00693117	-0.217767	0.224698	0.422379
protein	Q13033	STRN3	0.0529901	-1.73607	-0.454584	0.250402	-0.210833	-0.507041	-0.0761903	0.410697	0.432457	-0.00104515	0.462128	0.330733	0.215716	-0.172917	0.271338	-0.0415197	0.153134	-0.387905	-1.04457	0.406675	-0.183922	0.0192814	-0.203203	0.424841
protein	Q15008	PSMD6	0.105336	-0.0245271	-0.0978921	-0.0364508	-0.101456	-0.293628	0.189996	-0.238849	-0.573153	-0.165739	-0.882982	-0.6275	0.106288	-0.287456	0.260596	0.282379	0.0952427	0.684978	0.66444	-0.0416656	-0.123636	0.0254321	-0.149068	0.425292
protein	Q7Z5L7	PODN	0.707362	0.576678	-1.08654	-0.463159	-0.266628	0.516577	-0.234065	-2.68789	0.0869349	-0.0567013	-0.687332	-0.445701	0.278599	0.186275	0.375604	-0.137	-0.216145	0.879787	-0.0558511	-0.298989	-0.290743	-0.0120752	-0.278668	0.426154
protein	Q92890	UFD1	0.127768	-0.70742	-0.461988	0.256112	-0.583057	0.236077	0.471427	0.395531	0.0980782	-0.0513008	0.178661	0.216705	0.0568621	0.289375	0.236756	-0.113037	0.0195617	-7.01227	0.171315	-0.0212094	-0.0218771	-0.597728	0.575851	0.423468
protein	Q9BTV4	TMEM43	-0.0713016	1.36588	-0.265567	-0.182014	-0.426895	0.103915	-0.151167	-0.174	0.0174229	-0.178218	0.332804	-0.283411	-0.14657	-0.104851	-0.189235	-1.0104	-0.388834	0.0817882	0.599201	-0.663561	0.00380529	-0.177307	0.181112	0.419909
protein	Q9H2G2	SLK	1.14892	-1.00742	-0.380167	0.0430353	-0.676773	0.866916	-3.87228	-0.205748	0.907756	0.388236	-4.21528	-0.37379	0.205281	-4.34926	-0.263912	-0.522542	1.5039	-0.344946	-0.139706	-0.270229	-0.278753	-0.877048	0.598295	0.421986
protein	Q9P0S9	TMEM14C	0.166641	0.152213	0.699829	0.628837	0.20142	-6.50934	0.394415	-0.275974	0.385766	0.392156	0.450341	-0.0599005	-6.50934	0.0836643	0.745835	-0.356204	-0.696079	-6.50934	0.349212	-0.121846	-0.376403	-1.26236	0.885962	0.423106
protein	Q9UJW0	DCTN4	-0.27083	-0.377723	-0.817342	0.281743	-1.10584	-0.481315	-0.134685	-0.103476	0.523173	0.380917	0.504948	0.710373	-0.0640542	1.20669	-0.0851318	0.519264	0.389764	-5.93171	-5.93171	-0.290443	-0.210538	-0.897201	0.686663	0.422836
protein	O94855	SEC24D	-6.05784	-0.0633515	-0.201071	-0.0415322	0.557713	0.433562	0.356552	0.217957	0.232109	-0.986296	-0.141242	0.0484646	-6.05784	-6.05784	0.449816	0.251747	1.10971	0.760618	-6.05784	0.884763	-0.55522	-1.48096	0.925744	0.428933
protein	P26447	S100A4	-0.177081	0.618693	-0.351258	-0.63445	-0.104949	-0.0774931	-0.167425	0.222064	-0.258123	-0.303527	-0.256142	-0.0762416	0.355147	-0.0692579	-0.00540597	-0.730968	0.661444	0.244658	0.519766	-0.407232	-0.123355	0.0235769	-0.146932	0.429038
protein	P35612	ADD2	1.17086	-4.17414	-4.17414	-4.17414	-4.17414	2.19963	-4.17414	-4.17414	-4.17414	-4.17414	-4.17414	-4.17414	-4.17414	-0.26842	-4.17414	0.348018	1.29837	2.96659	-4.17414	-4.17414	-3.00227	-2.07003	-0.932235	0.428304
protein	P49755	TMED10	0.268185	0.0449424	0.209063	-0.613125	0.0284467	0.0465925	-0.169108	0.11686	0.187978	0.130216	0.0882107	-0.19828	-0.310035	-0.00523801	-0.295137	-0.882736	-0.565343	0.616952	0.699591	-0.38499	0.0250048	-0.1237	0.148705	0.428769
protein	Q86YZ3	HRNR	1.14241	1.49852	-0.980698	-0.980698	1.26717	-0.980698	-0.980698	-0.980698	-0.980698	-0.980698	-0.980698	-0.980698	-0.980698	-0.980698	-0.980698	-0.980698	-0.980698	2.15456	-0.980698	-0.980698	-0.295678	-0.667172	0.371493	0.428037
protein	Q9UBF2	COPG2	0.348894	0.0247263	0.27145	-2.05215	-0.685481	-0.216116	0.633797	0.627129	0.103448	-0.0743439	1.1009	0.147047	-1.18234	-0.612587	-0.413577	0.144673	0.75158	-5.69235	-0.180624	-0.201445	-0.101865	-0.613872	0.512007	0.427637
protein	Q9UKK3	PARP4	-3.25514	-3.25514	0.291097	-3.25514	-3.25514	0.448574	-3.25514	1.2543	-3.25514	-0.243464	-3.25514	-3.25514	-0.227203	1.64448	-3.25514	-3.25514	-3.25514	1.58938	1.50019	1.68291	-1.77804	-1.0086	-0.76944	0.42863
protein	Q9Y2X3	NOP58	0.432016	1.14909	0.888183	-4.96228	0.971287	1.12377	-4.96228	-4.96228	-4.96228	-4.96228	-4.96228	-4.96228	-4.96228	-4.96228	-4.96228	-4.96228	-4.96228	1.86964	2.53843	-0.752287	-2.02471	-3.10802	1.08331	0.428451
protein	O15498	YKT6	-0.204137	-0.326501	-0.844114	0.0623331	-0.428348	0.0916039	0.101175	0.014493	0.0257698	-0.0849304	0.328542	0.191714	-0.90236	0.308467	0.260707	-0.214829	0.274382	-1.20124	0.360549	0.783863	-0.159266	0.0189796	-0.178245	0.430703
protein	O43157	PLXNB1	-3.55377	-3.55377	0.0250089	-3.55377	-3.55377	0.464838	0.914141	-3.55377	0.579814	-3.55377	2.10431	1.58457	0.76916	-3.55377	1.23636	0.946456	-3.55377	-3.55377	-3.55377	-3.55377	-1.93388	-1.1128	-0.821082	0.431536
protein	O60826	CCDC22	-0.993176	0.235099	0.194367	-1.29468	0.642376	-0.73967	0.386792	0.543639	-1.31474	-1.04424	0.467499	-0.650844	0.0381914	-0.624528	0.137847	0.679641	-1.95588	-0.00907675	0.807256	0.640194	-0.338422	-0.0469697	-0.291453	0.431244
protein	P02748	C9	0.477091	0.51674	-0.107825	-0.819782	0.161413	-0.936354	-0.689365	0.112773	-0.257229	0.0131609	-0.100371	0.178014	0.151085	-0.315526	0.170803	-0.180514	0.40236	0.782179	-0.30572	-0.603789	-0.152938	0.0178521	-0.17079	0.43048
protein	P15529	CD46	-0.234819	0.354054	0.0764083	0.778894	0.151022	-0.189017	-0.117748	-0.257798	-0.560748	0.15059	-0.472181	-0.865813	0.821025	-0.430949	-0.564585	-0.251935	-0.297402	-0.0652189	0.513876	0.10698	0.0150838	-0.15062	0.165704	0.431686
protein	P28906	CD34	-0.369135	0.900115	-0.77287	-1.05426	-0.376856	0.403033	-0.470667	-0.830765	0.48171	-0.760431	0.378179	-0.483353	-0.0641314	0.546198	0.886128	-0.778565	-0.454301	-0.985599	1.0967	-0.528406	-0.285013	-0.0387155	-0.246297	0.431322
protein	P29373	CRABP2	-0.551217	-1.36393	-0.497123	0.344114	0.101553	-2.28348	-0.0535144	-0.266862	1.24297	-0.0625302	-0.082483	0.330095	-0.359738	0.875702	-0.114946	-0.635515	1.42568	-6.44029	-6.44029	0.547324	-0.339002	-1.08945	0.750445	0.429424
protein	P35052	GPC1	-0.0641461	-0.850856	-0.432603	0.252332	-0.621993	-0.0855272	0.0979022	0.291311	0.542766	0.105435	0.754215	0.873315	0.0271619	0.229162	0.149845	-0.376551	0.316918	-1.62091	-6.74803	-0.0459541	-0.0765379	-0.644083	0.567545	0.429788
protein	Q9BZV1	UBXN6	0.782901	-1.42331	1.06074	-5.24799	0.62363	-5.24799	0.825946	1.07052	-5.24799	-1.5866	-1.08346	1.24672	-0.938543	-1.24669	-0.365229	0.467095	-0.16198	-5.24799	0.153223	1.01157	-1.43901	-0.616529	-0.822485	0.431345
protein	P41091	EIF2S3	0.0213945	0.292007	0.766294	-0.397757	0.201369	0.00892739	-0.433341	0.412684	-0.504407	-0.291733	-0.4201	-1.01312	-0.150221	0.113849	-0.638866	-0.230584	-1.04982	0.508347	0.79624	0.249286	0.00754369	-0.183499	0.191042	0.432145
protein	Q8N3U4	STAG2	-2.01752	1.58789	1.62502	-2.01752	-2.01752	1.32498	-2.01752	-2.01752	-2.01752	-2.01752	-2.01752	-2.01752	-2.01752	-2.01752	-2.01752	-2.01752	-2.01752	-2.01752	2.89771	-2.01752	-0.958473	-1.52599	0.567521	0.432564
protein	P0C0L4	C4A	0.556074	0.600727	-0.327977	-0.265265	0.0306868	0.161151	-1.42328	0.182602	-0.834598	-1.19525	-0.824843	0.474603	-0.0808011	-0.404188	0.13989	-0.293893	0.0508039	0.88999	0.80607	-0.917575	-0.251513	-0.0159942	-0.235519	0.43361
protein	P78330	PSPH	-4.11835	-4.11835	-4.11835	2.59721	2.6577	-4.11835	-4.11835	1.54477	-4.11835	-4.11835	-4.11835	1.34338	-4.11835	-4.11835	0.4004	-4.11835	-4.11835	-4.11835	-4.11835	-4.11835	-2.20287	-3.1203	0.917425	0.433526
protein	P61088	UBE2N	-0.0824474	-0.481572	0.040703	0.164795	-0.148226	-0.385097	-0.172896	0.246051	-0.23877	-0.0317121	-0.206162	0.52133	0.345833	-0.0553362	0.293386	0.231383	0.516537	-0.4252	-0.925381	-0.0199636	-0.108917	0.0276426	-0.13656	0.434782
protein	Q8IWJ2	GCC2	-3.62652	-2.24527	-3.25445	-4.57026	-1.86916	-3.70063	-11.0315	-11.0315	-4.42258	-11.0315	-3.99336	-4.92663	-3.76139	-3.25012	-11.0315	-11.0315	4.20184	-2.816	-1.7819	-4.275	-5.67835	-4.26657	-1.41178	0.434813
protein	P61586	RHOA	-0.322378	-0.299587	0.32528	0.185518	-0.130728	-0.199369	0.0578371	0.0581285	-0.336262	-0.0178192	0.113674	0.300707	-0.0645391	-0.40996	-0.0997324	0.248845	0.0739078	-0.312069	0.223477	0.241008	-0.0679381	0.0315319	-0.0994699	0.435134
protein	A0A0C4DH41	IGHV4-61	0.516902	0.328665	0.0882252	-0.43002	-0.341247	-0.646025	-0.677617	-0.777511	0.0614173	-0.896556	0.243465	0.910963	0.0127544	-0.409797	0.517138	-1.1869	-0.279493	-1.12826	1.35811	-0.416208	-0.277377	-0.037822	-0.239555	0.436452
protein	O14662	STX16	-1.43838	-1.11117	0.0494939	2.17136	-4.18206	-4.18206	0.550393	-0.0298918	0.347751	0.697928	1.2047	0.246529	0.38844	-0.44874	0.353875	-4.18206	-4.18206	-4.18206	-4.18206	0.199808	-0.712663	-1.47836	0.765698	0.435734
protein	P51571	SSR4	0.0521724	0.207127	0.256048	-0.14919	0.203987	0.335512	0.119807	-0.116277	-0.210597	-0.395684	-0.0862352	-0.188446	-0.141723	0.0928371	0.0678947	-1.31354	-0.474369	0.368006	0.328208	0.210278	0.0302907	-0.113709	0.144	0.437203
protein	P53634	CTSC	0.0466738	0.308314	0.546504	-0.124529	0.707693	-0.578929	0.0354934	0.132981	-1.26886	0.25642	-0.849885	0.0183362	-0.0354679	-0.6472	-0.130617	-0.520568	-0.119081	0.921801	-0.0238826	-0.461612	0.00617632	-0.184818	0.190994	0.437153
protein	P68431	H3C1	-0.117147	0.514027	0.588593	-0.243003	-0.156725	-0.0895205	-0.443137	-0.625941	-0.800742	-0.549907	-0.687128	-0.779027	-0.293665	-0.15007	0.122862	-0.32767	0.038541	1.01281	0.902921	0.140508	-0.19235	-0.00199168	-0.190359	0.436299
protein	Q96EK6	GNPNAT1	0.573836	-6.33994	0.0733698	1.19048	0.563402	-6.33994	0.922136	-6.33994	-6.33994	1.14195	2.14887	1.09266	-6.33994	-6.33994	-6.33994	0.185557	-6.33994	-6.33994	-6.33994	0.823285	-2.08946	-3.37893	1.28947	0.437202
protein	Q9BPX5	ARPC5L	-0.160717	-0.31632	-1.031	0.43292	-0.689369	-0.339075	-0.293211	0.588109	-0.087732	0.0623693	0.0821301	0.548768	0.537586	0.500256	-0.35443	0.226791	0.350757	-1.21283	-0.704962	0.121435	-0.183402	0.00955057	-0.192953	0.436304
protein	O00161	SNAP23	0.199024	-0.128994	-0.43283	0.0705293	-0.20531	-0.0458709	0.174522	-0.336218	-0.0917385	0.302837	0.145541	-0.419437	0.281932	0.227771	-0.484558	-6.43965	1.01049	-0.728771	0.596247	0.165097	-0.0494049	-0.564533	0.515128	0.44283
protein	P01766	IGHV3-13	0.396607	0.317066	-0.171047	0.0739328	-0.579763	0.429166	-6.40025	0.108504	-6.40025	0.00572195	-0.391634	0.721205	0.212909	0.31078	0.132153	-6.40025	0.295788	0.818158	0.656427	-0.166743	-1.22203	-0.38112	-0.84091	0.439821
protein	P23258	TUBG1	-0.00551235	0.679356	-0.422291	-5.38464	1.25065	0.558115	-0.386668	0.339949	-0.755072	-5.38464	-5.38464	-5.38464	-5.38464	0.188371	-0.048185	0.84885	-5.38464	2.01741	-1.07557	0.684217	-0.951075	-1.89235	0.941271	0.442658
protein	P34897	SHMT2	-5.68204	0.337515	0.527098	-0.57461	0.614822	-0.500817	0.247176	0.195728	-5.68204	0.351579	-5.68204	-0.276604	-5.68204	-0.947713	-5.68204	-0.0959718	-5.68204	1.32215	2.15018	0.528066	-1.01656	-2.0048	0.988246	0.441513
protein	P35244	RPA3	-0.162851	-5.47588	0.369223	0.951699	0.671251	0.290216	0.0809767	0.58509	-5.47588	-5.47588	-0.247475	0.328958	-1.17788	-1.05452	0.00804103	-5.47588	0.664506	0.785857	-0.400962	1.21655	-1.3642	-0.535281	-0.828923	0.438806
protein	P51452	DUSP3	-0.289231	-0.693577	-0.726279	0.591503	-0.276716	-0.626347	0.125756	0.232151	0.0336594	0.178209	0.236062	0.502246	-0.0805638	-0.109292	0.0142464	0.586104	0.16643	-0.162128	-1.09443	0.131851	-0.145087	0.0190527	-0.16414	0.442238
protein	P56537	EIF6	-0.480414	-0.00620646	-0.0275067	0.691254	-0.261335	-0.126627	0.297019	-0.124173	0.0230538	0.278199	0.486402	0.0197383	0.14936	-0.273709	-0.013082	-0.228607	0.210852	-0.502931	-0.511779	-0.309912	0.0263264	-0.0973668	0.123693	0.442732
protein	Q15714	TSC22D1	-5.10598	0.604035	0.0719709	0.269547	-0.187653	0.170652	-0.180589	-0.282865	-0.323342	0.621318	0.235105	-0.00337822	0.830589	-5.10598	0.710098	0.742859	0.901991	-5.10598	-5.10598	-0.103453	-0.434291	-1.20041	0.766122	0.442325
protein	Q53GG5	PDLIM3	-0.65046	-1.92865	-0.594186	0.29172	-1.30149	-0.782253	0.299423	0.627978	0.302446	-0.0530043	1.01898	0.960066	0.0251435	-0.0924574	0.0295379	0.521215	0.0706565	-1.40899	-2.07925	0.271086	-0.378847	-0.0684019	-0.310445	0.441767
protein	Q5TDH0	DDI2	1.20031	-6.25929	-6.25929	-6.25929	0.156251	0.775137	0.808033	-0.283582	-6.25929	-6.25929	-6.25929	-3.00279	0.855527	0.656303	-0.261451	-6.25929	0.626813	1.2322	1.98612	-6.25929	-2.86403	-1.66851	-1.19551	0.440722
protein	Q8N163	CCAR2	-5.7938	1.02752	1.29908	-5.7938	0.630907	-5.7938	-0.864919	1.50768	-0.440588	-1.09965	-5.7938	-5.7938	-5.7938	-5.7938	-0.00544507	-1.38009	-5.7938	1.69339	1.59549	0.65573	-1.53214	-2.64099	1.10886	0.439924
protein	Q9HCB6	SPON1	0.0334725	0.271253	-0.109807	0.00367613	-0.316706	-0.17599	-0.294019	-0.129886	0.181979	-0.094499	0.693022	0.50176	-0.311341	0.112535	0.890948	-0.242456	0.443184	-7.45581	-0.975473	-0.219963	-0.0630527	-0.656359	0.593307	0.441029
protein	Q9UBX5	FBLN5	0.377487	0.720241	0.24604	-0.414942	0.308804	0.812925	-0.285029	-1.11825	-0.216328	-0.568584	-0.626835	-0.842994	-0.183252	-0.0919832	0.0548123	0.0349808	-1.50483	-0.0656817	1.00118	-0.137934	-0.0137638	-0.236254	0.222491	0.440793
protein	Q9UNN8	PROCR	-0.0552036	0.381803	0.123421	-0.0377767	0.22849	-0.462905	-0.333855	0.12467	-0.202798	-0.365094	-0.658315	0.219334	0.418652	0.494259	0.0101325	-0.627759	0.618869	-8.27648	0.3862	0.265265	-0.0599249	-0.714985	0.65506	0.439161
protein	Q9Y5K5	UCHL5	0.256266	0.555125	0.174661	-0.445828	0.363701	-0.467116	0.149429	0.250409	-0.64657	0.072461	-0.384418	-0.243775	0.00219521	-0.718244	0.0786344	0.0326301	0.173631	0.2501	-0.568997	0.243919	0.0262537	-0.113432	0.139686	0.439343
protein	Q9Y5R8	TRAPPC1	-3.19324	-3.19324	1.7509	-3.19324	-3.19324	-3.19324	-3.19324	-3.19324	-3.19324	-3.19324	-3.19324	-3.19324	-3.19324	-3.19324	-3.19324	-3.19324	-3.19324	3.05459	-3.19324	2.69315	-2.69882	-1.97982	-0.719007	0.442962
protein	P25398	RPS12	-0.0179876	0.176477	-0.065654	-0.299336	0.205916	0.00379951	0.0711916	-0.0279846	0.288199	-0.0256859	-0.198055	0.0468648	0.0843286	-0.446637	-0.293449	-0.0991115	0.26358	0.273054	-0.259381	0.0436608	0.0308936	-0.0585146	0.0894082	0.443648
protein	P07358	C8B	0.530528	0.639638	-0.0695499	0.410495	0.442915	-1.39307	0.579566	-0.374065	-1.14978	-0.0656776	-1.60778	-1.33829	0.394596	0.635856	-0.663811	-1.07121	-0.0610037	0.692072	0.470029	-0.633218	-0.0448998	-0.318275	0.273376	0.445161
protein	P12081	HARS1	0.0211703	0.15594	-0.146514	0.271764	0.224503	-0.523954	0.271947	0.193327	-0.173604	0.0150097	-0.163483	0.190611	-0.149723	-0.148665	0.040566	-0.414242	0.0208199	0.143607	0.0456941	-0.183328	0.0309589	-0.0618142	0.0927731	0.445103
protein	P30837	ALDH1B1	-0.172634	-1.09808	0.161484	0.0232086	-0.341797	-0.8126	-0.0355006	0.120535	-0.0464321	-0.0527344	0.213177	0.0960807	-0.35681	0.153212	-0.967712	0.638623	0.895103	0.176401	-1.6382	0.728618	-0.225455	-0.00615052	-0.219305	0.444818
protein	P61158	ACTR3	-0.15561	-0.313827	-0.111518	-0.0452333	0.125983	-0.286525	0.049422	0.134175	0.127794	0.0198335	0.122675	0.0976474	-0.0894025	-0.174621	0.215428	0.0532432	0.0942205	-0.121116	-0.081309	0.185985	-0.0455506	0.030275	-0.0758256	0.444488
protein	Q13347	EIF3I	1.14292	0.962823	-0.142469	-0.801033	-0.0246662	0.0807736	-0.375808	-0.153625	-0.159694	-0.600442	-1.05304	-0.441112	-0.280717	-0.314899	-0.471231	0.134311	-0.253912	0.0428544	0.597772	0.0717189	-0.00712241	-0.196825	0.189703	0.444466
protein	Q8N386	LRRC25	0.284615	-2.13885	-0.00798298	0.0971206	0.682913	0.329883	-0.89231	0.854936	-0.588719	0.467177	0.52534	-0.616184	-0.417462	-0.288778	-0.913293	-1.36568	-0.970138	-0.153625	1.49442	-1.22193	-0.0911213	-0.392734	0.301613	0.445607
protein	P08708	RPS17	-0.0786536	0.349702	-0.489935	-0.0180061	0.147691	-0.0445763	0.38192	0.0482112	0.0335712	-0.0624749	0.359035	0.0208458	0.00942911	0.175322	0.398933	-0.577884	-0.491909	-0.539877	-0.752886	0.344621	0.026745	-0.105437	0.132182	0.446161
protein	O14787	TNPO2	-0.712232	0.121786	-0.648423	-0.602417	-0.286571	0.155695	-0.841371	-0.966678	-0.493928	-0.893536	-0.367884	-0.678437	-0.615125	-0.505997	-0.71842	-0.361636	-0.832783	-0.695689	2.73764	-0.393216	-0.516768	-0.243155	-0.273613	0.447396
protein	P42224	STAT1	-0.639559	0.559273	-0.249447	-0.866507	-0.000103251	0.23319	-0.0189845	0.661301	-1.30351	-0.478126	-0.561802	0.20456	-0.354512	0.314856	-0.659211	-0.311437	-0.541254	0.770306	0.310083	0.766018	-0.210247	-0.00623939	-0.204008	0.447377
protein	P53396	ACLY	-0.075518	0.0659675	-0.214464	-1.15935	0.0993772	0.0273359	-0.314049	-0.186634	0.21203	0.286102	0.368328	-0.484155	0.245041	0.26938	-0.344904	-0.63446	0.0319145	0.726212	0.091112	-0.0381225	-0.12592	0.0230346	-0.148955	0.44717
protein	O43396	TXNL1	0.023269	-0.241165	-0.083422	0.414186	-0.187926	-0.293737	0.310755	0.154043	0.199974	-0.00426768	0.0287031	0.453393	-0.1571	-0.187386	0.0194237	0.022778	0.233277	-0.421668	-0.579644	-0.178101	0.029171	-0.0766325	0.105803	0.44894
protein	O95182	NDUFA7	0.0358212	0.111331	0.478605	-0.0708382	-0.122229	-0.0874688	-0.440464	-0.183166	-0.400862	-0.329905	0.533589	-0.117316	-0.187295	-0.145005	0.233924	-0.0899785	-0.629708	0.255292	0.663243	-0.273323	-0.100918	0.0243424	-0.12526	0.449554
protein	P02775	PPBP	1.79509	1.2002	-5.15657	-5.15657	-5.15657	1.80225	0.515813	0.602622	-5.15657	-5.15657	-5.15657	-1.55468	1.3766	-1.29054	-5.15657	-5.15657	-5.15657	2.05028	-5.15657	-5.15657	-1.98669	-3.03578	1.04909	0.451406
protein	P06756	ITGAV	-0.106621	-0.127765	0.0483965	0.358171	-0.330072	0.0617734	0.0656091	0.106617	0.452273	-0.244746	0.488736	0.127639	0.0403711	0.16112	0.0669899	-0.520248	-0.279976	-0.239003	-0.0630854	-0.620904	0.0283635	-0.0838361	0.1122	0.45017
protein	P17812	CTPS1	0.639129	-0.364023	-0.948957	0.104445	0.0496584	-0.129559	-0.264969	0.233322	0.183337	-0.162204	0.106546	-0.213141	0.725634	-0.248553	-0.219542	0.664107	-0.966018	0.0991015	-6.38498	0.690095	-0.065982	-0.574675	0.508693	0.450269
protein	P27816	MAP4	0.00288629	-0.23914	-0.769889	0.253844	0.0605218	-0.510547	-0.0377461	0.285719	0.489616	0.482072	0.183716	0.49967	-0.379862	0.0100358	-0.195323	-0.338679	0.935909	-1.06671	-1.43396	-0.17927	0.00173352	-0.196448	0.198181	0.447802
protein	P30740	SERPINB1	-4.26038	-4.26038	0.828256	-4.26038	0.118557	-4.26038	0.776995	-4.26038	-4.26038	-4.26038	-4.26038	0.497621	-4.26038	-4.26038	-4.26038	-4.26038	-4.26038	2.17472	2.68357	1.2604	-2.80988	-1.8946	-0.915289	0.450758
protein	P61077	UBE2D3	-0.233409	-0.0295657	0.372977	-0.381486	0.368507	-0.123666	0.0237172	-0.229033	0.0155455	-0.412715	0.0459078	-0.16149	-0.0118452	-0.662015	0.247982	0.941375	0.513182	-7.50651	-0.304261	0.449533	-0.0629129	-0.644814	0.581901	0.451111
protein	Q13643	FHL3	-0.488365	-0.331988	-0.374032	-0.337265	0.247382	-0.0503978	0.778908	0.515879	-0.454873	-1.43172	-0.606332	-1.01951	-0.676799	-0.734855	-0.347553	0.742829	-0.406277	0.689737	-7.10439	1.73123	-0.192647	-0.773192	0.580545	0.451332
protein	Q96AQ6	PBXIP1	-0.39474	-1.25101	-0.196218	0.225341	-0.737191	-0.673164	0.352646	0.246427	0.711773	-0.169219	1.00698	0.129329	-0.577474	0.408519	-0.325555	-0.200073	0.390477	-0.397084	-0.304483	-0.135106	-0.188536	-0.000447449	-0.188088	0.450403
protein	Q99733	NAP1L4	0.381661	-0.0707705	-0.335515	0.277949	-0.561978	-0.0625249	-0.192643	-0.00647854	0.340347	0.331865	0.332392	0.505501	0.184332	0.150094	0.431778	-0.427038	0.263979	-1.18074	-1.80996	-0.385646	0.0101914	-0.193531	0.203722	0.449079
protein	Q9NQ48	LZTFL1	-0.351229	0.0977378	0.205074	-0.69851	0.0364529	0.151578	-0.395214	0.204496	-0.376908	0.0690296	-0.00108128	0.283219	-0.050571	-0.55385	-0.121981	-0.195479	0.541047	0.468564	-0.519605	0.397763	-0.105749	0.0248026	-0.130552	0.45149
protein	Q9NR45	NANS	0.0265346	-0.163445	0.149983	0.236994	-0.271133	-0.736149	0.727606	0.365243	-0.612373	0.286814	0.671556	0.481533	0.0331188	-0.483979	0.514875	-0.853103	0.129633	-1.19205	-0.694799	-0.52657	0.0010075	-0.191979	0.192986	0.450699
protein	Q9NZJ7	MTCH1	0.712588	-0.132238	0.0615229	0.0135392	-0.186872	-0.0753455	-0.117618	-0.133557	-0.19273	-0.359505	-0.320619	-0.148833	0.203868	0.342668	0.113611	0.19428	-6.52966	0.919324	0.0968979	-0.395248	-0.0410216	-0.552371	0.511349	0.448208
protein	A0A0B4J1V6	IGHV3-73	0.0835653	0.335433	0.125224	-0.00469004	-0.08263	-0.277815	-0.610114	-0.262645	-0.447891	-0.720347	-0.954206	0.548019	0.495203	-0.4017	0.531915	-0.799933	0.330269	-0.125191	1.01278	-0.651991	-0.186191	-0.00148358	-0.184707	0.453766
protein	O43747	AP1G1	-4.40482	-0.171111	-4.40482	-4.40482	2.25194	-0.966118	-4.40482	-4.40482	-4.40482	-4.40482	-4.40482	-4.40482	-4.40482	-4.40482	-4.40482	-0.259625	-4.40482	1.77587	2.17041	2.15762	-2.9719	-2.05847	-0.913437	0.458032
protein	O60888	CUTA	-0.11618	-0.329709	0.0479758	-0.227796	0.0536929	-0.410061	-0.489512	0.949629	-0.755131	-0.448527	0.831951	1.20305	0.117578	-0.30523	0.303026	-0.267149	0.626777	-9.72959	-0.598745	-1.36732	-0.172562	-0.918566	0.746004	0.457794
protein	O95810	CAVIN2	0.222877	0.273582	-0.542972	-0.183152	-0.00902856	0.108506	-0.0023803	0.46498	-0.238252	0.113176	0.408545	0.287415	0.125054	-0.486015	0.0128851	0.271335	0.335652	-0.712952	-1.46125	-0.194842	0.0207336	-0.141417	0.162151	0.456826
protein	P01031	C5	0.483855	0.523129	-0.449029	-2.42701	-0.029347	0.144563	-0.238528	-0.652021	-0.459899	-0.308633	-1.68163	-0.369812	-0.0946546	-0.146684	-0.0964886	0.0304386	-0.150068	1.35522	1.07553	-0.528775	-0.341291	-0.0606931	-0.280598	0.453462
protein	P01877	IGHA2	-0.304552	0.371094	0.0112297	-0.444255	-1.09473	0.527191	-0.854019	0.0351898	-1.05358	-0.239694	-1.04516	-0.251077	0.180953	-0.214937	-0.147196	-0.5438	0.232644	0.48038	1.7647	-1.11703	-0.304612	-0.0660517	-0.23856	0.456372
protein	P02792	FTL	-7.1105	0.154925	0.334866	-0.13	-0.287196	0.545805	0.797348	-0.744928	-7.1105	-0.0589395	-2.77983	0.88079	1.38403	0.472557	1.00259	-2.37854	-1.5844	0.940825	-0.964622	-2.49613	-1.36091	-0.552273	-0.808639	0.456823
protein	P13667	PDIA4	0.111162	-0.0142841	0.0734298	-0.0308713	-0.0578287	-0.262394	0.146586	0.310501	-0.103248	0.121221	0.151111	0.220334	-0.167603	-0.128982	0.106393	-0.21221	0.148095	-0.0487733	-0.320278	-0.246613	0.0294273	-0.0498527	0.07928	0.456791
protein	P26038	MSN	-0.121321	-0.0948392	0.334145	0.0526407	0.0487116	-0.463576	-0.177567	0.0987225	0.0535541	-0.284777	0.214009	0.256925	0.0500827	0.116452	-0.0457068	0.0328644	-0.0547381	0.052879	0.0448072	-0.366754	-0.0554307	0.030082	-0.0855127	0.453331
protein	P26373	RPL13	0.036607	0.848469	0.390923	-0.421263	0.409517	0.187063	0.0880079	-0.676537	-0.334276	-0.466903	-0.837351	-0.491215	-0.0288817	0.0625909	-0.383406	0.486776	-0.248004	-0.324529	-0.623996	0.757637	0.00616074	-0.163038	0.169199	0.453913
protein	P27694	RPA1	-0.0295048	2.64343	0.753497	-4.47194	0.610242	-4.47194	-1.21556	0.697941	-4.47194	0.0568355	-0.588976	-4.47194	-0.150448	-0.294222	0.363638	-4.47194	-0.125074	-4.47194	0.647413	-4.47194	-0.989893	-1.80354	0.81365	0.452949
protein	P29992	GNA11	1.83521	-0.590371	-0.185102	-0.651039	-0.155038	-0.124819	-0.408153	-0.631582	-0.544704	-1.16003	-0.242758	-0.165325	-0.291507	-0.427055	-0.362688	0.0516706	-0.00428848	0.759744	0.0827572	0.0603812	-0.261563	-0.0539068	-0.207656	0.458279
protein	P35527	KRT9	0.780175	0.734539	-5.44635	0.788262	0.198339	0.0771825	-0.44448	-0.147212	0.787946	-0.67804	-0.682531	-2.18378	-1.47025	1.06125	-0.600101	-5.44635	-0.950391	1.34095	0.0574179	-0.707638	-0.334964	-0.958143	0.623179	0.455488
protein	P42658	DPP6	-3.05362	0.3644	-3.97401	-3.49002	0.516616	-2.69432	0.0536955	0.930824	-1.83702	0.853223	-1.9068	-3.04174	0.677982	1.26429	-0.569478	-0.0710785	2.15719	-0.863493	-3.29365	-0.523214	-1.23302	-0.616998	-0.616025	0.455369
protein	P62979	RPS27A	-0.183196	-0.328688	-0.220872	0.285763	-0.540093	-0.165322	-0.561259	0.326747	-0.332764	0.345148	0.82099	-0.314405	-0.00648051	-0.394837	0.621866	-0.55629	0.345392	0.270287	0.0436231	-0.696203	-0.137453	0.0133941	-0.150848	0.458763
protein	P68871	HBB	0.67596	0.412096	-1.21103	-1.74713	-0.639162	0.307281	-0.764582	0.267013	-1.61451	-0.908974	-1.30766	-0.45861	0.628892	-0.0573051	-1.10736	-0.0130332	1.42894	1.51399	-0.0482968	-2.31081	-0.522304	-0.173126	-0.349178	0.456636
protein	Q00169	PITPNA	-0.299816	-0.384004	-0.311596	0.431174	0.198675	-0.229127	0.17007	0.0811405	-0.152403	-0.303135	0.264214	0.225319	0.0858151	-0.408324	0.0485541	0.577916	-0.231704	-0.066681	0.00209281	-0.228333	-0.0799022	0.0268869	-0.106789	0.458423
protein	Q12904	AIMP1	0.0294646	0.505231	-0.921574	0.0386366	-0.489092	-0.026758	0.162021	0.296755	-0.177139	-0.299003	1.02043	-0.469264	0.0935945	-0.498866	-0.170264	-0.154442	1.12478	-0.00263268	-6.58029	-0.387746	-0.0881459	-0.60247	0.514324	0.458344
protein	Q13131	PRKAA1	-0.162979	0.330099	-0.423629	0.966626	0.0987441	0.187912	-0.231432	-0.128961	-0.637166	-0.743484	0.0852735	-0.458102	-0.226202	-0.749671	0.111207	0.596441	0.0833598	0.530821	-6.36483	0.665822	-0.074427	-0.572588	0.498161	0.458508
protein	Q96IU4	ABHD14B	-5.72851	0.780199	0.120481	0.0345784	0.792164	-0.199107	-0.302	-5.72851	-0.560233	0.011681	-5.72851	0.134416	0.37824	-0.308063	0.497119	0.196958	0.74117	-0.0188317	-0.120489	0.742653	-1.07793	-0.348534	-0.729392	0.457484
protein	Q9BPW8	NIPSNAP1	-0.767071	0.03982	-0.0216265	-0.170615	0.0158597	-0.0474027	-0.04936	0.394827	-0.0697554	-0.199361	-0.115297	-0.19241	0.215713	-0.105511	-0.528645	0.0919469	0.317046	-0.0217506	0.667293	-0.0585986	-0.0874684	0.0269788	-0.114447	0.455143
protein	Q9NRQ2	PLSCR4	0.391021	-0.122479	-0.0110274	-0.219181	-0.422049	0.0416094	-0.130702	-0.184885	0.519804	-0.405659	0.890054	0.292285	0.127612	-0.0804896	0.352892	-0.748443	-0.166177	-0.0415765	0.379956	-6.83733	-0.0543548	-0.583122	0.528767	0.454812
protein	Q9UNZ2	NSFL1C	-0.478587	0.0899695	0.314135	-0.393376	0.015961	-0.184288	-0.238024	0.496271	-0.488115	-0.494372	-0.026533	0.276117	-0.164791	0.175089	-0.397037	-0.278181	0.153859	1.03108	0.140869	-0.775102	-0.136043	0.013537	-0.14958	0.453371
protein	Q9Y2B0	CNPY2	-0.0276555	0.282282	0.112334	-0.192923	0.173835	-0.337019	0.192464	0.337328	-0.0710089	-0.166645	0.118328	0.0125221	0.102027	-0.181447	-0.251506	-0.877545	0.0823127	0.313432	-0.0899552	0.00546063	0.0302991	-0.0766371	0.106936	0.453225
protein	Q9Y6C2	EMILIN1	-0.539556	-0.326516	0.366697	0.363259	-0.544733	-0.122501	-0.994228	-0.171021	0.452711	-0.365303	-0.019814	-0.85173	-0.308074	0.174244	-0.349684	0.0465379	-0.324591	0.545969	1.26293	-0.239353	-0.188119	-0.0063567	-0.181762	0.455324
protein	Q66K74	MAP1S	0.0966861	0.0425348	-0.547378	0.576275	-0.0090683	-0.453484	-0.0738873	0.18905	0.449166	-0.0692674	0.0107775	-0.115201	0.704131	-0.346718	-0.276864	-0.150319	0.331877	-0.218496	-0.932494	-0.187294	0.0200628	-0.11806	0.138123	0.459453
protein	Q9BSJ8	ESYT1	-0.110933	-0.363194	-0.171703	0.067112	-0.390219	-0.199745	0.036829	0.322682	0.184219	-0.00799547	0.452404	0.369148	-0.0813753	0.0862207	0.0267731	-0.0158495	-0.214936	0.0105986	-0.261031	-0.0856628	-0.0632948	0.0286289	-0.0919238	0.459198
protein	P36404	ARL2	-0.429199	0.00440263	0.0173901	-1.07247	0.0367964	-0.481559	0.27372	-0.0351081	0.680655	1.05927	-0.0855599	0.0792615	-0.447122	-0.109417	-0.969248	-0.362102	-0.0647158	0.167765	-0.0760368	0.234743	0.00538983	-0.163243	0.168633	0.46037
protein	P51636	CAV2	-0.402028	-0.225013	-0.462619	0.42361	-0.68773	0.0250729	-0.227263	-0.677163	0.484905	0.184112	0.700957	0.244675	0.448609	0.175499	0.211154	-0.156247	0.382852	-0.995645	-0.799831	-0.108196	-0.156412	0.010383	-0.166795	0.460718
protein	Q9UI09	NDUFA12	0.251007	0.282886	0.608441	-0.562271	0.0320351	0.493	-0.0020488	-0.253908	-0.341713	-0.337506	-0.191625	-0.0691414	-0.201461	-0.123447	-0.280226	-0.40689	-0.722191	0.76675	0.296807	-0.297383	0.0169922	-0.122881	0.139873	0.460483
protein	Q15084	PDIA6	-0.39432	-0.122497	0.139232	-0.207972	-0.176478	0.0116744	0.104543	0.462875	-0.244925	-0.501884	0.554052	0.509373	-0.344154	-0.20157	0.0374858	-0.493012	0.0579417	0.306615	0.0978223	-0.280678	-0.0929751	0.0243876	-0.117363	0.461385
protein	O95167	NDUFA3	1.12501	1.56934	0.227896	-6.02845	1.43233	1.1867	-6.02845	-6.02845	-6.02845	-1.76671	0.717305	-6.02845	1.21079	1.15613	1.05005	-6.02845	-6.02845	-6.02845	-6.02845	-6.02845	-2.03392	-3.20364	1.16972	0.461879
protein	Q08623	PUDP	0.569659	-6.44692	-6.44692	0.792297	-0.195692	-6.44692	1.90535	-6.44692	-6.44692	1.14294	0.0882961	0.819845	0.32591	0.700984	0.625487	-0.47485	0.922313	-6.44692	-6.44692	-6.44692	-2.802	-1.63328	-1.16873	0.463924
[truncated: 1,260 more rows]

## Sheet: DE proteins
Abundance of 135 differentially expressed proteins in non-labor versus in labor myometrium
NL represent non-labor myometrium, IL represent in labor myometrium
[truncated: 137 more rows]
