# Supplementary material for: Integrated Proteotranscriptomics of Human Myometrium in Labor Landscape Reveals the Increased Molecular Associated With Inflammation Under Hypoxia Stress
Source: Front Immunol. 2021 Oct 4;12:722816. doi: 10.3389/fimmu.2021.722816 (PMC8521035; doi:10.3389/fimmu.2021.722816)
Supplement: Supplementary file 5 [file Table_5.xlsx]

## Sheet: Sheet1
Pathways enriched by 115 differentially expressed proteins in non-labor versus in labor myometrium
##Databases: PANTHER, KEGG PATHWAY, Reactome, BioCyc
##Statistical test method: hypergeometric test / Fisher's exact test
#Term	Database	ID	Input number	Background number	Corrected P-Value	Input
Immune System	Reactome	R-HSA-168256	34	2096	2.21316e-11	ACTG1|TIMP1|CD55|PRDX6|TUBB|GRN|ELOC|RNASET2|DLG1|SERPINA3|TTR|CD177|NECTIN2|FGG|FGB|RAP2C|CTSL|IFI30|THOP1|LGALS9|PLEKHO2|ALDOC|TUBB2A|HNRNPDL|TUBB4B|APP|HMOX1|CD93|TKFC|VIM|KPNA1|VWF|EIF4A3|SP100
Metabolism of proteins	Reactome	R-HSA-392499	31	2012	7.10453e-10	APP|TIMP1|CD55|ELOC|STAM|RAB8B|RPL29|TTR|EIF3D|RPL23|THBS1|FGG|PCNA|MRPL11|MRPL19|THSD4|IGFBP3|CMA1|IGFBP1|TUBB2A|EXOC2|PTRH2|MGAT1|TUBB4B|TRAPPC3|TUBB|GNG5|GOSR2|STC2|EXOC8|SP100
Extracellular matrix organization	Reactome	R-HSA-1474244	13	298	1.37019e-08	LOXL2|CTSL|TIMP1|TTR|APP|THBS1|CMA1|P4HA1|PXN|VWF|FGG|SERPINE1|FGB
Hemostasis	Reactome	R-HSA-109582	17	617	1.37019e-08	THBS1|SERPINA3|TIMP1|SLC3A2|TUBB4B|APP|KCNMA1|TUBB|SCCPDH|SERPINE1|GNG5|S100A10|VWF|FGG|TUBB2A|CD177|FGB
Membrane Trafficking	Reactome	R-HSA-199991	16	631	1.32023e-07	RAB8B|GJA1|DRG1|ACTG1|GABARAPL2|TUBB4B|TRAPPC3|CD55|TUBB|EXOC2|SH3GL1|GOSR2|APP|STAM|TUBB2A|EXOC8
Platelet degranulation	Reactome	R-HSA-114608	9	128	1.52698e-07	SERPINA3|TIMP1|APP|SCCPDH|THBS1|VWF|FGG|SERPINE1|FGB
Response to elevated platelet cytosolic Ca2+	Reactome	R-HSA-76005	9	133	1.79857e-07	SERPINA3|TIMP1|APP|SCCPDH|THBS1|VWF|FGG|SERPINE1|FGB
Vesicle-mediated transport	Reactome	R-HSA-5653656	16	669	1.86307e-07	RAB8B|GJA1|DRG1|ACTG1|GABARAPL2|TUBB4B|TRAPPC3|CD55|TUBB|EXOC2|SH3GL1|GOSR2|APP|STAM|TUBB2A|EXOC8
Platelet activation, signaling and aggregation	Reactome	R-HSA-76002	10	260	2.43345e-06	SERPINA3|TIMP1|APP|SCCPDH|THBS1|GNG5|VWF|FGG|SERPINE1|FGB
Neutrophil degranulation	Reactome	R-HSA-6798695	12	478	8.64762e-06	RAP2C|SERPINA3|TUBB4B|CD55|TTR|CD177|CD93|GRN|PRDX6|PLEKHO2|ALDOC|RNASET2
Cytokine Signaling in Immune system	Reactome	R-HSA-1280215	15	836	1.47071e-05	DLG1|FGG|HNRNPDL|TIMP1|APP|HMOX1|IFI30|VIM|LGALS9|EIF4A3|KPNA1|VWF|SP100|FGB|ACTG1
Cytoskeletal regulation by Rho GTPase	PANTHER	P00016	6	71	1.49365e-05	MYH10|ACTG1|TUBB4B|TUBB|ACTC1|TUBB2A
Translocation of SLC2A4 (GLUT4) to the plasma membrane	Reactome	R-HSA-1445148	6	72	1.50602e-05	EXOC2|ACTG1|TUBB4B|EXOC8|TUBB|TUBB2A
Blood coagulation	PANTHER	P00011	5	38	1.76698e-05	VWF|FGG|APP|FGB|SERPINE1
Microtubule-dependent trafficking of connexons from Golgi to the plasma membrane	Reactome	R-HSA-190840	4	18	3.79664e-05	GJA1|TUBB2A|TUBB|TUBB4B
Gap junction trafficking	Reactome	R-HSA-190828	5	47	3.9193e-05	GJA1|TUBB|TUBB2A|ACTG1|TUBB4B
Gap junction trafficking and regulation	Reactome	R-HSA-157858	5	48	3.9289e-05	GJA1|TUBB|TUBB2A|ACTG1|TUBB4B
Transport of connexons to the plasma membrane	Reactome	R-HSA-190872	4	19	3.9289e-05	GJA1|TUBB2A|TUBB|TUBB4B
Thermogenesis	KEGG PATHWAY	hsa04714	8	231	6.3054e-05	ACTG1|COX5B|ATP5PF|NDUFB3|COA3|COX20|COX7A1|COX7A2L
Transport to the Golgi and subsequent modification	Reactome	R-HSA-948021	7	185	0.000142488	CD55|TUBB4B|TRAPPC3|TUBB|MGAT1|GOSR2|TUBB2A
Regulation of Insulin-like Growth Factor (IGF) transport and uptake by Insulin-like Growth Factor Binding Proteins (IGFBPs)	Reactome	R-HSA-381426	6	125	0.000182236	TIMP1|APP|IGFBP3|IGFBP1|STC2|FGG
RHO GTPases activate IQGAPs	Reactome	R-HSA-5626467	4	32	0.000196371	TUBB4B|TUBB2A|ACTG1|TUBB
Organelle biogenesis and maintenance	Reactome	R-HSA-1852241	8	294	0.000262549	EXOC2|APOO|EXOC8|TUBB|HSPB11|TUBB4B|TUBB2A|ATP5PF
Complement and coagulation cascades	KEGG PATHWAY	hsa04610	5	79	0.000262549	VWF|FGG|SERPINE1|FGB|CD55
Gap junction assembly	Reactome	R-HSA-190861	4	36	0.000262549	GJA1|TUBB2A|TUBB|TUBB4B
Signaling by high-kinase activity BRAF mutants	Reactome	R-HSA-6802948	4	36	0.000262549	VWF|FGG|ACTG1|FGB
Signaling by Interleukins	Reactome	R-HSA-449147	11	619	0.000279126	DLG1|HNRNPDL|TIMP1|APP|HMOX1|VIM|LGALS9|VWF|FGG|FGB|ACTG1
Formation of Fibrin Clot (Clotting Cascade)	Reactome	R-HSA-140877	4	39	0.000311527	VWF|FGG|CD177|FGB
MAP2K and MAPK activation	Reactome	R-HSA-5674135	4	40	0.000323296	VWF|FGG|ACTG1|FGB
Assembly and cell surface presentation of NMDA receptors	Reactome	R-HSA-9609736	4	40	0.000323296	DLG1|TUBB4B|TUBB2A|TUBB
Phagosome	KEGG PATHWAY	hsa04145	6	152	0.00036313	CTSL|ACTG1|TUBB4B|TUBB|THBS1|TUBB2A
ER to Golgi Anterograde Transport	Reactome	R-HSA-199977	6	154	0.00037989	CD55|TUBB4B|TRAPPC3|TUBB|GOSR2|TUBB2A
Axon guidance	Reactome	R-HSA-422475	10	549	0.000459026	DLG1|MYH10|DPYSL4|RPL29|ACTG1|TUBB4B|TUBB|ELOC|TUBB2A|EIF4A3
GRB2:SOS provides linkage to MAPK signaling for Integrins	Reactome	R-HSA-354194	3	14	0.000468131	VWF|FGG|FGB
Signaling by moderate kinase activity BRAF mutants	Reactome	R-HSA-6802946	4	47	0.00049125	VWF|FGG|ACTG1|FGB
Paradoxical activation of RAF signaling by kinase inactive BRAF	Reactome	R-HSA-6802955	4	47	0.00049125	VWF|FGG|ACTG1|FGB
Plasminogen activating cascade	PANTHER	P00050	3	15	0.00049944	FGG|SERPINE1|FGB
p130Cas linkage to MAPK signaling for integrins	Reactome	R-HSA-372708	3	15	0.00049944	VWF|FGG|FGB
COPI-mediated anterograde transport	Reactome	R-HSA-6807878	5	101	0.000527479	GOSR2|TUBB4B|TUBB2A|TUBB|CD55
Tight junction	KEGG PATHWAY	hsa04530	6	170	0.000527479	RAB8B|DLG1|ACTG1|RAP2C|MYH10|PCNA
HIF-1 signaling pathway	KEGG PATHWAY	hsa04066	5	109	0.000706312	ELOC||HMOX1|ELOC|TIMP1|SERPINE1
Intraflagellar transport	Reactome	R-HSA-5620924	4	54	0.000706312	HSPB11|TUBB2A|TUBB|TUBB4B
L1CAM interactions	Reactome	R-HSA-373760	5	117	0.000924926	DLG1|TUBB4B|TUBB2A|ACTG1|TUBB
Signaling by RAS mutants	Reactome	R-HSA-6802949	4	60	0.000983225	VWF|FGG|ACTG1|FGB
Cilium Assembly	Reactome	R-HSA-5617833	6	200	0.00107844	EXOC2|TUBB4B|EXOC8|TUBB|HSPB11|TUBB2A
Respiratory electron transport, ATP synthesis by chemiosmotic coupling, and heat production by uncoupling proteins.	Reactome	R-HSA-163200	5	123	0.00107844	COX20|ATP5PF|NDUFB3|COX5B|COX7A2L
MHC class II antigen presentation	Reactome	R-HSA-2132295	5	123	0.00107844	TUBB2A|CTSL|TUBB|IFI30|TUBB4B
Post-chaperonin tubulin folding pathway	Reactome	R-HSA-389977	3	22	0.00107844	TUBB4B|TUBB2A|TUBB
Common Pathway of Fibrin Clot Formation	Reactome	R-HSA-140875	3	22	0.00107844	FGG|CD177|FGB
Signaling by BRAF and RAF fusions	Reactome	R-HSA-6802952	4	67	0.0012855	VWF|FGG|ACTG1|FGB
Oxidative phosphorylation	KEGG PATHWAY	hsa00190	5	133	0.00139272	COX7A1|ATP5PF|NDUFB3|COX5B|COX7A2L
Formation of tubulin folding intermediates by CCT/TriC	Reactome	R-HSA-389960	3	25	0.00140544	TUBB4B|TUBB2A|TUBB
Integrin alphaIIb beta3 signaling	Reactome	R-HSA-354192	3	26	0.00149367	VWF|FGG|FGB
Activation of AMPK downstream of NMDARs	Reactome	R-HSA-9619483	3	28	0.00177527	TUBB4B|TUBB2A|TUBB
Prefoldin mediated transfer of substrate to CCT/TriC	Reactome	R-HSA-389957	3	28	0.00177527	TUBB4B|TUBB2A|TUBB
Post NMDA receptor activation events	Reactome	R-HSA-438064	4	77	0.00189868	DLG1|TUBB4B|TUBB2A|TUBB
Cooperation of Prefoldin and TriC/CCT in actin and tubulin folding	Reactome	R-HSA-389958	3	32	0.00245248	TUBB4B|TUBB2A|TUBB
Integrin cell surface interactions	Reactome	R-HSA-216083	4	84	0.00250499	VWF|FGG|FGB|THBS1
Cardiac muscle contraction	KEGG PATHWAY	hsa04260	4	86	0.0026935	ACTC1|COX7A1|COX5B|COX7A2L
Gap junction	KEGG PATHWAY	hsa04540	4	88	0.0028908	GJA1|TUBB2A|TUBB|TUBB4B
Collagen formation	Reactome	R-HSA-1474290	4	89	0.0029345	LOXL2|P4HA1|CTSL|PXN
Activation of NMDA receptors and postsynaptic events	Reactome	R-HSA-442755	4	89	0.0029345	DLG1|TUBB4B|TUBB2A|TUBB
RNA transport	KEGG PATHWAY	hsa03013	5	165	0.00296523	EIF1B|PABPC4|ACIN1|EIF3D|EIF4A3
Striated Muscle Contraction	Reactome	R-HSA-390522	3	36	0.0030256	ACTC1|DES|VIM
Chaperonin-mediated protein folding	Reactome	R-HSA-390466	4	94	0.00336442	TUBB4B|GNG5|TUBB2A|TUBB
Platelet Aggregation (Plug Formation)	Reactome	R-HSA-76009	3	38	0.00339958	VWF|FGG|FGB
The citric acid (TCA) cycle and respiratory electron transport	Reactome	R-HSA-1428517	5	173	0.00339958	COX20|ATP5PF|NDUFB3|COX5B|COX7A2L
Carboxyterminal post-translational modifications of tubulin	Reactome	R-HSA-8955332	3	39	0.00358046	TUBB4B|TUBB2A|TUBB
Ferroptosis	KEGG PATHWAY	hsa04216	3	40	0.00379473	SLC3A2|HMOX1|SLC39A14
Respiratory electron transport	Reactome	R-HSA-611105	4	100	0.00392789	COX20|NDUFB3|COX5B|COX7A2L
Neurotransmitter receptors and postsynaptic signal transmission	Reactome	R-HSA-112314	5	197	0.00563216	DLG1|TUBB4B|GNG5|TUBB2A|TUBB
Inflammation mediated by chemokine and cytokine signaling pathway	PANTHER	P00031	5	201	0.00608349	MYH10|ACTC1|VWF|GNG5|ACTG1
COPI-independent Golgi-to-ER retrograde traffic	Reactome	R-HSA-6811436	3	51	0.00686156	TUBB4B|TUBB2A|TUBB
Formation of annular gap junctions	Reactome	R-HSA-196025	2	11	0.00700706	GJA1|ACTG1
Generic Transcription Pathway	Reactome	R-HSA-212436	12	1193	0.00729906	PCNA|CTSL|COX5B|IGFBP3|DPY30|THBS1|COX20|IGFBP1|ELOC|COX7A2L|SERPINE1|YAP1
Signal Transduction	Reactome	R-HSA-162582	20	2689	0.00729906	DLG1|MYH10|FGG|ACTG1|CD55|TTR|APP|TUBB|THBS1|SERPINE1|CMA1|GNG5|SH3GL1|TUBB4B|VWF|STAM|TUBB2A|RALB|FGB|YAP1
Platelet activation	KEGG PATHWAY	hsa04611	4	124	0.00776043	VWF|FGG|ACTG1|FGB
Gap junction degradation	Reactome	R-HSA-190873	2	12	0.00782363	GJA1|ACTG1
HSP90 chaperone cycle for steroid hormone receptors (SHR)	Reactome	R-HSA-3371497	3	55	0.00793871	TUBB4B|TUBB2A|TUBB
Signaling by Receptor Tyrosine Kinases	Reactome	R-HSA-9006934	7	458	0.00859739	ACTG1|THBS1|CMA1|STAM|SH3GL1|RALB|YAP1
Dissolution of Fibrin Clot	Reactome	R-HSA-75205	2	13	0.00873947	S100A10|SERPINE1
Assembly of collagen fibrils and other multimeric structures	Reactome	R-HSA-2022090	3	60	0.00958591	LOXL2|CTSL|PXN
InlB-mediated entry of Listeria monocytogenes into host cell	Reactome	R-HSA-8875360	2	14	0.00958591	STAM|SH3GL1
RHO GTPases Activate Formins	Reactome	R-HSA-5663220	4	136	0.00978603	TUBB4B|TUBB2A|ACTG1|TUBB
RAF/MAP kinase cascade	Reactome	R-HSA-5673001	5	234	0.00978603	DLG1|VWF|FGG|ACTG1|FGB
Apelin signaling pathway	KEGG PATHWAY	hsa04371	4	137	0.00978603	CALML3|GNG5|SERPINE1|GABARAPL2
Metabolic pathways	KEGG PATHWAY	hsa01100	13	1433	0.00978603	BPNT1|COX5B|AHCYL2|PRDX6|ATP5PF|HMOX1|TKFC|NDUFB3|MGAT1|P4HA1|COX7A1|ALDOC|COX7A2L
Fluid shear stress and atherosclerosis	KEGG PATHWAY	hsa05418	4	139	0.0102062	CALML3|CTSL|HMOX1|ACTG1
MAPK1/MAPK3 signaling	Reactome	R-HSA-5684996	5	239	0.0104731	DLG1|VWF|FGG|ACTG1|FGB
Processing of Capped Intron-Containing Pre-mRNA	Reactome	R-HSA-72203	5	241	0.010758	CDC5L|PUF60|SRSF6|SARNP|EIF4A3
Transcriptional Regulation by TP53	Reactome	R-HSA-3700989	6	359	0.0109246	PCNA|COX5B|IGFBP3|COX20|ELOC|COX7A2L
RNA Polymerase II Transcription Termination	Reactome	R-HSA-73856	3	67	0.0117667	SRSF6|SARNP|EIF4A3
Non-alcoholic fatty liver disease (NAFLD)	KEGG PATHWAY	hsa04932	4	149	0.0125011	COX7A1|NDUFB3|COX5B|COX7A2L
FLT3 Signaling	Reactome	R-HSA-9607240	5	252	0.0125726	DLG1|VWF|FGG|ACTG1|FGB
Infectious disease	Reactome	R-HSA-5663205	6	372	0.0125781	DRG1|RPL29|ELOC|KPNA1|STAM|SH3GL1
Crosslinking of collagen fibrils	Reactome	R-HSA-2243919	2	18	0.0132719	LOXL2|PXN
Ribosome	KEGG PATHWAY	hsa03010	4	153	0.0132719	MRPL19|RPL29|RPL23|MRPL11
Hippo signaling pathway	KEGG PATHWAY	hsa04390	4	154	0.0132947	DLG1|SERPINE1|ACTG1|YAP1
Toll-like Receptor Cascades	Reactome	R-HSA-168898	4	154	0.0132947	APP|FGG|CTSL|FGB
p53 signaling pathway	KEGG PATHWAY	hsa04115	3	72	0.0132947	IGFBP3|SERPINE1|THBS1
Transport of Mature mRNA derived from an Intron-Containing Transcript	Reactome	R-HSA-159236	3	72	0.0132947	SRSF6|SARNP|EIF4A3
Cellular responses to external stimuli	Reactome	R-HSA-8953897	7	516	0.0133746	HSPA13|GABARAPL2|PRDX6|TUBB|ELOC|TUBB4B|TUBB2A
Protein localization	Reactome	R-HSA-9609507	4	156	0.0133981	PEX19|APP|HMOX1|PMPCA
Transmission across Chemical Synapses	Reactome	R-HSA-112315	5	261	0.0133981	DLG1|TUBB4B|GNG5|TUBB2A|TUBB
Listeria monocytogenes entry into host cells	Reactome	R-HSA-8876384	2	19	0.0133981	STAM|SH3GL1
Insertion of tail-anchored proteins into the endoplasmic reticulum membrane	Reactome	R-HSA-9609523	2	19	0.0133981	APP|HMOX1
Regulation of TLR by endogenous ligand	Reactome	R-HSA-5686938	2	19	0.0133981	FGG|FGB
p53 pathway	PANTHER	P00059	3	76	0.0143732	IGFBP3|SERPINE1|THBS1
The role of GTSE1 in G2/M progression after G2 checkpoint	Reactome	R-HSA-8852276	3	76	0.0143732	TUBB4B|TUBB2A|TUBB
Negative regulation of MET activity	Reactome	R-HSA-6807004	2	20	0.0143732	STAM|SH3GL1
Arrhythmogenic right ventricular cardiomyopathy (ARVC)	KEGG PATHWAY	hsa05412	3	77	0.0147839	GJA1|DES|ACTG1
VxPx cargo-targeting to cilium	Reactome	R-HSA-5620916	2	21	0.0154741	EXOC2|EXOC8
Other interleukin signaling	Reactome	R-HSA-449836	5	275	0.0156511	DLG1|VWF|FGG|ACTG1|FGB
Neuronal System	Reactome	R-HSA-112316	6	402	0.0158144	DLG1|TUBB4B|KCNMA1|TUBB|GNG5|TUBB2A
MAPK family signaling cascades	Reactome	R-HSA-5683057	5	278	0.0161431	DLG1|VWF|FGG|ACTG1|FGB
Transport of Mature Transcript to Cytoplasm	Reactome	R-HSA-72202	3	81	0.016365	SRSF6|SARNP|EIF4A3
TP53 Regulates Metabolic Genes	Reactome	R-HSA-5628897	3	82	0.0168007	COX20|COX5B|COX7A2L
Renin-angiotensin system	KEGG PATHWAY	hsa04614	2	23	0.0174894	CMA1|THOP1
Translation	Reactome	R-HSA-72766	5	291	0.0189254	MRPL19|MRPL11|RPL29|RPL23|EIF3D
Cellular responses to stress	Reactome	R-HSA-2262752	6	422	0.0189254	HSPA13|PRDX6|TUBB|ELOC|TUBB4B|TUBB2A
Mitochondrial translation elongation	Reactome	R-HSA-5389840	3	87	0.0189254	MRPL19|RPL23|MRPL11
Mitochondrial translation initiation	Reactome	R-HSA-5368286	3	87	0.0189254	MRPL19|RPL23|MRPL11
Mitochondrial translation termination	Reactome	R-HSA-5419276	3	87	0.0189254	MRPL19|RPL23|MRPL11
Peptide hormone metabolism	Reactome	R-HSA-2980736	3	89	0.0199931	EXOC2|EXOC8|CMA1
Hypertrophic cardiomyopathy (HCM)	KEGG PATHWAY	hsa05410	3	90	0.0203317	ACTC1|DES|ACTG1
Insulin processing	Reactome	R-HSA-264876	2	27	0.0216394	EXOC2|EXOC8
Nicotinic acetylcholine receptor signaling pathway	PANTHER	P00044	3	93	0.0216394	MYH10|ACTC1|ACTG1
Mitochondrial translation	Reactome	R-HSA-5368287	3	93	0.0216394	MRPL19|RPL23|MRPL11
Recruitment of NuMA to mitotic centrosomes	Reactome	R-HSA-380320	3	93	0.0216394	TUBB4B|TUBB2A|TUBB
mRNA Splicing	Reactome	R-HSA-72172	4	191	0.0223553	PUF60|SRSF6|CDC5L|EIF4A3
Adaptive Immune System	Reactome	R-HSA-1280218	8	748	0.0223553	CTSL|TUBB4B|TUBB|IFI30|THOP1|NECTIN2|ELOC|TUBB2A
Dilated cardiomyopathy (DCM)	KEGG PATHWAY	hsa05414	3	96	0.0231254	ACTC1|DES|ACTG1
Interferon Signaling	Reactome	R-HSA-913531	4	194	0.0232327	EIF4A3|KPNA1|IFI30|SP100
COPI-dependent Golgi-to-ER retrograde traffic	Reactome	R-HSA-6811434	3	99	0.0248093	TUBB4B|TUBB2A|TUBB
EGFR downregulation	Reactome	R-HSA-182971	2	30	0.0252436	STAM|SH3GL1
RHO GTPase Effectors	Reactome	R-HSA-195258	5	321	0.0252638	MYH10|TUBB4B|TUBB2A|ACTG1|TUBB
Intra-Golgi and retrograde Golgi-to-ER traffic	Reactome	R-HSA-6811442	4	202	0.0260267	GOSR2|TUBB4B|TUBB2A|TUBB
Cristae formation	Reactome	R-HSA-8949613	2	31	0.0263156	APOO|ATP5PF
Adherens junctions interactions	Reactome	R-HSA-418990	2	32	0.0273907	NECTIN2|ACTG1
Endosomal Sorting Complex Required For Transport (ESCRT)	Reactome	R-HSA-917729	2	32	0.0273907	DRG1|STAM
Activation of kainate receptors upon glutamate binding	Reactome	R-HSA-451326	2	32	0.0273907	DLG1|GNG5
Fructose and mannose metabolism	KEGG PATHWAY	hsa00051	2	33	0.0284791	ALDOC|TKFC
Activation of Matrix Metalloproteinases	Reactome	R-HSA-1592389	2	33	0.0284791	CMA1|TIMP1
Rap1 signaling pathway	KEGG PATHWAY	hsa04015	4	210	0.0284791	CALML3|THBS1|ACTG1|RALB
Interleukin-4 and Interleukin-13 signaling	Reactome	R-HSA-6785807	3	108	0.0293036	HMOX1|TIMP1|VIM
SNARE interactions in vesicular transport	KEGG PATHWAY	hsa04130	2	34	0.0297218	GOSR2|STX8
Hedgehog 'off' state	Reactome	R-HSA-5610787	3	112	0.0317336	TUBB4B|TUBB2A|TUBB
Heterotrimeric G-protein signaling pathway-rod outer segment phototransduction	PANTHER	P00028	2	36	0.0324453	CALML3|GNG5
Apoptotic cleavage of cellular proteins	Reactome	R-HSA-111465	2	37	0.0337329	ACIN1|VIM
O-glycosylation of TSR domain-containing proteins	Reactome	R-HSA-5173214	2	38	0.0352278	THSD4|THBS1
Metabolism of RNA	Reactome	R-HSA-8953854	7	667	0.0368934	DCPS|CDC5L|SRSF6|RPL29|PUF60|SARNP|EIF4A3
Ras signaling pathway	KEGG PATHWAY	hsa04014	4	232	0.0376397	EXOC2|CALML3|GNG5|RALB
Transcriptional regulation by RUNX1	Reactome	R-HSA-8878171	4	235	0.0386884	DPY30|THBS1|CTSL|YAP1
Rab regulation of trafficking	Reactome	R-HSA-9007101	3	123	0.0386884	RAB8B|TRAPPC3|GABARAPL2
Resolution of Sister Chromatid Cohesion	Reactome	R-HSA-2500257	3	123	0.0386884	TUBB4B|TUBB2A|TUBB
Diseases of signal transduction	Reactome	R-HSA-5663202	5	374	0.0410755	TTR|VWF|FGG|ACTG1|FGB
Endocytosis	KEGG PATHWAY	hsa04144	4	244	0.0433262	DRG1|STAM|SH3GL1|WASHC5
Golgi-to-ER retrograde transport	Reactome	R-HSA-8856688	3	133	0.0467736	TUBB4B|TUBB2A|TUBB
