# Supplementary material for: Integrated Proteotranscriptomics of Human Myometrium in Labor Landscape Reveals the Increased Molecular Associated With Inflammation Under Hypoxia Stress
Source: Front Immunol. 2021 Oct 4;12:722816. doi: 10.3389/fimmu.2021.722816 (PMC8521035; doi:10.3389/fimmu.2021.722816)
Supplement: Supplementary file 6 [file Table_6.xlsx]

## Sheet: up-regulated proteins GO term
Here shows the GO terms enriched by 97 up-regulated proteins in non-labor versus in labor myometrium
BP represent biological processes; CC represent cellular components; MF represent molecular functions
Category	Term	Count	%	PValue	Genes
GOTERM_BP_DIRECT	GO:0002544~chronic inflammatory response	3	3.2967	0.000870117	GJA1, THBS1, CAMP
GOTERM_BP_DIRECT	GO:0043434~response to peptide hormone	4	4.3956	0.00137933	GJA1, STC2, TIMP1, CD55
GOTERM_BP_DIRECT	GO:0033617~mitochondrial respiratory chain complex IV assembly	3	3.2967	0.00283516	COA3, SMIM20, COX20
GOTERM_BP_DIRECT	GO:0001935~endothelial cell proliferation	3	3.2967	0.00359146	DLG1, HMOX1, LOXL2
GOTERM_BP_DIRECT	GO:0006369~termination of RNA polymerase II transcription	4	4.3956	0.00403873	SARNP, EIF4A3, SSU72, SRSF6
GOTERM_BP_DIRECT	GO:0010629~negative regulation of gene expression	5	5.49451	0.00494287	GJA1, PTRH2, STC2, LGALS9, AIF1
GOTERM_BP_DIRECT	GO:0048662~negative regulation of smooth muscle cell proliferation	3	3.2967	0.009197	IGFBP3, HMOX1, AIF1
GOTERM_BP_DIRECT	GO:0002576~platelet degranulation	4	4.3956	0.0149176	APP, SERPINE1, TIMP1, THBS1
GOTERM_BP_DIRECT	GO:2000563~positive regulation of CD4-positive, alpha-beta T cell proliferation	2	2.1978	0.0149331	LGALS9, CD55
GOTERM_BP_DIRECT	GO:0045766~positive regulation of angiogenesis	4	4.3956	0.0199593	SERPINE1, HMOX1, THBS1, CAMP
GOTERM_BP_DIRECT	GO:0010757~negative regulation of plasminogen activation	2	2.1978	0.0247658	SERPINE1, THBS1
GOTERM_BP_DIRECT	GO:0031124~mRNA 3'-end processing	3	3.2967	0.0259371	SARNP, EIF4A3, SRSF6
GOTERM_BP_DIRECT	GO:0045046~protein import into peroxisome membrane	2	2.1978	0.0296458	PEX19, RAB8B
GOTERM_BP_DIRECT	GO:0006405~RNA export from nucleus	3	3.2967	0.030943	SARNP, EIF4A3, SRSF6
GOTERM_BP_DIRECT	GO:0050829~defense response to Gram-negative bacterium	3	3.2967	0.030943	APP, SERPINE1, CAMP
GOTERM_BP_DIRECT	GO:0043305~negative regulation of mast cell degranulation	2	2.1978	0.0345016	HMOX1, LGALS9
GOTERM_BP_DIRECT	GO:0043567~regulation of insulin-like growth factor receptor signaling pathway	2	2.1978	0.0345016	IGFBP1, IGFBP3
GOTERM_BP_DIRECT	GO:0048661~positive regulation of smooth muscle cell proliferation	3	3.2967	0.0362972	HMOX1, THBS1, AIF1
GOTERM_BP_DIRECT	GO:0010837~regulation of keratinocyte proliferation	2	2.1978	0.0393334	YAP1, SRSF6
GOTERM_BP_DIRECT	GO:0051918~negative regulation of fibrinolysis	2	2.1978	0.0489255	SERPINE1, THBS1
GOTERM_BP_DIRECT	GO:0019732~antifungal humoral response	2	2.1978	0.0489255	APP, CAMP
GOTERM_CC_DIRECT	GO:0070062~extracellular exosome	33	36.2637	8.7924e-07	APP, GRN, PCNA, NDUFB3, SERPINE1, CALML3, SLC3A2, COX5B, THBS1, HSPA13, THSD4, HSPB11, ACTG1, GJA1, TKFC, HNRNPDL, GNG5, CTSL, PODXL, BPNT1, MGAT1, TIMP1, LGALS9, CD55, CAMP, CD177, RAB8B, IGFBP3, RNASET2, OMD, SOD2, DLG1, NECTIN2
GOTERM_CC_DIRECT	GO:0005615~extracellular space	20	21.978	1.54894e-05	IGFBP1, APP, GRN, RNASET2, IGFBP3, SERPINE1, OMD, THBS1, ACTG1, LOXL2, APOO, CTSL, PODXL, STC2, HMOX1, PMPCA, TIMP1, LGALS9, CRELD2, CAMP
GOTERM_CC_DIRECT	GO:0005743~mitochondrial inner membrane	9	9.89011	0.00121458	COX7A2L, NDUFB3, MRPL19, PMPCA, ROMO1, COX5B, SOD2, SMIM20, MRPL11
GOTERM_CC_DIRECT	GO:0031093~platelet alpha granule lumen	4	4.3956	0.00230474	APP, SERPINE1, TIMP1, THBS1
GOTERM_CC_DIRECT	GO:0005739~mitochondrion	15	16.4835	0.00405462	COA3, COX5B, SOD2, COX7A1, APOO, GJA1, SCCPDH, GNG5, P4HA1, PTRH2, PMPCA, ROMO1, DCPS, COX20, RAB8B
GOTERM_CC_DIRECT	GO:0043202~lysosomal lumen	4	4.3956	0.00783116	CTSL, RNASET2, OMD, IFI30
GOTERM_CC_DIRECT	GO:0005794~Golgi apparatus	11	12.0879	0.00796521	GABARAPL2, LRPAP1, APP, GJA1, DLG1, GORASP2, GOSR2, STC2, DPY30, CRELD2, SLC39A14
GOTERM_CC_DIRECT	GO:0005576~extracellular region	16	17.5824	0.00885408	IGFBP1, LRPAP1, APP, RNASET2, IGFBP3, SERPINE1, OMD, IGHV1-69, IFI30, THBS1, APOO, CTSL, STC2, TIMP1, CD55, CAMP
GOTERM_CC_DIRECT	GO:0031012~extracellular matrix	6	6.59341	0.0136884	CD93, SERPINE1, THBS1, THSD4, LOXL2, ACTG1
GOTERM_CC_DIRECT	GO:0016020~membrane	19	20.8791	0.0149155	YAP1, GOSR2, EIF4A3, CDC5L, SLC3A2, ACTG1, LOXL2, ERMP1, SCCPDH, GNG5, P4HA1, GORASP2, PTRH2, DRG1, HMOX1, MGAT1, CD302, RPL29, EIF3D
GOTERM_CC_DIRECT	GO:0016607~nuclear speck	5	5.49451	0.0157049	SARNP, EIF4A3, ACIN1, CDC5L, SRSF6
GOTERM_CC_DIRECT	GO:0045121~membrane raft	5	5.49451	0.0170335	APP, GJA1, DLG1, PODXL, CD55
GOTERM_CC_DIRECT	GO:0005783~endoplasmic reticulum	10	10.989	0.017149	LRPAP1, DLG1, P4HA1, STC2, STX8, HMOX1, CRELD2, THBS1, SLC39A14, HSPA13
GOTERM_CC_DIRECT	GO:0043231~intracellular membrane-bounded organelle	8	8.79121	0.0172714	APP, GRN, PEX19, P4HA1, PODXL, SARNP, IFI30, HSPA13
GOTERM_CC_DIRECT	GO:0048471~perinuclear region of cytoplasm	8	8.79121	0.0288901	APP, DLG1, STC2, STX8, HMOX1, CDC5L, AIF1, RAB8B
GOTERM_CC_DIRECT	GO:0009986~cell surface	7	7.69231	0.0450721	LRPAP1, APP, CD93, SLC3A2, THBS1, CD55, NECTIN2
GOTERM_MF_DIRECT	GO:0005515~protein binding	60	65.9341	0.000179999	APP, EIF4A3, SERPINE1, DPY30, HMGB3, CALML3, IFI30, HSPB11, LOXL2, ACTG1, GJA1, CTSL, TIMP1, CD177, RAB8B, GABARAPL2, CD93, STX8, IGFBP3, SSU72, GORASP2, EWSR1, PTRH2, SARNP, FKBP7, SRSF6, CRELD2, THOP1, SMIM20, YAP1, LRPAP1, SP100, GRN, PCNA, GOSR2, SLC3A2, COX5B, THBS1, HSPA13, MRPL11, APOO, TKFC, HNRNPDL, PUF60, GNG5, PODXL, HMOX1, DCPS, CD55, COA3, PEX19, CDC5L, STAM, DLG1, P4HA1, TSR2, DRG1,…
GOTERM_MF_DIRECT	GO:0044822~poly(A) RNA binding	16	17.5824	0.000313323	GRN, EIF4A3, HMGB3, IBA57, CDC5L, SLC3A2, MRPL11, HNRNPDL, PUF60, EWSR1, SARNP, ACIN1, RPL29, SRSF6, EIF1B, EIF3D
GOTERM_MF_DIRECT	GO:0042802~identical protein binding	11	12.0879	0.0033217	APP, SP100, PCNA, PUF60, EWSR1, DRG1, DPY30, SOD2, THBS1, NECTIN2, ACTG1
GOTERM_MF_DIRECT	GO:0001968~fibronectin binding	3	3.2967	0.0070236	CTSL, IGFBP3, THBS1
GOTERM_MF_DIRECT	GO:0005102~receptor binding	7	7.69231	0.00740209	IGFBP1, LRPAP1, APP, GJA1, SERPINE1, NECTIN2, RAB8B
GOTERM_MF_DIRECT	GO:0004129~cytochrome-c oxidase activity	3	3.2967	0.00928363	COX7A2L, COX5B, COX7A1
GOTERM_MF_DIRECT	GO:0019899~enzyme binding	6	6.59341	0.023012	APP, PCNA, STC2, ACIN1, HMOX1, LGALS9
GOTERM_MF_DIRECT	GO:0031995~insulin-like growth factor II binding	2	2.1978	0.0382137	IGFBP1, IGFBP3
GOTERM_MF_DIRECT	GO:0008201~heparin binding	4	4.3956	0.042979	LRPAP1, APP, RPL29, THBS1

## Sheet: down-regulated proteins GO term
Here shows the GO terms enriched by 38 down-regulated proteins in non-labor versus in labor myometrium
BP represent biological processes; CC represent cellular components; MF represent molecular functions
Category	Term	Count	%	PValue	Genes
GOTERM_BP_DIRECT	GO:0090277~positive regulation of peptide hormone secretion	3	8.33333	0.000110576	FGB, FGG, ILDR1
GOTERM_BP_DIRECT	GO:0002576~platelet degranulation	4	11.1111	0.00116809	FGB, SERPINA3, VWF, FGG
GOTERM_BP_DIRECT	GO:1900026~positive regulation of substrate adhesion-dependent cell spreading	3	8.33333	0.00190002	FGB, FGG, S100A10
GOTERM_BP_DIRECT	GO:0007017~microtubule-based process	3	8.33333	0.00240113	TUBB2A, TUBB, TUBB4B
GOTERM_BP_DIRECT	GO:0030049~muscle filament sliding	3	8.33333	0.00267258	ACTC1, DES, VIM
GOTERM_BP_DIRECT	GO:0001927~exocyst assembly	2	5.55556	0.00404557	EXOC8, EXOC2
GOTERM_BP_DIRECT	GO:0007596~blood coagulation	4	11.1111	0.00603442	FGB, VWF, PABPC4, FGG
GOTERM_BP_DIRECT	GO:0051592~response to calcium ion	3	8.33333	0.00612723	FGB, KCNMA1, FGG
GOTERM_BP_DIRECT	GO:0030198~extracellular matrix organization	4	11.1111	0.00718177	FGB, TTR, VWF, FGG
GOTERM_BP_DIRECT	GO:0072378~blood coagulation, fibrin clot formation	2	5.55556	0.00807525	FGB, FGG
GOTERM_BP_DIRECT	GO:0006928~movement of cell or subcellular component	3	8.33333	0.0130781	TUBB, VIM, TUBB4B
GOTERM_BP_DIRECT	GO:0007160~cell-matrix adhesion	3	8.33333	0.0142584	FGB, PXN, FGG
GOTERM_BP_DIRECT	GO:0031639~plasminogen activation	2	5.55556	0.0180803	FGB, FGG
GOTERM_BP_DIRECT	GO:0034116~positive regulation of heterotypic cell-cell adhesion	2	5.55556	0.0220549	FGB, FGG
GOTERM_BP_DIRECT	GO:0030168~platelet activation	3	8.33333	0.0226152	FGB, VWF, FGG
GOTERM_BP_DIRECT	GO:0055003~cardiac myofibril assembly	2	5.55556	0.0240363	ACTC1, MYH10
GOTERM_BP_DIRECT	GO:0051258~protein polymerization	2	5.55556	0.0260138	FGB, FGG
GOTERM_BP_DIRECT	GO:0045109~intermediate filament organization	2	5.55556	0.0319231	DES, VIM
GOTERM_BP_DIRECT	GO:0030048~actin filament-based movement	2	5.55556	0.0338851	ACTC1, MYH10
GOTERM_BP_DIRECT	GO:0043623~cellular protein complex assembly	2	5.55556	0.0358432	FGB, FGG
GOTERM_BP_DIRECT	GO:0042267~natural killer cell mediated cytotoxicity	2	5.55556	0.0358432	TUBB, TUBB4B
GOTERM_BP_DIRECT	GO:0042730~fibrinolysis	2	5.55556	0.0416946	FGB, FGG
GOTERM_BP_DIRECT	GO:0045921~positive regulation of exocytosis	2	5.55556	0.0416946	FGB, FGG
GOTERM_BP_DIRECT	GO:0007010~cytoskeleton organization	3	8.33333	0.0419522	TUBB2A, DES, TUBB4B
GOTERM_CC_DIRECT	GO:0070062~extracellular exosome	21	58.3333	1.6812e-08	FGB, SERPINA3, RALB, VWF, RPL23, TUBB, FGG, KRT7, TUBB4B, PRDX6, RAP2C, ACTC1, DES, TTR, TUBB2A, POTEI, KCNMA1, ALDOC, VIM, MYH10, S100A10
GOTERM_CC_DIRECT	GO:0005829~cytosol	18	50	3.99775e-05	TRAPPC3, AHCYL2, EXOC8, RPL23, PXN, ILDR1, TUBB4B, PRDX6, RAP2C, ACTC1, DES, DPYSL4, ALDOC, PGM5, VIM, MYH10, EXOC2, KPNA1
GOTERM_CC_DIRECT	GO:0031093~platelet alpha granule lumen	4	11.1111	0.000158983	FGB, SERPINA3, VWF, FGG
GOTERM_CC_DIRECT	GO:0031012~extracellular matrix	6	16.6667	0.00023792	VWF, CMA1, RPL23, TUBB, VIM, TUBB4B
GOTERM_CC_DIRECT	GO:0031091~platelet alpha granule	3	8.33333	0.00032139	FGB, VWF, FGG
GOTERM_CC_DIRECT	GO:0000145~exocyst	3	8.33333	0.000666196	RALB, EXOC8, EXOC2
GOTERM_CC_DIRECT	GO:0005882~intermediate filament	4	11.1111	0.0013148	SYNM, DES, KRT7, VIM
GOTERM_CC_DIRECT	GO:0005938~cell cortex	4	11.1111	0.00167725	FGB, PXN, FGG, MYH10
GOTERM_CC_DIRECT	GO:0072562~blood microparticle	4	11.1111	0.0030617	FGB, SERPINA3, ACTC1, FGG
GOTERM_CC_DIRECT	GO:0005737~cytoplasm	19	52.7778	0.00372773	TRAPPC3, WDR26, EXOC8, CMA1, RPL23, PABPC4, TUBB, PXN, KRT7, PRDX6, RAP2C, ACTC1, TTR, TUBB2A, DPYSL4, VIM, MYH10, SH3GL1, KPNA1
GOTERM_CC_DIRECT	GO:1903561~extracellular vesicle	3	8.33333	0.00414287	FGB, TUBB2A, TUBB4B
GOTERM_CC_DIRECT	GO:0001725~stress fiber	3	8.33333	0.00481635	PXN, PGM5, MYH10
GOTERM_CC_DIRECT	GO:0005856~cytoskeleton	5	13.8889	0.00537641	TUBB, PXN, ALDOC, VIM, TUBB4B
GOTERM_CC_DIRECT	GO:0005925~focal adhesion	5	13.8889	0.0064611	ACTC1, RPL23, PXN, PGM5, VIM
GOTERM_CC_DIRECT	GO:0042383~sarcolemma	3	8.33333	0.0115772	SYNM, DES, PGM5
GOTERM_CC_DIRECT	GO:0005577~fibrinogen complex	2	5.55556	0.0171564	FGB, FGG
GOTERM_CC_DIRECT	GO:0043034~costamere	2	5.55556	0.0358838	SYNM, PGM5
GOTERM_CC_DIRECT	GO:0030027~lamellipodium	3	8.33333	0.0377235	ACTC1, PXN, MYH10
GOTERM_CC_DIRECT	GO:0005615~extracellular space	7	19.4444	0.0412589	FGB, SERPINA3, ACTC1, TTR, POTEI, FGG, PRDX6
GOTERM_MF_DIRECT	GO:0005200~structural constituent of cytoskeleton	6	16.6667	2.56605e-06	SYNM, TUBB2A, DES, TUBB, VIM, TUBB4B
GOTERM_MF_DIRECT	GO:0005198~structural molecule activity	7	19.4444	8.80956e-06	FGB, DES, TUBB, FGG, KRT7, PGM5, VIM
GOTERM_MF_DIRECT	GO:0005515~protein binding	28	77.7778	0.000917143	SERPINA3, AHCYL2, SYNM, RALB, WDR26, PXN, TTR, DPYSL4, MYH10, S100A10, SH3GL1, KPNA1, FGB, TRAPPC3, VWF, EXOC8, RPL23, PABPC4, TUBB, FGG, KRT7, PRDX6, DES, TUBB2A, KCNMA1, ALDOC, VIM, EXOC2
GOTERM_MF_DIRECT	GO:0005525~GTP binding	5	13.8889	0.0071307	RAP2C, TUBB2A, RALB, TUBB, TUBB4B
GOTERM_MF_DIRECT	GO:0003924~GTPase activity	4	11.1111	0.0114659	TUBB2A, RALB, TUBB, TUBB4B
GOTERM_MF_DIRECT	GO:0017166~vinculin binding	2	5.55556	0.0199647	SYNM, PXN
GOTERM_MF_DIRECT	GO:0017160~Ral GTPase binding	2	5.55556	0.0258783	EXOC8, EXOC2
GOTERM_MF_DIRECT	GO:0042288~MHC class I protein binding	2	5.55556	0.0376017	TUBB, TUBB4B
